# Supplementary material for: Optimization of protein extraction and digestion workflows for proteomic analysis of saliva, salivary stones and kidney stones
Source: Front Mol Biosci. 2026 Mar 16;13:1769952. doi: 10.3389/fmolb.2026.1769952 (PMC13033499; doi:10.3389/fmolb.2026.1769952)
Supplement: Supplementary file 1 [file Supplementaryfile5.xlsx]

## Sheet: Table S1
Table S1. List of identified proteins in saliva samples, processing different amounts of sample and applying different lysis buffers.
SDS1% - 25µl						SDS 1% - 50µl						SDS3% - 25µl						SDS3% - 50µl						RIPA HOT - 25µl						RIPA HOT - 50µl						RIPA COLD - 25µl						RIPA COLD - 50µl
Accession	Coverage(%) - rep 1	Accession	Coverage(%) - rep 2	Accession	Coverage(%) - rep 3	Accession	Coverage(%) - rep 1	Accession	Coverage(%) - rep 2	Accession	Coverage(%) - rep 3	Accession	Coverage(%) - rep 1	Accession	Coverage(%) - rep 2	Accession	Coverage(%) - rep 3	Accession	Coverage(%) - rep 1	Accession	Coverage(%) - rep 2	Accession	Coverage(%) - rep 3	Accession	Coverage(%) - rep 1	Accession	Coverage(%) - rep 2	Accession	Coverage(%) - rep 3	Accession	Coverage(%) - rep 1	Accession	Coverage(%) - rep 2	Accession	Coverage(%) - rep 3	Accession	Coverage(%) - rep 1	Accession	Coverage(%) - rep 2	Accession	Coverage(%) - rep 3	Accession	Coverage(%) - rep 1	Accession	Coverage(%) - rep 2	Accession	Coverage(%) - rep 3
P01834	79.44	P02814	65.82	P01834	79.44	P01834	80.37	P04080	79.59	P01834	80.37	P01834	79.44	P01834	79.44	P01834	79.44	P01834	79.44	P01834	85.98	P01834	79.44	P04080	79.59	P0DOY2	82.08	P0DOY2	82.08	P0DOY2	82.08	P0DOY2	82.08	P01834	80.37	P01834	80.37	P06702	81.58	P01834	80.37	P01834	80.37	P06702	82.46	P01834	80.37
P05109	69.89	Q9UBC9	62.13	P04080	67.35	P04080	67.35	P01834	79.44	P04080	79.59	P05109	69.89	P05109	69.89	P01036	67.38	P04080	67.35	P01036	72.34	P01036	72.34	P01834	79.44	P0DOY3	82.08	P0DOY3	82.08	P0DOY3	82.08	P0DOY3	82.08	P04080	79.59	P04080	79.59	P01834	80.37	P04080	79.59	P01036	72.34	P01834	80.37	P06702	74.56
P04080	67.35	P01834	57.94	Q9UBC9	66.27	Q9UBC9	66.27	Q9UBC9	66.27	P02768	72.25	P01036	67.38	P13646	66.81	P02814	65.82	Q9UBC9	66.27	P05109	72.04	Q9UBC9	71.01	P0DOY2	74.53	P01834	80.37	P04080	79.59	P01834	80.37	P01834	80.37	P0DOY2	74.53	P0DOY2	74.53	P04080	79.59	P06702	74.56	P05109	72.04	P0DOY2	74.53	P0DOY2	74.53
P02814	65.82	P05109	47.31	P02814	65.82	P02814	65.82	P02814	65.82	P12273	67.81	P02814	65.82	P02814	65.82	P13646	64.19	P02814	65.82	P04080	67.35	P13646	70.09	P0DOY3	74.53	P04080	79.59	P01834	79.44	P04080	79.59	P04080	79.59	P0DOY3	74.53	P0DOY3	74.53	P0DOY2	74.53	P0DOY2	74.53	P0DTE8	70.25	P0DOY3	74.53	P0DOY3	74.53
P12273	63.7	P13646	44.98	P0DOY2	63.21	P13646	65.72	P04083	63.29	P13646	65.94	P19013	65.77	Q9UBC9	62.13	P0DOY2	63.21	P0DOY2	63.21	P02814	65.82	P05109	69.89	P01036	72.34	P01036	72.34	P01036	72.34	P01036	72.34	P01036	72.34	P07737	73.57	P01036	72.34	P0DOY3	74.53	P0DOY3	74.53	P0DTE7	70.25	P01036	72.34	P01036	72.34
P0DOY2	63.21	P01036	43.97	P0DOY3	63.21	P12273	63.7	P0DOY2	63.21	P02814	65.82	P13646	63.54	P61626	61.49	P0DOY3	63.21	P0DOY3	63.21	P0DOY2	63.21	P02814	65.82	P05109	70.97	P0DTE8	70.06	P05109	72.04	P05109	72.04	P0DTE8	71.04	P01036	72.34	P05109	70.97	P01036	72.34	P01036	72.34	P0DUB6	70.25	P05109	72.04	P05109	72.04
P0DOY3	63.21	P19013	43.08	P61626	61.49	P07737	63.57	P0DOY3	63.21	P0DTE8	65.56	P0DOY2	63.21	P01037	56.03	P61626	61.49	P61626	61.49	P0DOY3	63.21	P04080	65.31	P02814	65.82	P0DTE7	70.06	Q9UBC9	66.27	P0DTE8	70.06	P0DTE7	71.04	P05109	72.04	P0DTE8	70.06	P0DTE8	70.25	P05109	72.04	P02814	65.82	P02768	71.1	P0DTE8	70.06
P61626	62.16	P02768	34.48	P01036	60.28	P04083	63.29	P61626	62.16	P0DTE7	65.56	P0DOY3	63.21	P19013	55.58	P05109	61.29	P13646	59.83	P06702	63.16	P19013	63.65	P01037	57.45	P0DUB6	70.06	P13646	66.16	P0DTE7	70.06	P0DUB6	71.04	P02768	71.76	P0DTE7	70.06	P0DTE7	70.25	P0DTE8	70.25	P10599	65.71	P0DTE8	71.04	P0DTE7	70.06
P01036	60.28	P61626	34.46	P13646	54.8	P0DOY2	63.21	P01036	60.28	P0DUB6	65.56	Q9UBC9	62.13	P12273	55.48	P12273	60.96	P01036	59.57	P13646	62.23	P0DOY2	63.21	P06702	57.02	P02768	67.49	P02814	65.82	P0DUB6	70.06	P13646	70.09	P0DTE8	70.25	P0DUB6	70.06	P0DUB6	70.25	P0DTE7	70.25	P09228	65.25	P0DTE7	71.04	P0DUB6	70.06
P03973	57.58	P01037	33.33	P06702	51.75	P0DOY3	63.21	P01037	57.45	P07737	63.57	P61626	61.49	P01036	54.61	P01037	57.45	P01037	56.03	Q9UBC9	62.13	P0DOY3	63.21	P13646	56.99	P02814	65.82	P12273	63.01	P02768	69.13	P47929	69.12	P0DTE7	70.25	P02768	68.14	P02768	68.8	P0DUB6	70.25	P0DOY2	65.09	P0DUB6	71.04	P02768	67.65
P01037	57.45	P02538	32.98	P19013	49.81	P61626	61.49	P12273	56.85	P04083	63.29	P01037	57.45	P02538	52.3	Q9UBC9	57.4	P09228	52.48	P61626	61.49	P06702	63.16	P12273	56.85	P12273	63.7	P19013	62.5	P04083	67.63	P02768	67.65	P0DUB6	70.25	P13646	66.59	P02814	65.82	P13646	68.34	P0DOY3	65.09	P02814	65.82	P02814	65.82
P13646	54.59	Q96DA0	32.69	P05109	49.46	P01036	60.28	P13646	56.55	P19013	63.27	P12273	55.48	P04259	52.3	P19013	56.92	P19013	50	P19013	58.46	P61626	61.49	P19013	55.38	P04083	63.29	P0DTE8	60.08	P02814	65.82	P04083	67.63	P13646	68.12	P02814	65.82	P10599	65.71	P02768	66.67	P02768	63.71	P12273	65.75	P09228	65.25
Q9UBC9	52.66	P48668	31.21	P08779	49.05	P19013	58.08	P08779	56.24	P0DOY2	63.21	P0DTE8	50.1	P48668	52.3	P02538	45.92	P04083	48.55	P04083	58.38	P07737	57.86	P13645	54.11	Q9UBC9	61.54	P0DTE7	60.08	P19013	65.77	P02814	65.82	P02814	65.82	P09228	65.25	P09228	65.25	P02814	65.82	P12273	63.7	P10599	65.71	Q96DR5	64.26
P06702	51.75	P13647	29.83	P02538	48.76	P01037	57.45	P02768	53.2	P0DOY3	63.21	P0DTE7	50.1	P13647	49.66	P0DTE8	45.6	P02538	47.52	P0DTE8	57.53	P01037	56.74	P02538	53.72	P61626	61.49	P0DUB6	60.08	P12273	63.7	P09228	65.25	P12273	65.75	P12273	63.7	P13646	65.07	P10599	65.71	P06702	63.16	P13646	65.28	P19013	64.23
P02768	51.56	P02533	26.48	P04259	48.76	P02788	52.82	P09228	53.19	P02788	62.68	P0DUB6	50.1	P0DOY2	49.06	P0DTE7	45.6	P48668	47.52	P0DTE7	57.53	P0DTE8	55.58	P25311	53.36	P01876	59.3	P04083	58.67	P13646	63.54	P12273	63.7	P09228	65.25	P06702	63.16	P12273	63.7	P09228	65.25	Q9UBC9	61.54	P09228	65.25	P12273	63.7
P0DTE8	49.32	P01591	25.79	P22532	48.61	P08779	52.43	P0DTE8	52.84	P08779	62.37	P06702	50	P0DOY3	49.06	P0DUB6	45.6	P04259	47.52	P0DUB6	57.53	P0DTE7	55.58	P09228	53.19	P13646	58.3	P02768	57.96	P06702	63.16	P07737	63.57	Q96DR5	64.26	P61626	61.49	Q9UBC9	61.54	P12273	63.7	P61626	61.49	Q9UBC9	61.54	P13646	63.54
P0DTE7	49.32	P59666	25.53	P04083	48.27	P06702	51.75	P0DTE7	52.84	P61626	62.16	P01876	50	P22532	48.61	P48668	43.26	P02788	47.46	P12273	56.85	P0DUB6	55.58	Q96DA0	52.88	P01037	57.45	P01037	57.45	Q9UBC9	61.54	P06702	63.16	P06702	64.04	P04083	58.38	P61626	61.49	P47929	62.5	P04083	58.38	P61626	61.49	P61626	61.49
P0DUB6	49.32	P59665	25.53	P13647	47.63	P0DTE8	49.9	P0DUB6	52.84	Q9UBC9	61.54	P02538	49.29	Q96DA0	47.12	P13647	42.71	P05109	47.31	P01037	56.74	P12273	55.48	Q9UBC9	52.07	P10599	57.14	P06702	57.02	P61626	61.49	P61626	62.16	P04083	63.01	P01037	57.45	P01037	57.45	Q9UBC9	61.54	P01037	57.45	P19013	57.5	P01037	57.45
P28325	49.3	P04259	24.82	P02768	46.31	P0DTE7	49.9	P19013	52.69	P01036	60.28	P04259	49.29	P04083	43.93	P06702	42.11	P02533	47.25	P02538	53.72	P04083	52.31	P0DTE8	51.47	P19013	56.73	P25311	55.7	P01037	57.45	Q9UBC9	61.54	P47929	62.5	Q9UBC9	56.8	P19013	57.31	P61626	61.49	P13646	57.21	P01037	57.45	P10599	57.14
P19013	48.65	Q96DR5	24.5	P48668	45.92	P0DUB6	49.9	P06702	51.75	Q01469	57.78	Q96DA0	48.08	P02768	43.19	P04259	39.54	P08779	46.51	P04259	53.72	P02538	50.89	P0DTE7	51.47	P06702	56.14	P09228	53.19	P25311	55.37	P07355	61.36	P61626	62.16	P19013	56.73	P04083	54.05	P01876	59.3	P19013	56.15	P07737	55.71	P07355	56.34
P02538	48.23	P0DOY2	23.58	P0DOX7	44.86	P28325	49.3	P02788	50.14	P03973	57.58	P04083	47.4	P62805	40.78	P04083	39.31	P0DTE8	45.99	P48668	53.55	P04259	50.89	P0DUB6	51.47	P13645	54.45	P02538	53.19	P02538	53.37	P01876	59.3	Q9UBC9	61.54	P13645	54.45	P25311	53.02	P04083	58.38	P13645	55.65	P25311	55.37	P13645	55.99
P04259	48.23	P0DOY3	23.58	P01037	44.68	P05109	48.39	P13647	49.66	P01037	57.45	P48668	46.63	P08779	39.75	P19961	39.14	P0DTE7	45.99	Q96DA0	50.48	P48668	50.89	P48668	51.06	P09228	53.19	Q96DA0	52.88	P09228	53.19	P19013	58.27	P07355	61.06	P07355	53.69	Q96DA0	52.88	P01037	57.45	P25311	55.37	P02788	55.35	P25311	55.37
P13647	46.44	P08779	23.47	P12273	42.47	P02538	46.99	P02538	48.76	P09211	57.14	P13647	45.42	P04792	39.02	Q96DA0	37.02	P0DUB6	45.99	P13647	49.66	P13647	48.31	P61626	50.68	P25311	53.02	P13645	52.57	Q8TDL5	53.1	Q01469	57.78	P02788	60.56	P25311	53.02	P13645	52.74	P19013	56.15	P04080	55.1	P04080	55.1	P04080	55.1
P48668	45.57	P09228	23.4	P01591	41.51	P04259	46.99	P04259	48.76	P25311	53.36	P02768	44.99	P06702	37.72	P04080	36.73	P0DOX7	44.86	P0DOX7	48.6	Q96DA0	47.12	P28325	49.3	Q96DA0	52.88	P01876	51.26	Q96DA0	52.88	P01037	57.45	P01876	59.3	Q96DA0	52.88	P02538	52.3	P07737	55.71	Q96DA0	52.88	P02538	54.96	Q96DA0	52.88
P09228	45.39	P12273	23.29	P62805	40.78	P48668	46.81	P22532	48.61	P09228	53.19	P19961	44.81	P04264	37.27	P04746	36.59	P02768	44.83	P04746	48.53	P04746	46.58	P04259	49.11	P48668	51.95	P61626	50.68	Q9HCY8	52.88	P10599	57.14	P08779	58.77	Q9HCY8	52.88	P01876	51.76	P13645	54.28	Q9HCY8	52.88	P80188	54.55	Q9HCY8	52.88
P0DOX7	44.86	P0DTE8	23.09	P01876	40.2	P13647	46.1	P48668	48.58	P19961	52.84	P04080	43.88	P04080	36.73	P02768	36.29	P13647	44.75	P08779	48.41	P03973	46.21	P04083	46.82	P02538	51.77	P48668	50.53	P02788	52.68	P01034	55.48	Q01469	57.78	P19961	51.47	P19961	51.66	P25311	53.02	P02788	51.69	P04083	54.34	P02788	52.68
P04083	43.93	P0DTE7	23.09	P04264	40.06	P02768	45.98	P05109	48.39	P06702	51.75	P04746	42.27	P0DTE8	36.01	P01591	35.22	P12273	42.47	P02768	47.13	P02533	45.55	P10599	45.71	P19961	51.47	P04746	50.29	P19961	51.47	P25311	55.37	P01037	57.45	P02788	50.85	P07355	51.62	Q96DA0	52.88	P19961	51.66	P13645	52.91	P06733	52.3
P25311	43.62	P0DUB6	23.09	P10599	40	P25311	45.97	P19961	46.38	P04746	51.47	P62805	40.78	P0DTE7	36.01	P09228	34.75	P01591	41.51	P02533	47.03	P0DOX7	45.33	P19961	45.01	P04746	50.1	P04259	48.58	P13645	50.68	P13645	54.45	P19013	57.31	P04746	50.1	P48668	50.71	P02788	52.11	P04746	50.29	Q96DA0	52.88	Q9UBC9	52.07
P19961	42.86	P01876	21.61	P25311	39.6	Q01469	45.93	P25311	46.31	P05109	49.46	P13645	40.07	P0DUB6	36.01	P02533	32.63	P62805	40.78	P13645	45.55	P25311	45.3	P04746	42.47	P03973	50	Q96DR5	47.79	P48668	50.53	P02788	53.8	P10599	57.14	P28325	49.3	P04259	50.53	P19961	51.66	P28325	49.3	Q9HCY8	52.88	P19961	51.47
P01591	41.51	P13645	21.58	P02788	39.01	P09228	45.39	P0DOX7	44.86	P13647	49.32	P02533	38.98	P13645	35.45	P25311	31.54	P10599	40	P19961	44.81	P02768	44.83	P01591	41.51	P35908	49.61	P19961	46.58	P04259	50.35	Q8TDL5	53.51	P01034	54.79	P01876	48.24	P04746	50.29	P35527	51.2	P02538	48.94	P19961	51.66	P04083	51.45
P02788	41.41	P25311	21.48	P0DTE8	38.75	P19961	43.44	P04746	43.84	P28325	49.3	P08779	37.42	P01591	35.22	P01876	31.41	P01876	39.95	P22532	43.06	P08779	44.61	P13647	39.66	P28325	49.3	P31949	42.86	P04746	50.1	P02538	53.19	P25311	53.36	Q96DR5	47.79	P05109	49.46	P07355	51.03	P48668	48.76	P07355	51.62	P04746	50.1
P04746	40.31	P04264	21.12	P0DTE7	38.75	P07355	43.36	P07355	43.36	P02538	49.29	P01591	35.22	P02533	33.47	P0DOX7	31.31	P25311	39.6	P31949	42.86	P19961	42.86	Q96DR5	39.36	P07355	48.97	P01591	41.51	P28325	49.3	P48668	53.19	P13645	53.08	P02538	46.81	P28325	49.3	P04746	50.29	P35527	48.64	P48668	51.24	P35527	49.76
P01876	40.2	P10599	20.95	P0DUB6	38.75	P01591	41.51	P01591	41.51	P04259	49.29	P04264	35.09	P10599	31.43	P62805	29.13	P19961	39.53	P01876	41.96	P01876	41.96	P04264	36.96	P05109	48.39	P13647	40.85	P07355	48.97	P04259	53.19	Q96DA0	52.88	P47929	46.32	Q96DR5	47.79	P02538	49.47	Q96DR5	47.79	P04259	50.89	P28325	49.3
P04264	38.51	P0DOX7	20.56	P13645	35.96	P02533	41.31	P62805	40.78	P48668	49.11	P09228	34.75	P0DOX7	31.31	Q96DR5	27.31	P04264	39.44	P01591	41.51	Q96DR5	41.77	P35908	36.46	Q96DR5	47.79	P62805	40.78	P01876	48.24	Q96DA0	52.88	Q9HCY8	52.88	Q01469	45.93	P47929	46.32	P28325	49.3	P02533	47.67	P04746	50.29	P0DOX7	48.6
P08779	37.84	P04083	20.23	P07737	35.71	P04746	40.9	P80188	40.4	P07355	48.38	P25311	34.56	Q96DR5	30.92	P08779	26.43	P06702	38.6	P62805	40.78	P01591	41.51	P47929	36.03	P02788	47.61	B9A064	39.72	Q96DR5	47.79	Q9HCY8	52.88	P19961	51.66	P07737	45.71	P04264	44.41	P04259	48.4	P35908	47.26	P28325	49.3	P01876	48.24
P07737	35.71	P19961	19.96	P09228	34.75	P62805	40.78	P01876	40.2	Q96DA0	48.08	Q96DR5	34.14	P19961	30.72	P59666	25.53	Q96DR5	38.55	P10599	40	P02788	41.13	P08779	34.46	P04259	47.16	P0DOX8	39.35	P47929	46.32	P19961	51.66	P04746	50.29	P35908	45.7	P02788	44.23	Q96DR5	47.79	P47929	46.32	P01876	48.24	P02538	47.34
P01833	34.95	P04746	19.96	P04792	34.15	P80188	40.4	P10599	40	Q96DR5	47.79	P0DOX7	31.31	P07737	30	P59665	25.53	P04746	36.99	P25311	39.93	P62805	40.78	P23280	33.77	P06733	46.54	P01833	37.7	P07737	45.71	P04746	50.29	P06733	50	Q08188	45.31	P02533	43.64	Q01469	45.93	P07355	46.02	Q96DR5	47.79	P04406	46.87
Q96DA0	33.65	P19012	19.3	Q96DA0	33.65	P01876	40.2	P02533	39.41	P0DOX7	44.86	B9A064	30.37	P25311	29.87	P28325	25.35	P13645	35.96	P04264	36.96	P10599	40	P35527	33.39	P47929	46.32	P10599	37.14	P01833	45.42	P06733	50.23	P28325	49.3	P0DOX7	44.86	P35527	42.86	P02533	45.76	Q01469	45.93	P35527	47.35	P08779	46.51
P02533	33.26	P35527	18.3	P19961	32.29	P03973	40.15	Q96DR5	39.36	P13645	44.01	P0DOX8	30.09	P01876	29.15	P01833	23.43	P28325	35.92	P23280	36.04	P13645	39.38	P02768	33.33	Q01469	45.93	P04264	37.11	P13647	45.08	P05109	49.46	A6NMY6	48.97	P04264	44.1	P31949	42.86	P48668	45.74	P04259	45.92	P02533	46.61	P47929	46.32
P01780	32.48	P06702	17.54	Q96DR5	31.73	P10599	40	P62937	36.97	P01833	43.59	P02788	29.86	P35908	29.11	P35908	23.32	P07737	35.71	P28325	35.92	P28325	35.92	P02533	33.05	P07737	45.71	P02788	36.48	P01034	44.52	P28325	49.3	P02538	48.58	P35527	43.98	P13647	42.03	P01833	45.42	P07737	45.71	P13647	45.25	Q01469	45.93
P35527	32.1	P01833	17.41	P02533	30.51	Q96DR5	39.36	P04264	36.96	P80188	43.43	P10599	29.52	P04746	28.18	P13645	23.12	P07355	34.51	Q96DR5	34.94	P09228	34.75	P01876	32.66	P01034	44.52	P28325	35.92	P80188	43.43	A6NMY6	49.26	P02533	48.52	P01833	43.06	P01833	41.62	P13647	45.08	P13647	45.08	P01857	44.11	P68032	45.89
Q96DR5	31.73	P31949	17.14	B9A064	30.37	P63104	37.96	A6NMY6	36.58	P63104	42.86	Q99878	27.34	Q99878	27.34	P10599	22.86	Q96DA0	32.69	P09228	34.75	P04792	34.63	P0DOX7	31.31	P62937	43.64	P07737	35.71	P31949	42.86	P09211	48.1	P62937	47.88	Q8TDL5	42.98	P01591	41.51	A6NMY6	44.25	P0DOX7	44.86	P06733	43.55	P07737	45.71
P10599	31.43	P35908	16.43	P01034	30.14	A6NMY6	36.58	P13645	36.3	P31949	42.86	Q96KK5	27.34	Q96KK5	27.34	B9A064	21.5	A6NMY6	31.86	P02788	34.23	P80188	32.83	Q01469	30.37	A6NMY6	42.18	Q6P5S2	35.15	A6NMY6	42.18	Q96DR5	47.79	P48668	47.7	P48668	42.38	P62805	40.78	P01857	44.11	P01034	44.52	P01833	42.28	Q8TDL5	45.66
P13645	31.34	P03973	15.15	P0DOX8	30.09	P0DOX7	36.45	P28325	35.92	P62805	41.75	Q9BTM1	27.13	Q9BTM1	27.13	P01040	21.43	P62937	31.52	P01780	32.48	Q99878	32.81	P04792	30.24	P35527	42.05	P01857	34.84	P01591	41.51	P01833	46.47	P04259	47.52	A6NMY6	41.59	A6NMY6	39.53	P80188	43.43	P08779	44.4	P0DOX5	41.87	P48668	45.57
B9A064	30.37	P28325	14.79	P04746	29.75	P22532	36.11	P07737	35.71	A6NMY6	41.59	Q16777	27.13	Q16777	27.13	P0DOX8	21.3	P22532	30.56	P35908	30.67	Q96KK5	32.81	P62937	28.48	P13647	42.03	P02647	34.08	P62805	40.78	Q08188	46.03	P01833	46.47	P01591	41.51	Q9HCY8	38.46	P01034	41.78	P04264	44.1	P62805	41.75	P31025	45.45
P0DOX8	30.09	P01857	12.78	Q99880	28.57	P01833	35.21	P04406	35.22	P02647	41.57	Q6FI13	26.92	Q6FI13	26.92	P19012	21.05	B9A064	30.37	B9A064	30.37	P31949	32.38	P31949	27.62	P01591	41.51	P23280	33.77	P03973	40.15	P02533	45.76	Q8TDL5	45.04	P62805	40.78	P35908	37.87	P01591	41.51	P06733	44.01	P01591	41.51	P01034	44.52
P35908	29.26	P22532	12.5	P58876	28.57	P13645	34.93	P01833	34.95	P01591	41.51	P20671	26.92	P20671	26.92	P04264	20.96	Q01469	30.37	P04792	30.24	Q6FI13	32.31	P01833	27.49	P02533	41.31	P01034	32.88	B9A064	39.72	P31025	45.45	P0DOX7	44.86	Q96FQ6	40.78	B9A064	35.98	P62805	40.78	P31949	42.86	Q6P5S2	41.21	A6NMY6	44.25
P62805	29.13	P04080	12.24	P62807	28.57	P04264	33.7	P04792	34.15	P02533	41.31	Q7L7L0	26.92	Q7L7L0	26.92	P0DOX2	19.12	P0DOX8	30.09	P0DOX8	30.09	P20671	32.31	P07737	27.14	P09211	40.95	P0DOX7	31.31	P0DOX7	39.72	P13647	45.08	P0DOX5	44.77	P13647	40.68	P31025	35.8	P0DOX7	39.72	P01591	41.51	Q01469	40.74	P13647	43.73
P01871	26.79	P12035	11.78	O60814	28.57	Q96DA0	33.65	Q96DA0	33.65	Q99880	41.27	P04908	26.92	P04908	26.92	P02788	18.59	P02647	29.96	P01833	29.97	Q7L7L0	32.31	B9A064	27.1	P62805	40.78	P0DOX5	30.96	P0DOX8	39.35	P0DOX7	44.86	P35527	43.82	P04259	40.43	P07737	35.71	P04406	39.7	P02647	40.82	P08779	40.17	P63267	43.09
P59666	25.53	P0DOX5	11.36	P57053	28.57	P09211	33.33	Q06830	33.17	P58876	41.27	P0C0S8	26.92	P0C0S8	26.92	P23280	17.21	Q99880	28.57	Q04695	28.24	P04908	32.31	P0DOX8	26.85	Q99880	40.48	P04406	29.25	P02647	39.33	P62937	43.64	P04406	43.58	P02647	40.07	P0DOX8	35.65	P04264	39.6	P62805	40.78	P0DOX7	39.72	P62736	42.97
P59665	25.53	Q6P5S2	11.21	Q99877	28.57	Q06830	33.17	P01780	32.48	P62807	41.27	Q93077	26.92	Q93077	26.92	P31025	17.05	P58876	28.57	Q99878	27.34	P0C0S8	32.31	P59666	25.53	P58876	40.48	P07355	28.91	P06733	37.79	P04406	43.58	P80188	43.43	P01857	39.35	Q6P5S2	34.85	P0DOX5	39.2	Q96FQ6	40.78	A6NMY6	39.53	P02647	42.7
P07355	25.37	P0DOX2	10.99	Q93079	28.57	P01780	32.48	P01034	30.82	O60814	41.27	P01833	26.05	P59666	25.53	P03973	15.15	P62807	28.57	Q96KK5	27.34	Q93077	32.31	P59665	25.53	P62807	40.48	P35908	28.79	P01857	37.59	P02647	43.45	P01857	43.36	P06733	39.17	P04792	34.15	P62937	38.18	P80188	40.4	P62937	36.97	P04259	42.55
P19012	24.78	P31025	10.8	Q5QNW6	28.57	P31025	31.82	Q01469	30.37	P57053	41.27	P59666	25.53	P59665	25.53	P0DOX5	14.92	O60814	28.57	Q9BTM1	27.13	P31025	31.82	P02647	24.34	O60814	40.48	P01009	27.51	P04264	37.58	P63104	42.86	Q6P5S2	43.03	P0DOX5	38.53	P23280	33.77	P35908	37.09	P01876	40.2	P04406	36.42	P02652	42
Q6P5S2	24.24	B9A064	10.75	Q99879	28.57	P01034	30.82	B9A064	30.37	Q99877	41.27	P59665	25.53	P02788	25.21	Q04695	14.12	P57053	28.57	Q16777	27.13	P07355	31.27	P19012	20.18	P57053	40.48	P01780	26.5	Q08188	37.52	P01591	41.51	P01871	42.62	P10599	37.14	P08779	33.19	P08779	37	P04406	39.7	P08246	36.33	P01591	41.51
P31947	22.98	P0DOX8	10.65	P01833	28.4	P08311	30.59	P63104	30.2	Q93079	41.27	P28325	25.35	P19012	24.78	Q8N1N4	13.85	Q99877	28.57	Q6FI13	26.92	P01833	31.02	P62805	17.48	Q99877	40.48	Q99880	26.19	P10599	37.14	P62805	40.78	P13647	42.03	P02533	36.23	P01857	32.83	B9A064	35.98	P01857	39.35	P31947	36.29	P01833	41.49
A6NMY6	22.71	Q04695	10.42	Q06830	28.14	B9A064	30.37	P0DOX8	30.09	Q5QNW6	41.27	P04792	23.9	Q04695	24.31	P01859	12.91	Q93079	28.57	P20671	26.92	B9A064	30.37	P31025	17.05	Q93079	40.48	P58876	26.19	P02533	36.23	Q96FQ6	40.78	P01591	41.51	B9A064	35.98	P80188	32.32	P31025	35.8	A6NMY6	39.23	P47929	36.03	P02533	41.31
P80188	22.22	P08727	10.25	P07355	25.66	P0DOX8	30.09	P02647	29.96	Q99879	41.27	P19012	23.46	P0DOX5	24.28	P01861	12.88	Q5QNW6	28.57	Q7L7L0	26.92	Q01469	30.37	P03973	15.91	Q5QNW6	40.48	P62807	26.19	P31025	35.8	P0DOX5	40.53	P62805	40.78	P31025	35.8	P63104	32.24	P0DOX8	35.65	P01833	39.01	B9A064	35.98	Q6P5S2	41.21
P04406	21.79	P62805	9.71	P59666	25.53	P02647	29.96	Q8N1N4	29.62	P47929	41.18	P35908	23	Q01546	23.98	P01857	12.78	Q99879	28.57	P04908	26.92	P63104	30.2	Q01546	15.67	Q99879	40.48	O60814	26.19	P01871	35.65	Q99880	40.48	P04264	40.68	P0DOX8	35.65	P0DOX7	31.31	Q6P5S2	35.15	P0DOX5	37.64	P31025	35.8	P62805	40.78
P63267	20.74	P01780	9.4	P59665	25.53	P02787	29.66	P35908	29.11	Q9HCY8	40.38	P31947	22.18	P01833	23.82	P04792	12.68	Q99878	27.34	P0C0S8	26.92	P0DOX8	30.09	P63267	14.89	P01857	40.1	P57053	26.19	P06703	35.56	P58876	40.48	Q99880	40.48	P31949	34.29	P02647	29.96	Q08188	35.06	B9A064	35.98	P0DOX8	35.65	P80188	40.4
P68032	20.69	P01859	9.37	P28325	25.35	Q8N1N4	29.62	Q99880	28.57	P01876	40.2	P0DOX2	21.54	P09228	23.4	P22532	12.5	Q96KK5	27.34	Q93077	26.92	P35908	28.64	P68032	14.85	P0DOX7	39.72	Q99877	26.19	P04406	35.52	P62807	40.48	P58876	40.48	P04792	34.15	P0DOX5	29.18	P31949	34.29	P31025	35.8	P06703	35.56	P68133	40.32
P62736	20.69	P06703	8.89	P19012	24.78	P04792	29.27	P58876	28.57	P04264	40.06	P03973	21.21	B9A064	23.36	P63267	11.97	Q9BTM1	27.13	P07355	26.25	A6NMY6	28.61	P62736	14.85	B9A064	39.72	Q93079	26.19	Q6P5S2	35.15	O60814	40.48	P62807	40.48	P23280	33.77	P04406	28.06	P09211	34.29	P0DOX8	35.65	P04264	35.25	P09211	39.52
P68133	20.69	P06870	8.78	P35908	23.79	P54108	28.98	P62807	28.57	P04406	38.51	P0DOX5	21.16	P01857	23.31	P68032	11.94	Q16777	27.13	P59666	25.53	P62937	28.48	P68133	14.85	P04406	39.7	Q5QNW6	26.19	Q99880	34.92	P57053	40.48	O60814	40.48	Q06830	33.17	Q99880	27.78	P04792	34.15	P01871	35.65	P0DOX2	34.73	P04264	38.98
Q01469	20	P07737	8.57	P01780	23.08	Q99880	28.57	O60814	28.57	P14618	38.04	P01857	19.8	P07355	23.3	P62736	11.94	P35908	26.92	P59665	25.53	P04264	28.42	P06870	14.5	P04264	39.6	Q99879	26.19	P58876	34.92	Q99877	40.48	P57053	40.48	P01034	32.88	P58876	27.78	P02647	34.08	Q6P5S2	35.15	P31949	34.29	P35908	38.34
P01859	20	Q8N1N4	7.88	A6NMY6	23.01	P58876	28.57	P57053	28.57	Q9UBG3	37.17	P08727	19.75	P0DOX8	23.15	P68133	11.94	Q6FI13	26.92	Q01469	25.19	Q99880	27.78	P08727	14.25	P0DOX8	39.35	P35527	25.84	P62807	34.92	Q93079	40.48	Q99877	40.48	P01871	32.49	P62807	27.78	P23280	33.77	P68871	34.69	P04792	34.15	P23280	37.99
P01857	19.8	Q01546	7.84	P31947	22.98	P62807	28.57	Q99877	28.57	P35527	36.92	P62987	19.53	P31151	22.77	P12035	10.35	P20671	26.92	P19012	24.78	P58876	27.78	Q99878	12.5	P0DOX5	39.2	P59666	25.53	O60814	34.92	Q5QNW6	40.48	Q93079	40.48	P63104	32.24	O60814	27.78	Q9HCY8	33.65	P02787	34.53	P02647	34.08	P31947	36.29
P01034	19.18	P63267	7.71	Q9UBG3	22.83	O60814	28.57	Q93079	28.57	P06733	36.64	P23280	19.48	P31947	22.18	P68431	10.29	Q7L7L0	26.92	P01871	23.63	P62807	27.78	Q96KK5	12.5	P01833	36.39	P59665	25.53	P57053	34.92	Q99879	40.48	Q5QNW6	40.48	P04406	32.24	P57053	27.78	Q8TDL5	32.64	P04792	34.15	P23280	33.77	P22532	36.11
P0DOX6	18.4	P68032	7.69	Q8N1N4	22.31	P57053	28.57	Q5QNW6	28.57	Q07654	36.25	Q8N1N4	17.69	P03973	21.97	P08727	10.25	P04908	26.92	P03973	21.97	O60814	27.78	Q9BTM1	12.4	P31025	35.8	Q01469	25.19	Q99877	34.92	P80188	40.4	Q99879	40.48	P31947	30.65	Q99877	27.78	P08246	32.58	P62937	33.94	P01780	32.48	P01871	35.65
Q01546	18.03	P62736	7.69	Q01546	22.1	Q99877	28.57	Q99879	28.57	P31025	35.8	P01780	17.09	Q99880	21.43	Q01546	9.25	P0C0S8	26.92	P63267	21.81	P57053	27.78	Q16777	12.4	Q6P5S2	35.15	P04792	24.39	Q93079	34.92	P03973	40.15	P27482	40.27	P80188	29.29	Q93079	27.78	P01780	32.48	P23280	33.77	P20061	32.1	P06703	35.56
P0DOX5	17.59	P68133	7.69	P03973	21.97	Q93079	28.57	Q6P5S2	28.48	Q6P5S2	35.15	P31025	17.05	P58876	21.43	Q86Y46	8.89	Q93077	26.92	P68032	21.75	Q99877	27.78	P02788	12.39	P31949	34.29	P47929	24.26	Q5QNW6	34.92	P35527	40.13	P03973	40.15	Q99880	27.78	Q5QNW6	27.78	P27482	29.53	Q8TDL5	33.06	P02787	30.23	P31949	34.29
P0DOX2	17.58	P01034	7.53	Q99878	21.88	Q5QNW6	28.57	P09211	28.1	P31947	34.27	P01859	16.46	P62807	21.43	P06870	8.78	P01871	26.79	P62736	21.75	Q93079	27.78	Q6FI13	12.31	P04792	34.15	P31151	23.76	Q99879	34.92	B9A064	39.72	Q08188	40.12	P58876	27.78	Q99879	27.78	P0DP23	29.53	P01780	32.48	P01034	30.14	Q08188	34.2
P54108	17.55	P02788	7.32	Q96KK5	21.88	Q99879	28.57	P31949	27.62	P04792	34.15	Q6P5S2	16.06	O60814	21.43	P04406	8.66	P04406	25.97	P68133	21.75	Q5QNW6	27.78	P20671	12.31	Q08188	34.05	P02533	23.73	P09211	34.29	P08779	39.53	P31947	39.92	P62807	27.78	P01780	26.5	P0DP24	29.53	Q08188	32.03	Q96FQ6	29.13	P08246	33.71
Q8N1N4	17.31	P01861	7.32	P04406	21.79	Q99878	27.34	Q99878	27.34	P23280	33.77	P62979	16.03	P57053	21.43	Q6P5S2	8.48	P59666	25.53	Q8N1N4	21.54	Q99879	27.78	Q7L7L0	12.31	P23280	33.77	P06733	22.12	P23280	33.77	P31947	39.52	P02647	38.58	O60814	27.78	P0DOX2	25.71	P0DP25	29.53	P23528	31.93	P01871	29.11	P01857	32.83
P31025	17.05	Q99880	7.14	Q9BTM1	21.71	Q96KK5	27.34	Q96KK5	27.34	P01871	33.33	P35527	15.41	Q99877	21.43	P63104	8.16	P59665	25.53	P08727	21.5	Q9BTM1	27.13	P04908	12.31	P02647	33.33	A6NMY6	22.12	P35908	33.49	P0DOX8	39.35	P63104	37.96	P57053	27.78	P59666	25.53	P06733	29.26	P31947	30.65	P54108	28.98	Q8N1N4	32.69
P02787	16.62	P58876	7.14	Q16777	21.71	P62937	27.27	Q9BTM1	27.13	P60174	33.33	P12035	14.97	Q93079	21.43	P01034	7.53	P80188	25.25	P07737	21.43	Q16777	27.13	P0C0S8	12.31	P80188	32.32	P08246	22.1	P0DOX5	33.41	P35908	39.28	P35908	37.72	Q99877	27.78	P59665	25.53	Q96FQ6	29.13	P0DOX6	27.95	Q99880	27.78	P01780	32.48
P02647	16.1	P62807	7.14	Q6FI13	21.54	Q9BTM1	27.13	Q16777	27.13	Q06830	33.17	P63267	14.89	Q5QNW6	21.43	Q99880	7.14	P01833	25	Q99880	21.43	P04406	26.27	Q93077	12.31	P63104	32.24	P63267	22.07	P62937	32.73	P04264	38.98	P23528	36.75	Q93079	27.78	Q01469	25.19	P31947	27.42	Q99880	27.78	P58876	27.78	P0DOX5	31.85
A0A0B4J1V0	15.13	O60814	7.14	P20671	21.54	Q16777	27.13	Q6FI13	26.92	P01780	32.48	P68032	14.85	Q99879	21.43	P58876	7.14	Q01546	23.67	P58876	21.43	P31947	25.81	P12035	12.1	P08779	31.29	P68032	22.02	P63104	32.24	P01857	38.6	P08246	36.33	Q5QNW6	27.78	P19012	24.78	Q9NP55	26.95	P58876	27.78	P62807	27.78	P62937	31.52
P06733	14.52	P57053	7.14	Q7L7L0	21.54	P35908	27.07	P20671	26.92	P02787	32.38	P62736	14.85	A6NMY6	20.65	P62807	7.14	Q8N1N4	23.65	P62807	21.43	P59666	25.53	P01859	11.14	P01871	30.8	P62736	22.02	P31947	30.65	P23528	38.55	Q07654	36.25	Q99879	27.78	P01859	24.05	P68871	26.53	P62807	27.78	O60814	27.78	P04792	30.24
P47929	13.97	Q99877	7.14	P04908	21.54	Q6FI13	26.92	Q7L7L0	26.92	P35908	32.24	P68133	14.85	P01859	20	O60814	7.14	P01780	23.08	O60814	21.43	P59665	25.53	P0DOX2	10.99	P31947	27.42	P68133	22.02	Q01469	30.37	P01871	38.4	P22532	36.11	P09211	26.67	P63267	23.67	P01871	25.74	O60814	27.78	P57053	27.78	Q96FQ6	29.13
Q07654	13.75	Q93079	7.14	P0C0S8	21.54	P20671	26.92	P04908	26.92	P23528	31.93	Q01469	14.81	P62987	19.53	P57053	7.14	P31947	22.98	P57053	21.43	P01871	24.26	P31151	10.89	P05164	27.38	P02652	22	P08779	29.81	P23280	37.99	B9A064	35.98	P68871	26.53	P68032	23.61	P59666	25.53	P57053	27.78	Q99877	27.78	P22079	28.37
P04792	13.17	Q5QNW6	7.14	Q93077	21.54	Q7L7L0	26.92	P0C0S8	26.92	Q01546	31.82	Q04695	14.35	Q8N1N4	17.5	Q99877	7.14	P03973	21.97	Q99877	21.43	Q01546	23.51	Q04695	10.88	P23528	26.51	P19012	21.93	P63267	29.52	Q07654	36.25	P05164	35.84	P01780	26.5	P62736	23.61	P59665	25.53	Q99877	27.78	Q93079	27.78	Q06830	28.14
P12035	13.06	Q99879	7.14	P01871	20.89	P04908	26.92	Q93077	26.92	P62937	31.52	P01871	14.14	Q8TDL5	17.36	Q93079	7.14	P19012	21.71	Q93079	21.43	P19012	23.46	P16403	10.8	P01780	26.5	P08779	21.78	P68032	29.44	P22532	36.11	P31025	35.8	P62937	26.06	P68133	23.61	P20061	25.4	Q93079	27.78	Q5QNW6	27.78	P0DOX6	27.95
P23280	12.99	Q99878	7.03	P06733	20.74	P0C0S8	26.92	P01871	26.79	P10599	31.43	Q01546	14.11	P31949	17.14	Q5QNW6	7.14	P04792	21.46	Q5QNW6	21.43	P01780	23.08	Q96FQ6	10.68	P0DOX2	25.71	P01859	21.27	P62736	29.44	P06703	35.56	P0DOX8	35.65	P08246	25.84	P06733	23.27	P63104	24.9	Q5QNW6	27.78	Q99879	27.78	P25815	27.37
Q9HC84	12.69	Q96KK5	7.03	Q04695	20.6	Q93077	26.92	P63267	26.6	P0DOX2	31.43	Q99880	13.49	P31025	17.05	Q99879	7.14	P02787	21.06	Q99879	21.43	P63267	22.07	P10412	10.5	P59666	25.53	P01861	20.45	P04792	29.27	Q6P5S2	35.15	P20061	35.57	P59666	25.53	Q8N1N4	23.08	Q8N1N4	24.81	Q99879	27.78	P25815	27.37	P02787	27.22
Q04695	12.5	Q9BTM1	6.98	P01857	19.8	P01871	26.79	P68032	26.53	P01034	30.82	P58876	13.49	P01861	16.41	Q99878	7.03	Q14508	20.97	P31947	21.37	P68032	22.02	P16402	10.41	P59665	25.53	P06870	19.85	P02787	28.51	P60660	35.1	P06703	35.56	P59665	25.53	P62937	23.03	P01859	24.05	Q06830	27.64	P05164	27.25	B9A064	27.1
P08727	12.5	Q16777	6.98	P63267	19.41	P59666	26.6	P62736	26.53	P08311	30.59	P62807	13.49	P62979	16.03	Q96KK5	7.03	P27482	20.81	Q01546	20.85	P62736	22.02	Q6P5S2	10.3	P0DP23	24.83	P01871	19.62	P0DOX6	27.95	P31949	34.29	P02787	34.53	P0DOX6	25.35	P31947	22.98	P63267	23.94	Q9NP55	26.95	P35908	26.6	P0DOX8	26.85
P63104	12.24	Q6FI13	6.92	Q6P5S2	19.39	P59665	26.6	P68133	26.53	B9A064	30.37	O60814	13.49	P08727	16	P62987	7.03	P63267	20.74	P04406	20	P68133	22.02	P68431	10.29	P0DP24	24.83	P61769	18.49	Q99878	27.34	P27482	34.23	P31949	34.29	Q6P5S2	24.24	P08246	22.1	P68032	23.87	P22079	26.54	P59666	25.53	P27482	26.17
P01009	11.96	P20671	6.92	P68032	19.36	P63267	26.6	P02787	26.07	P0DOX8	30.09	P57053	13.49	P28325	15.49	Q9BTM1	6.98	P06733	20.74	P62987	19.53	Q8N1N4	21.73	P16401	10.18	P0DP25	24.83	P68871	17.69	Q96KK5	27.34	P05164	34.09	P04792	34.15	P01009	24.16	P01861	20.45	P62736	23.87	P05164	26.17	P59665	25.53	P0DOX2	25.71
P14618	11.68	Q7L7L0	6.92	P62736	19.36	P68032	26.53	Q01546	25.55	Q8N1N4	29.62	Q99877	13.49	P01780	15.38	Q16777	6.98	P68032	20.69	A6NMY6	19.47	P01825	21.55	P81605	10	P02787	24.36	P02042	17.69	Q9BTM1	27.13	P68431	33.82	P68431	33.82	P01859	24.05	P81605	20	P68133	23.87	P01009	26.08	Q8TDL5	25.21	Q8N4F0	25.55
Q8N4F0	11.57	P04908	6.92	P68133	19.36	P62736	26.53	P59666	25.53	Q08188	29	Q93079	13.49	P63104	15.1	Q6FI13	6.92	P62736	20.69	P0DOX5	18.71	P08727	21.5	P01871	9.7	P01859	24.05	P31025	17.05	Q16777	27.13	Q9UBG3	33.33	P23280	33.77	P63267	23.94	Q08188	19.62	Q06830	23.62	P59666	25.53	P63104	24.9	P59666	25.53
P20061	11.55	P0C0S8	6.92	P08727	18.25	P68133	26.53	P59665	25.53	Q04695	28.47	Q5QNW6	13.49	P63267	14.89	P20671	6.92	P68133	20.69	P63104	18.37	P0DP08	21.37	P01861	9.09	P0DOX6	23.96	P03973	15.91	Q8N1N4	27.12	Q06830	33.17	Q06830	33.17	P68032	23.87	P09211	19.52	P02787	23.21	P59665	25.53	P22079	24.58	P59665	25.53
P07602	11.45	Q93077	6.92	P0DOX5	17.59	Q01546	26.49	Q04695	25.23	P0DMV8	28.24	Q99879	13.49	P68032	14.85	Q7L7L0	6.92	Q06830	20.1	P01859	17.22	P0DP06	21.19	P01857	9.02	Q06830	23.62	Q8TDL5	15.91	Q9NP55	26.95	P01780	32.48	P01780	32.48	P62736	23.87	P05164	19.33	P05164	22.15	Q8N1N4	25.38	P01859	24.05	P23528	25.3
P23528	11.45	Q86Y46	6.48	P54108	17.55	P04406	25.97	P54108	24.9	P0DMV9	28.24	P22532	12.5	P62736	14.85	P04908	6.92	P01859	20	P31025	17.05	A0A0C4DH41	21.19	Q8TAX7	8.75	P63267	22.07	Q9UBG3	15.56	Q6FI13	26.92	P0DOX2	32.31	P09211	32.38	P68133	23.87	P01034	19.18	P22079	20.51	P63104	24.9	P63267	23.94	P63104	24.9
P22079	11.38	Q14508	6.45	P31949	17.14	Q04695	24.77	P06733	24.65	P01857	28.07	P63104	12.24	P68133	14.85	P0C0S8	6.92	Q04695	19.91	P01857	17.04	P0DOX5	21.16	P0DP23	8.72	P68032	22.02	P69905	14.79	P20671	26.92	Q8N4F0	31.88	P0DOX6	31.42	P31151	23.76	P01871	18.99	P01861	20.45	P0DP23	24.16	P68032	23.87	P0DP23	24.83
Q08188	11.26	Q8TAX7	6.37	P31025	17.05	P01857	24.56	Q9UBG3	24.04	P01009	27.75	P01040	12.24	P35527	14.77	Q93077	6.92	P01857	19.8	P06703	16.67	P47929	20.59	P0DP24	8.72	P62736	22.02	P0DOX6	14.76	Q7L7L0	26.92	P02787	31.52	Q8N4F0	30.13	P08779	22.83	P27482	18.79	P81605	20	P0DP24	24.16	P62736	23.87	P0DP24	24.83
P05164	10.87	P08729	4.9	P01859	15.7	P0DOX5	24.5	Q08188	23.09	P0DOX5	27.62	P0DOX6	11.63	P47929	13.97	Q5VSP4	6.79	Q08188	19.48	P35527	16.21	P06331	20.33	P0DP25	8.72	P68133	22.02	P02787	14.61	P04908	26.92	P22079	30.76	P00558	29.98	P02652	22	P22079	18.68	P06870	19.85	P0DP25	24.16	P68133	23.87	P0DP25	24.83
P01861	10.86	P04406	4.78	Q01469	14.81	Q08188	24.39	P31947	22.98	P05164	27.52	Q8N4F0	11.57	P0DOX2	12.53	Q14508	6.45	Q6P5S2	19.09	Q8TDL5	16.12	P23280	20.13	Q9UBG3	8.69	P20061	21.94	Q08188	14.57	P0C0S8	26.92	P68032	29.71	P01859	29.87	Q9UBG3	21.82	P61769	18.49	P06312	19.83	P01859	24.05	Q8N4F0	23.8	P01859	24.05
Q96BQ1	10.71	Q6MZM9	4.11	P35527	14.77	P47929	24.26	P03973	21.97	P54108	27.35	P07737	11.43	Q86SG5	11.88	P84085	6.11	P01034	18.49	Q6P5S2	16.06	P01859	20	Q9HCY8	8.65	P04075	21.7	P08727	14.25	Q93077	26.92	P68133	29.71	Q8N1N4	29.62	P01861	20.45	P68871	17.69	Q9UBG3	19.8	P63267	23.94	P31151	23.76	P05164	23.76
P08493	10.68	P54108	3.67	P47929	13.97	Q6P5S2	24.24	P19012	21.93	Q99878	27.34	P04406	11.04	P12035	11.62	P61204	6.08	P0DOX6	18.4	P62979	16.03	P01824	20	Q8N1N4	8.27	P54108	21.63	P80188	14.14	P05164	26.71	P0DP23	29.53	P0DOX2	29.45	P0DOX2	20.44	P02042	17.69	P0DOX6	19.79	P68032	23.87	Q06830	23.62	Q6MZM9	23.29
Q06830	10.55	Q2M2I5	3.43	Q07654	13.75	P31947	22.98	P01825	21.55	Q96KK5	27.34	P0CG47	10.92	Q6P5S2	11.21	P84077	6.08	P0DOX5	17.59	P0DOX6	15.8	Q04695	19.91	P0DOX5	8.02	Q14508	20.97	Q86SG5	12.87	P59666	26.6	P0DP24	29.53	Q96FQ6	29.13	P02787	19.77	P20061	17.55	Q8N4F0	19.65	P62736	23.87	Q6MZM9	23.29	Q04695	22.92
Q08380	10.26	Q9HC84	3.38	P0DOX6	13.54	P06733	22.81	P01040	21.43	Q9BTM1	27.13	P07355	10.62	Q86Y46	11.11	P62979	5.77	P08727	17.5	Q08188	15.3	P01857	19.8	P0DOX6	7.99	Q8N4F0	20.74	Q99878	12.5	P59665	26.6	P0DP25	29.53	P25815	27.37	Q9NP55	19.53	Q9UBG3	16.77	Q99880	19.05	P68133	23.87	Q8N1N4	22.69	P20061	22.17
P01033	10.14	P63104	3.27	P0DP23	13.42	P08727	22.75	P0DP08	21.37	Q16777	27.13	A6NMY6	10.62	P0CG47	10.92	P07355	5.6	P31949	17.14	P12035	14.97	P62987	19.53	P14174	7.83	P19012	20.18	Q96KK5	12.5	P23528	26.51	P04792	29.27	Q99878	27.34	P22079	18.96	P60174	15.66	P58876	19.05	P08246	23.22	P0DOX6	22.57	P01825	21.55
P81605	10	P07355	3.24	P0DP24	13.42	P01009	22.49	P22079	21.35	Q6FI13	26.92	P68431	10.29	P68431	10.29	A6NMY6	5.6	P31025	17.05	P47929	13.97	P05164	18.93	P06703	7.78	Q8TDL5	20.04	Q9BTM1	12.4	P01780	26.5	P12429	29.1	Q96KK5	27.34	P27482	18.79	P12035	15.61	P62807	19.05	P09211	22.86	Q08188	22.51	P0DP08	21.37
P09211	10	A6NMY6	3.24	P0DP25	13.42	P19012	21.93	P0DP06	21.19	P20671	26.92	Q08188	10.25	P23280	10.06	P08729	4.9	P01009	16.75	Q07654	13.75	P01009	18.66	P01034	7.53	P02652	20	Q16777	12.4	P35527	26.48	P0DOX6	27.95	P60660	27.15	P61769	18.49	P03973	15.15	O60814	19.05	P31151	22.77	Q07654	22.5	P0DP06	21.19
Q8TDL5	9.92	P31947	3.23	P23280	12.99	P01825	21.55	A0A0C4DH41	21.19	Q7L7L0	26.92	P01861	9.34	P62258	9.8	Q8N4F0	4.8	P06703	16.67	P05164	13.69	P22532	18.06	P63104	7.35	P06870	19.85	Q6FI13	12.31	P27482	25.5	P23284	27.78	Q9BTM1	27.13	P05164	18.26	A0A0B4J1Y9	15.13	P57053	19.05	P01861	22.47	P01861	22.47	A0A0C4DH41	21.19
P80303	9.05	P62258	3.14	P05164	12.35	P0DP08	21.37	P60660	21.19	P04908	26.92	P08729	9.17	Q5VTE0	9.31	Q8TAX7	4.77	P05164	16.11	P01861	12.88	Q6P5S2	17.88	P31947	7.26	Q9UBG3	19.8	P20671	12.31	P01859	24.05	P25815	27.37	Q16777	27.13	P19012	18.2	A0A0B4J1V0	15.13	Q99877	19.05	P01825	21.55	P02652	22	Q14508	20.97
P06870	8.78	P08246	3	P63104	12.24	P0DP06	21.19	P31025	21.02	P0C0S8	26.92	P06703	8.89	P68104	9.31	Q2M2I5	4.76	P35527	15.89	P0DOX2	12.53	P0DOX6	17.19	P08729	7.25	P08246	19.48	Q7L7L0	12.31	P68133	23.87	Q99878	27.34	Q6FI13	26.92	P02042	17.69	P23528	15.06	Q93079	19.05	P01040	21.43	P23528	21.69	P01861	20.45
Q8TAX7	8.75	P23280	2.6	P01040	12.24	A0A0C4DH41	21.19	P06331	20.33	Q93077	26.92	P06870	8.78	P06733	8.99	P35527	4.33	P09211	15.24	Q8N4F0	11.57	P0DOX2	16.92	Q86Y46	7.22	Q9HCY8	19.23	P04908	12.31	Q9UBG3	23.43	Q96KK5	27.34	P20671	26.92	P20061	17.55	Q8TDL5	14.88	Q5QNW6	19.05	P0DP08	21.37	P01825	21.55	P06331	20.33
P31949	8.57	Q8N4F0	2.4	P62937	12.12	P06331	20.33	P01859	20	P61769	26.89	P0DP23	8.72	P04406	8.96	Q9UBG3	4.24	Q9UBG3	14.55	Q6MZM9	11.42	P62979	16.03	Q99880	7.14	P61769	18.49	P0C0S8	12.31	P22079	22.61	Q9BTM1	27.13	Q7L7L0	26.92	P06703	16.67	Q14508	14.52	Q99879	19.05	P60660	21.19	P01040	21.43	P19012	20.18
P02763	8.46	P06733	1.84	P02647	11.99	P01859	20	P01824	20	P63267	26.6	P0DP24	8.72	P06703	8.89	Q6MZM9	4.11	P12035	14.49	P08311	11.37	P06733	15.44	P58876	7.14	P01861	18.43	Q93077	12.31	Q96FQ6	22.33	Q16777	27.13	P04908	26.92	P04075	15.66	P08727	14.25	P61769	18.49	P0DP06	21.19	P0DP08	21.37	P01824	20
P01825	7.76	P01871	1.69	P12035	11.94	P05164	20	P01857	19.8	P59666	26.6	P0DP25	8.72	P06870	8.78	P0CG47	3.93	P47929	13.97	P54108	11.02	P02647	15.36	P62807	7.14	P27482	18.12	P63104	12.24	P08246	22.1	Q6FI13	26.92	P0C0S8	26.92	Q8N1N4	14.81	P0DOX6	14.24	P19012	18.2	A0A0C4DH41	21.19	P0DP06	21.19	P01009	19.86
P0DP08	7.69	P08670	1.5	Q96FQ6	11.65	P01824	20	P62987	19.53	P59665	26.6	P31949	8.57	Q8TAX7	8.75	P54108	3.67	P14618	13.75	P0CG47	10.92	P09211	15.24	O60814	7.14	Q8N1N4	17.5	Q8N4F0	11.57	P01825	21.55	P20671	26.92	Q93077	26.92	Q04695	14.81	P06870	14.12	P04075	18.13	Q14508	20.97	A0A0C4DH41	21.19	P06870	19.85
P0DP06	7.63	O76013	1.5	P02787	11.46	P0DMV8	19.97	Q9HCY8	19.23	P68032	26.53	Q86Y46	8.52	P0DP23	8.72	P09493	3.52	Q07654	13.75	P62937	10.91	Q08188	15.01	P57053	7.14	Q16378	17.16	P24158	11.33	P0DP08	21.37	Q7L7L0	26.92	P61769	26.89	P69905	14.79	P02787	13.04	P22532	18.06	P08670	20.82	P19012	21.05	Q9NP55	19.53
A0A0C4DH41	7.63	P0DOX6	1.39	Q08188	11.11	P0DMV9	19.97	P23280	19.16	P62736	26.53	P54108	7.76	P0DP24	8.72	P06753	3.51	P0DP23	13.42	P31151	10.89	P12035	14.97	Q99877	7.14	P22079	17.13	P0DOX2	10.99	P0DP06	21.19	P04908	26.92	P68032	26.79	Q14508	14.52	Q04695	12.5	P0DOX2	18.02	P27482	20.81	Q14508	20.97	P62987	19.53
P06331	7.32	Q9UGM3	0.58	P0DOX2	10.99	P23528	19.88	P05164	18.66	P68133	26.53	P01825	7.76	P0DP25	8.72	Q9HC84	3.49	P0DP24	13.42	P06733	10.6	Q8TDL5	14.05	Q93079	7.14	P08727	17	P12035	10.99	A0A0C4DH41	21.19	P0C0S8	26.92	P68133	26.79	A8K2U0	14.51	Q99878	12.5	P02042	17.69	P06331	20.33	P01009	20.57	Q99880	19.05
Q86Y46	7.22			P08311	10.98	P62987	19.53	Q8TDL5	18.6	P12429	26.32	P0DP08	7.69	Q01469	8.15	O76013	3.43	P0DP25	13.42	P68431	10.29	Q07654	13.75	Q5QNW6	7.14	P06703	16.67	Q8N1N4	10.96	Q14508	20.97	Q93077	26.92	P59666	26.6	P08727	14.25	Q96KK5	12.5	P08727	16.75	P19012	20.18	P06331	20.33	P58876	19.05
P01824	7.2			P31151	10.89	P23280	19.16	P0DOX6	18.4	P00558	25.66	P0DP06	7.63	P29508	7.95	P01871	3.38	P63104	13.06	P09211	10	P0DP23	13.42	Q99879	7.14	P36952	15.73	P31947	10.89	P01861	20.45	P61769	26.89	P59665	26.6	P06870	14.12	Q9BTM1	12.4	P06703	16.67	P81605	20	P01824	20	P62807	19.05
Q99880	7.14			P01861	10.86	P31949	19.05	P08727	18	P30740	25.59	A0A0C4DH41	7.63	P48594	7.95	P31947	3.23	P23280	12.99	P62258	9.8	P0DP24	13.42	P62258	7.06	P00558	14.87	Q96FQ6	10.68	P06331	20.33	P63267	26.86	P14618	26.55	P23528	13.25	Q16777	12.4	P01009	16.03	P01824	20	P06870	19.85	O60814	19.05
P58876	7.14			P08493	10.68	P0DP23	18.79	P35527	17.98	Q8TDL5	24.38	P01034	7.53	P08311	7.84	P62258	3.14	Q9Y536	12.8	P02787	9.46	P0DP25	13.42	Q5VSP4	6.79	P69905	14.79	Q06830	10.55	P01824	20	P62736	26.79	P08311	24.71	Q86SG5	12.87	Q6FI13	12.31	P03973	15.15	P06870	19.85	P68871	19.73	P57053	19.05
P62807	7.14			P68431	10.29	P0DP24	18.79	P0DOX5	17.59	P22079	24.16	P05164	7.38	Q05639	7.78	P08670	3	P01040	12.24	P08729	9.38	P30740	12.93	P04406	6.57	A8K2U0	13.07	P25815	10.53	P06870	19.85	P59666	26.6	P63267	23.94	P36952	12.53	P20671	12.31	A0A0B4J1V0	15.13	P06312	19.83	P08727	19.5	Q99877	19.05
O60814	7.14			P01033	10.14	P0DP25	18.79	Q16378	17.16	P01859	24.05	P06331	7.32	P54108	7.76	P0DOX6	2.78	Q5VTE0	11.9	Q5VTE0	9.31	P01861	12.88	Q14508	6.45	P14618	12.99	P68431	10.29	P68871	19.73	P59665	26.6	P62736	23.87	Q99878	12.5	Q7L7L0	12.31	P23528	15.06	Q9UBG3	19.8	P27482	18.79	Q93079	19.05
P57053	7.14			P81605	10	Q8TDL5	18.6	P01009	16.75	P0DOX6	23.78	P01824	7.2	P01825	7.76	Q08188	2.6	P68104	11.9	P68104	9.31	Q5VTE0	12.55	Q8N4F0	5.24	Q99878	12.5	P54108	10.2	Q06830	19.6	Q8N1N4	25.96	P31151	23.76	Q96KK5	12.5	P04908	12.31	P69905	14.79	P60174	19.68	P61769	18.49	Q5QNW6	19.05
Q99877	7.14			P09211	10	P12429	18.58	P06703	16.67	P19012	23.46	Q8TAX7	7.16	P0DP08	7.69	P01009	2.39	P23528	11.45	P80188	9.09	P68104	12.55	Q9HC84	4.46	Q96KK5	12.5	P09211	10	P0DP23	18.79	P08246	25.84	Q04695	23.61	P62987	12.5	P0C0S8	12.31	Q14508	14.52	P0DOX2	18.68	P60174	18.47	Q99879	19.05
Q93079	7.14			P14618	9.79	P0DOX6	18.4	P23284	16.2	P08493	23.3	P62258	7.06	P0DP06	7.63	Q5VTE0	2.38	P0DOX2	10.99	P02647	8.99	P01040	12.24	Q6MZM9	4.11	Q04695	12.5	P81605	10	P0DP24	18.79	P54108	24.9	P08493	23.3	Q9BTM1	12.4	Q93077	12.31	P60660	13.91	Q8N4F0	18.56	P04075	18.13	P61769	18.49
Q5QNW6	7.14			Q5VTE0	9.31	P27482	18.12	P62979	16.03	P07237	22.44	Q5VSP4	6.79	A0A0C4DH41	7.63	P68104	2.38	P31151	10.89	P06870	8.78	P14923	11.81	Q5VTE0	4.11	Q9BTM1	12.4	P06703	8.89	P0DP25	18.79	P60174	24.5	Q6MZM9	23.29	Q16777	12.4	P08670	12.02	P80303	13.1	P22532	18.06	P08670	18.03	P08670	18.45
Q99879	7.14			P68104	9.31	P00338	18.07	P0DMV8	15.91	P08727	22	Q14508	6.45	P01034	7.53	Q05639	2.38	P01861	10.86	Q8TAX7	8.75	Q8N4F0	11.57	P68104	4.11	Q16777	12.4	Q8TAX7	8.75	P61769	18.49	P01859	24.05	P22079	23.17	Q6FI13	12.31	Q01546	11.91	P30041	12.95	P02042	17.69	P14174	17.39	P04075	18.13
P62258	7.06			P06703	8.89	P60174	17.27	P0DMV9	15.91	P01825	21.55	Q8TDL5	6.4	P01871	7.38	Q8TDL5	1.65	P0DMV8	10.76	P0DP23	8.72	Q6MZM9	11.42	Q05639	4.1	Q6FI13	12.31	P0DP23	8.72	P19012	18.2	P00558	23.02	P01861	22.47	P20671	12.31	P24158	11.33	A8K2U0	12.72	P08727	17	P13796	17.07	P13796	18.02
Q99878	7.03			P06870	8.78	P35527	17.17	A0A0B4J1V0	15.13	P01040	21.43	Q9HC84	6.27	P06331	7.32	P0DMV8	1.4	P0DMV9	10.76	P0DP24	8.72	P08311	11.37	P54108	3.67	P20671	12.31	P0DP24	8.72	P22532	18.06	P20061	22.86	Q01546	22.41	Q7L7L0	12.31	Q5VSP4	11.11	Q04695	12.5	P02763	16.92	Q9Y281	16.87	Q01546	17.87
Q96KK5	7.03			Q8TAX7	8.75	P06703	16.67	P00338	14.76	P04075	21.43	P14923	6.17	P01824	7.2	P0DMV9	1.4	P11142	10.68	P0DP25	8.72	P0CG47	10.92	P24158	3.52	Q7L7L0	12.31	P0DP25	8.72	P0DOX2	18.02	Q9NP55	22.66	P04075	22.25	P04908	12.31	Q8N4F0	10.92	Q99878	12.5	P06703	16.67	Q9UBG3	16.77	P08727	17.25
P62987	7.03			Q86Y46	8.7	P23284	16.2	P08311	14.51	P0DP08	21.37	Q16378	5.97	Q5VSP4	6.79	P11142	1.39	P08493	10.68	P01009	8.61	P35527	10.75	P09493	3.52	P04908	12.31	Q9HCY8	8.65	Q8N4F0	17.9	P08311	22.35	P01825	21.55	P0C0S8	12.31	P31151	10.89	Q96KK5	12.5	P03973	15.15	P07602	16.41	Q9Y281	16.87
Q9BTM1	6.98			P01009	8.61	P62979	16.03	P06870	14.12	P23284	21.3	P62937	5.45	P08729	6.61	P0CG48	1.31	P25815	10.53	P14923	8.59	P08493	10.68	P06753	3.51	P0C0S8	12.31	Q9HC84	8.49	P20061	17.55	P02511	22.29	P0DP08	21.37	Q93077	12.31	Q96FQ6	10.68	Q9BTM1	12.4	A0A0B4J1V0	15.13	P09211	15.24	Q9UBG3	16.77
Q16777	6.98			P80188	8.08	P01033	15.46	P47929	13.97	P0DP06	21.19	P01009	4.78	P22079	6.46	Q9UGM3	0.95	P68431	10.29	Q86Y46	8.52	P68431	10.29	Q2M2I5	3.43	Q93077	12.31	P23528	8.43	P08727	17.25	P08727	22.25	P0DP06	21.19	P12035	11.94	P08493	10.68	Q16777	12.4	A0A0B4J1Y9	15.13	P03973	15.15	A8K2U0	16.51
Q6FI13	6.92			Q05639	7.78	Q9UBG3	15.35	Q07654	13.75	A0A0C4DH41	21.19	Q2M2I5	4.76	Q14508	6.45	P15924	0.35	P23284	10.19	P22079	8.15	Q86Y46	10	P08246	3	P01040	12.24	Q04695	7.87	P04075	16.48	P04075	22.25	A0A0C4DH41	21.19	Q01546	11.76	Q06830	10.55	Q6FI13	12.31	Q04695	14.81	P69905	14.79	P62979	16.03
P20671	6.92			P01825	7.76	P22079	15.17	P12035	13.22	Q14508	20.97	Q6MZM9	4.11	P0DOX6	6.08			P16401	10.18	Q9UBG3	8.08	P16403	9.86	P22079	2.95	P62258	12.16	P14174	7.83	P23284	15.74	P01825	21.55	Q14508	20.97	P84085	11.67	P25815	10.53	P20671	12.31	P80303	14.76	P80303	14.76	P12035	15.29
Q7L7L0	6.92			P0DP08	7.69	P14618	14.12	P01861	12.88	P06331	20.33	P06733	3.92	Q08188	5.19			P81605	10	Q05639	7.78	P62258	9.8	Q08188	2.74	Q9HC84	11.38	P01825	7.76	P14618	15.63	P01040	21.43	P07602	20.8	P61204	11.6	P01009	10.29	Q7L7L0	12.31	Q01546	14.73	P00338	14.76	P03973	15.15
P04908	6.92			P0DP06	7.63	P06870	14.12	Q9Y536	12.8	P01824	20	P0CG48	3.65	Q8N4F0	4.8			P16403	9.86	P01825	7.76	P10412	9.59	P05164	2.68	P24158	11.33	P0DP08	7.69	P12429	15.48	P0DP08	21.37	A8K2U0	20.5	P84077	11.6	P68431	10.29	P04908	12.31	P07602	14.31	P60660	13.91	P69905	14.79
P0C0S8	6.92			A0A0C4DH41	7.63	Q07654	13.75	P14923	12.21	P81605	20	P02787	3.58	P02787	4.58			P10412	9.59	P0DP08	7.69	P16402	9.5	P07355	2.65	Q5VSP4	11.11	P0DP06	7.63	P08311	15.29	P0DP06	21.19	Q08380	20.34	Q8N4F0	11.57	P54108	10.2	P0C0S8	12.31	P13796	14.04	Q9HC84	13	P80303	14.76
Q93077	6.92			Q9HC84	7.5	P11142	13.62	P18510	11.86	P02652	20	P08311	3.53	Q9HC84	4.55			P16402	9.5	P0DP06	7.63	Q9UBG3	9.29	A6NMY6	2.65	P31151	10.89	A0A0C4DH41	7.63	A0A0B4J1V0	15.13	A0A0C4DH41	21.19	P06331	20.33	P24158	11.33	P04075	10.16	Q93077	12.31	P12035	13.69	P18510	12.99	P06753	14.74
Q5VSP4	6.79			P06331	7.32	P14923	13.56	Q96FQ6	11.65	P07602	19.85	P08670	3	P05164	4.43			P04075	9.34	A0A0C4DH41	7.63	P22079	9.27	P80303	2.14	Q96FQ6	10.68	P06312	7.44	P0DMV8	14.98	Q14508	20.97	P80303	20.24	P12429	11.15	Q8TAX7	8.75	P08670	12.02	P54108	13.47	Q86SG5	12.87	P07602	14.69
Q9Y281	6.63			P22079	7.3	P12035	13.22	P14649	11.54	P62987	19.53	P08246	3	P16403	4.23			P22079	9.27	P01034	7.53	A0A0B4J1Y9	9.24	P20061	1.62	P08493	10.68	P06331	7.32	P0DMV9	14.98	P06331	20.33	P12429	20.12	Q5VSP4	11.11	P0DP23	8.72	P12035	11.94	P20061	13.39	Q04695	12.5	P60174	14.46
Q14508	6.45			P01824	7.2	P01040	12.24	P23528	11.45	P0DP23	18.79	P20160	2.79	Q6MZM9	4.11			Q9HC84	9.22	Q9HC84	7.48	P08729	9.17	Q9UGM3	1.57	P12035	10.67	Q86Y46	7.22	P80303	14.76	P80303	20.24	P01824	20	P80303	10.71	P0DP24	8.72	P24158	11.33	P04075	12.64	Q99878	12.5	P00558	14.39
Q9UGM3	6.3			P62258	7.06	P08670	12.02	Q5VSP4	11.11	P0DP24	18.79	P22079	2.39	P10412	4.11			P06870	8.78	P06331	7.32	P06703	8.89	P08670	1.5	P25815	10.53	P01824	7.2	P16401	14.6	P14618	20.15	P06870	19.85	P08493	10.68	P0DP25	8.72	P12429	11.15	Q99878	12.5	Q96KK5	12.5	P30041	14.29
Q5VTE0	6.06			P62987	7.03	P84085	11.67	P11142	10.99	P0DP25	18.79	Q5VTE0	2.38	P16402	4.07			Q8TAX7	8.75	P01824	7.2	P06870	8.78	O76013	1.5	P68431	10.29	P62258	7.06	P60174	14.06	P01824	20	Q9UBG3	19.8	P25815	10.53	P69905	8.45	Q5VSP4	11.11	Q96KK5	12.5	Q96BQ1	12.5	P60660	13.91
P68104	6.06			P07602	6.87	Q96FQ6	11.65	P0DOX2	10.99	P20061	18.71	P68104	2.38	P16401	3.98			Q9HCY8	8.65	P04075	6.87	Q8TAX7	8.75	Q09666	0.12	P23284	10.19	P22079	7.02	Q07654	13.75	P06870	19.85	P0DMV8	19.19	P68431	10.29	Q9HC84	8.12	P31151	10.89	Q96BQ1	12.5	Q9BTM1	12.4	P54108	13.47
Q05639	6.05			P04075	6.87	P30740	11.61	Q9HC84	10.93	P27482	18.12	Q05639	2.38	P0CG48	3.65			P60660	8.61	Q5VSP4	6.79	Q9HCY8	8.65			P16401	10.18	Q01546	6.9	P54108	13.47	P62987	19.53	P0DMV9	19.19	P62979	10.26	P14174	7.83	P08493	10.68	Q9BTM1	12.4	Q16777	12.4	P02763	12.94
Q14515	6.02			Q5VSP4	6.79	P61204	11.6	P0CG47	10.92	P22532	18.06	Q08380	2.22	Q2M2I5	3.43			Q86Y46	8.52	P08246	5.62	Q9HC84	7.97			P01033	10.14	Q5VSP4	6.79	P00558	13.43	P01861	19.19	P0DP23	18.79	P54108	10.2	P00338	7.83	P25815	10.53	Q16777	12.4	Q6FI13	12.31	P12429	12.69
Q16378	5.97			P20160	6.77	P84077	11.6	P31151	10.89	P08670	17.81	P80303	2.14	Q9UBG3	3.43			P02763	8.46	Q2M2I5	4.76	P54108	7.76			P81605	10	P05164	6.71	P18510	12.99	P08670	18.88	P0DP24	18.79	P01033	10.14	P06703	7.78	P07237	10.43	Q6FI13	12.31	P20671	12.31	Q99878	12.5
A0A0B4J1Y9	5.88			P23528	6.63	Q6MZM9	11.42	P08493	10.68	P00338	17.77	Q9UGM3	2.11	P04075	3.02			P30740	7.92	P36952	4.53	P02787	7.74			P16403	9.86	A8K2U0	5.98	Q04695	12.5	P20160	18.73	P0DP25	18.79	P81605	10	P01825	7.76	Q01546	10.34	P20671	12.31	Q7L7L0	12.31	Q96KK5	12.5
P62979	5.77			Q9Y281	6.63	P0DOX2	10.99	P25815	10.53	Q16378	17.16	Q9UBG3	1.62	P30740	2.9			P52209	7.87	P16403	4.23	P01034	7.53			P10412	9.59	P08729	5.76	P01040	12.24	P11142	18.58	Q9NP55	18.75	P16403	9.39	P0DP08	7.69	P68431	10.29	Q7L7L0	12.31	P04908	12.31	Q9BTM1	12.4
P84085	5.56			P00338	6.63	P0CG47	10.92	P52566	10.45	P12035	16.88	O76013	1.5	P00558	2.64			P08311	7.84	P10412	4.11	P80303	7.38			P07602	9.54	P16403	5.63	Q9HC84	12.22	P07602	18.32	Q96BQ1	18.75	Q9HC84	9.34	P0DP06	7.63	P54108	10.2	P04908	12.31	P0C0S8	12.31	Q16777	12.4
P61204	5.52			P08729	6.61	P31151	10.89	P20061	10.39	A0A0B4J1V0	16.81	P11678	1.4	Q08380	2.22			P14174	7.83	P16402	4.07	P04075	6.87			P16402	9.5	P84085	5.56	Q6MZM9	11.42	P19012	18.2	P08670	18.45	P10412	9.13	A0A0C4DH41	7.63	P23284	10.19	P0C0S8	12.31	Q93077	12.31	Q6FI13	12.31
P84077	5.52			P14923	6.58	P01861	10.86	P68431	10.29	P06703	16.67	Q09666	0.42	P14618	2.07			Q05639	7.78	P16401	3.98	Q5VSP4	6.79			Q5VTE0	9.31	P61204	5.52	P24158	11.33	A8K2U0	17.95	P19012	18.2	P03973	9.09	P06312	7.44	P16403	9.39	Q93077	12.31	P30740	12.14	P20671	12.31
P62937	5.45			P0DMV8	6.55	P08493	10.68	Q08380	10.26	P11142	16.56			P15924	1.92			P01825	7.76	P52566	3.98	Q14508	6.45			P68104	9.31	P84077	5.52	P60660	11.26	Q04695	17.59	P36952	18.13	P13796	9.09	P06331	7.32	Q9HC84	9.28	P14618	12.05	P14618	12.05	Q7L7L0	12.31
P30740	5.28			P0DMV9	6.55	P25815	10.53	P01033	10.14	P14923	16.24			P01009	1.91			P0DP08	7.69	P08670	3.65	P23284	6.02			P12429	8.98	P10412	5.48	P08670	11.16	P00338	17.47	P29508	17.95	P16402	9.05	P08729	7.25	P10412	9.13	Q86SG5	11.88	P12035	11.94	P04908	12.31
P68431	5.15			Q14508	6.45	P52566	10.45	P07602	10.11	Q08380	16.24			Q9UGM3	1.74			P07237	7.68	P0CG48	3.65	Q16378	5.97			P30041	8.93	P62937	5.45	A8K2U0	11.14	P02679	17.44	P00338	17.47	P30044	8.88	Q86Y46	7.22	P16402	9.05	A8K2U0	11.83	A8K2U0	11.83	P0C0S8	12.31
P08729	4.9			Q8TDL5	6.4	P16403	10.33	P81605	10	P02679	16.11			P14923	1.61			P0DP06	7.63	P14618	3.58	Q05639	5.83			P30044	8.88	P16402	5.43	Q5VSP4	11.11	Q16378	17.16	P14174	17.39	Q8TAX7	8.75	P01824	7.2	P08729	8.96	P14649	11.54	Q01546	11.76	Q93077	12.31
P52209	4.35			P52209	6	P68431	10.29	P61204	9.94	P62979	16.03			P08670	1.5			A0A0C4DH41	7.63	P11142	3.56	P01033	5.8			Q8TAX7	8.75	P16401	5.31	Q5VTE0	11.04	P07237	16.93	P08727	17	P0DP23	8.72	P80303	7.14	P16401	8.85	Q6MZM9	11.42	P12429	11.76	P01040	12.24
P23284	4.17			A0A0B4J1V0	5.88	P15924	10.28	P84077	9.94	P80303	15.48			O76013	1.5			P06331	7.32	O76013	3.21	P00338	5.72			Q9Y536	8.54	P30044	5.14	P68104	11.04	P62979	16.03	Q9Y281	16.87	P0DP24	8.72	P62258	7.06	Q8TAX7	8.75	P62258	11.37	P24158	11.33	P07339	12.14
Q6MZM9	4.11			A0A0B4J1Y9	5.88	P16401	10.18	P30740	9.76	P01033	15.46			A8K2U0	0.96			P01824	7.2	P15924	3	P08246	5.62			P02763	8.46	P20061	4.39	P31151	10.89	Q9HC84	15.88	P13796	16.75	P0DP25	8.72	Q9Y281	6.63	P14618	8.66	P24158	11.33	Q08380	11.28	P14618	12.05
Q9UBG3	4.04			P62979	5.77	P10412	10.05	P60174	9.24	A0A0B4J1Y9	15.13			Q09666	0.15			P62258	7.06	P30740	2.9	P61026	5.5			P08670	8.37	Q5VTE0	4.11	P02042	10.88	P69905	14.79	P30044	16.36	Q9Y536	8.54	A8K2U0	6.6	Q9Y536	8.54	Q5VSP4	11.11	Q5VSP4	11.11	Q9HC84	11.78
P0CG47	3.93			P16403	5.63	P16402	9.95	P14618	9.23	Q5VTE0	14.5							P62987	7.03	P20160	2.79	P51153	5.42			P80303	8.1	P68104	4.11	P00338	10.84	Q96BQ1	14.73	P02679	15.89	P14618	8.29	P13796	5.9	P00558	8.39	P08493	10.68	P02763	10.95	P29508	11.54
P08311	3.53			P10412	5.48	P02679	9.71	P08729	9.17	P68104	14.5							P54108	6.94	P06396	2.69	P0DMV8	5.3			Q01546	7.99	Q6MZM9	4.11	P08493	10.68	P36952	14.67	Q9HC84	15.57	P14174	7.83	P01033	5.8	P0DMV8	8.27	P30740	10.55	P02042	10.88	P00338	11.45
Q2M2I5	3.43			P16402	5.43	A8K2U0	9.56	P30041	8.93	P61026	14.5							Q5VSP4	6.79	Q9UGM3	2.45	P0DMV9	5.3			P20160	7.97	Q05639	4.1	P12035	10.67	P0DMV8	14.51	A0A0B4J1V0	15.13	P01825	7.76	P84085	5.56	P0DMV9	8.27	P12429	10.53	P08493	10.68	P24158	11.33
P0DMV8	3.12			P20061	5.31	Q9HC84	9.35	P80303	8.81	Q8N4F0	14.41							P14923	6.71	P02790	2.38	P14618	5.27			Q08380	7.86	P0DMV8	3.59	P25815	10.53	P0DMV9	14.51	P16403	15.02	P08670	7.73	P61204	5.52	P07602	8.21	P25815	10.53	P68431	10.29	Q08380	11.28
P0DMV9	3.12			P30740	5.28	P04075	9.34	Q8TAX7	8.75	P06870	14.12							P00338	6.63	Q9BQE3	2.23	A8K2U0	5.23			P14174	7.83	P0DMV9	3.59	P68431	10.29	Q5VTE0	14.5	P69905	14.79	P0DP08	7.69	P84077	5.52	P20160	7.97	P68431	10.29	P81605	10	Q16378	11.19
P11142	3.1			P30044	5.14	P36952	9.33	P0DP23	8.72	P60660	13.91							Q9Y281	6.63	Q08380	2.22	P30044	5.14			P00338	7.83	P08311	3.53	P01033	10.14	P68104	14.5	P10412	14.61	P29508	7.69	P60660	5.3	P29508	7.95	P01033	10.14	P29508	9.49	Q5VSP4	11.11
P00338	3.01			P11142	5.11	Q5VTE0	9.31	P0DP24	8.72	P13796	13.88							P08729	6.61	P68363	2.22	Q06830	5.03			P01825	7.76	P09493	3.52	P36952	10.13	P16401	14.16	P16402	14.48	P0DP06	7.63	P16403	5.16	P48594	7.95	Q9HC84	10.1	P08729	9.38	P02679	11.04
P08246	3			Q8N4F0	4.8	P68104	9.31	P0DP25	8.72	A8K2U0	13.69							P15924	6.58	Q71U36	2.22	Q2M2I5	4.95			P0DP08	7.69	P06753	3.51	P81605	10	Q08380	14.02	P48594	14.36	A0A0C4DH41	7.63	P30044	5.14	P52209	7.87	P07237	10.04	P16401	8.85	P02790	11.04
P20160	2.79			P27482	4.7	P00558	8.87	P02763	8.46	P06396	13.17							P14649	6.25	P52209	2.07	P11142	4.95			P0DP06	7.63	Q2M2I5	3.43	P16403	9.86	P12035	13.69	P12035	14.17	P06312	7.44	P10412	5.02	P14174	7.83	Q08380	9.57	Q8TAX7	8.75	P08311	10.98
P06396	2.69			P15153	4.17	P07237	8.86	P61769	8.4	Q9HC84	13.09							P80303	6.19	P20061	1.85	P16401	4.87			A0A0C4DH41	7.63	Q9UGM3	3.36	P10412	9.59	P02790	13.42	P16401	14.16	P06331	7.32	P16402	4.98	P01825	7.76	P16403	9.39	P0DP23	8.72	P0CG47	10.92
P00558	2.64			Q6MZM9	4.11	P07602	8.78	P12429	8.36	P30041	12.95							Q16378	5.97	P0DMV8	1.72	P27482	4.7			P06312	7.44	P20160	2.79	P16402	9.5	P18510	12.99	P54108	13.47	P08729	7.25	P16401	4.87	P0DP08	7.69	P0DMV8	9.36	P0DP24	8.72	P31151	10.89
P02790	2.38			P30041	4.02	Q8TAX7	8.75	A8K2U0	8.25	P01861	12.88							A0A0B4J1V0	5.88	P0DMV9	1.72	Q9UGM3	4.52			P06331	7.32	P00338	2.71	Q86Y46	8.89	P30041	12.95	P18510	12.99	Q86Y46	7.22	P02774	4.64	P0DP06	7.63	P0DMV9	9.36	P0DP25	8.72	P68871	10.88
P07339	2.18			P52566	3.98	Q9HCY8	8.65	P00558	8.15	Q9Y536	12.8							A0A0B4J1Y9	5.88	P11021	1.68	P02790	4.33			P08729	7.25	P02790	2.38	P30044	8.88	P13796	11.8	Q86SG5	12.87	P01824	7.2	Q08380	4.62	A0A0C4DH41	7.63	P10412	9.13	P07237	8.66	P02042	10.88
P11021	1.68			P0CG47	3.93	P60660	8.61	P15924	8.08	P20160	11.95							P01033	5.8	P11678	1.4	P0CG48	3.65			P60174	7.23	Q08380	2.22	Q8TAX7	8.75	P84085	11.67	Q9Y536	12.8	P62258	7.06	Q5VTE0	4.11	Q08380	7.52	P16402	9.05	Q9Y536	8.54	P08493	10.68
P13796	1.59			Q16610	3.89	Q9Y536	8.54	P27482	8.05	P84085	11.67							P62979	5.77	Q09666	0.63	P08670	3.43			Q86Y46	7.22	P08670	2.15	Q9Y536	8.54	P61204	11.6	P11142	12.69	P0CG47	6.99	P68104	4.11	P13796	7.34	P00338	9.04	P11142	8.51	P07195	10.48
P08670	1.5			P06396	3.71	Q96BQ1	8.48	P14174	7.83	Q96FQ6	11.65							Q9UGM3	5.68			O76013	3.43			P01824	7.2	P80303	2.14	P11142	8.51	P84077	11.6	P01040	12.24	P30740	6.6	Q6MZM9	4.11	P06331	7.32	P30041	8.93	P20160	7.97	P68431	10.29
O76013	1.5			A8K2U0	3.71	P02763	8.46	P08670	7.73	P61204	11.6							Q8TDL5	5.58			P15924	3.17			Q9UGM3	6.8	P14618	2.07	Q01546	7.99	P14649	11.54	Q5VTE0	11.9	Q08380	6.5	P29508	4.1	Q86Y46	7.22	Q8TAX7	8.75	P06312	7.44	P01033	10.14
P11678	1.4			P07195	3.59	P61769	8.4	Q5VTE0	7.58	P84077	11.6							P07602	5.53			P13796	3.03			P0DMV8	6.71	P25705	1.81	P20160	7.97	P15153	11.46	P68104	11.9	P07602	6.49	Q05639	4.1	P01824	7.2	P00558	8.63	P0DMV8	7.33	P07237	10.04
P0CG48	1.31			Q2M2I5	3.43	Q05639	7.78	P68104	7.58	P29508	11.54							Q08380	5.47			P20160	2.79			P0DMV9	6.71	P07602	1.53	P06312	7.44	Q6MZM9	11.42	P14649	11.54	P0DMV8	6.4	P48594	4.1	P62258	7.06	P69905	8.45	P0DMV9	7.33	P81605	10
Q9Y6R7	1.13			P15924	3.41	Q8N4F0	7.64	Q86Y46	7.22	P36952	11.47							P08670	5.36			Q01518	2.74			P01009	6.7	O76013	1.5	P13796	7.34	P24158	11.33	P15153	11.46	P0DMV9	6.4	P30041	4.02	P62987	7.03	P61769	8.4	Q86Y46	7.22	P59998	9.52
A8K2U0	1.1			Q9UGM3	3.4	P13796	7.34	P62258	7.06	P15153	11.46							P20061	5.31			P00558	2.64			P09493	6.69	P11678	1.4	P08729	7.25	Q5VSP4	11.11	Q9UGM3	11.4	P11142	6.35	P02763	3.98	Q9Y281	6.63	P36952	8	P62258	7.06	P16403	9.39
P15924	0.31			P13796	3.19	Q86Y46	7.22	P07237	6.89	Q6MZM9	11.42							P30044	5.14			P52209	2.28			P06753	6.67	P26038	1.21	P62258	7.06	P0CG47	10.92	P24158	11.33	P23284	6.02	Q9NP55	3.91	Q2M2I5	6.48	P29508	7.95	P08311	6.67	P36952	9.33
Q09666	0.12			P11021	3.06	P62258	7.06	P04075	6.87	P62258	11.37							Q8N4F0	4.8			P07437	2.25			P08311	6.67	P01024	0.54	P62987	7.03	P31151	10.89	P06744	11.29	P60174	6.02	Q9UGM3	3.9	P52566	6.47	P48594	7.95	P52566	6.47	Q86Y46	9.26
				P08246	3	Q5VSP4	6.79	Q9Y281	6.63	Q5VSP4	11.11							P00558	4.56			P04350	2.25			Q9Y281	6.63			Q08380	6.67	P08493	10.68	P60174	11.24	A0A0B4J1Y9	5.88	P02675	3.67	P14649	6.25	P52209	7.87	P02679	6.4	Q9UBD6	9.19
				Q9BQE3	2.23	P20160	6.77	Q14508	6.45	P0CG47	10.92							A8K2U0	4.47			Q9BVA1	2.25			P37802	6.03			Q9Y281	6.63	P52566	10.45	Q5VSP4	11.11	A0A0B4J1V0	5.88	Q2M2I5	3.62	P37802	6.03	P14174	7.83	Q9UGM3	6.3	P10412	9.13
				Q08380	2.22	P02790	6.71	Q16610	6.3	P31151	10.89							P02790	4.33			P68371	2.25			A0A0B4J1V0	5.88			P69905	6.34	Q9UGM3	10.44	P02763	10.95	P52209	5.59	P0DMV8	3.59	P60174	6.02	P11142	7.74	P14649	6.25	P16402	9.05
				P68363	2.22	Q9Y281	6.63	P13987	6.25	P37802	10.55							Q6MZM9	4.11			Q13885	2.25			A0A0B4J1Y9	5.88			Q9UGM3	6.09	P01033	10.14	P68871	10.88	P61026	5.5	P0DMV9	3.59	A0A0B4J1Y9	5.88	Q9UGM3	7.38	P13987	6.25	P30740	8.97
				Q71U36	2.22	Q14508	6.45	Q05639	6.05	P25815	10.53							P60174	4.02			Q9BUF5	2.24			P07237	5.51			A0A0B4J1Y9	5.88	P81605	10	P02042	10.88	P51153	5.42	P07237	3.54	P30740	5.8	P08729	7.25	P37802	6.03	Q8TAX7	8.75
				P00558	1.92	P69905	6.34	Q9UGM3	6.05	P52566	10.45							P52566	3.98			Q08380	2.22			P61026	5.5			Q05639	5.83	P16403	9.86	P07195	10.78	P60660	5.3	P08311	3.53	P62979	5.77	Q86Y46	7.22	P23284	6.02	P0DMV8	8.74
				P48594	1.79	Q16610	6.3	P52209	6	P68431	10.29							P18510	3.95			Q13509	2.22			P51153	5.42			P62979	5.77	P29508	9.74	P07237	10.63	P00338	5.12	P52209	3.52	P84085	5.56	P07339	6.8	P48594	5.9	P0DMV9	8.74
				P06744	1.79	P14649	6.25	A0A0B4J1Y9	5.88	P15924	10.24							P0CG47	3.93			P07602	2.1			P00738	4.68			P14780	5.66	P10412	9.59	P01009	10.53	P07237	5.12	P09493	3.52	P61204	5.52	Q9Y281	6.63	A0A0B4J1V0	5.88	Q9Y536	8.54
				P29508	1.79	P20061	6.24	P08246	5.62	P52209	9.52							P06396	3.71			P06396	2.05			P02774	4.64			P84085	5.56	Q01546	9.56	P52566	10.45	P16401	4.87	P06753	3.51	P84077	5.52	P52566	6.47	A0A0B4J1Y9	5.88	P48594	7.95
				P80303	1.67	P80303	6.19	P84085	5.56	P59998	9.52							P07195	3.59			P29508	2.05			P52209	4.35			P30740	5.54	P16402	9.5	P23284	10.19	Q9UGM3	4.81	P30740	2.9	P61026	5.5	P13987	6.25	P52209	5.59	P11142	7.89
				P08670	1.5	P68871	6.12	P61026	5.5	P08246	9.36							P09493	3.52			P48594	2.05			P07437	4.28			P07602	5.53	P13987	9.38	P01033	10.14	P10909	4.68	P12429	2.79	P00338	5.42	P37802	6.03	P84085	5.56	P52209	7.87
				O76013	1.5	Q08380	5.98	P51153	5.42	P41218	9.09							P06753	3.51			Q16610	2.04			P04350	4.28			P61204	5.52	Q16610	8.89	P81605	10	P02774	4.64	P20160	2.79	P51153	5.42	P15328	5.84	P61204	5.52	P14174	7.83
				Q09666	1.49	Q16378	5.97	P30044	5.14	Q9BQE3	8.91							Q2M2I5	3.43			P06744	1.79			P68371	4.27			P84077	5.52	P30044	8.88	P02790	9.96	P02679	4.42	P06396	2.69	P06396	4.99	O43707	5.71	P84077	5.52	P06312	7.44
				P11678	1.4	P48594	5.9	P16401	4.87	P30044	8.88							P12429	3.41			P11021	1.68			P15153	4.17			P07237	5.51	Q01518	8.84	Q14515	9.04	P15153	4.17	P12814	2.47	P02774	4.64	P84085	5.56	P61026	5.5	Q9BQE3	7.35
				P0CG48	1.31	P29508	5.9	P36952	4.8	P51153	8.87							P08246	3			Q09666	1.14			Q6MZM9	4.11			P02774	4.64	Q8TAX7	8.75	P30041	8.93	Q5VTE0	4.11	O43707	2.41	P11142	4.64	P61204	5.52	P51153	5.42	P06732	7.35
				P14780	1.27	A0A0B4J1V0	5.88	Q8N4F0	4.8	P68363	8.87							P11021	2.91			Q13835	1.07			Q05639	4.1			P02679	4.64	P01009	8.61	Q8TAX7	8.75	P68104	4.11	P07602	2.1	P01033	4.35	P84077	5.52	P14923	5.23	P68363	7.32
				O60437	1.03	A0A0B4J1Y9	5.88	P59998	4.76	Q71U36	8.87							P13796	2.87			P13639	0.93			Q9NP55	3.91			P02511	4.57	Q9Y536	8.54	P52209	8.28	Q6MZM9	4.11	Q16610	2.04	Q5VTE0	4.11	P14780	5.52	P16403	5.16	P15153	7.29
				P12814	0.9	Q9UGM3	5.68	P02790	4.33	Q8TAX7	8.75							P20160	2.79			P12814	0.9			Q16610	3.89			Q16610	4.44	Q86Y46	8.52	P20160	7.97	Q05639	4.1	P11142	1.7	P68104	4.11	P02545	5.27	Q9BQE3	5.12	P08729	7.25
				Q08043	0.89	P08246	5.62	P16403	4.23	P02790	8.66							P13639	2.45			Q08043	0.89			P07205	3.6			P52209	4.35	P02763	8.46	P07205	7.91	P48594	4.1	P11021	1.68	Q6MZM9	4.11	P12814	4.93	P68363	5.1	P62258	7.06
				O43707	0.88	P61026	5.5	P15153	4.17	Q96BQ1	8.48							P07437	2.25			O43707	0.88			Q96BQ1	3.57			P01009	4.31	P30740	8.18	P14923	7.65	P02763	3.98	O76013	1.5	Q05639	4.1	P16401	4.87	P10412	5.02	P08571	6.93
				Q92817	0.54	Q13835	5.49	Q6MZM9	4.11	P02763	8.46							P04350	2.25			P35579	0.61			Q2M2I5	3.43			P06396	4.09	Q14515	8.13	P06312	7.44	Q9UBD6	3.97	P11678	1.4	Q96BQ1	4.02	P59998	4.76	P16402	4.98	P20160	6.77
						P51153	5.42	P10412	4.11	Q9UGM3	8.12							Q9BVA1	2.25							P13796	3.03			P30041	4.02	P07195	8.08	P08729	7.25	P09493	3.52	P14923	1.34	P02763	3.98	P02774	4.64	Q14515	4.82	P52566	6.47
						P30044	5.14	P48594	4.1	P48594	7.95							P68371	2.25							P41218	2.95			P0CG47	3.93	P52209	7.87	Q86Y46	7.22	P06753	3.51	P15924	1.29	Q9UBD6	3.97	Q9Y536	4.27	P02774	4.64	P14649	6.25
						Q01518	5.05	P29508	4.1	P18510	7.91							Q13885	2.25							P26038	2.95			O60437	3.87	P14174	7.83	P62258	7.06	Q2M2I5	3.43	P26038	1.21	P18510	3.95	P23284	4.17	P02511	4.57	P13987	6.25
						P26038	5.03	P16402	4.07	P14174	7.83							Q9BUF5	2.24							P11678	2.94			Q01518	3.79	O43707	7.79	P09493	6.69	P20160	2.79	P02545	1.05	P0CG47	3.93	P15153	4.17	P01033	4.35	P37802	6.03
						P08729	4.9	O60437	4.04	P24158	7.81							Q9BQE3	2.23							P11021	2.91			O43707	3.62	Q05639	7.78	P06753	6.67	P06396	2.69	Q09666	0.73	P30044	3.74	Q5VTE0	4.11	P00558	4.32	A0A0B4J1V0	5.88
						P59998	4.76	Q13835	4.02	Q05639	7.78							P68363	2.22							P14780	2.83			Q96BQ1	3.57	P06312	7.44	P14780	6.51	P00558	2.64	O60437	0.57	Q9UGM3	3.65	P68104	4.11	P07205	4.32	A0A0B4J1Y9	5.88
						P52209	4.35	Q01518	4	Q6ZN66	7.74							Q71U36	2.22							Q01518	2.74			P09493	3.52	P06396	7.42	P13987	6.25	P12814	2.47			P12814	3.59	Q05639	4.1	Q5VTE0	4.11	P15328	5.84
						P15153	4.17	Q9BQE3	3.79	P07437	7.66							Q13509	2.22							P06396	2.69			P06753	3.51	Q9BQE3	7.35	Q01518	6.11	O43707	2.41			P08311	3.53	P06396	4.09	P68104	4.11	P02765	5.72
						P11021	4.13	P68366	3.79	P04350	7.66							Q16610	2.04							P00739	2.59			Q2M2I5	3.43	P68363	7.32	P37802	6.03	P02790	2.38			P09493	3.52	P30044	3.74	Q05639	4.1	P61026	5.5
						P30041	4.02	P68363	3.77	Q9BVA1	7.64							P02545	1.51							P02790	2.38			Q14515	2.86	P08729	7.25	P00739	6.03	P0CG48	2.34			P06753	3.51	P07195	3.59	P30041	4.02	O43707	5.49
						P18510	3.95	Q71U36	3.77	P68371	7.64							O76013	1.5							Q9BVA1	2.25			P12814	2.47	P62258	7.06	Q16378	5.97	Q16610	2.04			O43707	3.51	P08311	3.53	Q9NP55	3.91	Q9Y623	5.47
						Q9BQE3	3.79	P02679	3.75	Q13885	7.64							P11678	1.4							Q13885	2.25			P00738	2.46	P68871	6.8	A0A0B4J1Y9	5.88	Q9BQE3	2			P36952	3.2	P09493	3.52	P31146	3.9	P30044	5.14
						P68363	3.77	P06396	3.71	P68366	7.59							P12814	1.35							Q13509	2.22			P07437	2.25	P02042	6.8	P84085	5.56	P68363	2			P15328	3.11	P06753	3.51	P12814	3.81	P06396	4.99
						Q71U36	3.77	P0CG48	3.65	Q13509	7.56							O43707	1.32							P29508	1.79			P04350	2.25	Q9Y281	6.63	P61204	5.52	Q71U36	2			P41218	2.95	O60437	3.47	Q01518	3.79	Q96BQ1	4.91
						P06396	3.71	P13639	3.61	P08729	7.46							P0CG48	1.31							P48594	1.79			P68371	2.25	O60437	6.49	P84077	5.52	P11021	1.68			P11678	2.94	P00739	3.45	P30044	3.74	P16401	4.87
						P0CG48	3.65	P07195	3.59	Q86Y46	7.22							Q6ZN66	1.11							P11142	1.7			Q9BVA1	2.25	P48594	6.15	P61026	5.5	P06744	1.61			P11021	2.91	Q2M2I5	3.43	O43707	3.73	Q01518	4.84
						P07195	3.59	Q96BQ1	3.57	Q01518	6.74							Q09666	1.02							O76013	1.5			Q13885	2.25	P02774	6.12	Q6UWP8	5.42	O76013	1.5			Q14515	2.86	P00738	2.96	P07195	3.59	P12814	4.71
						P09493	3.52	P00739	3.45	Q9Y281	6.63							P01024	0.6							P12814	1.12			Q13509	2.22	P37802	6.03	P00738	5.17	P11678	1.4			P02545	2.71	P11678	2.94	P09493	3.52	P10909	4.68
						P06753	3.51	Q2M2I5	3.43	P26038	6.41							Q6ZV73	0.56							O43707	1.1			Q9BQE3	2	A0A0B4J1V0	5.88	Q9BQE3	5.12	P26038	1.21			O60437	2.68	P11021	2.91	P06753	3.51	P02774	4.64
						P00739	3.45	P15328	3.11	O43707	6.37							Q92817	0.54							P01023	1.09			P68363	2	A0A0B4J1Y9	5.88	P68363	5.1	P15924	0.94			P10909	2.67	Q14515	2.86	Q2M2I5	3.43	Q9UGM3	4.52
						Q2M2I5	3.43	P13796	3.03	P69905	6.34							O60437	0.46							Q09666	0.87			Q71U36	2	P12814	5.83	P06396	4.99	O60437	0.57			P02790	2.38	P20160	2.79	P26038	3.29	Q16610	4.44
						P13639	3.38	P00738	2.96	P14649	6.25															O60437	0.57			P02765	1.91	P14780	5.66	P07339	4.85	P01024	0.54			Q6ZN66	2.37	Q01518	2.74	O60437	3.25	O60437	4.38
						P02545	3.16	P11021	2.91	P13987	6.25															Q9Y623	0.52			P29508	1.79	P61026	5.5	P59998	4.76	Q09666	0.2			Q6UWP8	2.37	P02790	2.38	P68366	3.12	P07205	4.32
						P15328	3.11	P20160	2.79	P68871	6.12															P15924	0.31			P48594	1.79	P02545	5.42	P06576	4.73					Q96PP9	2.34	Q6UWP8	2.37	P15328	3.11	Q71U36	4.21
						P00738	2.96	Q6ZN66	2.53	P02774	6.12																			P11021	1.68	Q6UWP8	5.42	P02774	4.64					P07437	2.25	Q16610	2.04	P41218	2.95	P23284	4.17
						O60437	2.62	P07339	2.18	P01023	5.9																			P06744	1.61	P11021	5.35	P02511	4.57					P04350	2.25	P07437	2.03	P11678	2.94	P0CG48	3.65
						Q6ZN66	2.53	P25705	2.17	P16403	5.63																			O76013	1.5	P10909	4.68	Q16610	4.44					Q9BVA1	2.25	P04350	2.03	P14780	2.83	P09493	3.52
						O43707	2.52	P31146	2.17	Q13835	5.49																			P14923	1.48	P26038	4.33	Q05639	4.1					P68371	2.25	P68371	2.02	P06396	2.69	Q2M2I5	3.43
						P07339	2.18	P08571	2.13	P10412	5.48																			P11678	1.4	Q71U36	4.21	P02765	3.81					Q13885	2.25	P10909	2	P10909	2.67	P68366	3.12
						P25705	2.17	P10909	2	P16402	5.43																			P0CG48	1.31	P25705	3.98	P02675	3.67					Q13509	2.22	Q9BQE3	2	P36952	2.4	P02675	3.05
						Q92817	2.07	P26038	1.73	P00738	5.42																			Q09666	1.14	Q9UBD6	3.97	P26038	3.47					Q16610	2.04	P68363	2	P02790	2.38	P41218	2.95
						P02765	1.91	P02545	1.66	Q9BUF5	5.38																			P02545	1.05	P0CG48	3.65	Q2M2I5	3.43					Q9BQE3	2	Q71U36	2	Q6UWP8	2.37	P11678	2.94
						P31146	1.74	P06744	1.61	P16401	4.87																			P15924	0.66	P07205	3.6	P68366	3.12					P68363	2	P01024	1.74	P07339	2.18	P11021	2.91
						P06744	1.61	O76013	1.5	P14780	4.53																			P35579	0.61	P09493	3.52	P15328	3.11					Q71U36	2	P26038	1.73	Q71U36	2	P29401	2.73
						P68366	1.56	P11678	1.4	Q16610	4.44																			P01024	0.6	P06753	3.51	P41218	2.95					O76013	1.5	P01023	1.7	P29401	1.93	P26038	2.6
						O76013	1.5	P14780	1.27	P13639	4.43																					Q2M2I5	3.43	P11021	2.91					P0CG48	1.31	P06744	1.61	P02765	1.91	Q5VTE0	2.38
						P35579	1.48	Q09666	1.26	P11021	4.28																					P06744	3.41	P29401	2.73					P26038	1.21	O76013	1.5	P15924	1.81	P68104	2.38
						P11678	1.4	Q96PP9	1.09	P0CG48	3.65																					P68366	3.12	P12814	2.47					P14780	1.13	Q13835	1.47	P11021	1.68	Q05639	2.38
						P12814	1.35	Q6ZV73	0.63	P07195	3.59																					P15328	3.11	O43707	2.41					Q08043	1.11	Q92817	1.43	P06744	1.61	Q6UWP8	2.37
						P14780	1.27	P01024	0.6	P12814	3.59																					P11678	2.94	P15924	2.26					Q92817	0.98	P15924	1.36	O76013	1.5	Q6ZN66	2.37
						Q09666	1.1	Q92817	0.54	P09493	3.52																					P29401	2.73	P07437	2.25					Q09666	0.68	Q08043	1.11	Q09666	0.83	Q96PP9	2.34
						Q96PP9	1.09	P35579	0.51	P06753	3.51																					P07339	2.67	P04350	2.25					P15924	0.31	Q09666	0.83	P01023	0.75	P07437	2.25
						P01023	0.75			P00739	3.45																					Q6ZN66	2.37	P68371	2.25							P20742	0.74	P20742	0.74	P04350	2.25
						P01024	0.48			Q2M2I5	3.43																					Q96PP9	2.34	Q9BVA1	2.25									Q9Y6R7	0.5	P68371	2.25
										P06744	3.41																					P07437	2.25	Q13885	2.25											Q9BVA1	2.25
										O60437	3.13																					P04350	2.25	Q9BUF5	2.24											Q13885	2.25
										P15328	3.11																					P68371	2.25	Q13509	2.22											Q13509	2.22
										P29401	3.05																					Q9BVA1	2.25	P08571	2.13											P31146	2.17
										P11678	2.94																					Q13885	2.25	Q71U36	2											P14780	1.7
										P02675	2.65																					Q9BUF5	2.24	P25705	1.81											P06744	1.61
										Q6UWP8	2.37																					Q13509	2.22	P02545	1.66											P02545	1.51
										P25705	2.17																					P35579	2.09	O76013	1.5											O76013	1.5
										P31146	2.17																					Q08043	2	Q13835	1.47											P14923	1.48
										P08571	2.13																					P02765	1.91	P11678	1.4											Q13835	1.47
										P10909	2																					Q09666	1.9	O60437	1.25											P15924	1.29
										Q14515	1.81																					P31146	1.74	P13639	1.05											Q09666	1.19
										Q09666	1.75																					P15924	1.6	Q09666	1.02											Q92817	0.98
										P01024	1.74																					O76013	1.5	P35579	0.87											P01023	0.95
										O76013	1.5																					P14923	1.34	Q9Y6R7	0.67											Q08043	0.89
										P35579	1.48																					P13639	1.17	P01024	0.48											P35579	0.82
										P20742	1.21																					Q92817	1.08													P01024	0.6
										Q96PP9	1.09																					P01023	0.75
										Q08043	0.89																					P20742	0.74
										Q6ZV73	0.56
										Q92817	0.54

## Sheet: Table S2
Table S2. List of identified proteins in salivary stones samples, processing different amounts of sample and applying different lysis buffers.
SDS1% - 25mg						SDS 1% - 50mg						SDS3% - 25mg						SDS3% - 50mg						RIPA HOT - 25mg						RIPA HOT - 50mg						RIPA COLD - 25mg						RIPA COLD - 50mg
Accession	Coverage(%) - rep 1	Accession	Coverage(%) - rep 2	Accession	Coverage(%) - rep 3	Accession	Coverage(%) - rep 1	Accession	Coverage(%) - rep 2	Accession	Coverage(%) - rep 3	Accession	Coverage(%) - rep 1	Accession	Coverage(%) - rep 2	Accession	Coverage(%) - rep 3	Accession	Coverage(%) - rep 1	Accession	Coverage(%) - rep 2	Accession	Coverage(%) - rep 3	Accession	Coverage(%) - rep 1	Accession	Coverage(%) - rep 2	Accession	Coverage(%) - rep 3	Accession	Coverage(%) - rep 1	Accession	Coverage(%) - rep 2	Accession	Coverage(%) - rep 3	Accession	Coverage(%) - rep 1	Accession	Coverage(%) - rep 2	Accession	Coverage(%) - rep 3	Accession	Coverage(%) - rep 1	Accession	Coverage(%) - rep 2	Accession	Coverage(%) - rep 3
P01009	14.59	P01009	11	P01009	37.56	P01009	23.92	P01009	27.51	P01009	17.94	P01009	13.64	P01009	28.23	P01009	29.43	P01009	35.17	P01009	21.29	P01009	14.35	P01009	22.01	P01009	29.67	P01009	31.58	P01009	20.1	P01009	20.1	P01009	20.1	P01009	4.31	P01009	8.13	P01009	1.91	P01009	14.11	P01009	12.2	P01009	6.7
P01833	6.41	P01833	7.98	P01833	9.55	P01833	10.73	P01833	9.55	P01833	7.98	P01833	7.98	P01833	13.61	P01833	15.58	P01833	12.57	P01833	15.58	P01833	9.55	P01833	6.02	P01833	3.66	P01833	4.84	P01833	8.51	P01833	5.76	P01833	6.02	P01833	1.18	P01833	1.18	P01833	1.18	P01833	3.66	P01833	1.18	P01833	1.18
P01857	24.56	P01857	19.8	P01857	23.31	P01857	28.82	P01857	23.31	P01857	23.31	P01857	28.07	P01857	27.32	P01857	23.31	P01857	33.58	P01857	28.82	P01857	23.31	P01857	29.07	P01857	17.04	P01857	16.29	P01857	19.05	P01857	23.31	P01857	15.54	P01857	10.28	P01857	6.77	P01857	5.01	P01857	10.28	P01857	14.04	P01857	11.03
P01859	13.67	P01859	13.67	P01859	15.7	P01859	15.7	P01859	17.97	P01859	24.05	P01859	17.97	P01859	24.05	P01859	13.67	P01859	15.7	P01859	20	P01859	20	P01859	14.94	P01859	12.91	P01859	12.91	P01859	15.7	P01859	15.7	P01859	15.7	P01859	6.84	P01859	6.84	P01859	2.03	P01859	10.38	P01859	8.61	P01859	11.14
P01876	26.88	P01876	26.88	P01876	21.61	P01876	26.88	P01876	21.61	P01876	26.63	P01876	27.39	P01876	29.15	P01876	34.92	P01876	21.61	P01876	26.63	P01876	21.61	P01876	26.63	P01876	22.36	P01876	22.36	P01876	26.63	P01876	21.61	P01876	22.36	P01876	6.53	P01876	6.53	P01876	2.26	P01876	8.79	P01876	6.53	P01876	6.53
P02042	52.38	P02042	52.38	P02042	46.26	P02042	52.38	P02042	52.38	P02042	55.78	P02042	36.05	P02042	60.54	P02042	52.38	P02042	46.94	P02042	55.1	P02042	46.94	P02042	78.23	P02042	54.42	P02042	70.07	P02042	48.98	P02042	46.94	P02042	46.26	P02042	12.93	P02042	12.93	P02042	12.93	P02042	12.93	P02042	18.37	P02042	6.8
P02533	9.32	P02533	7.42	P02533	15.47	P02533	7.42	P02533	11.02	P02533	11.23	P02533	12.92	P02533	9.32	P02533	17.16	P02533	9.32	P02533	21.82	P02533	44.28	P02533	6.78	P02533	17.58	P02533	17.58	P02533	13.56	P02533	15.47	P02533	13.56	P02533	4.87	P02533	4.87	P02533	3.18	P02533	13.56	P02533	9.75	P02533	4.87
P02538	8.33	P02538	5.14	P02538	9.04	P02538	3.37	P02538	3.37	P02538	3.37	P02538	5.14	P02538	6.74	P02538	8.16	P02538	5.14	P02538	25.71	P02538	41.31	P02538	9.22	P02538	12.41	P02538	12.59	P02538	8.69	P02538	14.01	P02538	13.3	P02538	3.37	P02538	1.24	P02538	2.66	P02538	10.46	P02538	5.5	P02538	3.37
P02768	31.36	P02768	31.03	P02768	37.93	P02768	38.75	P02768	37.11	P02768	27.09	P02768	29.06	P02768	47.62	P02768	39.41	P02768	40.72	P02768	38.26	P02768	26.27	P02768	43.02	P02768	42.53	P02768	41.38	P02768	35.96	P02768	36.62	P02768	33	P02768	13.14	P02768	15.27	P02768	8.54	P02768	12.97	P02768	17.41	P02768	13.96
P02788	48.73	P02788	49.72	P02788	45.07	P02788	50.42	P02788	50.28	P02788	45.63	P02788	36.9	P02788	47.75	P02788	51.41	P02788	49.01	P02788	49.3	P02788	39.44	P02788	48.45	P02788	39.86	P02788	40.99	P02788	40.85	P02788	33.1	P02788	40.56	P02788	15.49	P02788	15.49	P02788	2.68	P02788	12.68	P02788	14.37	P02788	9.3
P03973	15.15	P03973	9.09	P03973	9.09	P03973	15.15	P03973	15.15	P03973	15.15	P03973	15.15	P03973	25	P03973	31.82	P03973	15.15	P03973	15.15	P03973	15.15	P03973	31.82	P03973	15.15	P03973	15.15	P03973	25	P03973	25	P03973	25	P03973	15.15	P03973	15.15	P03973	15.15	P03973	15.15	P03973	15.15	P03973	15.15
P04264	29.19	P04264	27.64	P04264	27.64	P04264	23.14	P04264	26.71	P04264	24.84	P04264	30.75	P04264	30.9	P04264	32.61	P04264	22.52	P04264	34.47	P04264	38.66	P04264	33.23	P04264	35.25	P04264	31.99	P04264	29.66	P04264	43.32	P04264	27.95	P04264	19.41	P04264	15.99	P04264	4.19	P04264	29.5	P04264	23.76	P04264	22.05
P04746	9.59	P04746	9.98	P04746	19.37	P04746	18.2	P04746	13.31	P04746	16.44	P04746	17.81	P04746	21.33	P04746	25.83	P04746	20.74	P04746	20.55	P04746	15.66	P04746	6.85	P04746	6.85	P04746	6.85	P04746	6.46	P04746	7.63	P04746	1.57	P04746	3.52	P04746	7.24	P04746	1.57	P04746	3.52	P04746	3.52	P04746	1.96
P05109	54.84	P05109	50.54	P05109	50.54	P05109	50.54	P05109	54.84	P05109	73.12	P05109	72.04	P05109	50.54	P05109	73.12	P05109	50.54	P05109	73.12	P05109	73.12	P05109	73.12	P05109	50.54	P05109	50.54	P05109	50.54	P05109	49.46	P05109	49.46	P05109	50.54	P05109	50.54	P05109	30.11	P05109	48.39	P05109	49.46	P05109	49.46
P05164	40	P05164	35.84	P05164	39.87	P05164	47.92	P05164	44.83	P05164	39.06	P05164	32.48	P05164	47.92	P05164	37.85	P05164	43.22	P05164	43.62	P05164	35.44	P05164	50.34	P05164	41.74	P05164	45.77	P05164	42.95	P05164	41.48	P05164	46.71	P05164	20.67	P05164	18.66	P05164	14.77	P05164	21.21	P05164	20.4	P05164	24.56
P06702	52.63	P06702	56.14	P06702	64.04	P06702	52.63	P06702	64.04	P06702	52.63	P06702	52.63	P06702	67.54	P06702	64.04	P06702	64.04	P06702	64.04	P06702	67.54	P06702	64.04	P06702	64.04	P06702	39.47	P06702	55.26	P06702	51.75	P06702	31.58	P06702	52.63	P06702	39.47	P06702	31.58	P06702	31.58	P06702	44.74	P06702	32.46
P08311	44.31	P08311	29.41	P08311	37.65	P08311	37.65	P08311	37.65	P08311	37.65	P08311	37.65	P08311	41.57	P08311	40.78	P08311	37.65	P08311	40.39	P08311	37.65	P08311	37.65	P08311	37.65	P08311	41.57	P08311	41.57	P08311	37.65	P08311	41.57	P08311	20	P08311	17.25	P08311	17.25	P08311	17.25	P08311	20.39	P08311	17.25
P08727	8	P08727	5.75	P08727	12.75	P08727	8	P08727	8	P08727	10.25	P08727	8	P08727	8	P08727	12.5	P08727	8	P08727	10.25	P08727	13	P08727	5.75	P08727	5.75	P08727	8	P08727	8	P08727	8	P08727	5.75	P08727	5.75	P08727	5.75	P08727	1.75	P08727	8	P08727	5.75	P08727	5.75
P08779	9.3	P08779	7.4	P08779	13.53	P08779	7.4	P08779	9.3	P08779	11.21	P08779	11.21	P08779	9.3	P08779	15.43	P08779	9.3	P08779	23.89	P08779	34.25	P08779	6.77	P08779	11.63	P08779	13.53	P08779	13.53	P08779	13.53	P08779	11.63	P08779	4.86	P08779	4.86	P08779	1.48	P08779	11.63	P08779	9.73	P08779	4.86
P0DOX5	24.5	P0DOX5	17.59	P0DOX5	23.39	P0DOX5	28.29	P0DOX5	23.39	P0DOX5	23.39	P0DOX5	27.62	P0DOX5	24.28	P0DOX5	23.39	P0DOX5	32.52	P0DOX5	28.29	P0DOX5	23.39	P0DOX5	25.84	P0DOX5	15.14	P0DOX5	14.48	P0DOX5	16.93	P0DOX5	20.71	P0DOX5	13.81	P0DOX5	9.13	P0DOX5	6.01	P0DOX5	4.45	P0DOX5	9.13	P0DOX5	12.47	P0DOX5	9.8
P0DOY2	55.66	P0DOY2	41.51	P0DOY2	55.66	P0DOY2	41.51	P0DOY2	55.66	P0DOY2	55.66	P0DOY2	55.66	P0DOY2	55.66	P0DOY2	55.66	P0DOY2	55.66	P0DOY2	41.51	P0DOY2	41.51	P0DOY2	74.53	P0DOY2	55.66	P0DOY2	55.66	P0DOY2	55.66	P0DOY2	55.66	P0DOY2	41.51	P0DOY2	27.36	P0DOY2	27.36	P0DOY2	9.43	P0DOY2	27.36	P0DOY2	27.36	P0DOY2	17.92
P0DOY3	55.66	P0DOY3	41.51	P0DOY3	55.66	P0DOY3	41.51	P0DOY3	55.66	P0DOY3	55.66	P0DOY3	55.66	P0DOY3	55.66	P0DOY3	55.66	P0DOY3	55.66	P0DOY3	41.51	P0DOY3	41.51	P0DOY3	74.53	P0DOY3	55.66	P0DOY3	55.66	P0DOY3	55.66	P0DOY3	55.66	P0DOY3	41.51	P0DOY3	27.36	P0DOY3	27.36	P0DOY3	9.43	P0DOY3	27.36	P0DOY3	27.36	P0DOY3	17.92
P0DTE7	14.29	P0DTE7	14.68	P0DTE7	24.07	P0DTE7	22.9	P0DTE7	18	P0DTE7	18.59	P0DTE7	19.96	P0DTE7	26.03	P0DTE7	27.98	P0DTE7	25.44	P0DTE7	25.24	P0DTE7	20.35	P0DTE7	9	P0DTE7	11.55	P0DTE7	11.55	P0DTE7	11.15	P0DTE7	12.33	P0DTE7	6.26	P0DTE7	5.68	P0DTE7	9.39	P0DTE7	1.57	P0DTE7	5.68	P0DTE7	5.68	P0DTE7	4.11
P0DTE8	14.29	P0DTE8	14.68	P0DTE8	24.07	P0DTE8	22.9	P0DTE8	18	P0DTE8	18.59	P0DTE8	19.96	P0DTE8	26.03	P0DTE8	27.98	P0DTE8	25.44	P0DTE8	25.24	P0DTE8	20.35	P0DTE8	9	P0DTE8	11.55	P0DTE8	11.55	P0DTE8	11.15	P0DTE8	12.33	P0DTE8	6.26	P0DTE8	5.68	P0DTE8	9.39	P0DTE8	1.57	P0DTE8	5.68	P0DTE8	5.68	P0DTE8	4.11
P0DUB6	14.29	P0DUB6	14.68	P0DUB6	24.07	P0DUB6	22.9	P0DUB6	18	P0DUB6	18.59	P0DUB6	19.96	P0DUB6	26.03	P0DUB6	27.98	P0DUB6	25.44	P0DUB6	25.24	P0DUB6	20.35	P0DUB6	9	P0DUB6	11.55	P0DUB6	11.55	P0DUB6	11.15	P0DUB6	12.33	P0DUB6	6.26	P0DUB6	5.68	P0DUB6	9.39	P0DUB6	1.57	P0DUB6	5.68	P0DUB6	5.68	P0DUB6	4.11
P11678	6.29	P11678	6.29	P11678	7.83	P11678	10.21	P11678	10.91	P11678	10.91	P11678	5.03	P11678	11.89	P11678	7.41	P11678	10.91	P11678	12.87	P11678	7.27	P11678	13.71	P11678	9.23	P11678	9.65	P11678	8.25	P11678	9.09	P11678	6.85	P11678	6.85	P11678	6.57	P11678	4.9	P11678	6.57	P11678	7.27	P11678	3.92
P12724	29.37	P12724	38.75	P12724	38.75	P12724	38.75	P12724	29.37	P12724	38.75	P12724	38.75	P12724	38.75	P12724	38.75	P12724	38.75	P12724	29.37	P12724	36.88	P12724	28.75	P12724	27.5	P12724	38.75	P12724	26.88	P12724	28.75	P12724	28.75	P12724	11.88	P12724	11.88	P12724	11.88	P12724	11.88	P12724	11.88	P12724	7.5
P13645	28.6	P13645	24.66	P13645	30.65	P13645	20.55	P13645	26.37	P13645	25	P13645	29.62	P13645	34.25	P13645	33.05	P13645	26.03	P13645	42.98	P13645	46.4	P13645	31.68	P13645	45.55	P13645	28.94	P13645	33.73	P13645	40.07	P13645	41.44	P13645	12.84	P13645	8.56	P13645	4.62	P13645	25.86	P13645	23.46	P13645	14.55
P13646	6.55	P13646	6.55	P13646	12.45	P13646	10.48	P13646	8.08	P13646	12.45	P13646	8.52	P13646	12.01	P13646	14.41	P13646	10.48	P13646	10.48	P13646	12.88	P13646	3.93	P13646	6.77	P13646	8.52	P13646	8.52	P13646	8.52	P13646	6.55	P13646	1.53	P13646	1.53	P13646	1.53	P13646	13.97	P13646	8.08	P13646	1.53
P13647	10	P13647	8.47	P13647	10.17	P13647	5.08	P13647	6.78	P13647	5.08	P13647	8.47	P13647	10	P13647	9.83	P13647	10	P13647	12.88	P13647	41.69	P13647	10.34	P13647	17.46	P13647	15.25	P13647	12.03	P13647	18.14	P13647	14.41	P13647	2.88	P13647	2.88	P13647	4.24	P13647	10	P13647	4.92	P13647	4.92
P17213	14.58	P17213	10.88	P17213	8.21	P17213	17.25	P17213	13.55	P17213	13.55	P17213	10.88	P17213	17.25	P17213	14.58	P17213	20.53	P17213	14.99	P17213	20.53	P17213	16.84	P17213	11.29	P17213	11.29	P17213	16.84	P17213	11.29	P17213	16.84	P17213	6.37	P17213	6.37	P17213	6.37	P17213	5.95	P17213	9.45	P17213	5.95
P19961	12.13	P19961	12.52	P19961	21.92	P19961	20.74	P19961	15.85	P19961	16.44	P19961	17.81	P19961	23.87	P19961	25.83	P19961	23.29	P19961	23.09	P19961	18.2	P19961	6.85	P19961	9.39	P19961	9.39	P19961	9	P19961	10.18	P19961	4.11	P19961	3.52	P19961	7.24	P19961	1.57	P19961	3.52	P19961	3.52	P19961	1.96
P20160	24.3	P20160	23.51	P20160	27.89	P20160	28.69	P20160	40.24	P20160	27.89	P20160	11.95	P20160	16.33	P20160	27.89	P20160	38.65	P20160	38.65	P20160	34.26	P20160	24.3	P20160	11.95	P20160	11.95	P20160	11.95	P20160	11.95	P20160	35.86	P20160	6.77	P20160	6.77	P20160	2.79	P20160	6.77	P20160	2.79	P20160	2.79
P23280	2.92	P23280	2.92	P23280	7.47	P23280	2.92	P23280	2.92	P23280	2.92	P23280	2.92	P23280	14.61	P23280	7.47	P23280	7.47	P23280	7.47	P23280	2.92	P23280	2.92	P23280	2.92	P23280	2.92	P23280	2.92	P23280	2.92	P23280	2.92	P23280	2.92	P23280	2.92	P23280	2.92	P23280	2.92	P23280	2.92	P23280	2.92
P24158	20.7	P24158	6.64	P24158	6.64	P24158	16.02	P24158	6.64	P24158	16.02	P24158	6.64	P24158	6.64	P24158	6.64	P24158	6.64	P24158	6.64	P24158	16.02	P24158	16.02	P24158	6.64	P24158	16.02	P24158	6.64	P24158	11.33	P24158	16.02	P24158	6.64	P24158	6.64	P24158	6.64	P24158	11.33	P24158	6.64	P24158	11.33
P35527	21.03	P35527	11.24	P35527	21.51	P35527	13.64	P35527	19.74	P35527	11.72	P35527	13.48	P35527	9.79	P35527	17.5	P35527	9.47	P35527	18.62	P35527	13.32	P35527	14.45	P35527	14.93	P35527	25.52	P35527	19.1	P35527	43.02	P35527	18.3	P35527	4.98	P35527	3.69	P35527	3.85	P35527	13.96	P35527	12.36	P35527	3.69
P35908	25.82	P35908	19.41	P35908	20.81	P35908	17.37	P35908	17.53	P35908	17.53	P35908	25.2	P35908	17.84	P35908	24.88	P35908	15.96	P35908	19.41	P35908	28.01	P35908	17.84	P35908	38.34	P35908	17.68	P35908	20.66	P35908	29.89	P35908	27.23	P35908	7.2	P35908	9.39	P35908	2.35	P35908	26.76	P35908	17.84	P35908	10.95
P60709	7.73	P60709	7.73	P60709	12.53	P60709	16.8	P60709	16.8	P60709	16.8	P60709	12.53	P60709	14.67	P60709	12	P60709	12	P60709	12	P60709	28	P60709	4.8	P60709	7.47	P60709	10.67	P60709	18.13	P60709	4.8	P60709	4.8	P60709	2.13	P60709	4.8	P60709	2.13	P60709	2.13	P60709	2.13	P60709	2.13
P61626	43.24	P61626	67.57	P61626	43.24	P61626	61.49	P61626	42.57	P61626	61.49	P61626	43.24	P61626	43.24	P61626	49.32	P61626	42.57	P61626	61.49	P61626	61.49	P61626	36.49	P61626	36.49	P61626	36.49	P61626	61.49	P61626	36.49	P61626	55.41	P61626	20.95	P61626	20.95	P61626	20.95	P61626	10.14	P61626	14.86	P61626	10.14
P63261	7.73	P63261	7.73	P63261	12.53	P63261	16.8	P63261	16.8	P63261	16.8	P63261	12.53	P63261	14.67	P63261	12	P63261	12	P63261	12	P63261	28	P63261	4.8	P63261	7.47	P63261	10.67	P63261	18.13	P63261	4.8	P63261	4.8	P63261	2.13	P63261	4.8	P63261	2.13	P63261	2.13	P63261	2.13	P63261	2.13
P68871	73.47	P68871	73.47	P68871	82.31	P68871	82.31	P68871	73.47	P68871	76.87	P68871	57.14	P68871	82.31	P68871	60.54	P68871	76.87	P68871	68.03	P68871	76.87	P68871	93.88	P68871	84.35	P68871	74.15	P68871	76.87	P68871	76.87	P68871	82.31	P68871	29.93	P68871	21.77	P68871	12.93	P68871	29.93	P68871	35.37	P68871	29.93
P69905	21.13	P69905	21.13	P69905	21.13	P69905	31.69	P69905	42.96	P69905	31.69	P69905	21.13	P69905	31.69	P69905	31.69	P69905	31.69	P69905	42.96	P69905	42.96	P69905	42.96	P69905	31.69	P69905	31.69	P69905	31.69	P69905	31.69	P69905	31.69	P69905	12.68	P69905	23.94	P69905	12.68	P69905	23.24	P69905	23.94	P69905	11.27
P80188	26.26	P80188	26.26	P80188	39.9	P80188	39.9	P80188	31.82	P80188	29.8	P80188	43.43	P80188	46.97	P80188	39.39	P80188	46.97	P80188	46.97	P80188	36.36	P80188	32.83	P80188	24.24	P80188	36.36	P80188	36.36	P80188	35.86	P80188	26.26	P80188	29.8	P80188	24.75	P80188	14.14	P80188	28.28	P80188	26.77	P80188	21.72
Q04695	5.32	Q04695	5.32	Q04695	7.41	Q04695	5.32	Q04695	5.32	Q04695	7.41	Q04695	7.41	Q04695	5.32	Q04695	7.41	Q04695	5.32	Q04695	10.19	Q04695	21.76	Q04695	5.32	Q04695	5.32	Q04695	7.41	Q04695	7.41	Q04695	7.41	Q04695	5.32	Q04695	5.32	Q04695	5.32	Q04695	1.62	Q04695	7.41	Q04695	5.32	Q04695	5.32
Q15323	1.68	Q15323	1.68	Q15323	1.68	Q15323	1.68	Q15323	1.68	Q15323	1.68	Q15323	1.68	Q15323	1.68	Q15323	1.68	Q15323	1.68	Q15323	1.68	Q15323	1.68	Q15323	1.68	Q15323	1.68	Q15323	1.68	Q15323	1.68	Q15323	1.68	Q15323	1.68	Q15323	1.68	Q15323	1.68	Q15323	1.68	Q15323	1.68	Q15323	9.13	Q15323	1.68
Q6MZM9	11.42	Q6MZM9	11.42	Q6MZM9	11.42	Q6MZM9	11.42	Q6MZM9	11.42	Q6MZM9	11.42	Q6MZM9	11.42	Q6MZM9	11.42	Q6MZM9	11.42	Q6MZM9	11.42	Q6MZM9	11.42	Q6MZM9	11.42	Q6MZM9	4.11	Q6MZM9	11.42	Q6MZM9	11.42	Q6MZM9	11.42	Q6MZM9	4.11	Q6MZM9	4.11	Q6MZM9	4.11	Q6MZM9	4.11	Q6MZM9	4.11	Q6MZM9	4.11	Q6MZM9	4.11	Q6MZM9	4.11
Q7Z794	3.29	Q7Z794	3.29	Q7Z794	3.29	Q7Z794	3.29	Q7Z794	3.29	Q7Z794	3.29	Q7Z794	5.02	Q7Z794	3.29	Q7Z794	5.02	Q7Z794	3.29	Q7Z794	3.29	Q7Z794	3.29	Q7Z794	3.29	Q7Z794	3.29	Q7Z794	3.29	Q7Z794	3.29	Q7Z794	5.02	Q7Z794	3.29	Q7Z794	5.02	Q7Z794	3.29	Q7Z794	1.21	Q7Z794	4.84	Q7Z794	5.02	Q7Z794	3.29
Q96DR5	22.49	Q96DR5	10.04	Q96DR5	25.3	Q96DR5	18.07	Q96DR5	21.69	Q96DR5	18.07	Q96DR5	28.92	Q96DR5	25.7	Q96DR5	25.7	Q96DR5	25.7	Q96DR5	24.9	Q96DR5	25.7	Q96DR5	25.7	Q96DR5	13.65	Q96DR5	25.7	Q96DR5	21.69	Q96DR5	25.7	Q96DR5	21.69	Q96DR5	13.65	Q96DR5	10.04	Q96DR5	7.23	Q96DR5	10.44	Q96DR5	10.44	Q96DR5	2.81
Q9UGM3	0.95	Q9UGM3	1.24	Q9UGM3	0.95	Q9UGM3	1.78	Q9UGM3	1.49	Q9UGM3	0.95	Q9UGM3	1.49	Q9UGM3	1.49	Q9UGM3	1.49	Q9UGM3	1.86	Q9UGM3	1.78	Q9UGM3	1.12	Q9UGM3	0.58	Q9UGM3	0.58	Q9UGM3	0.58	Q9UGM3	0.58	Q9UGM3	0.58	Q9UGM3	0.58	Q9UGM3	0.58	Q9UGM3	0.58	Q9UGM3	0.58	Q9UGM3	0.58	Q9UGM3	0.58	Q9UGM3	0.58
P01834	80.37	P01834	79.44	P01834	80.37	P01834	79.44	P01834	80.37	P01834	80.37	P01834	79.44	P01834	80.37	P01834	80.37	P01834	80.37	P01834	80.37	P01834	80.37	P01834	80.37	P01834	80.37	P01834	80.37	P01834	79.44	P01834	80.37	P01834	64.49	P02814	26.58	P02814	65.82	P02814	26.58	P01834	51.4	P01834	36.45	P01834	35.51
P12273	62.33	P02814	65.82	P12273	62.33	P12273	62.33	P12273	62.33	P12273	62.33	Q9HD89	76.85	P02814	65.82	P02814	65.82	P12273	62.33	P12273	62.33	Q9HD89	76.85	Q9HD89	60.19	Q9HD89	60.19	Q9HD89	60.19	Q9HD89	60.19	Q9HD89	46.3	Q9HD89	60.19	Q99880	7.14	Q99880	7.14	Q99880	7.14	P02814	39.24	P02814	26.58	Q9HD89	28.7
Q9HD89	59.26	P12273	62.33	Q9HD89	42.59	Q9HD89	60.19	O75594	43.37	Q9HD89	59.26	P12273	62.33	P12273	62.33	P12273	62.33	P01037	45.39	Q9HD89	60.19	P12273	62.33	P12273	36.99	P02766	48.98	P12273	49.32	P02766	48.3	P12273	36.99	P12273	36.99	Q16778	7.14	Q16778	7.14	Q16778	7.14	P62987	19.53	P59665	19.15	P02814	26.58
P0DOX7	44.86	Q9HD89	60.19	P0DOX7	36.45	P30740	31.93	Q9HD89	42.59	P30740	35.88	P0DOX7	39.72	Q9HD89	60.19	Q9HD89	60.19	Q9HD89	42.59	P07737	45.71	P47929	52.94	P01037	36.88	P01036	37.59	P02766	48.3	P01037	44.68	P0DOX7	31.31	P01036	33.33	Q8N257	7.14	Q8N257	7.14	Q8N257	7.14	P59665	19.15	P59666	19.15	P59665	19.15
O75594	43.37	O75594	43.37	Q96DA0	33.65	O75594	31.63	P02766	39.46	P0DOX7	31.31	P02766	38.78	P02766	40.14	P01037	56.74	P02766	40.14	P02766	38.78	P07737	45.71	P02766	33.33	P12273	36.99	P01037	44.68	P01036	36.17	B9A064	26.64	P01037	31.91	P58876	7.14	P58876	7.14	P58876	7.14	P59666	19.15	Q9HD89	18.52	P59666	19.15
P01037	33.33	P01037	33.33	P01037	33.33	P0DOX7	31.31	P30740	38.79	P62805	29.13	P30740	32.19	P01037	37.59	O75594	43.37	P30740	39.84	P30740	37.73	P29508	42.31	O75594	31.63	P01037	33.33	P30740	34.3	P0DOX7	31.31	P02814	26.58	O75594	31.63	P62807	7.14	P62807	7.14	P62807	7.14	Q9HD89	18.52	P01037	12.77	P01037	12.77
Q96DA0	32.69	Q96DA0	32.69	P30740	32.72	P62805	29.13	Q96DA0	33.65	P59665	26.6	O75594	31.63	P30740	37.47	P30740	39.84	P01036	38.3	P01591	33.96	Q9NZT1	39.73	P0DOX7	31.31	P30740	31.93	P01036	33.33	P30740	29.55	P0DOX8	26.39	P02814	26.58	O60814	7.14	O60814	7.14	O60814	7.14	P0DOX7	17.29	P62987	12.5	P0DOX7	9.35
P30740	32.19	P0DOX7	31.31	O75594	31.63	P59665	26.6	P02763	33.33	P59666	26.6	P62805	29.13	Q96DA0	32.69	P02766	39.46	Q96DA0	32.69	P02763	33.33	P0DOX7	39.72	B9A064	27.1	P0DOX7	31.31	P0DOX7	31.31	Q96DA0	28.85	P59665	25.53	P59665	25.53	P06899	7.14	P06899	7.14	P06899	7.14	P62979	16.03	P62979	10.26	P00739	5.75
P01036	31.21	P59665	26.6	P62805	29.13	P59666	26.6	P0DOX7	31.31	P02814	26.58	B9A064	26.64	O75594	31.63	Q96DA0	32.69	P0DOX7	31.31	Q96DA0	32.69	P02766	39.46	P0DOX8	26.85	P59665	26.6	B9A064	26.64	P09228	28.37	P59666	25.53	P59666	25.53	P33778	7.14	P33778	7.14	P33778	7.14	P0CG47	10.92	P0DOX7	9.35	P00738	4.93
P62805	29.13	P59666	26.6	B9A064	26.64	P02814	26.58	B9A064	26.64	P01780	26.5	P59665	26.6	P0DOX7	31.31	P0DOX7	31.31	P62805	29.13	O75594	31.63	P04406	34.33	P02814	26.58	P59666	26.6	P59665	26.6	B9A064	26.64	O75594	23.98	P02766	23.81	P57053	7.14	P57053	7.14	P57053	7.14	P02763	8.46	A6NCN2	9.02	P30740	4.75
P01591	27.67	P02763	25.87	P59665	26.6	P01780	26.5	P59665	26.6	Q96DA0	25.96	P59666	26.6	P01036	30.5	P62805	29.13	P07737	27.14	P0DOX7	31.31	P31151	33.66	P59665	25.53	P02814	26.58	P59666	26.6	P02814	26.58	P02766	23.81	P0DOX7	23.36	P23527	7.14	P23527	7.14	P23527	7.14	P01780	7.69	P02763	8.46	P02763	3.98
B9A064	26.64	P30740	25.59	P59666	26.6	P02763	25.87	P59666	26.6	P02763	25.87	P02814	26.58	P62805	29.13	P59665	26.6	B9A064	26.64	P62805	29.13	P02763	33.33	P59666	25.53	P09228	25.53	P02814	26.58	P0DOX8	26.39	P30740	22.96	P31151	22.77	Q99877	7.14	Q99877	7.14	Q99877	7.14	P30740	7.65	P78385	7.71	Q8TAX7	2.65
P59665	26.6	P02766	24.49	P01780	26.5	P02766	23.81	P02814	26.58	P01591	24.53	P01780	26.5	P59665	26.6	P59666	26.6	P59665	26.6	P80511	28.26	P01037	33.33	P01591	25.16	O75594	23.98	P0DOX8	26.39	P59665	25.53	P01037	20.57	P30740	20.58	Q99879	7.14	Q99879	7.14	Q99879	7.14	Q99880	7.14	Q99880	7.14	P22894	2.57
P59666	26.6	P01036	20.57	P0DOX8	26.39	Q96DA0	22.6	P01780	26.5	P02766	23.81	P0DOX8	26.39	P59666	26.6	P01780	26.5	P59666	26.6	P59665	26.6	P30740	32.72	P02763	22.89	B9A064	17.76	O75594	23.98	P59666	25.53	P01036	20.57	B9A064	19.63	Q93079	7.14	Q93079	7.14	Q93079	7.14	Q16778	7.14	Q16778	7.14	P02787	1.29
P02814	26.58	P01780	17.09	P02763	25.87	P01037	20.57	P0DOX8	26.39	P01036	20.57	P02763	25.87	P02763	25.87	P02763	25.87	P02814	26.58	P59666	26.6	Q96DA0	32.69	P08246	22.1	P0DOX8	17.59	P09228	20.57	P12273	23.97	Q99880	19.05	P62987	19.53	Q5QNW6	7.14	Q5QNW6	7.14	Q5QNW6	7.14	Q8N257	7.14	Q8N257	7.14
P0DOX8	26.39	P40199	15.99	P01036	25.53	P01036	20.57	P01036	25.53	P01037	20.57	P07737	25.71	P31949	23.81	P01591	24.53	P01780	26.5	P02814	26.58	P48594	31.28	P07737	20	Q96DA0	15.87	P62805	17.48	P62987	19.53	Q16778	19.05	P0DOX8	19.44	P07602	5.34	P25311	5.7	P25311	5.7	P58876	7.14	P58876	7.14
P02763	25.87	P08246	15.73	P02766	23.81	B9A064	19.63	P01037	20.57	O75594	19.9	Q96DA0	25	B9A064	22.9	B9A064	22.9	P0DOX8	26.39	P01780	26.5	P04792	29.27	Q99880	19.05	P01591	15.72	P40199	15.99	P62979	16.03	Q8N257	19.05	P07737	17.14	P25311	3.36	P07602	5.34	P07602	5.34	P62807	7.14	P62807	7.14
P02766	24.49	P01591	15.72	P01591	23.27	P0DOX8	19.44	P80511	19.57	P06312	19.83	P01591	24.53	P0DOX8	22.69	P0DOX8	22.69	P02763	25.87	P01037	25.53	P62805	29.13	Q16778	19.05	P02763	15.42	Q96DA0	15.87	P40199	15.99	P58876	19.05	P62979	16.03	Q96DA0	2.88	Q96DA0	2.88	Q96DA0	3.85	O60814	7.14	O60814	7.14
P09228	23.4	P02743	13.9	P09228	17.73	P07737	18.57	P01591	18.24	P07737	18.57	P31949	23.81	P01591	20.13	P01036	20.57	P08246	25.84	P02743	24.22	P59665	26.6	Q8N257	19.05	P31949	15.24	P01591	15.72	P01591	15.72	P62807	19.05	P40199	15.99	P01834	36.45	P01834	35.51	Q8TAX7	2.65	P06899	7.14	P06899	7.14
P01780	17.09	P09228	12.77	P08246	15.73	P31949	17.14	P62805	17.48	B9A064	17.76	P01036	20.57	P01008	19.61	P07737	18.57	P01591	24.53	P31949	23.81	P59666	26.6	P58876	19.05	P08246	11.99	P02763	15.42	P02763	15.42	O60814	19.05	P08246	15.73	P59665	19.15	P59665	19.15	P00739	2.3	P33778	7.14	P33778	7.14
P08246	15.73	B9A064	10.75	Q99880	14.29	P00738	14.78	P40199	15.99	P0DOX8	17.59	P01037	20.57	P09228	17.73	P08246	15.73	P02743	23.32	P06312	19.83	P02814	26.58	P62807	19.05	P40199	11.92	P08246	11.99	O75594	12.24	P06899	19.05	P01591	15.72	P59666	19.15	P59666	19.15	P00738	1.97	P57053	7.14	P57053	7.14
P40199	12.21	P0DOX8	10.65	P58876	14.29	Q99880	14.29	P08246	15.73	P40199	15.99	P40199	15.99	P01780	17.09	P01825	13.79	O75594	19.9	B9A064	19.63	P01780	26.5	O60814	19.05	P25311	11.41	P04406	11.04	P27105	12.15	P33778	19.05	P27105	13.89	Q9HD89	18.52	Q9HD89	18.52			P23527	7.14	P23527	7.14
P31151	10.89	P07737	10	P62807	14.29	P58876	14.29	P07737	15.71	P08246	15.73	P02743	14.8	P08246	15.73	P0DP08	13.68	P80511	19.57	P0DOX8	19.44	P62937	24.24	P06899	19.05	P07737	10	P00739	7.76	P04406	11.04	P57053	19.05	P09228	12.77	P01037	12.77	P12273	10.27			Q99877	7.14	Q99877	7.14
P00738	10.59	P62805	9.71	O60814	14.29	P62807	14.29	Q99880	14.29	P02743	13.9	P09228	12.77	P00738	13.79	A0A0C4DH41	13.56	P09228	17.73	P00738	16.5	Q86SG5	22.77	P33778	19.05	P07602	9.92	P06312	7.44	P0CG47	10.92	P23527	19.05	Q86SG5	11.88	P12273	10.27	P0DOX7	9.35			Q99879	7.14	Q99879	7.14
P07737	10	P07602	6.68	P57053	14.29	O60814	14.29	P58876	14.29	P01825	13.79	P08246	11.99	P01011	13.71	P0DP06	13.56	P01008	13.79	P08246	15.73	P01825	21.55	P57053	19.05	P62805	7.77	P25311	7.38	P07737	10	Q99877	19.05	P02763	10.95	P0DOX7	9.35	P62805	7.77			Q93079	7.14	Q93079	7.14
P02743	9.42	P27105	6.6	Q99877	14.29	P57053	14.29	P62807	14.29	P0DP08	13.68	P00738	10.34	P54108	13.47	P02743	13.45	P29508	13.33	P01008	13.79	P0DP08	21.37	P23527	19.05	P06312	7.44	Q99880	7.14	P01011	8.75	Q99879	19.05	P0CG47	10.92	P09228	4.96	P01591	7.55			Q5QNW6	7.14	Q5QNW6	7.14
P80511	8.7	P01024	6.49	Q99879	14.29	Q99877	14.29	O60814	14.29	A0A0C4DH41	13.56	P27105	9.72	P29508	13.33	P06331	13.01	Q6P5S2	12.42	P00739	13.79	A0A0C4DH41	21.19	Q99877	19.05	Q99880	7.14	Q16778	7.14	P07602	8.59	Q93079	19.05	P07602	9.92	P01036	4.96	P09228	5.67			P07602	6.87	P0CG47	6.99
P07602	8.59	P01011	6.38	Q93079	14.29	Q99879	14.29	P57053	14.29	P0DP06	13.56	P07602	9.54	P04406	12.54	P01824	12.8	P00738	12.32	P01036	12.77	P0DP06	21.19	Q99879	19.05	Q16778	7.14	Q8N257	7.14	P04040	8.35	Q5QNW6	19.05	P10153	9.32	P30740	4.75	P01036	5.67			Q96DA0	6.73	O43790	6.17
P31949	8.57	P22894	6.21	Q5QNW6	14.29	Q93079	14.29	Q99877	14.29	P06331	13.01	P00739	9.48	P27105	12.15	P09228	12.77	P40199	12.21	P09228	12.77	P10599	20.95	Q93079	19.05	Q8N257	7.14	P58876	7.14	P62805	7.77	P40199	15.99	P00738	8.87	P02763	3.98	P30740	4.75			P25311	5.7	P78386	5.92
P00739	8.33	P01023	6.04	P02743	13.9	Q5QNW6	14.29	Q99879	14.29	P00738	12.81	P01023	8.21	P07602	11.45	P00738	12.56	P00739	11.78	P40199	12.21	P01036	20.57	Q5QNW6	19.05	P58876	7.14	P62807	7.14	Q99880	7.14	P02763	15.42	P04040	8.35	P22894	2.57	P48594	4.36			P22894	5.57	P07602	5.34
P07477	8.1	P01008	5.39	P40199	11.92	P09228	12.77	Q93079	14.29	P01824	12.8	P17900	7.77	P31151	10.89	P07477	12.15	P01024	11.55	P27105	12.15	P06331	20.33	P09228	17.73	P62807	7.14	O60814	7.14	Q16778	7.14	Q01469	14.81	P07477	8.1	P48594	2.56	P29508	4.36			Q10588	5.35	P01591	5.03
P01023	7.19	P00738	5.17	P31151	10.89	P40199	12.21	Q5QNW6	14.29	P09228	12.77	P06312	7.44	P01023	10.18	P00739	11.78	P07602	11.45	P07602	11.45	P01824	20	P01036	17.73	O60814	7.14	P06899	7.14	Q8N257	7.14	P09228	12.77	P62805	7.77	P29508	2.56	P22894	4.07			P01591	5.03	P30740	4.75
Q99880	7.14	P48594	4.1	P01011	10.87	P08246	11.99	P01825	13.79	P07477	12.15	Q99880	7.14	P01024	10.1	P07602	11.45	P01011	11.11	P01024	11.06	Q01469	20	P30740	16.09	P06899	7.14	P33778	7.14	P58876	7.14	P62987	12.5	P00739	7.76	P01011	2.36	P02763	3.98			O75594	4.08	Q14533	4.55
P58876	7.14	P29508	4.1	P00738	9.85	P01591	9.43	P0DP08	13.68	P31151	10.89	P58876	7.14	P80511	9.78	P31151	10.89	P31151	10.89	P31151	10.89	P63104	20	P40199	15.99	P33778	7.14	P57053	7.14	P62807	7.14	P27105	12.15	P25311	7.38	Q6P4A8	2.17	P02787	2.87			P0CG48	3.65	P22894	4.07
P62807	7.14	P07477	4.05	P01023	8.75	P01011	9.22	A0A0C4DH41	13.56	P27105	9.72	P62807	7.14	P00739	9.48	P80511	9.78	P53634	10.37	P53634	10.58	O75594	19.9	P31949	15.24	P57053	7.14	P23527	7.14	O60814	7.14	P08246	11.99	Q99880	7.14	P40199	2.03	Q10588	2.52			Q6P5S2	3.03	P07477	4.05
O60814	7.14	Q6P4A8	3.98	P10153	8.7	P01023	9.09	P0DP06	13.56	P00739	9.48	O60814	7.14	P10153	8.7	Q6P5S2	9.39	P01023	9.7	P01023	10.38	P31947	19.76	P27105	12.15	P23527	7.14	Q99877	7.14	P06899	7.14	P07602	11.45	Q16778	7.14	P04040	1.71	P00739	2.3			P08246	3	Q96DA0	2.88
P57053	7.14	P13727	3.6	P07737	8.57	P48594	8.46	P06331	13.01	P01023	8.96	P57053	7.14	P22894	8.57	P01023	8.89	P02647	8.61	P04406	8.96	B9A064	19.63	Q96DA0	12.02	Q99877	7.14	Q99879	7.14	P33778	7.14	P62979	10.26	Q8N257	7.14	P02787	1.29	Q6P4A8	2.17			P02787	2.87	P02787	2.87
Q99877	7.14	P00739	3.45	P48594	8.46	P29508	8.46	P02743	13	P10153	8.7	Q99877	7.14	P02743	8.52	P01008	8.84	P48594	8.46	P10153	8.7	P80511	19.57	P07602	11.45	Q99879	7.14	Q93079	7.14	P57053	7.14	P01591	9.43	P58876	7.14	P0C0L5	0.75	P40199	2.03			Q08380	2.74	Q8TAX7	2.65
Q99879	7.14	Q6P5S2	3.03	P29508	8.46	P01024	8.36	P00738	12.81	Q99880	7.14	Q99879	7.14	P48594	8.46	P10153	8.7	P04406	8.36	P29508	8.46	P0DOX8	19.44	P04406	11.04	Q93079	7.14	Q5QNW6	7.14	P23527	7.14	P04406	8.66	P62807	7.14	P0C0L4	0.75	P00738	1.97			Q8TAX7	2.65	P0CG48	2.34
Q93079	7.14	P53634	1.73	P07477	8.1	P28676	8.29	P01824	12.8	P58876	7.14	Q93079	7.14	P06312	7.44	P01024	8.48	P07477	8.1	P48594	8.46	P68104	16.45	Q6P5S2	9.7	Q5QNW6	7.14	P62987	7.03	Q99877	7.14	P62805	7.77	O60814	7.14	P01023	0.75	P01011	1.89			P04406	2.39	Q6P4A8	2.17
Q5QNW6	7.14	P02787	1.29	P06312	7.44	P02743	8.07	P53634	11.66	P62807	7.14	Q5QNW6	7.14	P13727	7.21	P29508	8.46	P17900	7.77	P25311	8.05	Q5VTE0	16.45	P10153	8.7	P01011	6.38	P48594	6.67	Q99879	7.14	P0CG47	6.99	P06899	7.14			P04040	1.71			Q6P4A8	2.17	P40199	2.03
P54108	6.94	P0C0L5	1.26	Q16778	7.14	P01008	7.97	P01023	10.85	O60814	7.14	Q16778	7.14	Q99880	7.14	P48594	8.46	P06312	7.44	Q99880	7.14	P08246	15.73	P04040	8.35	P48594	6.15	P29508	6.67	Q93079	7.14	P04040	6.07	P33778	7.14			P0C0L5	0.75			P40199	2.03	Q9NSB4	1.95
P27105	6.6	P0C0L4	1.26	Q8N257	7.14	Q16778	7.14	P00739	9.48	P57053	7.14	Q8N257	7.14	P58876	7.14	P06312	7.44	P04040	7.4	P58876	7.14	P01591	15.72	P31997	8.31	P29508	6.15	P00738	6.65	Q5QNW6	7.14	P00739	5.75	P57053	7.14			P0C0L4	0.75			P00739	2.01	P04040	1.71
P01011	6.38	P20742	0.61	P06899	7.14	Q8N257	7.14	P07602	8.59	Q99877	7.14	P06899	7.14	P62807	7.14	Q99880	7.14	Q99880	7.14	P62807	7.14	P16403	15.02	P07477	8.1	P00739	5.75	P01011	6.38	P08246	5.62	P07737	5.71	P23527	7.14			P01023	0.75			P01011	1.89	P01024	0.42
P22894	6.21			P33778	7.14	P06899	7.14	P48594	8.46	Q99879	7.14	P33778	7.14	O60814	7.14	P58876	7.14	P58876	7.14	O60814	7.14	P00738	14.78	P62805	7.77	P00738	4.93	P01008	6.03	Q10588	5.35	P00738	4.93	Q99877	7.14			P01024	0.42			P48594	1.79
P01008	5.39			P23527	7.14	P33778	7.14	P29508	8.46	Q93079	7.14	P23527	7.14	P57053	7.14	P62807	7.14	P62807	7.14	P57053	7.14	P10412	14.61	P06312	7.44	P01023	4.68	P04083	5.78	Q08380	5.13	Q8TAX7	4.24	Q99879	7.14							P29508	1.79
Q10588	5.35			P01008	7.11	P23527	7.14	P01008	7.54	Q5QNW6	7.14	P01008	6.9	Q99877	7.14	O60814	7.14	O60814	7.14	Q99877	7.14	P16402	14.48	P01008	7.33	P04406	4.18	P62979	5.77	P01008	4.96	P07477	4.05	Q93079	7.14							P00738	1.72
P01024	4.81			P07602	6.68	P07602	6.68	P06312	7.44	Q16778	7.14	P01011	6.38	Q99879	7.14	P57053	7.14	P57053	7.14	Q99879	7.14	Q99880	14.29	P01011	6.38	P04083	3.76	P07602	5.34	P02787	4.73	P04083	3.76	Q5QNW6	7.14							P04040	1.71
P04406	4.18			P04406	6.57	P27105	6.6	Q16778	7.14	Q8N257	7.14	P22894	6.21	Q93079	7.14	Q99877	7.14	Q99877	7.14	Q93079	7.14	P58876	14.29	P02787	6.3	Q6P5S2	3.03	P27105	4.17	P01023	4.68	P25311	3.36	P04406	6.57							P0C0L5	0.75
P48594	4.1			P22894	6.21	P04406	6.57	Q8N257	7.14	P06899	7.14	P53634	5.83	Q5QNW6	7.14	Q99879	7.14	Q99879	7.14	Q5QNW6	7.14	P62807	14.29	P00739	5.46	Q10588	2.83	P07477	4.05	P02647	4.49	P54108	3.27	Q10588	5.35							P0C0L4	0.75
P29508	4.1			P01024	6.13	P22894	6.21	P06899	7.14	P33778	7.14	P31997	5.73	Q16778	7.14	Q93079	7.14	Q93079	7.14	Q16778	7.14	O60814	14.29	Q10588	5.35	P01008	2.59	P0CG47	3.93	P48594	4.36	Q6P5S2	3.03	P02787	4.73							P01023	0.75
P53634	4.1			P00739	6.03	P00739	6.03	P33778	7.14	P23527	7.14	P01024	4.87	Q8N257	7.14	Q5QNW6	7.14	Q5QNW6	7.14	Q8N257	7.14	P57053	14.29	P01023	4.75	P01024	2.41	P01023	3.12	P29508	4.36	Q96DA0	2.88	P01023	4.55							P01024	0.42
Q6P4A8	3.98			P53634	5.83	P04040	5.5	P23527	7.14	P01024	7.04	P04406	4.18	P06899	7.14	Q16778	7.14	Q16778	7.14	P06899	7.14	Q99877	14.29	P00738	4.68	Q6P4A8	2.17	Q6P5S2	3.03	P14618	4.14	Q10588	2.83	P31997	4.3
P17900	3.63			P27105	4.17	P12429	4.95	Q10588	6.92	Q10588	6.92	P48594	4.1	P33778	7.14	Q8N257	7.14	Q8N257	7.14	P33778	7.14	Q99879	14.29	Q8TAX7	4.24	P04040	1.71	P01024	2.83	P68104	4.11	P31997	2.58	P01011	4.26
P13727	3.6			P25311	4.03	P02787	4.44	P01024	6.86	P01008	6.9	P29508	4.1	P23527	7.14	P06899	7.14	P06899	7.14	P23527	7.14	Q93079	14.29	P04083	3.76	P02787	1.29	Q8TAX7	2.65	Q5VTE0	4.11	P48594	2.56	Q8TAX7	4.24
P12429	2.79			Q6P4A8	3.98	P25311	4.03	P01011	6.38	P07602	6.68	Q10588	4.09	Q10588	6.92	P33778	7.14	P33778	7.14	P01011	6.38	Q5QNW6	14.29	P25311	3.36			P31997	2.58	Q05639	4.1	P29508	2.56	P01024	4.21
Q6P5S2	2.73			P04083	3.76	Q6P4A8	3.98	P22894	6.21	P48594	6.67	P25311	4.03	P25311	6.38	P23527	7.14	P23527	7.14	P02787	6.3	P06733	14.06	P01024	2.83			P02787	2.44	P01024	3.91	P0CG48	2.34	P04083	3.76
Q8TAX7	2.65			P13727	3.6	P17900	3.63	P31997	5.73	P29508	6.67	P04040	3.98	P40199	6.1	P54108	6.94	P27105	6.6	P22894	6.21	Q06830	13.57	Q08380	2.74			Q6P4A8	2.17	P04083	3.76	Q6P4A8	2.17	P0CG48	3.65
P20742	2.36			P0C0L5	3.27	P13727	3.6	P09228	4.96	Q6P5S2	6.67	Q6P4A8	3.98	P53634	5.83	P01011	6.38	P25311	6.38	P28676	5.07	P09228	12.77	P48594	2.56			P04040	1.71	P0CG48	3.65	P14618	2.07	P17900	3.63
Q08380	2.22			P0C0L4	3.27	Q6P5S2	3.03	P04406	4.18	P04406	6.57	P04083	3.76	Q6P5S2	5.76	P22894	6.21	P22894	6.21	P0C0L5	4.47	P62987	12.5	P29508	2.56			Q9NSB4	1.36	P00739	3.45	P01024	1.8	Q6P5S2	3.03
P04040	1.71			P54108	3.27	Q10588	2.83	P27105	4.17	P53634	5.83	P13727	3.6	Q6P4A8	5.24	P53634	5.83	P31997	5.73	P0C0L4	4.47	P11142	12.38	P14618	2.45			P0CG48	1.31	P25311	3.36	Q9NSB4	1.36	Q96DA0	2.88
P02787	1.29			P28676	3.23	P0C0L5	2.75	P25311	4.03	P31997	5.73	P12429	2.79	P02787	4.73	P28676	5.07	P12429	5.57	P31997	4.01	P40199	11.92	P68104	2.38			P0C0L5	1.26	Q6P5S2	3.03	P02787	1.29	P01008	2.59
P0C0L5	1.26			Q10588	2.83	P0C0L4	2.75	P04040	3.98	P01011	4.02	P0C0L5	1.66	Q8TAX7	4.24	P04406	4.18	P02787	4.15	Q6P4A8	3.98	P04083	11.85	Q05639	2.38			P0C0L4	1.26	P00738	2.96	P0C0L5	1.26	P48594	2.56
P0C0L4	1.26			P12429	2.79	Q08380	2.22	Q6P4A8	3.98	P04040	3.98	P0C0L4	1.66	P07477	4.05	P27105	4.17	Q6P4A8	3.98	P04040	3.8	P00739	11.78	Q5VTE0	2.38			P20742	0.61	Q8TAX7	2.65	P0C0L4	1.26	P29508	2.56
				Q8TAX7	2.65	P20742	1.82	P17900	3.63	Q6P4A8	3.98	P02787	1.29	P04040	3.98	P0C0L5	3.96	P0C0L5	3.84	P04083	3.76	P07602	11.45	Q6P4A8	2.17					P31997	2.58	P01023	1.09	P68104	2.38
				P02787	2.44	P53634	1.73	P13727	3.6	P02787	3.87	P20742	0.61	P04083	3.76	P0C0L4	3.96	P0C0L4	3.84	P17900	3.63	P62979	10.26	Q9NSB4	1.36					Q6P4A8	2.17			Q5VTE0	2.38
				P04040	2.28			P02787	2.87	P04083	3.76			P17900	3.63	P04040	3.61	P04083	3.76	P13727	3.6	P14618	9.79	P0C0L5	1.26					P0C0L5	1.78			Q05639	2.38
				Q08380	2.22			P0C0L5	2.87	P22894	3.64			Q08380	2.22	P13727	3.6	P54108	3.67	P20742	3.24	Q6P5S2	9.39	P0C0L4	1.26					P0C0L4	1.78			Q6P4A8	2.17
				P20742	1.35			P0C0L4	2.87	P17900	3.63			P20742	1.82	P02787	3.3	P13727	3.6	Q10588	2.83	P07339	8.98											P14618	2.07
								P20742	2.5	P13727	3.6			P14618	1.51	Q6P4A8	2.89	P28676	3.23	Q6P5S2	2.73	P02743	8.97											P0C0L5	1.78
								Q08380	2.22	P0C0L5	2.75			P0C0L5	1.43	Q10588	2.83	Q10588	2.83	Q08380	2.22	P10153	8.7											P0C0L4	1.78
										P0C0L4	2.75			P0C0L4	1.43	P20742	2.77	Q08380	2.22	P68104	1.73	P53634	8.64											Q9NSB4	1.36
										P20742	0.61					Q8TAX7	2.65	P20742	1.35	Q5VTE0	1.73	Q05639	8.64
																Q08380	2.22			Q05639	1.73	P31949	8.57
																P40199	2.03			P14618	1.51	P07477	8.1
																						P01023	7.8
																						P17900	7.77
																						P54652	7.51
																						P06312	7.44
																						Q16778	7.14
																						Q8N257	7.14
																						P06899	7.14
																						P33778	7.14
																						P23527	7.14
																						P01024	7.1
																						P0CG47	6.99
																						P01011	6.38
																						P01008	6.25
																						P22894	6.21
																						P04040	5.5
																						P02787	5.44
																						Q10588	5.35
																						P28676	5.07
																						Q8TAX7	4.24
																						P27105	4.17
																						P25311	4.03
																						P08238	3.59
																						P07900	3.55
																						P07237	3.54
																						P15924	3.52
																						Q08188	2.6
																						P0CG48	2.34
																						Q08380	2.22
																						P0C0L5	2.18
																						P0C0L4	2.18
																						Q6P4A8	1.81
																						P20742	1.35

## Sheet: Table S3
Table S3. List of identified proteins in kidney stones samples, processing different amounts of sample and applying different lysis buffers.
SDS1% - 25mg						SDS 1% - 50mg						SDS3% - 25mg						SDS3% - 50mg						RIPA HOT - 25mg						RIPA HOT - 50mg						RIPA COLD - 25mg						RIPA COLD - 50mg
Accession	Coverage(%) - rep 1	Accession	Coverage(%) - rep 2	Accession	Coverage(%) - rep 3	Accession	Coverage(%) - rep 1	Accession	Coverage(%) - rep 2	Accession	Coverage(%) - rep 3	Accession	Coverage(%) - rep 1	Accession	Coverage(%) - rep 2	Accession	Coverage(%) - rep 3	Accession	Coverage(%) - rep 1	Accession	Coverage(%) - rep 2	Accession	Coverage(%) - rep 3	Accession	Coverage(%) - rep 1	Accession	Coverage(%) - rep 2	Accession	Coverage(%) - rep 3	Accession	Coverage(%) - rep 1	Accession	Coverage(%) - rep 2	Accession	Coverage(%) - rep 3	Accession	Coverage(%) - rep 1	Accession	Coverage(%) - rep 2	Accession	Coverage(%) - rep 3	Accession	Coverage(%) - rep 1	Accession	Coverage(%) - rep 2	Accession	Coverage(%) - rep 3
P68871	82.31	P68871	82.31	P68871	82.31	P68871	82.31	P68871	82.31	P02042	82.31	P68871	82.31	P68871	82.31	P68871	82.31	P68871	73.47	P02042	82.31	P68871	73.47	P68871	73.47	P68871	82.31	P68871	73.47	P68871	73.47	P68871	73.47	P68871	82.31	O00187	3.79	O00187	4.96	O00187	4.96	P68871	82.31	P68871	82.99	P68871	82.99
P01834	64.49	P02042	60.54	P02042	82.31	P02042	73.47	P02042	73.47	P68871	73.47	P01834	64.49	P02042	60.54	P02042	60.54	P02042	69.39	P68871	73.47	P02042	60.54	P02042	60.54	P02042	73.47	P06702	63.16	P02042	60.54	P02042	60.54	P02042	73.47	P00734	3.05	P00734	4.98	P00734	7.88	P06702	63.16	P02042	70.07	P02042	74.15
P02042	60.54	P01834	51.4	P01834	51.4	P01834	64.49	P0DOY2	55.66	P06702	51.75	P02042	60.54	P01834	48.6	P01834	48.6	P01834	64.49	P01834	64.49	P06702	51.75	P06702	44.74	P06702	63.16	P02042	60.54	P01834	45.79	P06702	44.74	P06702	63.16	P00751	3.4	P00751	4.84	P00751	4.84	P02042	60.54	P13645	45.38	P06702	63.16
P0DOY2	41.51	P05109	47.31	P69905	39.44	P06702	51.75	P0DOY3	55.66	P01834	45.79	P02647	42.32	P0DOY2	41.51	P05109	48.39	P06702	63.16	P06702	55.26	P01834	45.79	P02647	43.45	P13645	44.69	P01834	48.6	P13645	44.86	P02647	40.82	P01834	48.6	P00915	22.99	P00915	22.99	P00915	22.99	P05109	47.31	P02647	43.45	P01834	48.6
P0DOY3	41.51	P06702	38.6	P06702	38.6	P0DOY2	41.51	P01834	51.4	P0DOY2	41.51	P0DOY2	41.51	P0DOY3	41.51	P35527	41.73	P05109	48.39	P02647	43.45	P35527	42.05	P35908	41.78	O75556	40	P13645	40.24	P06702	44.74	P05109	38.71	P13645	45.03	P01009	7.89	P01009	11	P01009	20.57	P02647	43.45	P06702	42.98	P69905	48.59
P06702	38.6	P02675	34.62	P05109	35.48	P0DOY3	41.51	P02647	41.57	P0DOY3	41.51	P0DOY3	41.51	P35527	39.49	P69905	39.44	P02647	47.57	P69905	42.96	P0DOY2	41.51	P13645	40.75	P35527	39.81	P02647	37.45	P02647	43.45	P60660	36.42	P02647	43.45	P01024	1.38	P01024	4.57	P01024	5.17	P13645	33.9	P04264	40.99	P05109	47.31
P02675	36.86	P04792	34.15	P35908	34.74	P02647	38.2	P02675	39.51	P02675	38.29	P69905	39.44	P06702	38.6	P06702	38.6	P02675	44.6	P0DOY2	41.51	P0DOY3	41.51	P05109	38.71	P12273	39.04	P04264	36.02	P35527	32.58	P0DOY2	32.08	P02788	42.25	P01042	6.06	P01042	4.35	P01042	2.64	P69905	31.69	P05109	38.71	P02647	43.45
P05109	36.56	P02647	34.08	P02647	33.71	P05109	36.56	P69905	39.44	P02647	38.2	P06702	38.6	P05109	36.56	P08779	34.46	P0DOY2	41.51	P0DOY3	41.51	P02675	39.92	P04264	35.71	P02647	37.45	P05109	35.48	P69905	31.69	P0DOY3	32.08	O75556	40	P01834	35.51	P01834	48.6	P01834	29.91	P04264	29.19	P01834	35.51	P13645	42.81
P35908	35.68	P15428	32.71	P04264	33.39	P60660	36.42	P06702	38.6	P60660	36.42	P02675	38.29	P02675	34.62	P04264	33.23	P0DOY3	41.51	P02675	39.71	P69905	39.44	P35527	35.15	P04264	35.87	P0DOY2	32.08	P04264	31.06	P69905	31.69	P02533	39.19	P01857	19.8	P01857	19.8	P01857	25.31	P05787	29.19	P0DOY2	32.08	P0DOY2	41.51
P15428	32.71	P69905	31.69	P02675	33.2	P02675	35.85	P15428	38.35	P05109	35.48	P05109	35.48	P15428	32.71	P02675	31.77	P05787	36.23	P15428	38.35	P02647	39.33	P0DOY2	32.08	P31025	35.8	P0DOY3	32.08	P35908	29.11	P06727	29.55	P12273	39.04	P01876	12.56	P01876	12.56	P01876	10.8	P35527	27.93	P0DOY3	32.08	P0DOY3	41.51
P0DOX7	32.24	P60660	30.46	P35527	32.42	P0DOX7	32.24	P05109	35.48	P04792	34.15	P15428	32.71	P69905	31.69	P13645	30.99	P04792	34.15	P05109	36.56	P05109	36.56	P0DOY3	32.08	P05109	35.48	P69905	31.69	P05787	28.57	P04264	29.19	P04264	38.51	P02042	73.47	P02042	60.54	P02042	82.31	P59666	25.53	P69905	31.69	P02675	33.81
P69905	31.69	P04264	29.19	P05787	29.61	P69905	31.69	P05787	34.16	P69905	31.69	P0DOX7	32.24	P04264	30.9	P04792	29.27	P35527	32.26	P60660	36.42	P60660	36.42	P69905	31.69	P0DOY2	32.08	P05787	27.33	P02533	27.75	P02675	28.11	P02538	36.88	P02452	3.69	P02452	6.76	P02452	2.87	P59665	25.53	P35527	31.3	P04264	29.5
P35527	30.98	P13645	27.4	P62805	29.13	P13645	31.16	P04792	34.15	P05787	31.47	P05787	31.68	P62805	29.13	P62805	29.13	P0DOX7	32.24	P35527	35.79	P04792	34.15	P01834	29.91	P0DOY3	32.08	P35908	27.07	P06727	27.53	P13645	27.57	P60660	36.42	P02533	24.58	P02533	19.49	P02533	22.67	P02675	25.25	P05787	26.92	P02768	29.06
P04264	30.59	P0DOY2	27.36	P60660	27.81	P04792	29.27	P08727	33	P35908	31.14	P04264	30.9	P13645	27.57	P05787	28.36	P80188	31.82	P04792	34.15	P05787	31.68	P02538	26.6	P69905	31.69	P35527	24.72	P05109	26.88	P59666	25.53	P08779	36.36	P02538	22.16	P02538	12.59	P02538	19.5	P02768	24.63	P02768	26.11	P35527	28.73
P13645	30.48	P0DOY3	27.36	P08727	27.5	P04264	29.19	P35527	32.26	P35527	29.37	P35527	29.53	P59666	25.53	P02538	27.84	P05090	31.75	P0DOX7	32.24	P21266	31.11	P13647	25.76	P35908	30.05	P05090	24.34	P05090	24.34	P59665	25.53	P31025	35.8	P02647	34.08	P02647	39.33	P02647	43.45	P02538	22.87	P35908	25.98	P35908	26.45
P60660	27.81	P00915	26.82	P0DOY2	27.36	P62805	29.13	P13645	30.82	P04264	28.57	P04792	29.27	P59665	25.53	P0DOY2	27.36	P69905	31.69	P13645	30.99	P08729	30.06	P59666	25.53	P01834	29.91	P0DOX7	24.3	P02675	24.03	P05787	25.47	P05109	35.48	P02654	10.84	P02654	21.69	P02654	21.69	P35908	22.69	P59666	25.53	P59666	25.53
P00915	26.82	P35908	26.76	P0DOY3	27.36	P05787	28.16	P04264	30.43	P13645	28.25	P60660	27.81	P05090	24.34	P0DOY3	27.36	P08727	30.75	P04264	30.75	P08727	29.75	P59665	25.53	P60660	27.81	P02538	24.29	P02538	23.05	P35527	24.4	P02675	32.79	P02671	4.85	P02671	7.39	P02671	9.47	P01857	19.8	P59665	25.53	P59665	25.53
P04792	25.85	P08727	26.75	P02533	26.91	P01857	28.07	P01857	28.82	P08727	27.25	P13645	27.57	P0DOX7	24.3	P00915	26.82	P21266	30.67	P05787	29.61	P04264	27.64	P05787	23.6	P13647	27.8	P01857	23.31	P0DOX7	22.9	P05090	24.34	P0DOY2	32.08	P02675	17.31	P02675	25.66	P02675	35.44	P07911	19.69	P05090	24.34	P02533	25
P59666	25.53	P0DOX7	25.7	P00915	26.82	P08727	27.5	P62258	28.24	P21266	27.11	P00915	26.82	P25815	24.21	P02533	26.48	P06727	29.29	P08727	28.75	P15428	27.07	P02533	23.31	Q9GZZ8	27.54	P02768	23.15	P02768	22.17	P35908	24.26	P0DOY3	32.08	P02679	7.95	P02679	24.06	P02679	16.78	P05090	19.58	P02533	24.15	P05787	24.43
P59665	25.53	P59666	25.53	P81605	26.36	P35908	27.07	P60660	27.81	P15428	27.07	P08727	26.75	P02647	23.6	P35908	25.82	P62805	29.13	P21266	27.11	P00915	26.82	P02768	21.84	P05787	25.88	P02533	22.03	P10909	21.83	P08727	23.25	P69905	31.69	P02751	1.57	P02751	3.07	P02751	1.86	P00915	19.54	P02675	23.22	P05090	24.34
P05090	24.34	P59665	25.53	P0DOX7	25.7	P15428	27.07	P00915	26.82	P00915	26.82	P35908	26.29	P35908	22.85	P59666	25.53	P01857	28.82	P62805	26.21	P59666	25.53	P06727	21.46	P02538	24.65	P13647	21.36	P02654	21.69	P08729	22.81	P05787	31.68	P02763	14.43	P02763	14.43	P02763	14.43	P0DOY2	17.92	P02654	21.69	P0DOX7	24.3
P02538	22.52	P05787	25.47	P59666	25.53	P00915	26.82	P13646	25.98	P13647	25.93	P59666	25.53	P05787	22.77	P59665	25.53	P62937	28.48	P59666	25.53	P59665	25.53	P10599	20.95	P05090	24.34	P0DOX5	20.71	P13647	20.68	P02768	22.17	P13647	31.36	P02768	23.97	P02768	26.11	P02768	25.29	P0DOY3	17.92	P02538	21.28	P01857	23.56
P08727	22.25	P35527	24.88	P59665	25.53	P21266	26.67	P0DOX7	25.7	P63261	25.87	P59665	25.53	P60660	21.85	P08727	25	P60660	28.48	P59665	25.53	P13645	24.83	P05090	20.63	P02768	24.3	P01009	20.33	P60660	19.87	P02654	21.69	Q04695	30.79	P02787	2.87	P02787	5.73	P02787	6.88	P80188	17.68	P08727	20.25	P08727	23.5
P02654	21.69	P05090	24.34	P02538	25.35	P35527	26.48	P0DOX5	25.61	P60709	25.87	P05090	24.34	P21266	21.78	P0DOX7	24.3	P04264	28.42	P63104	24.9	P05090	24.34	P08727	20	P02533	24.15	P59666	19.15	P59666	19.15	P02533	20.76	P35908	30.2	P02788	7.32	P02788	9.01	P02788	8.87	P0DOX5	17.59	P01857	19.8	P00915	22.99
P07911	21.09	P02768	23.15	P13645	25.34	P02679	25.83	P59666	25.53	P59666	25.53	P02533	22.67	P02654	21.69	P25815	24.21	P13645	27.57	P05090	24.34	P25815	24.21	P81605	20	P02675	23.63	P59665	19.15	P59665	19.15	P63104	20	Q9GZZ8	27.54	P02790	2.38	P02790	2.38	P02790	8.23	P13647	17.46	P62987	19.53	P02654	21.69
P02533	20.97	P02654	21.69	P05090	24.34	P59666	25.53	P59665	25.53	P59665	25.53	P02654	21.69	P07911	21.09	P02647	23.6	P15428	27.07	P04406	23.88	P35908	23.63	P60660	19.87	P02788	22.68	P08727	17.25	P08729	18.55	P10909	18.04	P06727	27.02	P04003	3.35	P04003	5.19	P04003	6.37	P04792	17.07	P13647	18.81	P02763	21.39
P02768	20.53	P13646	19.87	P13647	23.05	P59665	25.53	P35908	25.04	P02538	25.18	P13646	21.4	P08727	20.5	P02768	23.15	P59666	26.6	P35908	23.63	P01857	23.31	P07911	19.69	P02654	21.69	P04792	17.07	Q15323	18.51	P13646	17.9	P35527	26.32	P04004	5.65	P04004	7.74	P04004	10.04	P01834	16.82	P08729	18.34	P01009	21.05
P13647	20	P01857	19.8	P15428	22.93	P0DOX5	24.94	P63104	24.9	P08729	24.52	P07911	21.09	P02679	20.31	P63261	22.93	P59665	26.6	Q7Z5L0	23.27	P02679	23.18	P08779	19.24	P08727	20	P13646	16.38	P0DOY2	17.92	P02538	17.73	P07737	25.71	P04217	6.26	P04217	7.68	P04217	7.68	P02679	16.56	P0DOX7	17.76	P0DOX5	20.94
P01857	19.8	P07911	19.69	P13646	21.4	P63104	24.9	P05090	24.34	P05090	24.34	P02538	20.57	P63104	20	P60709	22.93	P02768	26.11	P00915	22.99	P0DOX7	22.9	P02675	18.33	P01857	19.8	P08779	15.86	P0DOY3	17.92	P13647	17.12	P04792	25.37	P04264	27.33	P04264	30.75	P04264	29.5	P08727	15.5	P80188	17.68	P07911	19.69
P05787	19.67	P02533	19.49	P04792	20.98	P05090	24.34	P62937	24.24	P02533	24.15	P02768	20.36	P01876	19.85	P21266	21.78	P0DOX5	25.61	P01009	22.73	P02768	22.17	P04792	17.07	P08779	19.66	P02675	15.68	P13646	17.9	P01834	16.82	P08727	25	P04406	4.48	P04406	4.48	P04406	11.04	P02533	15.47	P00915	17.62	P08729	19.62
P13646	19.43	P63261	19.47	P08729	20.68	P62937	24.24	P08729	23.24	P04406	23.88	P63261	20.27	P01857	19.8	P07911	21.09	P08729	24.95	P02768	22.33	P02654	21.69	P63261	16.8	P06727	19.19	P07911	15.47	O76009	17.33	P08779	15.86	P05090	24.34	P04792	16.59	P04792	17.07	P04792	20.98	P02763	14.43	P0DOX5	17.59	P13647	18.31
P08779	17.76	P60709	19.47	P02768	20.36	Q7Z5L0	23.27	P21266	23.11	Q7Z5L0	23.27	P60709	20.27	P02533	19.49	P63104	20	P63104	24.9	P08729	21.96	P04406	21.49	P60709	16.8	P59666	19.15	P06727	14.9	P08727	17.25	P04406	15.22	P0DOX7	24.3	P05090	19.58	P05090	24.34	P05090	24.34	P06727	13.64	P07911	17.34	P08779	18.18
P0DOX5	17.59	P06727	19.44	P63261	20.27	P13646	22.93	P13647	22.71	P0DOX7	22.9	P13647	20	P63261	19.47	P13647	19.83	Q12907	24.72	P62937	21.82	P13646	21.4	P13646	16.38	P59665	19.15	P01876	14.57	P04792	17.07	P02763	14.43	P61626	23.65	P05109	35.48	P05109	47.31	P05109	26.88	P01009	13.16	P04792	16.59	P80188	17.68
P62937	17.58	P10451	19.43	P60709	20.27	P08729	22.81	P02538	22.7	P08311	22.35	P63104	20	P60709	19.47	P05090	19.58	P62258	23.92	P02654	21.69	P07911	21.09	P01857	15.54	P61626	18.24	P60660	13.91	P01009	16.99	P07911	13.75	P63261	22.4	P05783	3.72	P05783	3.72	P05783	3.72	P63261	12	P13646	16.59	P00738	17.24
P12724	17.5	P0DOX5	17.59	P08779	20.08	P02768	22.17	P63261	22.4	P62937	21.82	P31946	19.92	P13646	19.43	P32119	19.19	P04406	23.88	P13646	21.62	P62258	20.78	P0DOX7	14.95	P08729	17.7	P02679	13.91	P02679	15.23	P15428	13.53	P60709	22.4	P05787	23.81	P05787	27.74	P05787	28.16	P60709	12	P62979	16.03	P02538	17.2
P62805	17.48	P01876	17.59	P63104	20	P02654	21.69	P60709	22.4	P02654	21.69	P01857	19.8	P08729	19.4	P13646	17.9	P02788	23.66	P80188	21.21	P0DOX5	20.71	P02763	14.43	P0DOX5	17.59	P63261	13.87	P04406	15.22	P00915	13.41	P08729	22.17	P06702	51.75	P06702	63.16	P06702	51.75	P08729	11.3	P06727	14.9	P04792	17.07
P01876	16.83	P02538	17.55	P01857	19.8	P27169	21.69	P02654	21.69	P13646	21.4	P10451	19.43	P02768	19.05	P15428	17.67	Q7Z5L0	23.27	P07911	21.09	P02788	20	P0DOX5	13.81	P04792	17.07	P60709	13.87	P01876	14.57	P04004	13.18	P02768	22.17	P06727	11.36	P06727	17.68	P06727	17.68	P08779	11.21	P02763	14.43	P13646	16.38
P63261	16.8	P12724	17.5	P07911	19.69	P80188	21.21	P02763	21.39	P02763	21.39	P62805	19.42	P13647	18.31	P62937	17.58	P00915	22.99	P13647	20.51	P31946	19.92	P00915	13.41	P63261	16.8	P12724	13.12	P02763	14.43	P12724	13.12	P02654	21.69	P07911	17.34	P07911	18.59	P07911	17.19	P02654	10.84	P08779	13.53	P02679	15.23
P60709	16.8	P08729	17.48	P02679	18.32	P07911	21.09	P80188	21.21	P80188	21.21	P21266	17.78	P0DOX5	17.59	P12724	17.5	P08311	22.35	P00747	20.25	P02533	19.49	P12724	13.12	P60709	16.8	Q04695	12.04	P07911	14.22	P61626	12.84	P25311	21.48	P08123	2.64	P08123	5.86	P08123	2.42	P25815	10.53	P01009	13.16	P00739	14.66
P06703	16.67	P63104	16.73	P32119	18.18	P01876	19.85	P07911	21.09	P02788	21.13	P0DOX5	17.59	P62937	17.58	P08729	17.06	P10909	21.83	P01876	19.85	P10451	19.43	P61626	12.84	P01009	16.75	P04004	11.09	P00915	14.18	P10599	12.38	P01036	20.57	P08727	18.25	P08727	18.75	P08727	23.25	P13646	10.48	P63261	12	P02788	14.23
P81605	16.36	P06703	16.67	P21266	17.78	P02788	19.58	P02768	20.53	P02768	20.36	P12724	17.5	P12724	17.5	Q04695	16.67	P02654	21.69	P01857	19.8	P62805	19.42	P31025	12.5	P13646	16.38	P62937	10.91	P08779	13.53	P62937	12.12	P63104	20	P08729	12.15	P08729	20.9	P08729	15.57	P01876	10.3	P60709	12	P10451	13.38
P00747	16.17	P01009	16.51	P0DOX5	17.59	P02533	19.49	P31946	19.92	P02679	20.31	P06703	16.67	P04792	17.07	P01857	15.54	P27169	21.69	P02538	19.5	P01009	19.14	P21266	11.11	P63267	16.22	P02654	10.84	P12724	13.12	P63261	12	P01857	19.8	P08779	15.86	P08779	13.53	P08779	17.34	P81605	10	P21266	11.11	P10909	13.14
P02647	16.1	P08779	15.86	P62937	17.58	P63261	19.47	P02533	19.49	P63104	20	P02679	15.89	P00915	16.86	Q7Z5L0	14.85	P13646	21.4	P02533	19.49	P02538	18.97	P04004	11.09	P68032	16.18	P25815	10.53	P01857	12.78	P60709	12	P62987	19.53	P0DOX5	17.59	P0DOX5	17.59	P0DOX5	22.49	P32119	9.6	P0CG47	10.92	P12724	13.12
P02679	15.89	P62258	15.69	P12724	17.5	P60709	19.47	P62805	19.42	P00747	19.88	P08779	15.86	P06703	16.67	P02671	14.2	P07911	21.09	P06727	19.44	P08311	18.82	P62937	10.91	P62736	16.18	P08729	10.23	P15428	12.41	P02679	11.48	P59666	19.15	P0DOX7	17.76	P0DOX7	24.3	P0DOX7	14.95	P10909	9.35	P25815	10.53	P61626	12.84
P02671	14.9	P02788	15.21	P01876	16.83	P01009	18.9	Q12907	19.38	P01857	19.8	P07737	15.71	P01009	16.51	P60660	13.91	P02679	20.75	P10451	19.43	P13647	18.31	P02654	10.84	P68133	16.18	P32119	10.1	P10599	12.38	P01857	11.03	P59665	19.15	P10451	8.28	P10451	8.28	P10451	13.38	P63267	9.31	P01876	10.3	P06727	12.63
Q7Z5L0	14.85	Q7Z5L0	14.85	P06703	16.67	P63267	18.88	P06727	19.19	P07911	19.69	P80188	15.66	P04004	16.32	P0DOX5	13.81	P01009	20.57	P08311	18.82	P01024	17.86	P25815	10.53	P02679	15.89	P81605	10	P80188	12.12	P01009	10.77	P02679	18.76	P10909	6.68	P10909	14.48	P10909	10.02	P68032	9.28	P32119	10.1	P63261	12
P21266	14.67	P21266	14.67	P01009	16.27	P68032	18.83	P32119	19.19	P62805	19.42	P01876	15.58	P80188	15.66	P02679	13.47	P35908	20.5	P02679	18.76	P08779	17.76	P01876	10.3	P07911	15.47	P10909	9.35	P63261	12	Q04695	10.65	P23528	18.67	P12724	7.5	P12724	7.5	P12724	13.12	P62736	9.28	P81605	10	P60709	12
P02763	14.43	P63267	14.63	P31946	15.04	P62736	18.83	P01009	18.9	P01009	18.9	Q7Z5L0	14.85	P02538	15.43	P01009	12.92	P00747	20.49	P27169	18.59	P80188	17.68	P08729	10.23	P63104	15.1	P06703	8.89	P60709	12	P25815	10.53	P10909	18.26	P13645	30.65	P13645	33.56	P13645	37.16	P68133	9.28	P63267	9.31	P32119	10.61
P10451	14.33	P68032	14.59	Q7Z5L0	14.85	P68133	18.83	P10909	18.26	P01024	18.88	P01009	14.83	Q7Z5L0	14.85	Q12907	12.64	P02671	20.09	P02743	18.39	P62937	17.58	P02679	10.15	P0DOX7	14.95	P02763	8.46	P0DOX5	11.36	P81605	10	P0DOX5	17.59	P13646	14.19	P13646	16.38	P13646	17.9	P21266	8.89	P68032	9.28	P25815	10.53
P32119	14.14	P62736	14.59	Q06830	14.57	Q12907	18.82	P12724	17.5	P23528	18.67	P08729	14.71	Q99880	14.29	P01876	12.56	P01876	19.85	P01024	17.68	P12724	17.5	P32119	9.6	P01876	14.57	P10451	8.28	P04004	11.09	P0DOX5	9.8	P62937	17.58	P13647	19.83	P13647	15.59	P13647	22.2	P0DOX7	8.41	P62736	9.28	P01876	10.3
P06727	13.89	P68133	14.59	P02763	14.43	P62258	18.82	P02788	17.32	Q06830	18.59	P02763	14.43	P58876	14.29	P04004	12.55	P04004	19.67	P0DOX5	17.59	P01876	16.83	P10909	9.35	P10909	14.48	P62805	7.77	P25815	10.53	P01591	9.43	P00915	16.86	P14618	2.07	P14618	2.07	P14618	4.14	P10451	8.28	P68133	9.28	P81605	10
P61626	12.84	P02763	14.43	Q04695	13.89	P01024	18.52	P00747	17.28	Q12907	17.7	P01024	14.01	P62807	14.29	P07477	12.15	P13647	19.15	P12724	17.5	P63261	16.8	P63267	9.31	P02763	14.43	P02671	7.74	P81605	10	P63267	9.31	P01876	16.83	P15428	3.38	P15428	8.27	P15428	12.41	P61626	8.11	Q04695	9.03	P02452	9.97
Q12907	12.64	P07737	14.29	Q9BQE3	12.25	P10909	18.04	P27169	17.18	P0DOX5	17.59	P02671	13.51	O60814	14.29	P80188	12.12	P01024	18.04	P05783	16.98	P60709	16.8	P68032	9.28	P12724	13.12	P04217	7.68	Q06830	9.55	P68032	9.28	P01009	16.75	P19013	5.19	P19013	5.19	P19013	5.19	P07477	8.1	P00738	8.87	P04004	9.83
P01042	12.58	P27169	14.08	P68363	12.2	P00747	17.78	P01876	16.83	P12724	17.5	P04406	13.13	P57053	14.29	P63267	11.97	P12724	17.5	P63261	16.8	P06703	16.67	P62736	9.28	P62987	12.5	P80188	7.58	P63267	9.31	P62736	9.28	P13646	16.38	P21266	5.78	P21266	5.78	P21266	5.78	P62805	7.77	P10451	8.28	Q06830	9.55
P04004	12.55	P13647	13.22	Q71U36	12.2	P12724	17.5	P06703	16.67	P06703	16.67	P04004	12.55	Q99877	14.29	P68032	11.94	P02760	17.33	P60709	16.8	P81605	16.36	P68133	9.28	P10599	12.38	P63104	7.35	P68032	9.28	P68133	9.28	P62979	16.03	P25815	10.53	P25815	10.53	P25815	10.53	P06753	7.72	P15428	8.27	P21266	9.33
P31025	12.5	P04003	12.9	P07477	12.15	P04406	17.31	P04004	16.53	P08779	15.86	P62987	12.5	Q93079	14.29	P62736	11.94	P05783	16.98	P02671	16.51	P04004	16.32	Q04695	9.03	P62937	12.12	P31946	7.32	P62736	9.28	P04792	9.27	P07911	14.84	P32119	10.1	P32119	10.1	P32119	19.19	P02452	7.72	P61626	8.11	P63267	9.31
P63104	12.24	P61626	12.84	P19013	11.35	P06727	17.17	P02671	16.51	P04217	15.56	P10599	12.38	Q5QNW6	14.29	P68133	11.94	P63261	16.8	Q12907	16.29	Q12907	15.17	P02671	8.66	Q5VSP4	11.11	P62258	7.06	P68133	9.28	P02452	9.08	P02763	14.43	P35527	32.91	P35527	31.78	P35527	27.29	P12724	7.5	P07477	8.1	P68032	9.28
P07477	12.15	P68371	12.81	P04004	11.3	P04004	16.53	P08779	15.86	P00738	15.27	P10909	12.03	Q99879	14.29	P23528	11.45	P60709	16.8	P08779	15.86	P63104	15.1	P10451	8.28	P04406	11.04	P62987	7.03	Q04695	9.03	Q12907	8.99	P63267	13.56	P35908	29.73	P35908	23.47	P35908	23.79	Q04695	7.41	P00739	7.76	P62736	9.28
P10909	12.03	P02679	12.58	P06727	11.11	P02671	16.51	P04003	15.24	P04003	15.24	Q5VTE0	11.9	P32119	14.14	P02654	10.84	P06703	16.67	P62258	15.69	P06727	14.9	P15428	8.27	P25815	10.53	P63267	6.38	Q12907	8.99	P21266	8.89	P68032	13.53	P59665	25.53	P59665	19.15	P59665	25.53	P19013	7.31	P04004	7.74	P68133	9.28
Q9BRK3	11.31	Q9BQE3	12.25	P04217	10.91	P81605	16.36	P01024	14.97	P31946	15.04	P68104	11.9	Q12907	14.04	P31946	10.57	P04217	15.56	P07437	15.54	Q7Z5L0	14.85	P07477	8.1	P62979	10.26	Q562R1	6.38	P78386	8.48	P0DOX7	8.41	P62736	13.53	P59666	25.53	P59666	19.15	P59666	25.53	Q99880	7.14	P02679	7.73	Q04695	9.26
Q562R1	11.17	P68363	12.2	P02654	10.84	P08311	16.08	P05783	14.88	P02671	15.01	P06727	11.62	P02671	13.74	Q5VTE0	10.39	P07437	15.54	P68371	15.51	P02671	14.78	P62805	7.77	P32119	10.1	P68032	6.37	P02452	8.4	P02671	8.2	P68133	13.53	P60709	9.07	P60709	12	P60709	16.8	P58876	7.14	P12724	7.5	P04406	8.66
P08311	10.98	Q71U36	12.2	P01024	10.76	P08779	15.86	Q06830	14.57	P06727	14.9	Q9BRK3	11.31	P08779	13.53	P68104	10.39	P68371	15.51	P31946	15.45	P27169	14.65	P80188	7.58	P81605	10	P62736	6.37	P78385	8.32	P08311	7.84	P04406	13.43	P62736	6.37	P62736	9.28	P62736	9.28	P62807	7.14	P10909	7.35	P15428	8.27
P04003	10.89	P80188	12.12	P02671	10.62	Q06830	15.58	P10451	14.33	P01876	14.57	Q562R1	11.17	P61626	12.84	P01024	10.34	P02533	15.47	P04003	15.24	Q06830	14.57	P63104	7.35	P01591	9.43	P68133	6.37	P10451	8.28	Q5VTE0	7.79	P10451	13.38	P63104	3.27	P63104	7.35	P63104	7.35	O60814	7.14	P63104	7.35	P07477	8.1
Q04695	10.88	P10909	12.03	P25815	10.53	P04217	15.56	P00738	14.29	P62258	14.51	P08311	10.98	P06727	12.63	P27169	10.14	P01042	15.37	P04004	14.85	P07737	14.29	P31946	7.32	Q04695	9.03	P04003	6.37	P61626	8.11	P68104	7.79	P80188	13.13	P63261	9.07	P63261	12	P63261	16.8	P57053	7.14	P31946	7.32	P04003	7.87
P01024	10.7	P31946	11.79	P04040	10.25	P13647	15.42	P30043	14.08	P10909	14.48	P62937	10.91	P07477	12.15	P01042	10.09	P31946	15.04	Q06830	14.57	P32119	14.14	Q99880	7.14	P21266	8.89	Q7Z5L0	5.94	P62805	7.77	Q05639	7.78	P12724	13.12	P63267	6.38	P63267	9.31	P63267	9.31	Q99877	7.14	P62258	7.06	P08311	7.84
P08729	10.66	P02671	11.55	P04196	10.1	P05783	15.12	P02679	13.91	Q9BRK3	14.48	P04003	10.89	P10909	12.03	P81605	10	Q9BQE3	14.92	P10909	14.48	P04217	13.74	P58876	7.14	P00915	8.81	P21266	5.78	P63104	7.35	P62805	7.77	P04004	12.55	P68032	6.37	P68032	9.28	P68032	9.28	Q93079	7.14	P24158	6.64	P04217	7.68
P01009	10.53	P00747	11.48	Q9BRK3	9.5	P07437	14.86	P04217	13.74	P32119	14.14	P02788	10.85	P63267	11.97	Q06830	9.55	P68363	14.86	P00738	14.29	P00747	13.58	P62807	7.14	P15428	8.27	P62979	5.77	P31946	7.32	P14618	7.72	P10599	12.38	P68133	6.37	P68133	9.28	P68133	9.28	Q5QNW6	7.14	Q562R1	6.38	P02787	7.16
P25815	10.53	Q9BRK3	11.31	P07437	9.46	O95865	14.74	P63267	13.56	P04040	14.04	P25815	10.53	P68032	11.94	P06727	9.34	Q71U36	14.86	P07737	14.29	P63267	13.56	O60814	7.14	Q12907	8.15	P01024	5.59	P68371	7.19	P31946	7.32	P31946	12.2	P68363	2	P68363	4.21	P68363	2	Q99879	7.14	P04217	6.26	P02671	7.16
Q5VTE0	10.39	P01024	11.3	P68371	9.44	P02763	14.43	P68032	13.53	P63267	13.56	P04217	10.51	P62736	11.94	P08238	9.12	O95865	14.74	P32119	14.14	P68032	13.53	P57053	7.14	P02671	8.08	Q06830	5.53	Q99880	7.14	P68371	7.19	Q562R1	11.17	P68871	82.31	P68871	82.31	P68871	73.47	Q5VSP4	6.79	Q12907	6.18	P01042	7.14
P68104	10.39	P08311	10.98	P63267	9.31	P10451	14.33	P62736	13.53	P68032	13.53	P62979	10.26	P68133	11.94	Q9BRK3	9.05	Q06830	14.57	Q9BRK3	12.9	P62736	13.53	Q99877	7.14	P08311	7.84	P19013	5.19	P58876	7.14	P62258	7.06	Q5VSP4	11.11	P69905	31.69	P69905	42.96	P69905	31.69	P02671	6.7	P08123	5.86	Q99880	7.14
P02743	9.42	P62937	10.91	P68032	9.28	P02538	13.83	P68133	13.53	P62736	13.53	P01042	10.25	P04003	11.39	P00747	9.01	P02538	14.54	P61626	12.84	P68133	13.53	Q93079	7.14	P01036	7.8	P01591	5.03	P62807	7.14	P62987	7.03	P0CG47	10.92	P80188	10.1	P80188	10.1	P80188	21.21	P24158	6.64	P02787	5.73	P58876	7.14
P00734	9.32	P01008	10.56	P62736	9.28	P01042	13.66	P04406	13.43	P68133	13.53	P27169	10.14	P01042	11.34	P06703	8.89	P02763	14.43	P00734	12.7	P05783	13.02	Q5QNW6	7.14	P62805	7.77	P00734	4.98	O60814	7.14	P35030	6.58	P02671	10.85	P81605	10	P81605	10	P81605	10	Q562R1	6.38	P02671	5.54	P62807	7.14
P63267	9.31	P25815	10.53	P68133	9.28	P04003	12.9	P07437	12.84	P10451	13.38	P32119	10.1	Q04695	11.34	P02763	8.46	P00738	14.29	P01042	12.58	P04003	12.9	Q99879	7.14	P04004	7.74	P27169	4.79	P57053	7.14	P01876	6.53	P25815	10.53	Q04695	9.49	Q04695	7.41	Q04695	9.26	P31025	6.25	Q06830	5.53	O60814	7.14
P68032	9.28	P01042	10.25	P04406	9.25	P61626	12.84	P61626	12.84	P22891	13.25	P04196	10.1	P08311	10.98	P10451	8.28	P07737	14.29	P02788	12.54	P07437	12.84	P62258	7.06	P80188	7.58	P04406	4.48	Q99877	7.14	P00734	6.43	P04040	10.25	Q06830	5.53	Q06830	5.53	Q06830	5.53	Q12907	6.18	P02788	5.49	P57053	7.14
P62736	9.28	P04196	10.1	Q12907	8.99	P62987	12.5	P68371	12.81	P27169	13.24	P81605	10	P00747	10.86	O00187	8.16	P32119	14.14	Q5VTE0	11.9	P61626	12.84	P04406	6.87	Q9BQE3	7.35	P04196	4.38	Q93079	7.14	Q562R1	6.38	P81605	10	Q15323	1.68	Q15323	1.68	Q15323	1.68	P04217	6.06	P19013	5.19	Q99877	7.14
P68133	9.28	P81605	10	P00966	8.74	P02748	12.34	Q9BQE3	12.25	P61626	12.84	Q06830	9.55	P31946	10.57	P61626	8.11	P04003	13.74	P68104	11.9	P10599	12.38	Q5VSP4	6.79	P31946	7.32	P01042	4.35	Q5QNW6	7.14	P04217	6.26	P21266	8.89	Q562R1	6.38	Q562R1	6.38	Q562R1	6.38	P08123	5.86	P04003	5.19	Q93079	7.14
Q9BQE3	8.91	P04004	9.83	P01042	8.39	Q9BQE3	12.25	P68363	12.2	P68371	12.81	P00747	9.51	P01024	10.16	P04003	7.87	P01008	13.58	P05546	11.82	P02748	12.34	P01009	6.7	P68363	7.32	P35030	4.28	Q99879	7.14	Q7Z5L0	5.94	P04003	8.38	Q71U36	2	Q71U36	4.21	Q71U36	2	P02788	5.77	P00751	4.84	Q5QNW6	7.14
P68363	8.87	P32119	9.6	P10451	8.28	P68363	12.2	Q71U36	12.2	P01042	12.58	P00751	9.42	P27169	10.14	P08311	7.84	P08779	13.53	P08238	11.33	Q9BQE3	12.25	Q562R1	6.38	Q71U36	7.32	Q5VTE0	4.11	P00734	7.07	P05783	5.81	P01833	8.38	Q9BQE3	2	Q9BQE3	4.23	Q9BQE3	2	P00739	5.75	P04406	4.48	Q99879	7.14
Q71U36	8.87	Q06830	9.55	P00747	8.27	Q71U36	12.2	P05546	12.02	P00739	12.36	P63267	9.31	P81605	10	Q05639	7.78	P10451	13.38	P00739	11.21	P68363	12.2	P04003	6.37	Q99880	7.14	P68104	4.11	P62258	7.06	P62979	5.77	P15428	8.27	P62987	12.5	P61626	8.11	P62987	19.53	P04004	5.65	P04196	4.38	P04196	7.05
P00751	8.12	Q04695	9.49	P61626	8.11	P07477	12.15	P23528	11.45	P02748	12.34	P68032	9.28	P04196	9.71	P04217	7.68	P00734	12.86	Q562R1	11.17	Q71U36	12.2	P00734	6.27	P58876	7.14	Q05639	4.1	P62987	7.03	P01042	5.59	P07477	8.1	P31025	12.5	P62805	7.77	P0DOY2	17.92	Q06830	5.53	P35030	4.28	P62987	7.03
Q05639	7.78	Q5VTE0	9.31	P02743	8.07	P05546	11.82	Q04695	11.34	P04004	11.51	P62736	9.28	Q9BRK3	9.5	P00738	7.64	P61626	12.84	Q16772	10.81	P22891	12	P04217	6.06	P62807	7.14	P07477	4.05	O43790	6.79	P32119	5.56	P00734	8.04	P10599	12.38	P06753	7.72	P0DOY3	17.92	P04003	5.19	Q16772	4.05	P62937	6.67
P14618	7.72	P68104	9.31	P04003	7.87	P68371	11.46	Q9BRK3	11.31	Q562R1	11.17	P68133	9.28	P00751	9.29	P02788	7.61	P02787	12.61	Q7RTV2	10.81	P00738	11.82	Q7Z5L0	5.94	O60814	7.14	P0CG47	3.93	Q5VSP4	6.79	P00747	5.56	P08311	7.84	P07477	12.15	P02760	7.67	P62979	16.03	P00738	4.93	Q7RTV2	4.05	P24158	6.64
P04217	7.68	O95865	9.12	P08311	7.84	Q9BRK3	11.31	P00739	11.21	Q04695	10.88	Q9BQE3	9.13	P04406	9.25	P04196	7.24	P05546	11.82	P08263	10.81	P05546	11.82	P02788	5.77	P57053	7.14	P02787	3.87	P07602	6.68	Q06830	5.53	P02452	7.79	P31944	10.74	P00738	7.64	P10599	12.38	P63104	4.9	P08263	4.05	P35030	6.58
P31946	7.32	P05783	9.07	P05783	7.44	Q16772	10.81	P08311	10.98	Q16772	10.81	P68363	9.09	Q9BQE3	9.13	P68371	7.19	P68366	11.61	P09210	10.81	P04196	11.62	Q12907	5.62	Q99877	7.14	P07602	3.82	P08123	6.59	P02788	5.49	P62805	7.77	P62979	10.26	P31946	7.32	P0CG47	10.92	P02787	4.58	P09210	4.05	Q562R1	6.38
P07437	7.21	Q12907	8.99	Q99880	7.14	Q7RTV2	10.81	P02760	10.8	Q7RTV2	10.81	Q71U36	9.09	O95865	9.12	Q99880	7.14	P00751	11.52	P01008	10.56	P00751	11.52	Q06830	5.53	Q93079	7.14	P08123	3.81	P35030	6.58	P12273	5.48	P04217	7.68	P61626	8.11	P62258	7.06	P00738	9.61	P07437	4.5	P05783	3.72	Q12907	6.18
Q16772	7.21	P00966	8.74	P58876	7.14	P08263	10.81	P00918	10.77	P08263	10.81	Q12907	8.99	P68363	9.09	P58876	7.14	P08238	11.33	P25815	10.53	Q9BRK3	11.31	P12273	5.48	Q5QNW6	7.14	P05783	3.72	Q14533	6.53	P08123	5.2	P04196	7.43	P06753	7.02	P62987	7.03	Q12907	8.99	P68371	4.49	P02452	3.69	P05164	6.17
Q7RTV2	7.21	P07900	8.47	P62807	7.14	P09210	10.81	P25815	10.53	P09210	10.81	P00966	8.74	Q71U36	9.09	P62807	7.14	Q9BRK3	11.31	P04217	10.51	P00739	11.21	P02452	5.46	Q99879	7.14	P02452	3.69	Q562R1	6.38	P05546	5.01	P01042	7.3	P0CG47	6.99	Q12907	6.18	P06703	8.89	P04196	4.38	P0CG48	3.65	P04040	5.88
P08263	7.21	P08238	8.15	O60814	7.14	P02760	10.8	P01042	10.25	P02760	10.8	P01008	8.62	P00966	8.74	O60814	7.14	P00739	11.21	P02763	10.45	Q562R1	11.17	P19013	5.19	P62258	7.06	P00915	3.45	P04003	6.37	P00751	4.84	Q99880	7.14	Q5VSP4	6.79	P62979	5.77	P61626	8.11	P08311	4.31	P06753	3.51	P62979	5.77
P09210	7.21	P00751	8.12	P57053	7.14	Q562R1	10.64	P04196	10.1	P00918	10.77	P02452	8.33	P01008	8.62	P57053	7.14	Q562R1	11.17	P02787	10.32	P00918	10.77	Q8N1N4	5.19	P0CG47	6.99	P00751	3.4	P31025	6.25	P27169	4.79	P58876	7.14	P04040	5.69	P01591	5.03	P62805	7.77	P35030	4.28	P00734	3.38	P21810	5.43
P68371	7.19	P07477	8.1	Q99877	7.14	P00734	10.61	P02748	10.02	P25815	10.53	O00187	8.16	P02763	8.46	Q99877	7.14	Q16772	10.81	P02748	10.2	P02763	10.45	Q9GZZ8	5.07	P14618	6.59	P15428	3.38	P04217	6.06	Q9BRK3	4.75	P62807	7.14	P12273	5.48	P04196	4.38	P31946	7.32	P04406	4.18	P01024	2.53	P60660	5.3
Q99880	7.14	P02743	8.07	Q93079	7.14	P25815	10.53	P81605	10	P00751	10.34	P61626	8.11	P10451	8.28	Q93079	7.14	Q7RTV2	10.81	P04196	10.1	Q5VTE0	10.39	P01591	5.03	Q562R1	6.38	P05546	3.21	Q7Z5L0	5.94	P07602	4.58	O60814	7.14	P35030	4.28	P35030	4.28	P62258	7.06	Q16772	4.05	P02790	2.38	P00747	5.19
P58876	7.14	Q05639	7.78	Q5QNW6	7.14	P62979	10.26	P08238	9.94	P04196	10.1	P07477	8.1	O00187	8.16	Q5QNW6	7.14	P08263	10.81	P81605	10	P68104	10.39	P00751	4.84	P04003	6.37	P02788	2.68	P21266	5.78	P80188	4.55	P57053	7.14	P31946	3.25	Q16772	4.05	P24158	6.64	Q7RTV2	4.05	P02760	2.27	P00734	4.98
P62807	7.14	P04217	7.68	Q99879	7.14	P04040	10.25	P22891	9.75	P05164	10.07	P04040	7.97	P04217	7.68	Q99879	7.14	P09210	10.81	Q13268	9.64	P01042	10.25	P27169	4.79	P04217	6.06	O00187	2.62	P62979	5.77	P04003	4.52	Q99877	7.14	P05164	3.22	Q7RTV2	4.05	P04040	5.88	P08263	4.05	Q9BRK3	2.26	P00751	4.84
O60814	7.14	P19013	7.31	O00187	7.14	P32119	10.1	Q13268	9.64	P05783	10	P08123	7.83	P05783	7.44	P62258	7.06	P25815	10.53	P01591	9.43	P05164	9.93	P31944	4.55	Q7Z5L0	5.94	P02790	2.38	P32119	5.56	P07437	4.5	Q93079	7.14	P62258	3.14	P08263	4.05	P00739	5.75	P09210	4.05	P07437	2.25	O00187	4.81
P57053	7.14	Q99880	7.14	P01008	7.11	P04196	10.1	P01591	9.43	P81605	10	Q05639	7.78	Q16772	7.21	P10909	6.9	Q5VTE0	10.39	P07900	9.43	P08238	9.81	P35030	4.28	P02787	5.59	P02760	2.27	P04040	5.5	Q9BQE3	4.23	Q5QNW6	7.14	P24158	3.12	P09210	4.05	P04196	4.38	P05783	3.72	P68371	2.25	Q9BQE3	4.23
Q99877	7.14	P58876	7.14	P62258	7.06	P08238	9.67	P19013	9.23	P08238	9.94	P00739	7.76	Q7RTV2	7.21	P00751	6.81	P68104	10.39	P63267	9.31	P04040	9.68	P01024	4.21	Q06830	5.53	P14618	2.07	P12273	5.48	P68363	4.21	Q99879	7.14	Q12907	2.81	P0CG47	3.93	P07477	4.05	P15428	3.38	P14618	2.07	P68363	4.21
Q93079	7.14	P62807	7.14	P02788	7.04	Q13268	9.64	P06396	9.21	Q13268	9.64	P02787	7.74	P08263	7.21	P05546	6.81	P02748	10.2	P00751	9.29	Q13268	9.64	P02787	4.15	P68371	4.94	Q9BQE3	2	P62937	5.45	Q71U36	4.21	P00738	7.14	P00738	2.46	P00747	3.46	P0CG48	3.65	P00734	3.38	Q9BQE3	2	Q71U36	4.21
Q5QNW6	7.14	O60814	7.14	P62987	7.03	P14550	9.54	P01008	9.05	P07437	9.46	P14618	7.72	P09210	7.21	Q562R1	6.38	P05164	10.2	P68032	9.28	P00734	9.49	P14618	4.14	P02452	4.85	P68363	2	P02671	5.43	P05155	4.2	P62258	7.06	P0CG48	2.34	P00739	3.45	P06753	3.51	P21810	2.99	P68363	2	P14618	4.14
Q99879	7.14	P57053	7.14	P22891	7	P01591	9.43	P02787	8.88	P01591	9.43	Q04695	7.41	P07437	7.21	O95865	6.32	P04196	10.1	P62736	9.28	P68371	9.44	Q5VTE0	4.11	P00751	4.84	Q71U36	2	P19013	5.19	P07477	4.05	Q8TDL5	6.82	P02760	2.27	P24158	3.12	P08238	3.31	P02751	2.79	Q71U36	2	Q5VTE0	4.11
O00187	7.14	Q99877	7.14	P10909	6.9	P00738	9.36	P00966	8.74	P07900	9.43	P00918	7.31	P68371	7.19	Q13268	6.07	P81605	10	P68133	9.28	P01591	9.43	P68104	4.11	P01833	4.84	Q15323	1.68	Q9BQE3	5.12	Q16772	4.05	P24158	6.64	P07437	2.25	P05164	2.95	P07602	3.05	P00751	2.49	P05155	2	P68104	4.11
P62258	7.06	Q93079	7.14	P23528	6.63	Q04695	9.26	Q5VTE0	8.66	Q9BQE3	9.13	P19013	7.31	P02788	7.18	P14618	5.84	Q13268	9.64	Q04695	9.26	P07900	9.43	Q05639	4.1	P27169	4.79	P06396	1.66	P68363	5.1	Q7RTV2	4.05	P08123	6.59	P68371	2.25	Q05639	2.38	P27169	2.82	P02790	2.38	P05546	1.8	P08123	4.1
P04406	6.87	Q5QNW6	7.14	Q562R1	6.38	P01008	9.05	P68104	8.66	P68363	9.09	Q16772	7.21	P62258	7.06	P05783	5.81	P01591	9.43	Q9BQE3	9.13	P10909	9.35	P07602	3.82	P00734	4.66	O43790	1.44	Q71U36	5.1	P08263	4.05	Q5VTE0	6.06	P78386	2.17	Q5VTE0	2.38	P01008	2.8	Q05639	2.38	P08238	1.8	Q05639	4.1
Q5VSP4	6.79	Q99879	7.14	P08238	6.22	P00966	8.74	P00734	8.36	Q71U36	9.09	Q7RTV2	7.21	P05546	6.81	Q9BQE3	5.79	P63267	9.31	P68363	9.09	Q04695	9.26	P05783	3.72	P31944	4.55	P78385	1.42	P01591	5.03	P09210	4.05	P68104	6.06	P07602	1.72	P68104	2.38	P06396	2.69	Q5VTE0	2.38	P07900	1.78	P63104	4.08
P23528	6.63	O00187	7.14	Q13268	6.07	Q5VTE0	8.66	P00751	8.12	P01008	9.05	P08263	7.21	Q5VSP4	6.79	P68363	5.76	P68032	9.28	Q71U36	9.09	P02787	9.17	P78386	3.55	P04196	4.38	Q14533	1.39	P00751	4.84	P02787	4.01	Q05639	6.05	P04196	1.71	P04040	2.28	Q05639	2.38	P68104	2.38	P07602	1.72	P31946	4.07
P08238	6.49	P02452	7.04	Q5VTE0	6.06	P68104	8.66	P02743	8.07	P05155	9	P09210	7.21	P23528	6.63	Q71U36	5.76	P62736	9.28	P22891	9	O95865	9.12	P08311	3.53	P01042	4.35	P78386	1.38	P27169	4.79	P0CG47	3.93	P05164	6.04	P01133	0.66	P07437	2.25	Q5VTE0	2.38	P04040	2.28	Q15323	1.68	Q16772	4.05
P00738	6.4	P04406	6.87	P68104	6.06	P07900	8.47	Q16772	7.66	P00966	8.74	P07437	7.21	P08238	6.49	P07737	5.71	P68133	9.28	P00966	8.74	P01008	9.05	O95865	3.51	P35030	4.28	Q8N1N4	1.35	Q9BRK3	4.75	P01024	3.91	Q7Z5L0	5.94			P68371	2.25	P68104	2.38	P78386	2.17	O00187	1.46	Q7RTV2	4.05
O95865	6.32	P05546	6.81	Q05639	6.05	P02787	8.31	Q7RTV2	7.66	Q5VTE0	8.66	P68371	7.19	Q562R1	6.38	P02452	5.6	Q04695	9.26	P02746	8.3	P00966	8.74	P00739	3.45	P00747	4.2	P0CG48	1.31	P31944	4.55	P06753	3.51	P14618	5.84			P78386	2.17	P02760	2.27	P14618	2.07	P02751	1.41	P08263	4.05
Q13268	6.07	Q13268	6.79	P62979	5.77	P00751	8.12	P08263	7.66	P68104	8.66	Q99880	7.14	P00734	6.27	P00966	5.58	P00966	8.74	P07477	8.1	P07477	8.1	P05546	3.21	Q5VTE0	4.11	P19827	1.1	P07437	4.5	P19013	3.46	P06733	5.76			P05155	2	Q14624	2.26	Q9BQE3	2	P01042	1.24	P09210	4.05
P07737	5.71	P07437	6.76	P07737	5.71	P02743	8.07	P09210	7.66	P05546	8.62	P58876	7.14	P31025	6.25	Q04828	5.26	Q14624	8.71	P30041	8.04	P02743	8.07	P00738	2.96	P68104	4.11	P02751	1.01	P02787	4.15	P24158	3.12	P32119	5.56			P00966	1.94	Q9BRK3	2.26	P68363	2	P00747	1.23	P0CG47	3.93
P00966	5.58	P23528	6.63	P02760	5.4	P01011	8.04	P36955	7.42	P30041	8.04	P62807	7.14	Q13268	6.07	P42330	5.26	P02746	8.3	P05154	7.88	Q05639	7.78	P01042	2.95	Q05639	4.1	Q8WZ75	0.99	P14618	4.14	P10451	2.87	Q06830	5.53			Q14624	1.83	P07437	2.25	Q71U36	2	P02461	0.75	P62258	3.92
Q06830	5.53	P08123	6.59	P08123	5.27	P06703	7.78	Q99880	7.14	P02452	7.79	O60814	7.14	Q5VTE0	6.06	P19013	5.19	P02743	8.07	P06703	7.78	P14618	7.72	P06396	2.69	Q16772	4.05	P00747	0.86	Q5VTE0	4.11	P06396	2.69	P00739	5.46			P0CG48	1.31	P68371	2.25	P05546	1.8			P05783	3.72
P02760	5.4	P35030	6.58	P07900	5.05	P36955	7.42	P58876	7.14	P00734	7.72	P57053	7.14	P68104	6.06	P01591	5.03	P07900	7.92	Q05639	7.78	Q16772	7.66	P04196	2.67	Q7RTV2	4.05			P68104	4.11	P02790	2.38	P21810	5.43			P19827	1.1	P22891	2.25	P07602	1.72			P01024	3.61
P05783	5.35	Q562R1	6.38	P01591	5.03	P31946	7.32	P62807	7.14	P14618	7.72	Q99877	7.14	Q05639	6.05	P00734	4.98	P05154	7.88	P14618	7.72	Q7RTV2	7.66	P08123	2.42	P08263	4.05			Q05639	4.1	P02760	2.27	P19013	5.19			P06396	1.02	P00747	2.1	Q15323	1.68			P06753	3.51
P19013	5.19	Q14624	6.34	P05546	5.01	P00558	7.19	O60814	7.14	P30043	7.28	Q93079	7.14	P14618	5.84	P02790	4.76	Q05639	7.78	P15311	7.51	P08263	7.66	P02790	2.38	P09210	4.05			P07477	4.05	P78386	2.17	P01591	5.03			Q8WZ75	0.99	P05155	2	P05164	1.61			P19013	3.46
P07900	5.05	P14618	5.84	P00734	4.98	Q99880	7.14	P57053	7.14	Q99880	7.14	Q5QNW6	7.14	P07737	5.71	P07900	4.64	P14618	7.72	P30043	7.28	P09210	7.66	P25311	2.35	P04040	3.8			P02788	3.94	P01833	2.09	P07437	4.95			P02461	0.75	P0C0L5	1.83	O00187	1.46			Q13268	3.21
P01591	5.03	P02760	5.4	P27169	4.79	P58876	7.14	Q99877	7.14	P58876	7.14	Q99879	7.14	Q06830	5.53	P01008	4.53	P02452	7.45	P00558	7.19	P02452	7.65	P02760	2.27	P05783	3.72			P0CG47	3.93	P02751	1.86	P68371	4.94					P0C0L4	1.83	P02461	1.43			P07602	3.05
P02787	5.01	P00558	5.28	P02790	4.76	P62807	7.14	Q93079	7.14	P62807	7.14	P62258	7.06	Q14624	5.38	P07437	4.5	P36955	7.42	O00187	7.14	P19013	7.5	Q9BRK3	2.26	P06753	3.51			P05783	3.72	Q8N1N4	1.73	P27169	4.79					P05546	1.8	P01042	1.24			P02751	2.87
P05546	5.01	P00734	4.98	P68366	4.69	O60814	7.14	Q5QNW6	7.14	O60814	7.14	P08238	7.04	P02787	5.3	P04406	4.48	P30043	7.28	Q99880	7.14	O00187	7.14	P07437	2.25	P19013	3.46			P05546	3.21	P01008	1.72	P02787	4.58					P33908	1.68	Q14624	0.97			P27169	2.82
P27169	4.79	P02790	4.76	P80188	4.55	P57053	7.14	Q99879	7.14	P57053	7.14	P0CG47	6.99	P19013	5.19	P35030	4.28	P22891	7.25	P58876	7.14	Q99880	7.14	P68371	2.25	P00739	3.45			P68366	3.12	P04040	1.71	P00747	4.32					P07900	1.64	P01133	0.66			P01008	2.8
P02790	4.76	P22891	4.75	Q14624	4.52	Q99877	7.14	O00187	7.14	Q99877	7.14	P07900	6.97	P07900	5.05	Q16772	4.05	P00558	7.19	P62807	7.14	P58876	7.14	P00747	2.1	P05546	3.21			P21810	2.99	P04196	1.71	P35030	4.28					P05164	1.61	P01024	0.6			P02790	2.38
P68366	4.69	P68366	4.69	P02452	4.3	Q93079	7.14	P14550	7.08	Q93079	7.14	Q5VSP4	6.79	P01591	5.03	Q7RTV2	4.05	O00187	7.14	O60814	7.14	P62807	7.14	Q9BQE3	2	P68366	3.12			P01042	2.95	Q15323	1.68	Q9BQE3	4.23					P01133	1.57	Q99715	0.39			P02760	2.27
P80188	4.55	P00738	4.68	P00738	4.19	Q5QNW6	7.14	P62987	7.03	Q5QNW6	7.14	P00738	6.65	P02751	4.97	P08263	4.05	Q99880	7.14	P57053	7.14	O60814	7.14	P68363	2	P08123	3.07			P02751	2.58	P33908	1.68	P68363	4.21					P07225	1.48					P07437	2.25
P22891	4.5	P02748	4.47	P02787	4.15	Q99879	7.14	P07900	6.97	Q99879	7.14	P23528	6.63	P02790	4.76	P09210	4.05	P58876	7.14	Q99877	7.14	P57053	7.14	Q71U36	2	P00738	2.96			P02790	2.38	P08238	1.66	Q71U36	4.21					P19827	1.1					P68371	2.25
P02748	4.47	P02787	4.3	P14618	4.14	O00187	7.14	P68366	6.92	O00187	7.14	Q14624	6.34	P00738	4.68	P01011	4.02	P62807	7.14	Q93079	7.14	Q99877	7.14	Q15323	1.68	P10451	2.87			P02760	2.27	P07900	1.64	Q16772	4.05											P00966	1.94
P35030	4.28	P00742	4.1	Q12805	4.06	P0CG47	6.99	P08123	6.59	P14550	7.08	O95865	6.32	P00558	4.56	P02748	3.94	O60814	7.14	Q5QNW6	7.14	Q93079	7.14	P05164	1.61	P01024	2.71			P22891	2.25	P01133	1.57	Q7RTV2	4.05											P05546	1.8
Q14624	4.19	Q16772	4.05	P01011	4.02	P05164	6.98	P02790	6.49	P62987	7.03	P00734	6.27	P08123	4.47	P06396	3.84	P57053	7.14	Q99879	7.14	Q5QNW6	7.14	P01133	1.57	P06396	2.69			P01024	2.04	O00187	1.46	P08263	4.05											Q15323	1.68
P00742	4.1	Q7RTV2	4.05	P30041	4.02	P00918	6.92	Q562R1	6.38	P02787	6.88	P31025	6.25	P02452	4.3	P13727	3.6	Q99877	7.14	P14550	7.08	Q99879	7.14	P02751	1.45	O00187	2.62			P00747	1.73	P02461	1.36	P09210	4.05											P08238	1.66
P01008	4.09	P08263	4.05	P0CG47	3.93	P11142	6.81	Q14624	6.34	P13727	6.76	Q13268	6.07	P35030	4.28	P02743	3.59	Q93079	7.14	P62987	7.03	P30043	6.8	O43790	1.44	P02790	2.38			P04196	1.71	P0CG48	1.31	P01011	4.02											P06396	1.66
Q12805	4.06	P09210	4.05	O95865	3.51	P13727	6.76	O95865	6.32	P08123	6.59	P21810	5.43	Q12805	4.06	P00918	3.46	Q5QNW6	7.14	P00918	6.92	P13727	6.76	P78385	1.42	P0CG48	2.34			P06396	1.66	Q8WZ75	0.99	P05783	3.72											P07900	1.64
P06396	3.71	P01011	4.02	P00918	3.46	P22891	6.75	P02452	6.08	Q14624	6.34	P02760	5.4	P13727	3.6	P00739	3.45	Q99879	7.14	P13727	6.76	P23528	6.63	Q14533	1.39	P02760	2.27			O00187	1.46	Q14624	0.86	P0CG48	3.65											P0CG48	1.31
P02452	3.69	P30041	4.02	P00751	3.4	P68366	6.7	Q05639	6.05	O95865	6.32	P01591	5.03	P02743	3.59	P11142	3.41	P14550	7.08	P23528	6.63	P08123	6.59	O00187	1.17	Q9BRK3	2.26			P0CG48	1.31	P14543	0.8	P01024	3.61											Q14624	0.97
Q15323	3.37	P05154	3.94	Q15323	3.37	P23528	6.63	P15311	5.97	Q05639	6.05	P19827	4.94	P00918	3.46	P08123	3.37	P00918	6.92	P08123	6.59	P02790	6.49	P19827	1.1	P07437	2.25			Q14624	1.29	P0C0L5	0.52	P54652	3.6											P02461	0.75
P0C0L5	3.21	P07602	3.82	P02751	3.15	P02790	6.49	Q7Z5L0	5.94	P00742	5.94	P02790	4.76	Q15323	3.37	Q58FF7	3.18	Q5VSP4	6.79	P01011	6.38	P07602	5.92	Q8WZ75	0.99	P05155	2			P19827	1.1	P0C0L4	0.52	P11142	3.56											Q99715	0.33
P0C0L4	3.21	P06396	3.71	P00558	2.64	Q14624	6.34	P00742	5.94	P62979	5.77	P35030	4.28	P07602	3.05	Q14624	2.9	P13727	6.76	Q14624	6.34	P12273	5.48			P07602	1.72			Q8WZ75	0.99			P78386	3.55
P02751	3.07	P13727	3.6	P14550	2.46	Q15323	6.25	P14618	5.84	P06733	5.76	Q12805	4.06	P06396	2.69	P02787	2.72	Q12805	6.69	O95865	6.32	P21810	5.43			Q15323	1.68			P02461	0.75			P06753	3.51
P02788	2.68	P33908	3.52	P02748	2.33	P02452	6.08	P62979	5.77	P07737	5.71	P01011	4.02	P52895	2.48	P00558	2.64	P23528	6.63	P0C0L5	6.25	P02760	5.4			P02751	1.45			Q99715	0.33			P08238	3.45
P00558	2.64	P06753	3.51	P00742	2.25	Q05639	6.05	P07737	5.71	P11678	5.45	P02748	3.94	Q04828	2.48	P52895	2.48	P27105	6.6	P0C0L4	6.25	P00558	5.28			P19827	1.1							P07900	3.42
P52895	2.48	P02751	3.47	P19827	2.2	P00742	5.94	P21810	5.43	P21810	5.43	P07358	3.89	P42330	2.48	P14550	2.46	P08123	6.59	P06396	6.01	Q04828	5.26			Q8WZ75	0.99							P00751	3.4
Q04828	2.48	P00918	3.46	Q96KP4	2.11	P08123	5.86	P11142	5.42	P19013	5.19	P05783	3.72	P14550	2.46	P02760	2.27	P02790	6.49	P05164	5.91	P42330	5.26			P01133	0.66							P05546	3.21
P42330	2.48	P24158	3.12	P00739	2.01	P07737	5.71	P00558	5.28	P52895	4.95	P06396	3.71	P02748	2.33	P22891	2.25	P01011	6.38	P68366	5.8	Q14624	5.05			P0C0L5	0.52							P07602	3.05
P14550	2.46	P06733	3	P05155	2	P14618	5.65	P07602	5.15	Q04828	4.95	P13727	3.6	P00749	2.32	P00742	2.25	P31025	6.25	P62979	5.77	P36955	5.02			P0C0L4	0.52							P22891	3
P19827	2.41	P52895	2.48	P05154	1.97	P00739	5.46	P05164	4.97	P42330	4.95	P02743	3.59	P02760	2.27	P19827	2.2	P05155	6.2	P04040	5.69	P68366	4.69											Q12907	2.81
P00749	2.32	Q04828	2.48	P0C0L5	1.83	P21810	5.43	P19827	4.94	P02751	4.84	P78386	3.55	P22891	2.25	P02751	2.18	P06396	6.01	P19013	5.58	P01011	4.49											P06396	2.69
Q96KP4	2.32	P42330	2.48	P0C0L4	1.83	P19013	5.19	P01011	4.49	P02790	4.76	P33908	3.52	P00742	2.25	P36955	2.15	P15311	5.97	P02452	5.46	P11678	4.34											P00558	2.64
P01011	2.13	P14550	2.46	O76009	1.73	P07602	5.15	Q96KP4	4.42	P00558	4.56	Q15323	3.37	P19827	2.2	P05155	2	P06733	5.76	P21810	5.43	P00742	4.1											O00187	2.62
P00739	2.01	P19827	2.41	Q58FF7	1.68	O76009	4.7	P0C0L5	4.42	P01011	4.49	P05546	3.21	Q96KP4	2.11	P07602	1.72	P04040	5.69	P11142	5.42	Q12805	4.06											P01008	2.59
P05155	2	P36955	2.39	P06396	1.66	P02751	4.6	P0C0L4	4.42	P35030	4.28	P02751	3.03	P05155	2	Q15323	1.68	P02751	5.45	P02760	5.4	P30041	4.02											P02790	2.38
Q8WZ75	1.79	P00749	2.32	P05164	1.61	Q96KP4	4.42	P02751	4.32	P01871	4.22	P06733	3	P05154	1.97	P33908	1.68	P21810	5.43	P36955	5.26	P02751	4											P02760	2.27
O76009	1.73	P04040	2.28	P01133	1.57	P35030	4.28	P35030	4.28	Q12805	4.06	P05164	2.95	Q8WZ75	1.79	P68366	1.56	P11142	5.42	Q04828	5.26	P54652	3.6											Q9BRK3	2.26
P07602	1.72	Q12805	2.23	P54652	1.56	P01133	4.23	P01133	4.23	P07477	4.05	P02746	2.77	O76009	1.73	P54652	1.56	P19013	5.19	P42330	5.26	P11142	3.56											P02461	2.18
P01133	1.57	P05155	2	P11142	1.55	Q12805	4.06	P01871	4.22	P0CG47	3.93	P00558	2.64	P33908	1.68	O43790	1.44	P07602	5.15	P01133	5.22	P33908	3.52											P02751	1.94
P07225	1.48	P07358	1.86	O43790	1.44	P30041	4.02	P04040	4.17	P07358	3.89	P01871	2.53	P01133	1.57	P78385	1.42	P19827	4.94	P02751	4.97	P19827	3.51											P01871	1.69
P35579	1.38	P14543	1.76	P78385	1.42	P05154	3.94	Q12805	4.06	P68366	3.79	P52895	2.48	P68366	1.56	Q14533	1.39	P01133	4.81	P02790	4.76	P06753	3.51											Q15323	1.68
P15311	1.37	Q15323	1.68	Q14533	1.39	P07358	3.89	P30041	4.02	Q8N1N4	3.65	Q04828	2.48	P54652	1.56	P35579	1.38	Q96KP4	4.42	P00749	4.64	P01133	3.48											P02748	1.61
P08123	1.32	Q58FF7	1.68	P78386	1.38	P06396	3.71	P0CG47	3.93	P54652	3.6	P42330	2.48	P11142	1.55	P78386	1.38	P11678	4.2	P25705	4.52	P0C0L5	3.44											O43790	1.44
P01833	1.05	P01133	1.57	Q8N1N4	1.35	P0C0L5	3.67	P13727	3.6	P02743	3.59	P14550	2.46	P35579	1.38	Q8N1N4	1.35	P07477	4.05	P00742	4.1	P0C0L4	3.44											P78385	1.42
P14543	0.8	P54652	1.56	P0CG48	1.31	P0C0L4	3.67	P54652	3.6	P11142	3.56	P0CG48	2.34	P01833	1.18	P0C0L5	1.09	P30041	4.02	Q12805	4.06	Q15323	3.37											Q14533	1.39
P19823	0.74	P11142	1.55	Q8WZ75	0.99	P54652	3.6	P33908	3.52	P78386	3.55	P00749	2.32	P14543	0.8	P0C0L4	1.09	Q8WZ75	3.67	P0CG47	3.93	P24158	3.12											P0DOX6	1.39
		P15311	1.54	P14543	0.8	Q58FF7	3.52	P0DOX6	3.47	P33908	3.52	P22891	2.25	P0C0L5	0.52	P05164	1.07	P54652	3.6	P07358	3.89	P06733	2.76											Q8N1N4	1.35
		P35579	1.38	P02461	0.75	P33908	3.52	Q15323	3.37	Q58FF7	3.52	P00742	2.25	P0C0L4	0.52	Q8WZ75	0.99	P49327	3.58	P07602	3.82	P06396	2.69											P19827	1.1
		P0C0L5	1.09	P35579	0.36	P19823	3.38	P24158	3.12	P0DOX6	3.47	P36955	2.15			P02461	0.75	Q58FF7	3.52	P54652	3.6	P07225	2.66											Q8WZ75	0.99
		P0C0L4	1.09			P15311	3.24	P02746	2.77	P01833	3.4	Q96KP4	2.11			P01133	0.66	P33908	3.52	Q58FF7	3.52	P01871	2.53											P14543	0.8
		P01833	1.05			P24158	3.12	P06733	2.76	Q15323	3.37	P0DOX6	2.08					P06753	3.51	P33908	3.52	P52895	2.48											Q99715	0.69
		Q8WZ75	0.99			P06733	3	P08603	2.52	P01133	3.23	P05155	2					Q15323	3.37	Q15323	3.37	P14550	2.46											P01133	0.66
		P13639	0.93			P02746	2.77	P52895	2.48	P24158	3.12	O76009	1.73					P08603	3.33	P01833	3.27	P27105	2.43											P0C0L5	0.52
		P49327	0.36			P11678	2.66	Q04828	2.48	P49327	3.11	P07602	1.72					P07358	3.21	P24158	3.12	P35579	2.35											P0C0L4	0.52
						P52895	2.48	P42330	2.48	P0C0L5	3.1	P0C0L5	1.61					P24158	3.12	P19823	2.85	P05155	2.2
						Q04828	2.48	P01833	2.09	P0C0L4	3.1	P0C0L4	1.61					P0C0L5	2.87	P11678	2.66	P01833	2.09
						P42330	2.48	P05154	1.97	P15311	3.07	P01133	1.57					P0C0L4	2.87	P01871	2.53	P0DOX6	2.08
						P19827	2.41	P07358	1.86	P07602	3.05	P68366	1.56					P07225	2.66	P52895	2.48	P05154	1.97
						P0CG48	2.34	Q58FF7	1.84	P06396	2.69	P54652	1.56					P19823	2.64	P19827	2.41	P07358	1.86
						P00749	2.32	P35579	1.84	P27105	2.43	P11142	1.55					Q04828	2.48	Q96KP4	2.11	O76009	1.73
						P01833	2.23	P25705	1.81	P19827	2.41	P07225	1.48					P42330	2.48	P0DOX6	2.08	Q58FF7	1.68
						P78386	2.17	Q8WZ75	1.79	P36955	2.39	O43790	1.44					P52895	2.48	P05155	2	O43790	1.44
						Q8WZ75	1.79	P14543	1.76	Q96KP4	2.32	P78385	1.42					P00749	2.32	P49327	1.99	P78385	1.42
						P49327	1.51	O76009	1.73	P00749	2.32	Q14533	1.39					P00742	2.25	P35579	1.89	Q14533	1.39
						P07225	1.48	P49327	1.51	P35579	1.99	Q8N1N4	1.35					P78386	2.17	Q8WZ75	1.79	P78386	1.38
						P08603	0.89	P07225	1.48	P05154	1.97	P01833	1.05					P35579	1.99	P14543	1.76	P15311	1.37
						P35579	0.87	P0CG48	1.31	P19823	1.8	Q8WZ75	0.99					P02461	1.98	O76009	1.73	Q8N1N4	1.35
						P14543	0.8	P11678	1.26	P08603	1.79	P08603	0.89					P13639	1.98	P07225	1.48	Q8WZ75	0.99
								P13639	1.05	Q8WZ75	1.79	P35579	0.87					P14543	1.76	P08603	1.46	P13639	0.93
								P02461	0.75	P14543	1.76	P14543	0.8					O76009	1.73	P0CG48	1.31	P49327	0.8
										O76009	1.73	P19823	0.74					P01833	1.18	P13639	0.93	P14543	0.8
										P07225	1.48	P04114	0.2					P04114	0.2	P04114	0.22	P02461	0.75
										O43790	1.44											Q99715	0.33
										P78385	1.42
										Q14533	1.39
										P0CG48	1.31
										P13639	0.93
										P04114	0.2

## Sheet: Table S4
Table S4. List of identified proteins in salivary glands samples, processing different amounts of sample and applying different lysis buffers.
SDS1% - 25µl						SDS 1% - 50µl						SDS3% - 25µl						SDS3% - 50µl						RIPA HOT - 25µl						RIPA HOT - 50µl						RIPA COLD - 25µl						RIPA COLD - 50µl
Accession	Coverage(%) - rep 1	Accession	Coverage(%) - rep 2	Accession	Coverage(%) - rep 3	Accession	Coverage(%) - rep 1	Accession	Coverage(%) - rep 2	Accession	Coverage(%) - rep 3	Accession	Coverage(%) - rep 1	Accession	Coverage(%) - rep 2	Accession	Coverage(%) - rep 3	Accession	Coverage(%) - rep 1	Accession	Coverage(%) - rep 2	Accession	Coverage(%) - rep 3	Accession	Coverage(%) - rep 1	Accession	Coverage(%) - rep 2	Accession	Coverage(%) - rep 3	Accession	Coverage(%) - rep 1	Accession	Coverage(%) - rep 2	Accession	Coverage(%) - rep 3	Accession	Coverage(%) - rep 1	Accession	Coverage(%) - rep 2	Accession	Coverage(%) - rep 3	Accession	Coverage(%) - rep 1	Accession	Coverage(%) - rep 2	Accession	Coverage(%) - rep 3
A6NIZ1	6.52	A6NIZ1	11.96	A6NIZ1	20.11	A6NIZ1	11.96	A6NIZ1	11.96	A6NIZ1	14.67	A6NIZ1	6.52	A6NIZ1	11.96	A6NIZ1	11.96	A6NIZ1	6.52	A6NIZ1	6.52	A6NIZ1	6.52	P02042	82.31	P02042	82.99	P02042	91.16	P02042	91.16	P02042	91.16	P02042	91.16	P68871	93.2	P68871	93.88	P68871	82.99	P68871	93.2	P68871	85.03	P68871	93.88
A6NMY6	44.25	A6NMY6	39.53	A6NMY6	45.72	A6NMY6	36.58	A6NMY6	31.27	A6NMY6	40.41	A6NMY6	39.53	A6NMY6	33.63	A6NMY6	37.76	A6NMY6	33.63	A6NMY6	23.6	A6NMY6	36.58	P01834	79.44	P68871	74.15	P68871	74.15	P68871	82.99	P68871	82.99	P68871	85.03	P02042	90.48	P02042	78.23	P02042	70.07	P02042	77.55	P01834	79.44	P01834	79.44
B2RXH8	10.58	B2RXH8	10.58	B2RXH8	10.58	B2RXH8	11.26	B2RXH8	7.51	B2RXH8	7.51	B2RXH8	11.26	B2RXH8	10.58	B2RXH8	7.51	B2RXH8	7.51	B2RXH8	7.51	B2RXH8	7.51	P68871	73.47	P69905	63.38	Q9NZT1	73.97	Q9NZT1	73.97	Q9NZT1	73.97	P05387	76.52	P01834	79.44	P69905	64.08	P0DOY2	65.09	P01834	60.75	P02042	78.23	P02042	78.23
B7ZW38	10.58	B7ZW38	10.58	B7ZW38	10.58	B7ZW38	11.26	B7ZW38	7.51	B7ZW38	7.51	B7ZW38	11.26	B7ZW38	10.58	B7ZW38	7.51	B7ZW38	7.51	B7ZW38	7.51	B7ZW38	7.51	P02768	64.86	P61604	59.8	P0DOY2	65.09	P0DOY2	65.09	P0DOY2	65.09	Q9NZT1	73.97	P09382	64.44	P61604	60.78	P0DOY3	65.09	P61604	59.8	Q9NZT1	73.97	Q9NZT1	73.97
O14950	51.74	O14950	40.12	O14950	41.28	O14950	41.28	O14950	41.28	O14950	41.28	O14950	51.74	O14950	41.28	O14950	41.28	O14950	51.74	O14950	29.65	O14950	29.65	P61604	60.78	Q9NZT1	58.22	P0DOY3	65.09	P0DOY3	65.09	P0DOY3	65.09	P62937	65.45	P69905	64.08	P01834	60.75	P01834	60.75	P37802	58.29	P10599	65.71	P10599	65.71
O43175	26.83	O43175	22.51	O43175	19.51	O43175	14.82	O43175	21.95	O43175	25.52	O43175	16.51	O43175	21.39	O43175	18.39	O43175	12.76	O43175	16.89	O43175	20.64	P05387	60	P60660	55.63	P61604	60.78	P61604	60.78	P61604	60.78	P61604	60.78	P61604	60.78	P0DOY2	60.38	P61604	59.8	Q9NZT1	58.22	P61604	59.8	P61604	60.78
O43707	18.11	O43707	22.61	O43707	13.83	O43707	11.96	O43707	17.23	O43707	23.38	O43707	20.42	O43707	15.81	O43707	15.48	O43707	18	O43707	16.03	O43707	16.58	P07737	55.71	P62937	53.33	P01834	60.75	P01834	60.75	P01834	60.75	P01834	60.75	P05387	60	P0DOY3	60.38	Q9NZT1	58.22	Q16777	58.14	P62805	59.22	P05387	60
O60812	10.58	O60812	10.58	O60812	10.58	O60812	11.26	O60812	7.51	O60812	7.51	O60812	11.26	O60812	10.58	O60812	7.51	O60812	7.51	O60812	7.51	O60812	7.51	P0DOY2	55.66	P19105	52.05	P02768	59.61	P05387	60	Q15847	59.21	P30086	56.15	P08727	58.5	P62805	59.22	P02768	53.2	Q6FI13	57.69	P37802	57.79	P62805	58.25
O60814	40.48	O60814	40.48	O60814	41.27	O60814	35.71	O60814	40.48	O60814	41.27	O60814	41.27	O60814	41.27	O60814	31.75	O60814	41.27	O60814	40.48	O60814	40.48	P0DOY3	55.66	O14950	51.74	P30086	56.15	Q15847	59.21	P60660	58.28	P07737	55.71	Q9NZT1	58.22	P22392	59.21	P62805	52.43	P10599	57.14	P14854	56.98	P37802	57.79
O75369	4.23	O75369	4.88	O75369	2.92	O75369	2.61	O75369	4.38	O75369	2.42	O75369	4.04	O75369	4.42	O75369	1.46	O75369	2	O75369	2.77	O75369	4.42	P60660	55.63	P14854	47.67	P07737	55.71	P60660	55.63	P08590	55.38	P60660	55.63	P10599	57.14	Q9NZT1	58.22	P60660	48.34	P06702	55.26	P07737	55.71	P08727	57.25
O75947	45.34	O75947	29.81	O75947	32.3	O75947	26.09	O75947	33.54	O75947	32.3	O75947	19.25	O75947	16.15	O75947	6.21	O75947	22.98	O75947	21.12	O75947	34.78	Q99497	52.38	P0DTE8	45.99	P60660	55.63	P60709	52.53	P05976	55.15	P25311	52.35	P07737	55.71	P10599	57.14	P62937	47.88	P25311	54.7	P25311	55.37	P07737	55.71
O76013	1.5	O76013	1.5	O76013	1.5	O76013	1.5	O76013	1.5	O76013	1.5	O76013	3.43	O76013	1.5	O76013	1.5	O76013	3.43	O76013	1.5	O76013	1.5	P69905	52.11	P0DTE7	45.99	P14854	53.49	P63261	52.53	P07108	52.87	P19105	52.05	P22392	52.63	Q16698	53.73	P0DTE8	45.79	Q99497	54.5	P06702	55.26	P06702	55.26
O95678	12.7	O95678	11.8	O95678	13.07	O95678	11.98	O95678	13.25	O95678	15.43	O95678	10.89	O95678	13.61	O95678	14.16	O95678	8.35	O95678	10.71	O95678	10.16	P19105	52.05	P0DUB6	45.99	P05387	53.04	P19105	52.05	P19105	52.05	O14950	51.74	P30086	52.41	P30086	52.41	P0DTE7	45.79	P62805	52.43	P09382	53.33	P05787	51.55
O95716	20.55	O95716	20.55	O95716	15.53	O95716	20.55	O95716	20.55	O95716	20.55	O95716	22.37	O95716	15.53	O95716	15.53	O95716	16.89	O95716	20.55	O95716	20.55	O14950	51.74	P07737	45.71	P0DTE8	51.66	O14950	51.74	O14950	51.74	P0DOY2	50.94	P37802	51.26	P37802	49.25	P0DUB6	45.79	P30086	52.41	P30086	52.41	P0DOY2	50.94
P00325	12.8	P00325	18.67	P00325	14.93	P00325	7.73	P00325	12	P00325	14.93	P00325	18.67	P00325	12.8	P00325	12.8	P00325	16.8	P00325	14.93	P00325	12.8	O75947	50.93	P01834	44.86	P0DTE7	51.66	P61960	50.59	P62937	50.91	P0DOY3	50.94	P07108	50.57	P06702	49.12	P10599	45.71	P60660	51.66	Q16698	51.04	P0DOY3	50.94
P00403	27.75	P00403	20.7	P00403	27.75	P00403	27.75	P00403	27.75	P00403	27.75	P00403	20.7	P00403	11.89	P00403	20.7	P00403	20.7	P00403	18.94	P00403	20.7	P05976	49.48	P37802	44.22	P0DUB6	51.66	P06702	49.12	P02768	49.59	P37802	50.75	P25311	49.66	P60660	49.01	P06703	45.56	P0DOY2	50.94	P60660	50.33	P07108	50.57
P00558	27.1	P00558	35.25	P00558	36.45	P00558	17.51	P00558	39.81	P00558	23.74	P00558	34.53	P00558	33.57	P00558	23.26	P00558	31.89	P00558	32.37	P00558	33.57	P08670	49.36	P02768	44.01	P07108	50.57	P08670	48.93	P25311	48.66	O75368	46.49	Q16777	49.61	P62937	47.88	P14854	45.35	P0DOY3	50.94	P05976	50	P0DTE8	50.49
P00738	10.59	P00738	12.56	P00738	11.33	P00738	7.14	P00738	11.33	P00738	9.61	P00738	12.56	P00738	12.56	P00738	12.56	P00738	11.82	P00738	14.78	P00738	14.29	P25311	49.33	P05976	42.78	P60709	49.07	Q99497	48.68	P0DP23	47.65	P60709	46.4	P05976	49.48	P0DP23	47.65	P06702	43.86	P05976	50.52	P08727	48.25	P0DTE7	50.49
P00739	6.9	P00739	11.78	P00739	7.76	P00739	5.75	P00739	7.76	P00739	5.75	P00739	9.2	P00739	9.2	P00739	9.2	P00739	8.33	P00739	11.78	P00739	11.21	P08590	49.23	P23528	42.17	P63261	49.07	O75531	48.31	P0DP24	47.65	P63261	46.4	Q6FI13	49.23	P0DP24	47.65	P13645	43.15	Q96A32	49.11	P0DTE8	47.55	P0DUB6	50.49
P00915	22.99	P00915	22.99	P00915	17.62	P00915	16.86	P00915	11.49	P00915	17.62	P00915	16.86	P00915	15.33	P00915	11.49	P00915	13.41	P00915	15.33	P00915	26.82	P06702	49.12	P06702	42.11	P0DP23	48.99	P62937	47.88	P0DP25	47.65	P18859	46.3	P06702	49.12	P0DP25	47.65	P05976	42.78	P62937	49.09	P0DTE7	47.55	P60660	49.01
P00918	28.85	P00918	24.23	P00918	31.15	P00918	28.85	P00918	35.77	P00918	28.46	P00918	23.85	P00918	35.77	P00918	28.85	P00918	13.46	P00918	31.15	P00918	23.85	P0DTE8	48.73	P60709	41.87	P0DP24	48.99	P14854	47.67	P08670	47.42	Q96A32	44.97	P62937	49.09	P08670	46.78	P99999	41.9	P08727	48.25	P0DUB6	47.55	P02768	48.6
P01009	6.7	P01009	11	P01009	14.83	P01009	16.75	P01009	11	P01009	16.27	P01009	11	P01009	6.7	P01009	11	P01009	11	P01009	11	P01009	6.7	P0DTE7	48.73	P63261	41.87	P0DP25	48.99	P04406	47.16	Q96A32	46.75	P02647	44.19	P60660	49.01	P25311	46.64	P30086	41.71	P14854	47.67	P08670	46.78	P05976	48.45
P01834	60.75	P01834	60.75	P01834	60.75	P01834	44.86	P01834	63.55	P01834	60.75	P01834	60.75	P01834	60.75	P01834	60.75	P01834	44.86	P01834	60.75	P01834	60.75	P0DUB6	48.73	P0DP23	41.61	P37802	48.74	O75368	46.49	O75368	46.49	P08590	43.59	O75531	48.31	P02768	46.63	P0DP23	41.61	P0DP23	47.65	P84243	45.59	P60709	48.27
P01857	27.32	P01857	23.81	P01857	32.08	P01857	28.82	P01857	23.31	P01857	28.82	P01857	32.83	P01857	32.83	P01857	30.08	P01857	23.31	P01857	27.32	P01857	29.32	P07355	48.08	P0DP24	41.61	P12273	47.95	P07737	45.71	P13645	45.89	P35754	43.4	P14854	47.67	P07737	45.71	P0DP24	41.61	P0DP24	47.65	P08590	44.62	P63261	48.27
P01859	20	P01859	24.05	P01859	24.05	P01859	21.01	P01859	24.05	P01859	15.7	P01859	24.05	P01859	20	P01859	12.91	P01859	24.05	P01859	24.05	P01859	19.75	P62937	47.88	P0DP25	41.61	P62937	47.88	P10599	45.71	P62805	45.63	P14927	43.24	P05787	46.58	P06703	45.56	P0DP25	41.61	P0DP25	47.65	P02647	44.19	P62937	47.88
P01861	14.9	P01861	14.9	P01861	22.22	P01861	13.38	P01861	10.86	P01861	16.41	P01861	20.45	P01861	20.45	P01861	20.45	P01861	10.86	P01861	14.9	P01861	20.45	P05787	47.83	P05387	40.87	P05787	46.58	P24844	45.35	Q96DR5	44.98	P69905	42.96	Q16698	45.67	P60709	45.33	P19961	40.51	Q16698	47.16	P01037	43.97	P0DP23	47.65
P01876	19.35	P01876	19.35	P01876	16.83	P01876	14.57	P01876	16.83	P01876	16.83	P01876	17.59	P01876	15.83	P01876	14.57	P01876	16.83	P01876	14.57	P01876	14.57	P0DP23	47.65	P62805	40.78	P08758	46.56	P18859	44.44	P18859	44.44	P31949	42.86	P02585	43.75	P63261	45.33	Q16778	40.48	O75368	46.49	P02768	43.02	P0DP24	47.65
P02042	77.55	P02042	70.07	P02042	70.07	P02042	84.35	P02042	71.43	P02042	82.99	P02042	70.07	P02042	82.99	P02042	77.55	P02042	61.9	P02042	61.9	P02042	82.99	P0DP24	47.65	P19961	40.7	O75368	46.49	Q96A32	44.38	P02647	44.19	P08670	42.27	P07355	43.66	P05787	45.13	P06899	40.48	P02768	45.98	P69905	42.96	P0DP25	47.65
P02452	5.05	P02452	2.66	P02452	5.46	P02452	4.85	P02452	6.69	P02452	5.46	P02452	5.05	P02452	6.69	P02452	2.66	P02452	5.46	P02452	5.46	P02452	6.69	P0DP25	47.65	P13645	40.58	P19961	46.38	P02647	44.19	P69905	42.96	P04406	41.79	P08670	43.35	P02647	43.45	P23527	40.48	P07737	45.71	P05787	42.44	P08758	46.56
P02533	37.92	P02533	34.75	P02533	38.77	P02533	32.63	P02533	37.5	P02533	45.55	P02533	42.16	P02533	45.34	P02533	37.08	P02533	30.72	P02533	29.24	P02533	39.41	P62805	47.57	O75531	40.45	P08670	46.14	P25311	43.62	P31949	42.86	P0DP23	41.61	Q96IX5	43.1	Q96IX5	43.1	P33778	40.48	P42126	45.7	Q99497	42.33	P30086	46.52
P02538	25.53	P02538	23.05	P02538	21.1	P02538	18.26	P02538	19.5	P02538	21.45	P02538	18.44	P02538	44.15	P02538	17.73	P02538	19.86	P02538	18.26	P02538	19.86	O00483	46.91	P68133	40.32	P35908	45.23	P08590	43.59	P06702	42.11	P0DP24	41.61	P99999	41.9	P31949	42.86	Q99880	40.48	P08590	45.64	P19961	42.27	P13645	46.23
P02545	37.65	P02545	38.86	P02545	26.51	P02545	33.13	P02545	33.43	P02545	38.7	P02545	32.53	P02545	29.07	P02545	36.9	P02545	21.69	P02545	34.34	P02545	36.45	P30086	46.52	P02647	40.07	P13645	44.52	P09493	43.31	Q16778	40.48	P0DP25	41.61	P08758	41.88	Q16778	41.27	P57053	40.48	P08670	44.85	P60709	42.13	Q16698	45.67
P02585	37.5	P02585	37.5	P02585	16.88	P02585	37.5	P02585	47.5	P02585	47.5	P02585	16.88	P02585	37.5	P02585	53.75	P02585	37.5	P02585	37.5	P02585	37.5	P18859	46.3	P24844	39.53	P04746	43.84	Q96IX5	43.1	P06899	40.48	P62805	40.78	P62805	41.75	P06899	41.27	Q99877	40.48	P22392	44.74	P63261	42.13	P25311	44.3
P02647	29.96	P02647	24.72	P02647	21.35	P02647	28.84	P02647	40.07	P02647	31.84	P02647	14.61	P02647	35.96	P02647	16.1	P02647	30.71	P02647	20.22	P02647	25.47	P60174	45.38	P04406	39.4	P09382	43.7	P69905	42.96	P23527	40.48	P68133	40.58	P02768	41.71	P23527	41.27	Q99879	40.48	P02585	43.75	P99999	41.9	P02585	43.75
P02671	7.16	P02671	7.16	P02671	8.89	P02671	5.77	P02671	12.36	P02671	10.51	P02671	8.31	P02671	9.01	P02671	5.77	P02671	6	P02671	6	P02671	6.81	P14854	45.35	P02814	39.24	P08590	43.59	P31949	42.86	P33778	40.48	P24844	40.12	Q06830	41.21	P33778	41.27	P58876	40.48	P69905	42.96	Q06830	41.21	P69905	42.96
P02675	46.44	P02675	46.03	P02675	43.58	P02675	26.07	P02675	43.79	P02675	37.88	P02675	37.07	P02675	42.36	P02675	27.29	P02675	36.66	P02675	53.16	P02675	40.94	P08729	45.2	Q96A32	39.05	P68133	43.24	P62805	40.78	Q99880	40.48	P09382	40	Q99497	40.21	P99999	40.95	P62807	40.48	P35754	42.45	Q15847	40.79	P35754	42.45
P02679	41.5	P02679	37.75	P02679	41.72	P02679	22.96	P02679	36.2	P02679	27.15	P02679	26.71	P02679	37.53	P02679	31.79	P02679	31.13	P02679	24.72	P02679	26.27	Q96DR5	44.98	P04746	38.16	P69905	42.96	Q16778	40.48	P57053	40.48	P13645	39.55	P0DTE8	39.92	Q06830	40.7	O60814	40.48	P60709	42.13	P04746	39.73	P99999	41.9
P02751	4.04	P02751	2.3	P02751	5.53	P02751	4.6	P02751	4.16	P02751	4.12	P02751	2.14	P02751	2.06	P02751	2.26	P02751	3.07	P02751	2.18	P02751	5.57	Q06830	44.72	O75947	37.89	P31949	42.86	P06899	40.48	Q99877	40.48	P60174	39.36	P0DTE7	39.92	Q99880	40.48	Q93079	40.48	P63261	42.13	P07237	39.37	P08670	41.63
P02768	52.71	P02768	49.43	P02768	40.07	P02768	44.33	P02768	52.87	P02768	41.87	P02768	45.16	P02768	45.81	P02768	41.05	P02768	51.56	P02768	44.83	P02768	54.02	P02647	44.19	P30086	37.43	P07355	42.18	P23527	40.48	Q99879	40.48	P07951	38.38	P0DUB6	39.92	P57053	40.48	Q5QNW6	40.48	P99999	41.9	P07355	39.23	P04746	41.49
P02787	22.64	P02787	22.78	P02787	16.48	P02787	8.74	P02787	20.06	P02787	10.89	P02787	13.9	P02787	17.05	P02787	15.47	P02787	16.05	P02787	16.33	P02787	18.05	P04406	43.88	P09493	37.32	P06702	42.11	P33778	40.48	P58876	40.48	P02768	38.1	P63220	39.76	Q99877	40.48	P19105	40.35	P05787	41.82	P07951	37.32	Q99880	41.27
P04075	23.63	P04075	20.33	P04075	25.27	P04075	21.43	P04075	24.73	P04075	29.67	P04075	14.01	P04075	19.23	P04075	18.41	P04075	11.81	P04075	24.45	P04075	22.53	Q96A32	43.2	P08758	37.19	Q06830	41.71	Q99880	40.48	P62807	40.48	P06702	37.72	P11021	39.6	Q99879	40.48	P68133	40.32	Q06830	41.21	P11021	37.31	P57053	41.27
P04083	33.82	P04083	36.99	P04083	36.99	P04083	32.66	P04083	30.06	P04083	36.99	P04083	39.6	P04083	36.42	P04083	23.7	P04083	26.88	P04083	34.39	P04083	30.06	P31949	42.86	P08670	37.12	P02647	40.82	P57053	40.48	O60814	40.48	P09493	37.68	P02647	39.33	P58876	40.48	O14950	40.12	P0DTE8	41.1	P62937	36.97	Q99877	41.27
P04179	16.22	P04179	19.82	P04179	19.37	P04179	19.37	P04179	15.77	P04179	13.06	P04179	19.82	P04179	16.22	P04179	9.46	P04179	16.22	P04179	19.37	P04179	19.37	Q9NZT1	42.47	P62987	36.72	P62805	40.78	Q99877	40.48	Q93079	40.48	P51884	37.57	P08729	38.38	P62807	40.48	P08758	40	P0DTE7	41.1	P0DOY2	36.79	Q99879	41.27
P04264	34.63	P04264	36.65	P04264	35.56	P04264	31.52	P04264	37.27	P04264	31.52	P04264	33.85	P04264	33.85	P04264	35.56	P04264	32.3	P04264	32.45	P04264	32.3	P19961	42.27	Q99497	35.98	O75531	40.45	Q99879	40.48	Q5QNW6	40.48	P06753	37.54	P02675	38.09	O60814	40.48	P05787	39.96	P0DUB6	41.1	P0DOY3	36.79	P58876	41.27
P04406	39.4	P04406	43.88	P04406	36.72	P04406	42.69	P04406	41.79	P04406	43.88	P04406	41.49	P04406	41.49	P04406	40.6	P04406	46.57	P04406	34.33	P04406	41.49	P40926	42.01	P30044	35.98	P19105	40.35	P58876	40.48	O75531	40.45	O00483	37.04	P20618	37.76	Q93079	40.48	P60709	39.47	P02647	40.07	P68133	36.34	P62807	41.27
P04746	39.73	P04746	36.01	P04746	33.66	P04746	39.73	P04746	39.73	P04746	39.73	P04746	32.88	P04746	36.79	P04746	45.99	P04746	41.1	P04746	32.49	P04746	39.73	P08758	41.88	Q96DR5	35.74	P05976	40.21	P62807	40.48	P09382	40	Q9Y5L4	36.84	P0DOY2	36.79	Q5QNW6	40.48	P63261	39.47	P07355	38.64	P42126	35.76	O60814	41.27
P04792	34.15	P04792	34.15	P04792	37.56	P04792	37.56	P04792	39.02	P04792	34.15	P04792	34.15	P04792	26.34	P04792	34.15	P04792	24.88	P04792	25.85	P04792	34.15	P60709	41.87	Q16778	34.92	O14950	40.12	O60814	40.48	P63220	39.76	Q96DR5	36.55	P0DOY3	36.79	P05976	40.21	P25311	38.59	P04406	37.31	P14174	35.65	Q93079	41.27
P04843	28.83	P04843	23.06	P04843	23.39	P04843	18.45	P04843	21.75	P04843	27.35	P04843	23.39	P04843	24.05	P04843	20.43	P04843	21.09	P04843	17.79	P04843	22.24	P63261	41.87	P06899	34.92	P21796	39.93	Q93079	40.48	O75506	39.47	Q99497	36.51	P60709	36.27	O60361	40.15	P35908	38.18	P08758	37.19	P26447	35.64	Q5QNW6	41.27
P05023	21.6	P05023	22.87	P05023	24.63	P05023	19.16	P05023	22.39	P05023	23.75	P05023	21.7	P05023	23.56	P05023	16.42	P05023	20.23	P05023	18.77	P05023	22.29	Q16778	41.27	P23527	34.92	P04406	39.4	Q5QNW6	40.48	P02814	39.24	P02763	36.32	P63261	36.27	P63220	39.76	P04746	37.96	P62987	36.72	P12273	34.93	Q16778	41.27
P05026	18.48	P05026	11.88	P05026	14.19	P05026	10.56	P05026	10.56	P05026	14.19	P05026	20.79	P05026	14.19	P05026	10.56	P05026	8.25	P05026	18.81	P05026	16.5	P06899	41.27	P33778	34.92	P01857	39.35	P13645	40.41	P0DTE8	38.94	P30044	35.98	Q96A32	36.09	P0DTE8	39.14	P02585	37.5	P40926	36.39	P09493	34.86	P06899	41.27
P05141	28.19	P05141	29.53	P05141	20.81	P05141	31.54	P05141	23.49	P05141	23.49	P05141	22.48	P05141	26.17	P05141	26.17	P05141	23.49	P05141	26.17	P05141	23.49	P23527	41.27	Q99880	34.92	P25311	39.26	P05976	40.21	P0DTE7	38.94	P05976	35.57	Q96DR5	35.74	P0DTE7	39.14	P09493	37.32	P68133	36.34	P06753	34.74	P23527	41.27
P05387	24.35	P05387	31.3	P05387	24.35	P05387	31.3	P05387	21.74	P05387	24.35	P05387	31.3	P05387	31.3	P05387	24.35	P05387	10.43	P05387	31.3	P05387	24.35	P33778	41.27	P57053	34.92	P40926	37.57	O75506	39.47	P0DUB6	38.94	P02675	35.23	P0DP23	35.57	P0DUB6	39.14	P08727	37.25	P01037	36.17	P04075	34.62	P33778	41.27
P05783	46.05	P05783	40.47	P05783	43.72	P05783	52.09	P05783	53.02	P05783	53.95	P05783	48.14	P05783	41.63	P05783	42.79	P05783	45.81	P05783	41.16	P05783	43.49	P13645	41.1	Q99877	34.92	P07237	36.02	P02768	38.92	P07951	38.38	Q16778	34.92	P0DP24	35.57	P08727	38.75	P05783	36.28	Q99878	35.94	P06576	34.59	Q06830	41.21
P05787	49.48	P05787	50.52	P05787	50.1	P05787	49.9	P05787	54.04	P05787	52.59	P05787	54.24	P05787	54.04	P05787	51.14	P05787	50.52	P05787	53.21	P05787	48.86	P35908	40.85	Q99879	34.92	P09493	35.56	P30086	38.5	P60709	37.87	P06899	34.92	P0DP25	35.57	Q99497	38.62	Q96DR5	35.74	Q96KK5	35.94	P31949	34.29	P09493	40.85
P05976	51.55	P05976	49.48	P05976	38.66	P05976	46.91	P05976	49.48	P05976	53.09	P05976	42.27	P05976	49.48	P05976	55.15	P05976	40.21	P05976	42.78	P05976	45.36	P06753	40.7	P58876	34.92	P07951	35.56	P68133	37.14	P63261	37.87	P23527	34.92	P04406	35.22	P02585	37.5	P07737	35.71	P13796	35.89	P08758	34.06	Q99497	40.74
P06396	15.35	P06396	13.04	P06396	11.76	P06396	8.95	P06396	11.13	P06396	11.13	P06396	10.23	P06396	13.04	P06396	13.43	P06396	12.92	P06396	7.8	P06396	12.53	Q99880	40.48	P62807	34.92	P60174	35.34	Q9C005	36.36	P68133	37.67	P33778	34.92	P09493	35.21	Q01469	37.04	P04406	35.22	P19961	35.81	P23280	33.77	P07355	40.71
P06576	52.93	P06576	48.96	P06576	38.37	P06576	45.56	P06576	52.93	P06576	54.06	P06576	49.53	P06576	48.96	P06576	48.39	P06576	48.39	P06576	52.93	P06576	50.09	P57053	40.48	O60814	34.92	P0DOX5	34.97	P07585	36.21	P14854	37.21	Q99880	34.92	P02545	35.09	Q96A32	36.69	Q8N257	34.92	P11021	35.78	P13796	33.17	P06753	40.7
P06703	16.67	P06703	16.67	P06703	16.67	P06703	16.67	P06703	16.67	P06703	16.67	P06703	16.67	P06703	16.67	P06703	16.67	P06703	16.67	P06703	16.67	P06703	16.67	Q99877	40.48	Q93079	34.92	P04792	34.15	P51884	36.09	O00483	37.04	P57053	34.92	P63208	34.97	P08758	35.94	P31949	34.29	Q96DR5	35.74	P0DP23	32.89	P31151	40.59
P06733	30.88	P06733	44.01	P06733	48.62	P06733	38.25	P06733	38.71	P06733	44.01	P06733	39.4	P06733	44.01	P06733	39.4	P06733	34.1	P06733	36.18	P06733	44.01	Q99879	40.48	Q5QNW6	34.92	Q96DR5	33.73	P07951	35.56	P30086	35.83	Q99877	34.92	O75947	34.78	Q96DR5	35.74	P24844	33.72	Q99880	35.71	P0DP24	32.89	P40926	39.94
P06753	20	P06753	29.12	P06753	14.74	P06753	14.04	P06753	19.65	P06753	26.32	P06753	14.74	P06753	20.35	P06753	19.65	P06753	13.33	P06753	10.18	P06753	20.35	P58876	40.48	Q8N257	34.92	P24844	33.72	P06753	35.44	P07737	35.71	Q99879	34.92	P19105	34.5	Q8N257	35.71	P62987	33.59	P57053	35.71	P0DP25	32.89	P63220	39.76
P06899	40.48	P06899	40.48	P06899	40.48	P06899	35.71	P06899	40.48	P06899	41.27	P06899	40.48	P06899	40.48	P06899	32.54	P06899	40.48	P06899	40.48	P06899	40.48	P62807	40.48	P31949	34.29	P11021	33.49	Q8N257	34.92	P08729	35.18	P58876	34.92	O14950	34.3	P14174	35.65	P08670	32.62	Q99877	35.71	P40926	32.84	P08729	39.45
P07195	18.56	P07195	22.16	P07195	18.56	P07195	23.35	P07195	22.16	P07195	18.56	P07195	20.36	P07195	18.56	P07195	18.56	P07195	15.87	P07195	22.16	P07195	26.95	O60814	40.48	P11021	32.87	P04271	32.61	P60174	34.54	Q8N257	34.92	P62807	34.92	P31949	34.29	P09493	35.56	P04271	32.61	Q99879	35.71	P04271	32.61	P02647	39.33
P07237	37.4	P07237	44.29	P07237	39.96	P07237	34.84	P07237	31.69	P07237	35.04	P07237	26.97	P07237	35.04	P07237	35.83	P07237	31.69	P07237	42.52	P07237	34.25	Q93079	40.48	P01857	32.83	O75947	32.3	P04792	34.15	O75947	34.78	O60814	34.92	P13796	34.29	P23528	35.54	P07108	32.18	P58876	35.71	Q99880	32.54	P19961	37.77
P07305	10.82	P07305	10.82	P07305	10.82	P07305	10.82	P07305	15.98	P07305	15.46	P07305	10.82	P07305	15.98	P07305	10.82	P07305	10.82	P07305	10.82	P07305	15.98	Q5QNW6	40.48	P04271	32.61	P06753	32.28	P01591	33.96	P04792	34.15	Q93079	34.92	P07237	34.25	P06753	35.44	P04264	31.99	P62807	35.71	P57053	32.54	P04406	37.31
P07339	25	P07339	18.69	P07339	20.63	P07339	18.69	P07339	20.63	P07339	20.63	P07339	26.94	P07339	16.5	P07339	20.63	P07339	20.63	P07339	20.63	P07339	20.87	O75531	40.45	P35527	32.26	P08729	32.2	P62987	33.59	P60174	34.14	Q5QNW6	34.92	P04083	33.82	P04406	35.22	P69905	31.69	O60814	35.71	Q99877	32.54	P14854	37.21
P07355	58.7	P07355	53.98	P07355	60.18	P07355	51.03	P07355	45.72	P07355	54.57	P07355	53.98	P07355	48.08	P07355	52.21	P07355	47.79	P07355	38.05	P07355	51.03	P10599	40	P07108	32.18	P04264	31.99	P0DP23	32.89	P08758	34.06	Q8N257	34.92	P23280	33.77	P07237	35.04	P07355	31.56	Q93079	35.71	Q99879	32.54	P62987	36.72
P07437	40.54	P07437	30.86	P07437	34.68	P07437	43.69	P07437	30.86	P07437	32.66	P07437	30.86	P07437	38.96	P07437	23.42	P07437	38.51	P07437	34.68	P07437	40.32	P07237	39.96	P06576	32.14	Q16778	31.75	P0DP24	32.89	P01591	33.96	P07108	34.48	P62987	33.59	P19105	34.5	P02647	30.71	Q5QNW6	35.71	P58876	32.54	Q96A32	36.69
P07585	16.99	P07585	16.43	P07585	23.68	P07585	12.81	P07585	27.3	P07585	16.99	P07585	16.43	P07585	23.12	P07585	12.81	P07585	15.88	P07585	16.99	P07585	27.3	P63220	39.76	P06733	31.8	P06899	31.75	P0DP25	32.89	P24844	33.72	P02144	34.42	O60361	32.85	P08729	34.33	P06576	30.62	Q9BTM1	35.66	P62807	32.54	P68133	36.34
P07602	11.45	P07602	7.06	P07602	9.92	P07602	5.15	P07602	5.15	P07602	5.15	P07602	11.45	P07602	11.45	P07602	8.59	P07602	6.68	P07602	8.02	P07602	11.45	P04746	39.73	P07355	31.27	P23527	31.75	P04271	32.61	P37802	33.67	P04792	34.15	Q99880	32.54	O14950	34.3	P08729	29.85	P07237	35.63	O60814	32.54	P04264	36.02
P07737	55.71	P07737	45.71	P07737	55.71	P07737	55.71	P07737	55.71	P07737	55.71	P07737	55.71	P07737	55.71	P07737	55.71	P07737	55.71	P07737	45.71	P07737	55.71	P00558	39.33	P14618	31.26	P33778	31.75	P09382	32.59	P19961	33.66	P07585	33.98	P57053	32.54	P07951	34.15	P62820	28.78	P20671	35.38	Q93079	32.54	Q96DR5	35.74
P07900	17.49	P07900	12.84	P07900	10.66	P07900	8.47	P07900	10.38	P07900	21.04	P07900	17.76	P07900	14.21	P07900	10.79	P07900	7.38	P07900	9.7	P07900	14.07	P09382	39.26	P51884	31.07	Q99880	31.75	Q96DR5	32.53	P02763	33.33	P08729	33.9	Q99877	32.54	P19961	33.86	P37802	28.64	P0C0S8	35.38	Q5QNW6	32.54	P13796	35.73
P07910	16.67	P07910	21.9	P07910	13.07	P07910	22.55	P07910	15.36	P07910	10.13	P07910	22.55	P07910	16.67	P07910	13.73	P07910	18.95	P07910	16.01	P07910	13.73	P02814	39.24	P62857	30.43	P57053	31.75	P48047	32.39	P08727	31.5	P62987	33.59	Q99879	32.54	P62987	33.59	P07951	28.52	P63208	34.97	Q16778	32.54	Q8N257	35.71
P07951	28.17	P07951	28.52	P07951	23.59	P07951	28.52	P07951	30.63	P07951	31.69	P07951	28.17	P07951	28.52	P07951	28.52	P07951	28.17	P07951	28.52	P07951	28.17	P04792	39.02	P56385	30.43	Q99877	31.75	P07108	32.18	P67936	31.45	P04271	32.61	P58876	32.54	P06576	33.08	P35527	28.25	Q16778	34.92	P06899	32.54	P23528	35.54
P08123	2.12	P08123	1.32	P08123	3.88	P08123	3.73	P08123	6.59	P08123	6.59	P08123	2.64	P08123	4.76	P08123	1.98	P08123	1.32	P08123	6.59	P08123	5.86	P04264	38.82	P62979	30.13	Q99879	31.75	P04264	31.83	P05387	31.3	P00558	32.37	P62807	32.54	P08590	32.82	P13796	28.07	P06899	34.92	P23527	32.54	P05783	35.35
P08238	12.29	P08238	15.06	P08238	12.57	P08238	11.33	P08238	9.94	P08238	16.85	P08238	15.61	P08238	12.43	P08238	11.33	P08238	8.43	P08238	10.91	P08238	14.09	P35754	38.68	P06753	29.47	P58876	31.75	P0DTE8	31.7	P35754	31.13	O75947	32.3	O60814	32.54	P04271	32.61	P32119	27.78	P23527	34.92	P33778	32.54	P11021	34.56
P08572	4.44	P08572	2.69	P08572	1.99	P08572	2.16	P08572	2.16	P08572	3.56	P08572	2.8	P08572	2.69	P08572	3.68	P08572	2.16	P08572	2.16	P08572	2.8	P23528	38.55	P08729	29.42	P62807	31.75	P0DTE7	31.7	P04746	31.12	P06733	31.57	Q93079	32.54	P07108	32.18	P14406	27.71	P33778	34.92	P32119	32.32	P07951	34.51
P08590	30.77	P08590	12.82	P08590	8.21	P08590	12.82	P08590	19.49	P08590	25.64	P08590	21.54	P08590	6.15	P08590	37.44	P08590	6.15	P08590	6.15	P08590	21.54	P67936	38.31	P04264	29.35	O60814	31.75	P0DUB6	31.7	P62857	30.43	P00441	31.17	Q5QNW6	32.54	P11021	31.8	P62979	27.56	Q8N257	34.92	P07108	32.18	P19105	34.5
P08670	56.65	P08670	57.3	P08670	60.73	P08670	54.72	P08670	62.45	P08670	58.15	P08670	54.72	P08670	56.44	P08670	48.71	P08670	52.58	P08670	57.3	P08670	57.3	P07951	38.03	P0DOX5	29.18	Q93079	31.75	P08729	31.56	P56385	30.43	P63241	30.52	Q16778	32.54	P04746	31.31	Q16698	27.46	P19105	34.5	P05783	32.09	O14950	34.3
P08727	56.5	P08727	64	P08727	61.5	P08727	62.25	P08727	57.5	P08727	66.25	P08727	58	P08727	67.75	P08727	65.5	P08727	49.5	P08727	56.5	P08727	65.5	P08727	38	P35908	28.95	Q5QNW6	31.75	P35754	31.13	P09493	30.28	P62857	30.43	P06899	32.54	P05387	31.3	P07237	27.36	O14950	34.3	P01591	32.08	P31949	34.29
P08729	46.91	P08729	46.27	P08729	53.73	P08729	46.27	P08729	49.68	P08729	53.3	P08729	53.3	P08729	46.27	P08729	45.2	P08729	45.42	P08729	47.12	P08729	46.27	P68133	37.67	P05787	28.78	P63241	30.52	P67936	31.05	P05787	30.23	P56385	30.43	P23527	32.54	P05109	31.18	Q99878	27.34	P31949	34.29	P07437	31.98	P04083	33.82
P08758	57.5	P08758	49.69	P08758	57.5	P08758	54.38	P08758	54.69	P08758	54.38	P08758	49.69	P08758	65.31	P08758	46.56	P08758	46.56	P08758	49.69	P08758	57.5	P09493	37.32	P07951	28.52	P62857	30.43	P08758	30.62	P02652	30	P02652	30	P33778	32.54	P30044	30.84	Q96KK5	27.34	P13716	33.33	P01009	31.82	P15090	33.33
P08779	18.18	P08779	20.51	P08779	18.6	P08779	17.76	P08779	16.7	P08779	18.6	P08779	18.6	P08779	38.05	P08779	18.18	P08779	15.86	P08779	16.28	P08779	20.51	P21796	36.75	P07237	28.35	P56385	30.43	P62857	30.43	Q96AG4	29.97	P51911	29.97	P07951	32.39	P13796	30.78	Q16777	27.13	P04746	33.27	P25705	31.65	P60174	32.93
P09382	32.59	P09382	51.85	P09382	42.96	P09382	32.59	P09382	23.7	P09382	23.7	P09382	23.7	P09382	23.7	P09382	23.7	P09382	23.7	P09382	51.85	P09382	32.59	P35527	36.28	P0DOY2	28.3	P35754	30.19	P56385	30.43	P07585	29.53	P04264	28.73	P40926	32.25	P06733	30.65	Q9BTM1	27.13	P08729	33.26	P22392	31.58	P08590	32.82
P09493	31.69	P09493	36.97	P09493	19.01	P09493	26.76	P09493	32.39	P09493	35.21	P09493	26.76	P09493	32.04	P09493	32.39	P09493	22.18	P09493	18.66	P09493	32.39	P30044	35.98	P0DOY3	28.3	P23528	30.12	Q96AG4	29.97	P04264	29.5	P01009	27.75	P04746	32.09	P13716	30.61	Q6FI13	26.92	P06576	33.08	P08729	31.56	P04271	32.61
P09525	17.24	P09525	24.45	P09525	27.27	P09525	17.24	P09525	22.26	P09525	19.44	P09525	5.64	P09525	4.39	P09525	5.02	P09525	18.81	P09525	22.26	P09525	13.17	Q8N257	35.71	P25311	28.19	Q96AG4	29.97	P19961	29.55	P30101	29.31	P14406	27.71	P01037	31.91	P62857	30.43	P20671	26.92	O60361	32.85	P67936	31.45	P06733	32.49
P0C0S8	12.31	P0C0S8	12.31	P0C0S8	6.92	P0C0S8	26.92	P0C0S8	26.92	P0C0S8	26.92	P0C0S8	26.92	P0C0S8	21.54	P0C0S8	26.92	P0C0S8	26.92	P0C0S8	26.92	P0C0S8	26.92	P12273	34.93	P14406	27.71	P06733	29.26	P00558	29.5	P04406	29.25	P62979	27.56	Q01995	31.34	P35754	30.19	P0C0S8	26.92	P04271	32.61	P60174	31.33	P02538	32.45
P0CG47	14.85	P0CG47	14.85	P0CG47	18.78	P0CG47	18.78	P0CG47	18.78	P0CG47	18.78	P0CG47	18.78	P0CG47	14.85	P0CG47	14.85	P0CG47	18.78	P0CG47	18.78	P0CG47	18.78	P06733	34.33	Q06830	27.64	P06576	28.92	Q07955	28.63	Q99497	28.57	P07919	27.47	P0DOX7	31.31	P68133	29.97	P68366	26.79	P09493	32.39	P0DOX7	31.31	P25705	32.37
P0CG48	4.96	P0CG48	4.96	P0CG48	6.28	P0CG48	6.28	P0CG48	6.28	P0CG48	6.28	P0CG48	6.28	P0CG48	4.96	P0CG48	4.96	P0CG48	6.28	P0CG48	6.28	P0CG48	6.28	P24844	33.72	P07919	27.47	P02763	28.86	P62277	28.48	P14406	27.71	P09429	27.44	P05109	31.18	Q96AG4	29.97	P09382	26.67	P07951	32.39	P05387	31.3	P13647	32.03
P0DME0	3.31	P0DME0	3.31	P0DME0	3.31	P0DME0	3.31	P0DME0	3.31	P0DME0	3.31	P0DME0	3.31	P0DME0	3.31	P0DME0	3.31	P0DME0	7.95	P0DME0	3.31	P0DME0	3.31	A6NMY6	33.63	P02585	26.88	P30044	28.5	P05787	28.36	P07919	27.47	Q99878	27.34	P13716	30.91	P07355	29.5	P01857	26.32	P06753	32.28	P13716	31.21	P07237	31.89
P0DMR1	10.58	P0DMR1	10.58	P0DMR1	10.58	P0DMR1	11.26	P0DMR1	7.51	P0DMR1	7.51	P0DMR1	11.26	P0DMR1	10.58	P0DMR1	7.51	P0DMR1	7.51	P0DMR1	7.51	P0DMR1	7.51	P62987	33.59	Q14011	26.74	P32119	28.28	P22626	28.05	Q99878	27.34	Q96KK5	27.34	P30044	30.84	P02545	29.37	Q96A32	26.04	P07108	32.18	Q9H299	31.18	A6NMY6	31.56
P0DMV8	26.68	P0DMV8	19.97	P0DMV8	23.24	P0DMV8	20.9	P0DMV8	19.81	P0DMV8	21.53	P0DMV8	25.27	P0DMV8	24.02	P0DMV8	18.41	P0DMV8	22.31	P0DMV8	26.21	P0DMV8	28.24	P13647	33.56	P20674	26.67	P09211	28.1	P14406	27.71	Q96KK5	27.34	Q16777	27.13	O75368	30.7	P02763	28.86	Q96IX5	25.86	P02675	31.77	P05109	31.18	P0DOX7	31.31
P0DMV9	26.68	P0DMV9	19.97	P0DMV9	23.24	P0DMV9	20.9	P0DMV9	19.81	P0DMV9	21.53	P0DMV9	25.27	P0DMV9	24.02	P0DMV9	18.41	P0DMV9	22.31	P0DMV9	26.21	P0DMV9	28.24	P02545	33.13	P40926	25.44	P14618	28.06	P35908	27.7	P62829	27.14	Q9BTM1	27.13	P63241	30.52	P24844	27.91	P07437	25.68	P05387	31.3	P02545	31.17	P05109	31.18
P0DOX5	24.28	P0DOX5	21.16	P0DOX5	28.51	P0DOX5	25.61	P0DOX5	20.71	P0DOX5	25.61	P0DOX5	29.18	P0DOX5	29.18	P0DOX5	26.73	P0DOX5	20.71	P0DOX5	24.28	P0DOX5	26.06	Q01995	32.84	P63104	24.9	Q16698	28.06	P51911	27.61	Q16777	27.13	P05787	27.12	P68133	30.5	P32119	27.78	P60033	25	P56385	30.43	Q13011	31.1	P13716	30.61
P0DOX7	21.96	P0DOX7	21.96	P0DOX7	21.96	P0DOX7	14.02	P0DOX7	23.36	P0DOX7	21.96	P0DOX7	21.96	P0DOX7	21.96	P0DOX7	21.96	P0DOX7	14.02	P0DOX7	21.96	P0DOX7	21.96	P01857	32.83	P04792	24.88	P08727	27.75	P62979	27.56	Q9BTM1	27.13	Q6FI13	26.92	P62857	30.43	P14406	27.71	P06753	24.91	Q01469	30.37	P30044	30.84	Q01469	30.37
P0DOY2	14.15	P0DOY2	14.15	P0DOY2	14.15	P0DOY2	28.3	P0DOY2	41.51	P0DOY2	28.3	P0DOY2	32.08	P0DOY2	14.15	P0DOY2	32.08	P0DOY2	32.08	P0DOY2	28.3	P0DOY2	41.51	Q99878	32.81	P01861	24.75	A6NMY6	27.73	P07919	27.47	P07237	26.97	P20671	26.92	P56385	30.43	P23280	27.6	P63104	24.9	P04792	30.24	P63104	30.61	P04792	30.24
P0DOY3	14.15	P0DOY3	14.15	P0DOY3	14.15	P0DOY3	28.3	P0DOY3	41.51	P0DOY3	28.3	P0DOY3	32.08	P0DOY3	14.15	P0DOY3	32.08	P0DOY3	32.08	P0DOY3	28.3	P0DOY3	41.51	Q96KK5	32.81	A6NMY6	24.48	P14406	27.71	Q99878	27.34	Q6FI13	26.92	P0C0S8	26.92	Q96AG4	29.97	P62979	27.56	A6NMY6	24.78	P62979	30.13	P56385	30.43	P62979	30.13
P0DP23	38.93	P0DP23	41.61	P0DP23	26.85	P0DP23	41.61	P0DP23	32.89	P0DP23	32.89	P0DP23	41.61	P0DP23	35.57	P0DP23	26.85	P0DP23	26.85	P0DP23	26.85	P0DP23	41.61	P01591	32.7	P01859	24.05	P13647	27.63	Q96KK5	27.34	P20671	26.92	P14854	26.74	P02144	29.87	P05783	27.44	Q13885	24.72	Q96AG4	29.97	Q01469	30.37	Q96AG4	29.97
P0DP24	38.93	P0DP24	41.61	P0DP24	26.85	P0DP24	41.61	P0DP24	32.89	P0DP24	32.89	P0DP24	41.61	P0DP24	35.57	P0DP24	26.85	P0DP24	26.85	P0DP24	26.85	P0DP24	41.61	P04271	32.61	P09382	23.7	Q99878	27.34	P07237	27.17	P0C0S8	26.92	P20674	26.67	P07919	29.67	Q99878	27.34	P05387	24.35	P02144	29.87	P04792	30.24	P07437	29.95
P0DP25	38.93	P0DP25	41.61	P0DP25	26.85	P0DP25	41.61	P0DP25	32.89	P0DP25	32.89	P0DP25	41.61	P0DP25	35.57	P0DP25	26.85	P0DP25	26.85	P0DP25	26.85	P0DP25	41.61	Q16777	32.56	P23280	23.38	Q96KK5	27.34	Q16777	27.13	Q14011	26.74	P02814	26.58	P25705	29.66	Q96KK5	27.34	P06733	23.73	O75531	29.21	A6NMY6	30.09	P02144	29.87
P0DTE7	49.51	P0DTE7	45.79	P0DTE7	43.44	P0DTE7	49.51	P0DTE7	53.82	P0DTE7	47.55	P0DTE7	41.88	P0DTE7	44.62	P0DTE7	55.77	P0DTE7	50.88	P0DTE7	40.31	P0DTE7	49.51	Q9BTM1	32.56	P09211	23.33	Q96A32	27.22	Q9BTM1	27.13	P20674	26.67	P53999	25.98	P06576	29.49	P15090	27.27	P0DOX5	23.39	Q04837	29.05	Q96AG4	29.97	P14618	29.57
P0DTE8	49.51	P0DTE8	45.79	P0DTE8	43.44	P0DTE8	49.51	P0DTE8	53.82	P0DTE8	47.55	P0DTE8	41.88	P0DTE8	44.62	P0DTE8	55.77	P0DTE8	50.88	P0DTE8	40.31	P0DTE8	49.51	Q6FI13	32.31	P32119	23.23	O00483	27.16	P23528	27.11	P62987	26.56	Q96IX5	25.86	P07339	29.37	P04075	27.2	Q96AG4	23.13	P09382	28.89	P00558	29.26	P06576	29.49
P0DUB6	49.51	P0DUB6	45.79	P0DUB6	43.44	P0DUB6	49.51	P0DUB6	53.82	P0DUB6	47.55	P0DUB6	41.88	P0DUB6	44.62	P0DUB6	55.77	P0DUB6	50.88	P0DUB6	40.31	P0DUB6	49.51	P20671	32.31	P63220	22.89	Q16777	27.13	P04746	27.01	Q9Y5L4	26.32	P67936	25.81	P42126	28.81	Q16777	27.13	P05026	23.1	P02763	28.86	Q96FQ6	29.13	P42126	29.47
P10412	14.61	P10412	14.61	P10412	15.07	P10412	14.61	P10412	14.61	P10412	14.61	P10412	15.07	P10412	14.61	P10412	14.61	P10412	14.61	P10412	14.61	P10412	14.61	P0C0S8	32.31	P10599	22.86	Q9BTM1	27.13	Q6FI13	26.92	P53999	25.98	P22626	25.78	P67936	28.63	Q9BTM1	27.13	P35754	22.64	P67936	28.63	Q96DR5	28.92	P08779	28.96
P10599	22.86	P10599	22.86	P10599	22.86	P10599	22.86	P10599	31.43	P10599	22.86	P10599	31.43	P10599	31.43	P10599	22.86	P10599	22.86	P10599	22.86	P10599	22.86	P07108	32.18	P60174	22.49	Q99497	26.98	P20671	26.92	P00558	25.66	P10606	25.58	P13645	28.6	Q8WU39	26.98	P00558	22.54	P32119	28.28	P02763	28.86	P32119	28.28
P10606	24.81	P10606	24.81	P10606	24.81	P10606	24.81	P10606	24.81	P10606	24.81	P10606	24.81	P10606	24.03	P10606	24.81	P10606	18.6	P10606	24.03	P10606	24.81	P11021	32.11	Q96AG4	22.48	Q6FI13	26.92	P0C0S8	26.92	P22626	25.5	P59665	25.53	P10809	28.45	Q6FI13	26.92	Q5VTE0	22.51	P24844	27.91	P14406	27.71	P24844	27.91
P10809	38.39	P10809	31.76	P10809	41.54	P10809	42.41	P10809	36.65	P10809	47.47	P10809	38.05	P10809	26.18	P10809	28.8	P10809	28.27	P10809	29.14	P10809	43.8	P02675	31.77	P11142	22.45	P20671	26.92	Q14011	26.74	P51884	25.44	P59666	25.53	P19961	28.38	P20671	26.92	P68104	22.51	P51884	27.81	P49720	27.32	P51884	27.81
P10916	24.1	P10916	24.1	P10916	18.07	P10916	24.1	P10916	31.93	P10916	24.1	P10916	24.1	P10916	18.07	P10916	33.13	P10916	13.25	P10916	18.07	P10916	24.1	P05783	31.4	P62820	22.44	P0C0S8	26.92	P20674	26.67	P23528	25.3	P56134	25.53	P05783	27.91	P0C0S8	26.92	P0DOX7	21.96	P26447	27.72	Q8N257	26.98	P26447	27.72
P11021	35.78	P11021	35.78	P11021	37.77	P11021	34.71	P11021	42.51	P11021	39.3	P11021	38.99	P11021	31.96	P11021	38.53	P11021	34.71	P11021	36.54	P11021	31.65	P0DOX7	31.31	P21796	21.91	Q14011	26.74	P02814	26.58	P06753	25.26	P27482	25.5	P24844	27.91	P14854	26.74	P40926	21.6	P14406	27.71	P02585	26.88	P14406	27.71
P11047	3.23	P11047	2.86	P11047	2.18	P11047	2.8	P11047	5.59	P11047	1.93	P11047	2.8	P11047	3.05	P11047	2.42	P11047	3.42	P11047	1.8	P11047	5.34	O75368	30.7	Q99878	21.88	P02675	26.68	Q9Y5L4	26.32	P06733	25.12	P08758	25.31	P51884	27.81	Q14011	26.74	P51884	21.3	P25705	27.67	P04083	26.88	Q99878	27.34
P11142	29.88	P11142	29.57	P11142	20.9	P11142	26.47	P11142	30.65	P11142	26.01	P11142	31.58	P11142	25.39	P11142	18.11	P11142	21.52	P11142	25.23	P11142	33.59	P62857	30.43	Q96KK5	21.88	P20674	26.67	P53999	25.98	P02545	25	P10916	25.3	P32119	27.78	P05026	26.73	P11021	21.25	P02545	27.26	P04406	26.87	Q96KK5	27.34
P11940	1.73	P11940	8.02	P11940	4.56	P11940	4.87	P11940	9.43	P11940	4.4	P11940	6.13	P11940	3.14	P11940	6.13	P11940	3.46	P11940	4.72	P11940	6.13	P56385	30.43	P00558	21.82	P62987	26.56	P02763	25.87	P63104	24.9	P60866	25.21	P04075	27.75	P09382	26.67	P22392	21.05	P10916	27.11	P62987	26.56	P02533	27.33
P12109	15.37	P12109	14.88	P12109	17.12	P12109	14.01	P12109	18.29	P12109	14.2	P12109	12.45	P12109	16.83	P12109	17.12	P12109	15.86	P12109	19.16	P12109	16.73	P14618	30.13	Q16777	21.71	Q8N257	26.19	P59665	25.53	P10606	24.81	P01591	25.16	P26447	27.72	P28066	26.56	P42126	20.86	P05026	26.73	P28066	26.56	Q16777	27.13
P12110	12.86	P12110	12.37	P12110	16.58	P12110	11.48	P12110	13.64	P12110	12.37	P12110	10.79	P12110	12.56	P12110	13.74	P12110	10.99	P12110	13.74	P12110	12.76	Q96AG4	29.97	Q9BTM1	21.71	P51884	26.04	P59666	25.53	P02538	24.47	O75506	25	P14406	27.71	P02788	26.34	P02144	20.13	P20674	26.67	P00738	26.35	Q9BTM1	27.13
P12111	22.47	P12111	22.98	P12111	21.91	P12111	19.52	P12111	26.28	P12111	22.25	P12111	21.28	P12111	19.52	P12111	20.05	P12111	20.55	P12111	21.62	P12111	21.56	P0DOX5	29.18	Q6FI13	21.54	P53999	25.98	P56134	25.53	P10916	24.1	P62269	25	P62979	27.56	P01857	26.32	Q99497	20.11	P28066	26.56	P01857	26.32	O75531	26.97
P12235	19.8	P12235	23.15	P12235	17.79	P12235	25.84	P12235	20.81	P12235	23.49	P12235	23.49	P12235	19.8	P12235	19.8	P12235	14.09	P12235	16.78	P12235	17.11	P23284	29.17	P20671	21.54	Q96IX5	25.86	Q8N5K1	25.19	P62277	23.84	P13987	25	A6NMY6	27.43	Q9Y5L4	26.32	P07919	19.78	P60174	26.51	Q9Y5L4	26.32	Q6FI13	26.92
P12814	23.32	P12814	17.04	P12814	16.82	P12814	19.73	P12814	18.16	P12814	23.32	P12814	21.52	P12814	17.04	P12814	15.47	P12814	17.83	P12814	17.6	P12814	23.09	Q8NI22	28.08	P0C0S8	21.54	P48047	25.82	P51858	25	P63241	23.38	P63104	24.9	Q99878	27.34	P40926	26.04	P67936	19.76	P00738	26.11	P84103	26.22	P20671	26.92
P12882	30.22	P12882	25.73	P12882	16.92	P12882	28.06	P12882	29.86	P12882	27.9	P12882	22.43	P12882	23.57	P12882	34.14	P12882	25.06	P12882	25.89	P12882	25.22	P63241	27.92	P08727	21.5	P00558	25.42	P11142	24.92	Q6IS14	23.38	P99999	24.76	Q96KK5	27.34	P18859	25.93	P13647	19.66	P60468	26.04	Q96A32	26.04	P0C0S8	26.92
P13073	19.53	P13073	24.26	P13073	19.53	P13073	24.26	P13073	24.26	P13073	19.53	P13073	19.53	P13073	24.26	P13073	19.53	P13073	19.53	P13073	19.53	P13073	19.53	P32119	27.78	P06748	21.43	P10916	25.3	P63104	24.9	P51911	23.23	P08727	24.75	P08590	27.18	Q01995	25.87	Q06830	19.6	P53999	25.98	P18859	25.93	P23284	26.85
P13473	7.07	P13473	9.27	P13473	7.07	P13473	7.07	P13473	4.88	P13473	7.07	P13473	7.07	P13473	7.07	P13473	4.88	P13473	4.88	P13473	7.07	P13473	4.88	P14406	27.71	P02763	21.39	P30101	25.15	P10606	24.81	P06576	23.06	P11021	24.16	Q9BTM1	27.13	O75506	25	P13073	19.53	P05783	25.58	P02788	25.07	P02679	26.71
P13535	20.96	P13535	19	P13535	12.8	P13535	18.79	P13535	20.86	P13535	21.27	P13535	17.14	P13535	18.74	P13535	23.34	P13535	17.4	P13535	17.4	P13535	19.41	P30041	27.68	P22392	21.05	P63104	24.9	P04179	24.77	P10599	22.86	P30101	23.96	Q8N257	26.98	P63104	24.9	P25705	19.35	P02788	25.35	P13987	25	P09382	26.67
P13637	8.98	P13637	10.96	P13637	14.31	P13637	6.42	P13637	12.14	P13637	11.25	P13637	10.66	P13637	9.38	P13637	6.91	P13637	7.6	P13637	12.04	P13637	9.67	P62979	27.56	P12109	20.82	P51571	24.86	P99999	24.76	P02675	22.81	P00568	23.71	Q99536	26.97	P10606	24.81	P61204	19.34	P05141	25.17	Q13885	24.94	Q9Y5L4	26.32
P13639	23.89	P13639	27.16	P13639	20.4	P13639	20.51	P13639	25.87	P13639	23.19	P13639	19.58	P13639	23.66	P13639	14.1	P13639	21.56	P13639	26.92	P13639	19.46	P04083	27.46	P01591	20.75	P01037	24.82	P08727	24.75	P11021	22.63	P0DTE8	23.48	P20671	26.92	P63208	24.54	P84077	19.34	P60033	25	P48047	24.88	P23280	26.3
P13645	40.41	P13645	34.25	P13645	51.37	P13645	32.02	P13645	36.64	P13645	42.64	P13645	36.13	P13645	40.07	P13645	36.13	P13645	31.85	P13645	38.01	P13645	40.58	P49755	27.4	P14927	20.72	P11142	24.46	P06748	24.49	P0DMV8	22	P0DTE7	23.48	P0C0S8	26.92	P04083	24.28	O75368	19.3	O75506	25	P10606	24.81	P00558	26.14
P13647	41.53	P13647	42.37	P13647	39.66	P13647	39.66	P13647	41.02	P13647	43.73	P13647	41.69	P13647	42.37	P13647	38.81	P13647	36.78	P13647	42.88	P13647	41.02	P62829	27.14	P0CG47	20.52	P04083	24.28	P37802	24.12	P0DMV9	22	P0DUB6	23.48	Q14011	26.74	P21796	24.03	P08590	18.97	P13987	25	P63208	24.54	P00738	26.11
P13796	13.08	P13796	18.66	P13796	12.44	P13796	16.11	P13796	14.67	P13796	11	P13796	12.28	P13796	11.96	P13796	9.89	P13796	18.34	P13796	8.93	P13796	14.83	Q5VTE0	27.06	P27348	20	P15090	24.24	P30101	23.96	P0DOX7	21.96	P07237	23.43	O14818	26.61	Q04837	23.65	P26447	18.81	P63104	24.9	P13645	24.49	P60468	26.04
P13797	2.86	P13797	3.49	P13797	3.49	P13797	3.49	P13797	3.49	P13797	3.49	P13797	3.49	P13797	3.49	P13797	1.43	P13797	3.49	P13797	2.86	P13797	4.92	P68104	27.06	P23284	19.91	P0DMV8	24.18	P00568	23.71	P09429	21.86	P55327	23.21	P00738	26.35	P13987	23.44	P0CG47	18.78	P10606	24.81	Q9UFN0	24.29	P07339	25.97
P13929	16.13	P13929	14.06	P13929	10.6	P13929	8.99	P13929	16.36	P13929	10.6	P13929	14.06	P13929	19.82	P13929	10.6	P13929	13.82	P13929	10.6	P13929	14.06	P62258	27.06	O75368	19.3	P0DMV9	24.18	P06576	23.63	P62979	21.79	Q96AG4	23.13	P01857	26.32	P0DOX5	23.39	P10606	18.6	P07437	24.55	P07585	24.23	P18859	25.93
P14174	17.39	P14174	7.83	P14174	7.83	P14174	7.83	P14174	7.83	P14174	7.83	P14174	17.39	P14174	17.39	P14174	7.83	P14174	17.39	P14174	17.39	P14174	17.39	Q9H299	26.88	P62258	19.22	P01859	24.05	P06733	23.5	P04075	21.43	P05026	23.1	Q9Y5L4	26.32	P63241	23.38	P61960	17.65	Q5VTE0	24.24	P19105	23.98	Q96IX5	25.86
P14406	27.71	P14406	27.71	P14406	27.71	P14406	27.71	P14406	27.71	P14406	27.71	P14406	27.71	P14406	27.71	P14406	27.71	P14406	27.71	P14406	27.71	P14406	27.71	P20674	26.67	P04083	19.08	P10606	24.03	P55327	23.21	P07355	20.94	P63220	22.89	P06733	26.27	Q6IS14	23.38	P00403	17.62	P68104	24.24	P06733	23.96	P56134	25.53
P14618	38.23	P14618	51.22	P14618	47.08	P14618	38.23	P14618	34.46	P14618	34.65	P14618	43.31	P14618	45.95	P14618	42.18	P14618	40.87	P14618	33.9	P14618	35.4	Q9Y5L4	26.32	P07585	18.94	P23280	23.38	P40926	23.08	P13647	20.85	P10599	22.86	P07585	26.18	P25787	23.08	P14618	17.51	Q99536	24.17	O14950	23.84	P13987	25
P14625	21.3	P14625	22.04	P14625	19.68	P14625	19.05	P14625	26.65	P14625	23.91	P14625	25.78	P14625	22.67	P14625	19.68	P14625	19.05	P14625	18.18	P14625	17.31	Q9P2E9	26.17	P07437	18.92	P12111	23.17	P63220	22.89	P02144	20.78	P39019	22.76	P56134	25.53	P61601	22.8	P55327	17.41	P12273	23.97	P23528	23.49	P63104	24.9
P16070	4.72	P16070	4.72	P16070	3.1	P16070	1.35	P16070	1.35	P16070	3.1	P16070	1.35	P16070	4.72	P16070	1.35	P16070	1.35	P16070	2.96	P16070	1.35	P51884	26.04	P26447	18.81	P07585	23.12	P39019	22.76	P14927	20.72	Q8WU39	22.75	P00558	25.42	P55327	22.77	P14174	17.39	P14618	23.92	P23297	23.4	P12273	24.66
P16402	14.48	P16402	14.48	P16402	14.93	P16402	14.48	P16402	14.48	P16402	14.48	P16402	14.93	P16402	14.48	P16402	14.48	P16402	14.48	P16402	14.48	P16402	14.48	P53999	25.98	P07339	18.69	P02679	22.96	P07355	22.71	P07305	20.62	P62851	22.4	P60174	25.3	P00738	22.66	P62857	17.39	P07585	23.12	P0DOX5	23.39	P63208	24.54
P16403	15.02	P16403	15.02	P16403	15.49	P16403	15.02	P16403	15.02	P16403	15.02	P16403	15.49	P16403	15.02	P16403	15.02	P16403	15.02	P16403	15.02	P16403	15.02	Q96IX5	25.86	P04075	18.68	P63220	22.89	P07437	22.52	P30044	20.56	O00151	22.19	P01009	25.12	P42126	22.52	P51571	17.34	P30044	22.9	P04264	23.29	P02788	24.51
P16671	1.69	P16671	5.72	P16671	1.69	P16671	1.69	P16671	4.03	P16671	4.24	P16671	1.69	P16671	4.24	P16671	4.24	P16671	4.03	P16671	4.24	P16671	3.18	Q07955	25.81	P10606	18.6	P10599	22.86	P25705	22.42	P62750	20.51	Q07955	22.18	P60033	25	P84243	22.06	Q96DA0	17.31	P63220	22.89	P0DMV8	23.24	P01009	24.16
P17661	18.51	P17661	18.72	P17661	5.53	P17661	10.64	P17661	14.68	P17661	18.72	P17661	5.53	P17661	7.66	P17661	12.55	P17661	5.53	P17661	5.53	P17661	16.17	P06576	25.71	P51888	18.59	P55327	22.77	P02675	22.4	Q9H299	20.43	Q15293	22.05	P13987	25	Q71DI3	22.06	P30101	17.23	P55327	22.77	P0DMV9	23.24	P10606	24.03
P18124	22.18	P18124	27.82	P18124	27.82	P18124	21.37	P18124	22.18	P18124	22.18	P18124	19.35	P18124	26.61	P18124	19.35	P18124	16.13	P18124	19.35	P18124	27.82	P62899	25.6	P30041	18.3	P0DOX7	21.96	P62851	22.4	Q9C005	20.2	P0DOX7	21.96	O75506	25	Q16695	22.06	P23280	17.21	P02679	22.74	Q04837	22.97	Q13885	23.82
P18206	9.26	P18206	11.2	P18206	6.35	P18206	6.44	P18206	7.58	P18206	7.23	P18206	9.26	P18206	6.17	P18206	5.47	P18206	7.32	P18206	3.97	P18206	10.32	P13987	25	P10916	18.07	P30041	21.88	O75947	22.36	Q9P2E9	19.79	P60468	21.88	P63104	24.9	P68431	22.06	P45880	17.01	P07339	22.57	O60888	22.91	P67936	23.39
P19012	40.35	P19012	29.82	P19012	23.9	P19012	25.66	P19012	23.25	P19012	25.44	P19012	23.25	P19012	28.29	P19012	23.25	P19012	18.86	P19012	23.25	P19012	21.49	O75506	25	P00568	18.04	P62979	21.79	P61978	22.03	P13073	19.53	P04075	21.43	P25789	24.9	P0DOX7	21.96	P21796	16.96	Q13011	22.56	P63220	22.89	P11142	23.37
P19105	52.05	P19105	40.35	P19105	41.52	P19105	41.52	P19105	41.52	P19105	41.52	P19105	52.05	P19105	41.52	P19105	41.52	P19105	52.05	P19105	29.82	P19105	29.82	P10606	24.81	P61960	17.65	Q01995	21.39	P11021	22.02	P08779	19.45	P06748	21.43	P10606	24.81	P13645	21.92	P02763	16.92	P04083	22.54	P07339	22.82	P30044	23.36
P19338	13.66	P19338	17.61	P19338	13.52	P19338	11.69	P19338	13.66	P19338	13.66	P19338	9.58	P19338	12.25	P19338	7.18	P19338	14.23	P19338	11.55	P19338	12.68	P30101	24.75	P18859	17.59	P02533	21.19	P0DOX7	21.96	P60866	19.33	Q01995	21.39	P06753	24.56	P60468	21.88	O95716	16.89	A6NMY6	22.42	P30101	22.77	P0DMV8	23.24
P19961	42.27	P19961	38.55	P19961	36.2	P19961	42.27	P19961	47.36	P19961	42.27	P19961	35.42	P19961	39.33	P19961	42.27	P19961	43.64	P19961	35.03	P19961	42.27	P80303	24.52	P55327	17.41	P22392	21.05	P0DMV8	21.68	P62269	19.08	P61978	21.38	P04080	24.49	P00558	21.82	P02545	16.42	P0DOX7	21.96	P35754	22.64	P0DMV9	23.24
P20671	12.31	P20671	12.31	P20671	6.92	P20671	26.92	P20671	26.92	P20671	26.92	P20671	26.92	P20671	21.54	P20671	26.92	P20671	26.92	P20671	26.92	P20671	26.92	P06748	24.49	P14174	17.39	P20774	20.81	P0DMV9	21.68	O60361	18.98	O75531	21.35	P13073	24.26	O75947	21.74	P02538	16.31	P35579	21.73	O00483	22.22	P55327	22.77
P20674	16	P20674	16	P20674	16	P20674	16	P20674	26.67	P20674	16	P20674	16	P20674	16	P20674	16	P20674	16	P20674	16	P20674	6	P24534	24.44	P80303	17.38	P02538	20.74	P30044	21.5	P30041	18.75	P19961	21.33	P18206	23.99	P51884	21.6	P07339	16.26	P06733	21.66	Q71DI3	22.06	P30084	22.76
P20774	20.13	P20774	13.76	P20774	8.39	P20774	20.13	P20774	20.13	P20774	11.07	P20774	13.76	P20774	13.76	P20774	8.39	P20774	17.45	P20774	11.07	P20774	13.76	P13073	24.26	P12111	17.28	P14927	20.72	P09429	21.4	P35268	18.75	Q562R1	21.28	P30101	23.96	P37837	21.36	P01859	16.2	P04075	21.43	Q16695	22.06	P62820	22.44
P21333	15.41	P21333	14.81	P21333	14.2	P21333	13.18	P21333	12.96	P21333	13.86	P21333	13.68	P21333	11.18	P21333	9.22	P21333	7.14	P21333	9.52	P21333	14.88	P10809	24.08	P02787	17.05	P01861	20.45	P10809	20.94	P42766	18.7	Q96BQ1	20.98	P61204	23.76	P60174	21.29	P18085	16.11	P37837	21.36	P68431	22.06	P18206	22.4
P21796	39.93	P21796	33.22	P21796	39.93	P21796	39.93	P21796	48.06	P21796	39.58	P21796	54.42	P21796	40.99	P21796	36.75	P21796	39.93	P21796	39.93	P21796	32.86	P01859	24.05	P05023	17.01	P22626	20.4	P14927	20.72	P21926	18.42	P07305	20.62	P84077	23.76	P0DMV8	21.06	P20674	16	P01903	21.26	P61978	22.03	P09211	22.38
P21810	5.43	P21810	8.15	P21810	5.43	P21810	5.43	P21810	5.43	P21810	5.43	P21810	8.15	P21810	8.15	P21810	2.99	P21810	5.43	P21810	5.43	P21810	5.43	P22626	23.51	Q15056	16.94	P35527	20.06	P62750	20.51	P40926	18.34	P62081	20.62	P11142	23.53	P0DMV9	21.06	P23297	15.96	P48735	21.24	P18206	21.96	P22392	22.37
P22392	30.26	P22392	30.26	P22392	25.66	P22392	19.08	P22392	40.13	P22392	40.13	P22392	46.71	P22392	40.13	P22392	36.84	P22392	28.95	P22392	28.95	P22392	38.82	P10916	23.49	P08590	16.92	P23284	19.91	P01009	20.33	P30084	18.28	P02545	20.18	P23528	23.49	P07195	20.96	P84243	15.44	P11142	21.21	P12111	21.91	Q13011	22.26
P22626	28.05	P22626	28.05	P22626	25.78	P22626	28.05	P22626	28.05	P22626	28.05	P22626	28.05	P22626	28.05	P22626	28.05	P22626	16.43	P22626	25.78	P22626	28.05	P20774	23.49	Q9Y281	16.87	P07919	19.78	P13647	20.17	P46782	18.14	P62829	20	P0DOX5	23.39	P23284	20.83	Q71DI3	15.44	P61626	20.95	P62979	21.79	P02675	21.59
P23280	26.3	P23280	26.3	P23280	19.16	P23280	19.16	P23280	33.77	P23280	19.16	P23280	26.3	P23280	26.3	P23280	26.3	P23280	23.38	P23280	33.77	P23280	26.3	P00441	23.38	P61978	16.85	P13073	19.53	P38646	19.73	P27482	18.12	Q9Y3U8	20	P01591	23.27	P04264	20.81	Q16695	15.44	P14927	20.72	P12109	21.69	P01857	21.55
P23284	31.94	P23284	35.19	P23284	35.19	P23284	27.78	P23284	31.02	P23284	31.94	P23284	35.19	P23284	35.19	P23284	30.09	P23284	27.78	P23284	31.02	P23284	32.41	P12109	23.35	P01876	16.83	P67936	18.95	Q06830	19.6	P00568	18.04	P62750	19.87	Q04837	22.97	P14927	20.72	P68431	15.44	P62081	20.62	P04179	21.62	P68366	21.43
P23297	15.96	P23297	15.96	P23297	15.96	P23297	15.96	P23297	15.96	P23297	15.96	P23297	15.96	P23297	15.96	P23297	15.96	P23297	15.96	P23297	15.96	P23297	15.96	P09211	23.33	P24534	16.44	P01591	18.87	P02545	19.28	O60888	17.88	P69891	19.73	P02788	22.82	P13647	20.68	P30044	15.42	O14818	20.56	P51884	21.6	P02763	21.39
P23396	22.22	P23396	39.51	P23396	27.98	P23396	31.28	P23396	31.28	P23396	36.21	P23396	36.21	P23396	31.28	P23396	25.51	P23396	22.63	P23396	27.98	P23396	32.92	P0DMV8	23.09	P0DMV8	16.22	P26447	18.81	P62269	19.08	P25705	17.72	P69892	19.73	P55327	22.77	P07585	20.61	P21926	15.35	P0CG47	20.52	Q9P2E9	21.42	P37837	21.36
P23527	40.48	P23527	40.48	P23527	40.48	P23527	35.71	P23527	40.48	P23527	41.27	P23527	40.48	P23527	40.48	P23527	32.54	P23527	40.48	P23527	40.48	P23527	40.48	P0DMV9	23.09	P0DMV9	16.22	P07339	18.69	P35527	18.78	P61960	17.65	Q03135	19.66	P35754	22.64	P30101	20.4	P04075	15.11	P12111	20.43	P02675	21.38	P35579	21.22
P23528	30.12	P23528	42.17	P23528	25.3	P23528	25.3	P23528	34.34	P23528	42.17	P23528	30.12	P23528	31.93	P23528	42.17	P23528	42.17	P23528	37.35	P23528	42.17	Q16890	23.04	P23297	15.96	P02545	18.67	P0CG47	18.78	P55327	17.41	Q06830	19.6	P13647	22.54	A6NMY6	20.35	P16403	15.02	Q9H299	20.43	P37837	21.36	P61626	20.95
P24534	16.44	P24534	16.44	P24534	16.44	P24534	16.44	P24534	16.44	P24534	16.44	P24534	16.44	P24534	16.44	P24534	16.44	P24534	16.44	P24534	16.44	P24534	16.44	P02787	22.92	O75915	15.96	P02787	18.62	P42766	18.7	P14174	17.39	P06576	19.47	P28066	22.41	P02679	20.31	P00738	14.78	P18206	20.37	O75531	21.35	P48735	20.8
P24752	24.36	P24752	35.36	P24752	16.63	P24752	27.17	P24752	24.36	P24752	24.36	P24752	25.53	P24752	17.33	P24752	19.44	P24752	20.84	P24752	23.42	P24752	19.67	P02538	22.87	P10809	15.88	P62820	18.54	Q16890	18.63	P23280	17.21	P23284	19.44	P05026	22.11	Q9C005	20.2	P10412	14.61	P04264	20.34	P61626	20.95	P14927	20.72
P24821	3.86	P24821	1.91	P24821	2.04	P24821	1.5	P24821	1.91	P24821	0.82	P24821	0.41	P24821	1.5	P24821	0.41	P24821	0.55	P24821	1.09	P24821	2.45	P63104	22.86	P67936	15.73	Q15847	18.42	P62829	18.57	P22392	17.11	P40926	19.23	P84243	22.06	P18206	20.19	P01876	14.57	Q9C005	20.2	Q01995	20.9	P07585	20.61
P24844	33.72	P24844	45.35	P24844	17.44	P24844	23.26	P24844	23.26	P24844	23.26	P24844	33.72	P24844	17.44	P24844	23.26	P24844	33.72	P24844	17.44	P24844	23.26	P55327	22.77	P27824	15.71	P13716	18.18	Q9P0L0	18.47	P45378	17.1	P62277	19.21	Q71DI3	22.06	P12111	20.08	P56385	14.49	P23280	20.13	P62854	20.87	P0CG47	20.52
P25311	22.82	P25311	31.54	P25311	23.83	P25311	20.13	P25311	22.15	P25311	15.77	P25311	16.44	P25311	28.52	P25311	16.44	P25311	12.42	P25311	19.46	P25311	14.77	P81605	22.73	P05783	15.58	P46782	18.14	Q00688	18.3	P48788	17.03	O43678	19.19	Q16695	22.06	P10809	20.07	P16402	14.48	P25787	20.09	P14927	20.72	P01876	20.35
P25398	12.88	P25398	24.24	P25398	24.24	P25398	6.06	P25398	12.88	P25398	6.06	P25398	24.24	P25398	24.24	P25398	6.06	P25398	24.24	P25398	12.88	P25398	12.88	P07339	22.57	P00441	15.58	P10809	17.98	P30084	18.28	P19652	16.92	O14745	18.99	P68431	22.06	P49720	20	P10916	14.46	P49720	20	O14818	20.56	Q9C005	20.2
P25705	40.87	P25705	40.87	P25705	37.25	P25705	38.34	P25705	38.52	P25705	37.07	P25705	40.87	P25705	40.87	P25705	36.89	P25705	45.93	P25705	40.87	P25705	40.87	P12111	22.22	P16403	15.49	P05783	17.91	P10909	18.26	P48047	16.9	P04746	18.79	P15090	21.97	P01009	19.86	P26373	14.22	P02787	19.91	O60361	20.44	P35908	19.87
P26038	15.6	P26038	18.72	P26038	17.5	P26038	11.44	P26038	17.33	P26038	17.5	P26038	15.77	P26038	17.33	P26038	10.05	P26038	15.25	P26038	10.05	P26038	14.73	P03973	21.97	P02533	15.47	P12109	17.8	Q9P2E9	18.23	Q9Y281	16.87	P0CG47	18.78	P04792	21.95	P07437	19.82	P05141	14.09	Q04695	19.68	P14618	20.34	P61978	19.65
P26373	18.96	P26373	18.96	P26373	18.96	P26373	18.96	P26373	18.96	P26373	18.96	P26373	18.96	P26373	18.96	P26373	8.06	P26373	18.96	P26373	18.96	P26373	18.96	P07437	21.62	P07305	15.46	P61960	17.65	P04083	18.21	P06748	16.67	P35268	18.75	P04264	21.74	P02787	19.77	P84103	14.02	P61978	19.65	Q9C005	20.2	P02787	19.63
P26447	27.72	P26447	16.83	P26447	18.81	P26447	7.92	P26447	7.92	P26447	7.92	P26447	7.92	P26447	7.92	P26447	7.92	P26447	18.81	P26447	18.81	P26447	18.81	P37802	21.61	Q5VTE0	15.37	P18859	17.59	P46782	18.14	P06703	16.67	P0DMV8	18.72	P48735	21.68	P13073	19.53	P05388	13.88	P13073	19.53	O75368	20.18	P13073	19.53
P27348	12.24	P27348	12.24	P27348	12.24	P27348	12.24	P27348	23.27	P27348	20	P27348	12.24	P27348	20	P27348	7.35	P27348	20	P27348	20	P27348	20	P00915	21.46	P68104	15.37	P01876	17.59	P04075	18.13	Q07955	16.53	P0DMV9	18.72	P37837	21.36	P02144	19.48	P12111	13.76	P61803	19.47	P25787	20.09	P09467	19.53
P27482	10.07	P27482	10.07	P27482	10.07	P27482	10.07	P27482	10.07	P27482	10.07	P27482	10.07	P27482	10.07	P27482	10.07	P27482	10.07	P27482	10.07	P27482	10.07	P07585	21.45	P62851	15.2	P14174	17.39	P02749	17.97	P62081	16.49	Q16890	18.63	P35579	21.22	Q5VTE0	19.48	P12273	13.7	P05109	19.35	Q9Y3U8	20	Q5VTE0	19.48
P27824	13.68	P27824	16.89	P27824	18.07	P27824	16.89	P27824	16.22	P27824	19.93	P27824	18.07	P27824	13.68	P27824	14.19	P27824	14.19	P27824	16.89	P27824	18.58	P04075	21.43	P10412	15.07	P04075	17.03	P80303	17.86	P24534	16.44	Q15847	18.42	Q04695	21.06	P68104	19.48	P02533	13.56	P0DMV8	19.19	Q99536	19.85	P68104	19.48
P29692	19.93	P29692	16.37	P29692	16.37	P29692	16.37	P29692	16.37	P29692	16.37	P29692	16.37	P29692	16.37	P29692	16.37	P29692	12.1	P29692	16.37	P29692	16.37	P02763	21.39	P30101	15.05	P02585	16.88	P39687	17.67	P35908	16.28	P17931	18.4	P12111	20.62	P61803	19.47	P48735	13.5	P0DMV9	19.19	P13073	19.53	P61803	19.47
P30041	41.96	P30041	25	P30041	41.96	P30041	25	P30041	25	P30041	27.23	P30041	40.18	P30041	40.18	P30041	27.23	P30041	49.55	P30041	36.61	P30041	40.18	P84103	21.34	P16402	14.93	Q9Y281	16.87	Q15293	17.52	P59665	15.96	P62899	18.4	P01876	20.6	P04179	19.37	P07585	13.37	O43175	19.14	P02144	19.48	P04179	19.37
P30044	44.39	P30044	44.39	P30044	36.45	P30044	36.92	P30044	36.92	P30044	44.39	P30044	36.45	P30044	44.39	P30044	20.56	P30044	44.39	P30044	36.92	P30044	44.39	P14927	20.72	P05026	14.85	P06703	16.67	Q8WU39	17.46	P59666	15.96	P13647	18.14	Q9H299	20.43	O75368	19.3	P35579	13.27	P60900	18.7	P61803	19.47	O75368	19.3
P30050	24.24	P30050	24.24	P30050	24.24	P30050	24.24	P30050	24.24	P30050	24.24	P30050	33.33	P30050	15.15	P30050	24.24	P30050	24.24	P30050	14.55	P30050	15.15	P07305	20.62	O00483	14.81	P25705	16.46	P14174	17.39	P23297	15.96	P46782	18.14	Q9C005	20.2	Q96DA0	19.23	Q8WU39	13.23	P00338	18.67	P05141	19.46	P62277	19.21
P30086	46.52	P30086	30.48	P30086	41.71	P30086	37.43	P30086	39.57	P30086	46.52	P30086	38.5	P30086	42.25	P30086	31.55	P30086	34.76	P30086	39.57	P30086	49.2	P25398	20.45	Q8N5K1	14.81	P24534	16.44	P24752	17.33	P16403	15.96	P51858	17.92	P25787	20.09	P25705	19.17	P23396	13.17	P19012	18.64	P11142	19.35	P0DOX5	19.15
P30101	27.52	P30101	38.02	P30101	32.48	P30101	28.12	P30101	23.37	P30101	38.02	P30101	21.78	P30101	28.12	P30101	23.56	P30101	19.41	P30101	28.12	P30101	33.27	P01861	20.45	Q14103	14.65	P12429	16.1	P23280	17.21	A6NMY6	15.93	O60888	17.88	Q01469	20	P14618	19.02	P25398	12.88	P07195	18.56	P62277	19.21	O60361	18.98
P31946	23.58	P31946	23.58	P31946	31.3	P31946	23.58	P31946	19.11	P31946	23.58	P31946	23.58	P31946	26.42	P31946	23.58	P31946	22.76	P31946	15.04	P31946	23.58	Q14011	20.35	P13647	14.58	Q99536	16.03	Q9Y2B0	17.03	P04083	15.9	P25705	17.72	P49720	20	P67936	18.95	Q9Y536	12.8	P62820	18.54	P10809	19.2	P12111	18.95
P31949	34.29	P31949	34.29	P31949	42.86	P31949	42.86	P31949	42.86	P31949	34.29	P31949	34.29	P31949	42.86	P31949	34.29	P31949	25.71	P31949	42.86	P31949	42.86	P11142	20.28	P20774	14.43	P61204	16.02	Q562R1	17.02	P13987	15.62	P02749	17.68	P61978	19.65	P07339	18.93	P61009	12.78	P09228	18.44	Q13510	18.99	P53999	18.9
P32119	28.28	P32119	32.32	P32119	28.28	P32119	28.28	P32119	28.28	P32119	32.32	P32119	32.32	P32119	28.28	P32119	28.28	P32119	28.28	P32119	31.82	P32119	28.28	P02533	20.13	Q96DA0	14.42	P84077	16.02	P30050	16.97	Q06830	15.58	P61960	17.65	P00915	19.54	Q13011	18.9	P37837	12.76	P21926	18.42	P09467	18.93	P02545	18.83
P33778	40.48	P33778	40.48	P33778	40.48	P33778	35.71	P33778	40.48	P33778	41.27	P33778	40.48	P33778	40.48	P33778	32.54	P33778	40.48	P33778	40.48	P33778	40.48	P23280	20.13	P26373	14.22	P23297	15.96	P14618	16.95	P00441	15.58	P45378	17.47	P61803	19.47	Q13885	18.88	P04083	12.72	P06748	18.37	P53999	18.9	P07195	18.56
P35527	21.51	P35527	28.89	P35527	27.93	P35527	27.77	P35527	22.15	P35527	26.48	P35527	21.51	P35527	22.47	P35527	31.78	P35527	22.79	P35527	11.24	P35527	27.93	P61247	20.08	P00915	14.18	P59665	15.96	P06703	16.67	P10412	15.53	P14174	17.39	P04179	19.37	P0CG47	18.78	Q99536	12.72	P01859	18.23	Q9UHG3	18.81	P23396	18.52
P35579	25.66	P35579	27.45	P35579	21.63	P35579	20.97	P35579	24.18	P35579	28.67	P35579	22.86	P35579	23.32	P35579	16.99	P35579	16.73	P35579	20.71	P35579	26.22	Q9Y3U8	20	Q13885	14.16	P59666	15.96	P62081	16.49	P02533	15.47	Q07021	17.38	P22626	19.26	P12109	18.77	P04792	12.68	P30101	18.22	P35268	18.75	Q16629	18.49
P35749	16.53	P35749	17.75	P35749	12.88	P35749	14.66	P35749	12.12	P35749	19.17	P35749	12.98	P35749	12.17	P35749	7.86	P35749	12.47	P35749	9.33	P35749	15.57	O00264	20	P05141	14.09	O00264	15.9	P24534	16.44	P05141	15.44	Q9P2E9	17.23	Q96DA0	19.23	P35268	18.75	P04179	12.61	P01009	17.94	P60900	18.7	Q96FQ6	18.45
P35754	10.38	P35754	10.38	P35754	10.38	P35754	10.38	P35754	10.38	P35754	10.38	P35754	10.38	P35754	10.38	P35754	10.38	P35754	10.38	P35754	10.38	P35754	10.38	P00738	19.7	O43175	14.07	P04179	15.77	P05026	16.17	P20774	15.44	P23280	17.21	P62258	19.22	P60900	18.7	P02679	12.36	P61960	17.65	P20618	18.67	P04075	18.41
P35908	26.76	P35908	32.86	P35908	38.65	P35908	25.98	P35908	22.22	P35908	22.38	P35908	34.43	P35908	23.79	P35908	21.6	P35908	16.59	P35908	29.11	P35908	22.54	P08779	19.45	P0DOX7	14.02	P08133	15.6	P07195	16.17	Q8IZP2	15.42	P19338	17.18	P14618	19.21	Q15293	18.43	P04080	12.24	P84243	17.65	P07195	18.56	P06748	18.37
P36578	10.07	P36578	13.82	P36578	8.2	P36578	10.07	P36578	13.58	P36578	10.07	P36578	8.2	P36578	12.18	P36578	10.07	P36578	8.2	P36578	6.09	P36578	8.2	P27824	19.43	P84103	14.02	P00441	15.58	P54727	16.14	P16402	15.38	P19652	16.92	P07437	19.14	Q9P2E9	18.37	P02749	12.17	Q71DI3	17.65	P62820	18.54	Q99536	18.32
P36957	8.61	P36957	5.74	P36957	7.73	P36957	5.96	P36957	8.39	P36957	11.48	P36957	10.38	P36957	3.97	P36957	3.97	P36957	10.38	P36957	3.97	P36957	7.73	P02511	19.43	P25705	13.74	P16403	15.49	Q9H299	16.13	P62851	15.2	P07437	16.67	P07910	18.95	P06748	18.37	Q04837	12.16	Q16695	17.65	P05090	18.52	P01859	18.23
P37802	33.67	P37802	14.57	P37802	13.07	P37802	18.09	P37802	17.09	P37802	17.59	P37802	10.55	P37802	10.05	P37802	10.05	P37802	22.11	P37802	23.62	P37802	19.1	P62277	19.21	P46782	13.73	P07305	15.46	Q5VTE0	16.02	P07602	15.08	P35527	16.53	P53999	18.9	P01859	18.23	P01037	12.06	P68431	17.65	Q16629	18.49	P27482	18.12
P38646	17.97	P38646	19.44	P38646	13.11	P38646	12.67	P38646	15.46	P38646	14.87	P38646	12.67	P38646	10.6	P38646	10.6	P38646	17.67	P38646	13.11	P38646	15.61	P59665	19.15	P12273	13.7	P19338	15.21	P68104	16.02	P01857	15.04	P60033	16.53	P17174	18.89	P27482	18.12	P43307	11.89	P01857	17.54	P06748	18.37	P10916	18.07
P40925	14.37	P40925	12.57	P40925	13.47	P40925	10.48	P40925	10.18	P40925	14.97	P40925	15.27	P40925	14.97	P40925	9.88	P40925	7.49	P40925	10.18	P40925	7.49	P59666	19.15	P13073	13.61	P62851	15.2	P23297	15.96	P51858	15	P24534	16.44	P54819	18.83	P10916	18.07	P01861	11.87	Q13885	17.53	P35579	18.32	Q04695	18.06
P40926	51.18	P40926	37.28	P40926	40.24	P40926	32.25	P40926	31.66	P40926	37.28	P40926	35.5	P40926	42.01	P40926	41.12	P40926	39.94	P40926	39.35	P40926	40.83	O43175	19.14	P19012	13.6	Q15293	15.11	A6NMY6	15.93	P11142	14.86	P29692	16.37	P0CG47	18.78	P00568	18.04	P05109	11.83	Q8WU39	17.46	P01859	18.23	P00568	18.04
P41219	6.17	P41219	6.17	P41219	6.17	P41219	6.17	P41219	6.17	P41219	6.17	P41219	6.17	P41219	6.17	P41219	4.47	P41219	6.17	P41219	6.17	P41219	6.17	P62269	19.08	P02538	13.48	P10412	15.07	P13796	15.79	P0CG47	14.85	P07195	16.17	Q5VTE0	18.61	P02675	17.92	O75947	11.8	P14174	17.39	P27482	18.12	P49411	18.02
P43307	11.89	P43307	11.89	P43307	11.89	P43307	11.89	P43307	11.89	P43307	11.89	P43307	11.89	P43307	11.89	P43307	11.89	P43307	11.89	P43307	11.89	P43307	11.89	P54819	18.83	P07195	13.47	P16402	14.93	P05141	15.77	Q8N5K1	14.81	P54727	16.14	P68104	18.61	Q13228	17.8	Q03135	11.8	P62857	17.39	P10916	18.07	P61960	17.65
P45880	38.44	P45880	38.44	P45880	27.89	P45880	35.03	P45880	38.78	P45880	35.03	P45880	38.78	P45880	38.44	P45880	27.21	P45880	36.73	P45880	38.78	P45880	30.95	P0CG47	18.78	P00918	13.46	P09429	14.88	P19338	15.63	P02749	14.78	Q9H299	16.13	P07195	18.56	P12110	17.76	P00739	11.78	O75947	17.39	P02679	17.88	P30101	17.62
P46776	7.43	P46776	7.43	P46776	7.43	P46776	7.43	P46776	7.43	P46776	7.43	P46776	14.19	P46776	7.43	P46776	7.43	P46776	14.19	P46776	14.19	P46776	7.43	P07919	18.68	P62750	13.46	P0CG47	14.85	P63241	15.58	Q16629	14.71	P11142	16.1	P62820	18.54	P61960	17.65	P62258	11.76	P21333	17.38	P55327	17.86	Q04837	17.57
P46782	18.14	P46782	18.14	P46782	18.14	P46782	18.14	P46782	18.14	P46782	18.14	P46782	18.14	P46782	18.14	P46782	21.57	P46782	13.73	P46782	11.76	P46782	18.14	P01009	18.66	P83731	13.38	P05026	14.85	P00441	15.58	P61978	14.47	Q5VTE0	16.02	P02679	18.54	P01876	17.59	P18206	11.73	P21796	17.31	P80303	17.86	P14174	17.39
P46940	7.72	P46940	9.84	P46940	8.03	P46940	7.18	P46940	5.73	P46940	10.02	P46940	4.53	P46940	7.18	P46940	4.83	P46940	10.14	P46940	7.48	P46940	6.22	P25705	18.63	P30048	13.28	P37837	14.84	P16403	15.49	P01009	14.35	P68104	16.02	Q16629	18.49	Q99536	17.56	P56134	11.7	P05413	17.29	P08133	17.68	P62857	17.39
P48735	35.18	P48735	27.88	P48735	32.08	P48735	25.88	P48735	32.3	P48735	26.11	P48735	36.06	P48735	32.74	P48735	35.62	P48735	20.35	P48735	29.2	P48735	25.66	P05026	18.48	P61204	13.26	P28325	14.79	P07305	15.46	P23284	14.35	P23297	15.96	Q15293	18.43	O14818	17.34	P60174	11.65	P00739	17.24	P61960	17.65	O14818	17.34
P51884	23.96	P51884	20.12	P51884	20.12	P51884	20.12	P51884	26.33	P51884	26.33	P51884	14.79	P51884	21.01	P51884	20.12	P51884	26.33	P51884	17.75	P51884	32.25	Q15847	18.42	P84077	13.26	P00738	14.78	P10412	15.07	P38646	14.29	P16403	15.96	P25788	18.43	P51571	17.34	P15090	11.36	P08133	17.24	P00739	17.53	P00739	17.24
P51888	8.64	P51888	10.99	P51888	6.02	P51888	8.38	P51888	8.64	P51888	6.02	P51888	6.02	P51888	3.14	P51888	3.14	P51888	6.02	P51888	8.64	P51888	6.02	P19338	18.31	Q8WU39	13.23	P00918	14.62	Q13885	15.06	P26373	14.22	P31946	15.85	P0DMV8	18.41	P53999	17.32	P14625	11.33	P09211	17.14	Q8WU39	17.46	P00352	17.17
P54652	9.23	P54652	9.39	P54652	9.55	P54652	11.58	P54652	12.21	P54652	9.39	P54652	9.7	P54652	11.11	P54652	9.55	P54652	11.27	P54652	9.23	P54652	11.58	P31946	18.29	P29692	13.17	P12110	14.62	P16402	14.93	P05783	14.19	P04179	15.77	P0DMV9	18.41	P05413	17.29	P04632	11.19	P02533	16.95	P24844	17.44	P05141	17.11
P55268	4.45	P55268	3	P55268	4.45	P55268	3	P55268	3.5	P55268	1.56	P55268	3.34	P55268	0.61	P55268	2.17	P55268	3.34	P55268	2.73	P55268	2.06	P30084	18.28	P23396	13.17	P01009	14.59	Q14103	14.65	P16401	14.16	O43175	15.76	P28325	18.31	P00739	17.24	Q562R1	11.17	Q01995	16.92	P62857	17.39	P19012	17.11
P57053	40.48	P57053	40.48	P57053	41.27	P57053	35.71	P57053	40.48	P57053	41.27	P57053	41.27	P57053	41.27	P57053	31.75	P57053	41.27	P57053	40.48	P57053	40.48	P46782	18.14	P02545	12.95	P62258	14.51	P08294	14.58	P10809	14.14	Q13885	15.73	Q13011	18.29	P05141	17.11	Q8NHW5	11.04	P00558	16.79	P51571	17.34	P25787	17.09
P58876	40.48	P58876	40.48	P58876	41.27	P58876	35.71	P58876	40.48	P58876	41.27	P58876	41.27	P58876	41.27	P58876	31.75	P58876	41.27	P58876	40.48	P58876	40.48	P61960	17.65	Q07955	12.9	P61978	14.47	P62258	14.51	Q562R1	14.1	P24752	15.69	P30084	18.28	P04792	17.07	P08133	10.85	Q562R1	16.76	O43175	17.07	P12110	16.68
P60174	44.58	P60174	56.22	P60174	36.55	P60174	28.51	P60174	33.33	P60174	33.73	P60174	36.95	P60174	49	P60174	41.77	P60174	28.51	P60174	33.73	P60174	28.51	P01876	17.59	P25398	12.88	P99999	14.29	O60240	14.37	P84103	14.02	Q96HY6	15.61	P01859	18.23	P11142	17.03	P07305	10.82	P17174	16.71	Q96DA0	16.83	P06703	16.67
P60660	56.95	P60660	54.3	P60660	56.95	P60660	55.63	P60660	55.63	P60660	55.63	P60660	58.28	P60660	55.63	P60660	56.95	P60660	47.02	P60660	54.3	P60660	56.95	Q15293	17.52	P19338	12.82	P26373	14.22	O43175	14.26	O00151	13.98	P10412	15.53	P27482	18.12	P26447	16.83	P39656	10.75	P06703	16.67	P12235	16.78	P62081	16.49
P60709	60	P60709	40.8	P60709	42.13	P60709	45.07	P60709	48.27	P60709	48.27	P60709	53.07	P60709	43.47	P60709	56	P60709	43.73	P60709	52.8	P60709	44.8	Q8WU39	17.46	Q9Y536	12.8	P14625	14.2	P54819	14.23	O43175	13.88	P48047	15.49	P10916	18.07	P14625	16.81	P11142	10.68	P23396	16.46	P06703	16.67	P36957	16.34
P61224	6.52	P61224	17.93	P61224	26.09	P61224	11.96	P61224	11.96	P61224	14.67	P61224	12.5	P61224	11.96	P61224	11.96	P61224	6.52	P61224	6.52	P61224	6.52	P14174	17.39	P04179	12.61	P51888	14.14	Q06323	14.06	P51888	13.87	Q8IZP2	15.42	Q9P2E9	18.01	P22626	16.71	P61803	10.62	P18621	16.3	P60033	16.53	Q03135	16.29
P61604	59.8	P61604	59.8	P61604	42.16	P61604	50	P61604	52.94	P61604	51.96	P61604	59.8	P61604	59.8	P61604	51.96	P61604	42.16	P61604	42.16	P61604	42.16	Q16698	17.31	P00738	12.56	P38646	14.14	P84103	14.02	Q07020	13.83	P16402	15.38	P08133	17.98	P62081	16.49	P61601	10.36	P05388	16.09	P62081	16.49	P35527	16.21
P61978	12.96	P61978	17.93	P61978	8.64	P61978	10.58	P61978	11.45	P61978	6.91	P61978	8.86	P61978	12.96	P61978	6.48	P61978	6.91	P61978	9.5	P61978	4.54	Q96BQ1	16.96	Q96BQ1	12.5	Q562R1	14.1	O00151	13.98	P39019	13.79	P14618	15.25	P61960	17.65	P19012	16.23	P23528	10.24	P61204	16.02	Q03135	16.29	P05026	16.17
P61981	10.93	P61981	10.93	P61981	10.93	P61981	14.98	P61981	18.22	P61981	22.67	P61981	10.93	P61981	10.93	P61981	14.98	P61981	7.29	P61981	7.29	P61981	14.98	P00918	16.92	P68366	12.5	Q06323	14.06	Q07020	13.83	P30049	13.69	P21796	15.19	P02787	17.62	P01861	16.16	P53999	10.24	P84077	16.02	Q5VTE0	16.23	P18085	16.11
P62081	16.49	P62081	31.96	P62081	31.96	P62081	20.62	P62081	31.96	P62081	31.96	P62081	20.62	P62081	25.77	P62081	26.29	P62081	27.84	P62081	31.96	P62081	31.96	P02585	16.88	P18124	12.5	P84103	14.02	P55145	13.74	P69891	13.61	P30084	15.17	Q13885	17.53	Q9H299	16.13	Q9Y281	10.24	P23297	15.96	P68104	16.23	P05388	16.09
P62241	20.19	P62241	26.44	P62241	26.44	P62241	26.44	P62241	32.69	P62241	26.44	P62241	26.44	P62241	26.44	P62241	20.19	P62241	22.12	P62241	26.44	P62241	26.44	Q13885	16.85	P14625	12.45	P19012	13.6	P13073	13.61	P69892	13.61	P23528	15.06	P00739	17.53	P07602	16.03	P23284	10.19	P59665	15.96	P18085	16.11	P20674	16
P62258	31.76	P62258	35.29	P62258	27.84	P62258	32.94	P62258	32.94	P62258	34.51	P62258	42.75	P62258	39.22	P62258	28.63	P62258	24.31	P62258	32.94	P62258	28.63	P26447	16.83	P19652	12.44	P10909	13.59	P69891	13.61	P19338	13.52	P01857	15.04	Q8WU39	17.46	P20674	16	P30048	10.16	P59666	15.96	P61204	16.02	P60866	15.97
P62750	13.46	P62750	8.33	P62750	13.46	P62750	13.46	P62750	8.33	P62750	13.46	P62750	13.46	P62750	13.46	P62750	8.33	P62750	8.33	P62750	8.33	P62750	13.46	P05141	16.78	P17931	12.4	P62750	13.46	P69892	13.61	P11940	13.52	P30040	14.94	P14174	17.39	P07305	15.98	P60866	10.08	P15090	15.91	P84077	16.02	P23297	15.96
P62753	14.06	P62753	14.06	P62753	8.03	P62753	8.03	P62753	14.06	P62753	14.06	P62753	14.06	P62753	14.06	P62753	8.03	P62753	4.82	P62753	10.84	P62753	14.06	P12235	16.78	P49755	12.33	P05023	13.39	P18206	13.58	P0DOX5	13.36	P10909	14.92	P45880	17.35	P23297	15.96	P27482	10.07	P04179	15.77	P20674	16	P00338	15.96
P62805	41.75	P62805	50.49	P62805	50.49	P62805	52.43	P62805	51.46	P62805	58.25	P62805	49.51	P62805	58.25	P62805	41.75	P62805	52.43	P62805	57.28	P62805	52.43	P06703	16.67	P08133	12.33	P30048	13.28	P07602	13.55	P07437	13.29	P38117	14.9	P51571	17.34	P16403	15.96	P20337	10.05	P01591	15.72	P12110	16	Q01995	15.92
P62807	40.48	P62807	40.48	P62807	41.27	P62807	35.71	P62807	40.48	P62807	41.27	P62807	41.27	P62807	41.27	P62807	31.75	P62807	41.27	P62807	40.48	P62807	40.48	P12110	16.58	P04080	12.24	Q8WU39	13.23	P51888	13.35	P12111	13.28	Q8N5K1	14.81	Q07955	17.34	P01591	15.72	P20336	10	P0DOX5	15.59	P15090	15.91	P49721	15.92
P62829	5.71	P62829	16.43	P62829	22.14	P62829	16.43	P62829	5.71	P62829	22.14	P62829	5.71	P62829	11.43	P62829	5.71	P62829	16.43	P62829	10.71	P62829	10.71	P62081	16.49	P42126	11.92	P27824	13.18	P02538	13.3	Q8WU39	13.23	P05141	14.77	P21796	17.31	P61978	15.55	P81605	10	P16403	15.49	P27348	15.51	P01591	15.72
P62834	6.52	P62834	17.93	P62834	26.09	P62834	11.96	P62834	11.96	P62834	14.67	P62834	12.5	P62834	11.96	P62834	11.96	P62834	6.52	P62834	6.52	P62834	6.52	Q03135	16.29	P43307	11.89	P29692	13.17	P25398	12.88	P10909	13.14	Q16629	14.71	P05413	17.29	P10412	15.53	P05023	9.78	P09429	15.35	P16403	15.49	P15880	15.7
P62851	15.2	P62851	15.2	P62851	15.2	P62851	15.2	P62851	15.2	P62851	15.2	P62851	15.2	P62851	8	P62851	15.2	P62851	15.2	P62851	15.2	P62851	15.2	P30048	16.02	Q03135	11.8	P23396	13.17	Q9Y536	12.8	P02679	13.02	Q14103	14.65	P00338	17.17	P16402	15.38	P24534	9.78	P01876	15.33	P07305	15.46	P63241	15.58
P62857	30.43	P62857	30.43	P62857	30.43	P62857	17.39	P62857	30.43	P62857	30.43	P62857	30.43	P62857	30.43	P62857	30.43	P62857	17.39	P62857	17.39	P62857	30.43	P23297	15.96	P00739	11.78	P51911	13.13	P12235	12.75	P24752	12.88	P01876	14.57	P05141	17.11	P35579	15.05	P12235	9.73	Q07955	15.32	P00352	15.37	P84243	15.44
P62937	49.09	P62937	47.88	P62937	49.09	P62937	49.09	P62937	47.88	P62937	49.09	P62937	49.09	P62937	47.88	P62937	47.88	P62937	47.88	P62937	36.97	P62937	47.88	P16403	15.96	Q16890	11.76	Q9P2E9	13.12	O75964	12.62	P25398	12.88	Q14011	14.53	P19012	17.11	O43175	15.01	Q96E17	9.69	P12235	15.1	P09429	15.35	Q71DI3	15.44
P62979	21.79	P62979	21.79	P62979	27.56	P62979	27.56	P62979	27.56	P62979	27.56	P62979	27.56	P62979	21.79	P62979	21.79	P62979	27.56	P62979	27.56	P62979	27.56	O75915	15.96	P02675	11.61	P25398	12.88	Q96BQ1	12.5	P80303	12.86	P12110	14.33	P00918	16.92	P04632	14.93	P07602	9.54	P07602	15.08	P01876	15.33	Q16695	15.44
P62987	26.56	P62987	26.56	P62987	33.59	P62987	33.59	P62987	33.59	P62987	33.59	P62987	33.59	P62987	26.56	P62987	26.56	P62987	33.59	P62987	33.59	P62987	33.59	P15090	15.91	P07602	11.45	Q9Y536	12.8	P18124	12.5	P62753	12.85	P54819	14.23	P06703	16.67	P04216	14.91	P61978	9.5	P10412	15.07	P21333	15.3	P68431	15.44
P63104	28.57	P63104	29.39	P63104	32.24	P63104	32.24	P63104	32.24	P63104	32.24	P63104	17.14	P63104	25.31	P63104	24.9	P63104	24.9	P63104	17.14	P63104	32.24	P05023	15.84	P62829	11.43	P05141	12.75	P07910	12.42	Q9Y536	12.8	P26373	14.22	Q16836	16.56	P45378	14.87	P13716	9.39	P68366	14.96	Q9Y3D6	15.13	P25789	15.33
P63261	60	P63261	40.8	P63261	42.13	P63261	45.07	P63261	48.27	P63261	48.27	P63261	53.07	P63261	43.47	P63261	56	P63261	43.73	P63261	52.8	P63261	44.8	P14625	15.69	P35754	11.32	O75964	12.62	P11940	12.42	Q5VTE0	12.77	P16401	14.16	P02533	16.53	P28325	14.79	P00441	9.09	P16402	14.93	P10412	15.07	P60033	15.25
P67936	19.35	P67936	15.73	P67936	15.32	P67936	19.76	P67936	15.32	P67936	22.58	P67936	15.32	P67936	15.73	P67936	15.73	P67936	19.76	P67936	19.76	P67936	19.35	P60468	15.62	P08779	11.21	O14745	12.57	P06396	12.4	P68104	12.77	Q06323	14.06	P62081	16.49	Q16629	14.71	Q96BQ1	8.93	P13647	14.92	P16402	14.93	P30041	15.18
P68104	14.5	P68104	17.97	P68104	22.94	P68104	17.97	P68104	21.21	P68104	21.21	P68104	17.53	P68104	20.35	P68104	17.1	P68104	22.94	P68104	14.5	P68104	17.1	P10412	15.53	Q562R1	11.17	Q96BQ1	12.5	P17931	12.4	P12235	12.75	P84103	14.02	Q8NI22	16.44	P21333	14.66	P45378	8.92	P04216	14.91	P45378	14.87	Q9Y3D6	15.13
P68133	52.25	P68133	38.46	P68133	38.46	P68133	43.77	P68133	47.75	P68133	46.68	P68133	38.46	P68133	59.95	P68133	47.75	P68133	52.52	P68133	47.48	P68133	47.48	P16402	15.38	P01009	11	P39019	12.41	O00483	12.35	P14618	12.62	P46783	13.94	P04271	16.3	P62277	14.57	P60953	8.9	P45378	14.87	P05026	14.85	P16403	15.02
P68366	35.71	P68366	39.06	P68366	42.19	P68366	43.75	P68366	45.54	P68366	42.19	P68366	38.39	P68366	40.4	P68366	27.23	P68366	38.39	P68366	34.15	P68366	41.74	P62851	15.2	Q07021	10.99	Q14103	12.39	Q13765	12.09	P04179	12.61	P04083	13.87	P23284	16.2	P00352	14.57	P49720	8.78	Q06323	14.86	P0CG47	14.85	O43175	15.01
P68431	11.76	P68431	16.91	P68431	11.76	P68431	13.24	P68431	5.15	P68431	16.91	P68431	10.29	P68431	11.76	P68431	5.15	P68431	16.91	P68431	16.91	P68431	5.15	P07602	15.08	P10909	10.91	P30040	12.26	P20774	12.08	P05026	12.54	P18206	13.84	P18085	16.11	P30050	14.55	P46781	8.76	P28325	14.79	Q9Y224	14.75	P20618	14.94
P68871	77.55	P68871	82.99	P68871	74.15	P68871	84.35	P68871	84.35	P68871	82.99	P68871	82.99	P68871	74.15	P68871	77.55	P68871	74.15	P68871	74.15	P68871	82.99	P28325	14.79	P00338	10.84	P27348	12.24	P21810	11.96	Q96BQ1	12.5	P30049	13.69	P61601	16.06	P56385	14.49	P10809	8.73	Q16629	14.71	P13647	14.58	P04632	14.93
P69891	13.61	P69891	6.8	P69891	6.8	P69891	6.8	P69891	6.8	P69891	6.8	P69891	6.8	P69891	6.8	P69891	6.8	P69891	6.8	P69891	6.8	P69891	6.8	Q16629	14.71	Q14847	10.73	P04080	12.24	P43307	11.89	Q14103	12.39	P38646	13.55	P07602	16.03	Q9Y2B0	14.29	P07195	8.68	Q9UKX2	14.53	P22626	14.45	O95678	14.88
P69892	13.61	P69892	6.8	P69892	6.8	P69892	6.8	P69892	6.8	P69892	6.8	P69892	6.8	P69892	6.8	P69892	6.8	P69892	6.8	P69892	6.8	P69892	6.8	P12429	14.55	P61803	10.62	P55083	12.16	P05109	11.83	P04080	12.24	Q00688	13.39	P20674	16	P54819	14.23	P84098	8.67	O60888	14.53	P35908	14.24	P45378	14.87
P69905	42.96	P69905	31.69	P69905	31.69	P69905	52.11	P69905	52.11	P69905	31.69	P69905	31.69	P69905	42.96	P69905	31.69	P69905	52.11	P69905	63.38	P69905	52.11	P46783	14.55	P13929	10.6	P18206	12.08	O00264	11.79	P07195	11.98	P0DOX5	13.36	P59665	15.96	P26373	14.22	P35268	8.59	P22626	14.45	P54819	14.23	P80303	14.76
P80303	6.19	P80303	6.19	P80303	9.76	P80303	13.1	P80303	13.1	P80303	17.86	P80303	14.76	P80303	14.29	P80303	9.52	P80303	13.1	P80303	9.52	P80303	9.52	P61978	14.47	Q9P0L0	10.44	Q07021	12.06	Q96AE4	11.65	P21810	11.96	P51888	13.35	P59666	15.96	P46776	14.19	P18124	8.47	P54819	14.23	P26373	14.22	P10412	14.61
P84103	14.02	P84103	14.02	P84103	14.02	P84103	14.02	P84103	14.02	P84103	14.02	P84103	14.02	P84103	14.02	P84103	5.49	P84103	14.02	P84103	14.02	P84103	14.02	Q15363	14.43	P84243	10.29	P02794	12.02	P45378	11.52	P48735	11.95	Q01469	13.33	P23297	15.96	P16401	14.16	P04843	8.4	P26373	14.22	P46776	14.19	P28066	14.52
P84243	11.76	P84243	16.91	P84243	11.76	P84243	13.24	P84243	5.15	P84243	16.91	P84243	10.29	P84243	11.76	P84243	5.15	P84243	40.44	P84243	16.91	P84243	5.15	P62249	14.38	Q71DI3	10.29	P42126	11.92	Q09666	11.39	P43307	11.89	P10809	13.26	P12109	15.95	P84103	14.02	O95678	8.35	P00915	14.18	P00915	14.18	P62258	14.51
P98160	5.83	P98160	5.78	P98160	5.69	P98160	3.89	P98160	5.06	P98160	5.78	P98160	5.4	P98160	4.42	P98160	4.42	P98160	5.33	P98160	5.15	P98160	5.35	Q04695	14.35	Q16695	10.29	Q9BVK6	11.91	P12111	11.27	P05109	11.83	Q96AE4	13.2	P04040	15.94	P05388	13.88	P62750	8.33	P16401	14.16	P18621	14.13	P56385	14.49
P99999	14.29	P99999	14.29	P99999	14.29	P99999	31.43	P99999	14.29	P99999	14.29	P99999	14.29	P99999	14.29	P99999	14.29	P99999	14.29	P99999	14.29	P99999	14.29	P99999	14.29	P68431	10.29	P06748	11.9	P62899	11.2	P13796	11.8	P62820	13.17	P31946	15.85	Q07020	13.83	P02788	8.31	P84103	14.02	Q562R1	14.1	P16402	14.48
Q01105	7.24	Q01105	7.24	Q01105	7.24	Q01105	7.24	Q01105	3.45	Q01105	7.24	Q01105	7.24	Q01105	7.24	Q01105	7.24	Q01105	8.28	Q01105	3.45	Q01105	7.24	Q562R1	14.1	P53999	10.24	P43307	11.89	P22392	11.18	Q03135	11.8	P07602	12.98	Q96HY6	15.61	Q15819	13.79	Q9Y224	8.2	Q07020	13.83	Q15365	14.04	P09429	14.42
Q01518	7.58	Q01518	2.74	Q01518	2.74	Q01518	2.74	Q01518	2.74	Q01518	7.58	Q01518	2.74	Q01518	2.74	Q01518	2.74	Q01518	2.74	Q01518	2.74	Q01518	7.58	P08133	13.97	P13796	10.21	P05109	11.83	P21333	11.11	O00264	11.79	P12111	12.97	P16403	15.49	P55145	13.74	B7ZW38	8.19	P30084	13.79	P14625	13.95	P54819	14.23
Q01995	39.8	Q01995	32.84	Q01995	27.36	Q01995	34.33	Q01995	34.33	Q01995	32.34	Q01995	34.33	Q01995	39.8	Q01995	21.39	Q01995	27.36	Q01995	27.36	Q01995	34.33	P00338	13.86	P45880	10.2	Q03135	11.8	P00738	11.08	P09497	11.79	P30041	12.95	P07305	15.46	P46782	13.73	O60812	8.19	P39019	13.79	P07602	13.93	P46776	14.19
Q02878	9.72	Q02878	12.5	Q02878	11.11	Q02878	12.5	Q02878	21.18	Q02878	14.24	Q02878	15.28	Q02878	12.5	Q02878	6.25	Q02878	3.47	Q02878	6.6	Q02878	14.24	P00739	13.79	P16401	10.18	P00739	11.78	P38159	11	P19012	11.62	P25398	12.88	P49721	15.42	P12273	13.7	B2RXH8	8.19	P48788	13.74	P23284	13.89	Q9P2E9	14.18
Q04695	35.19	Q04695	35.65	Q04695	36.57	Q04695	42.13	Q04695	33.33	Q04695	45.83	Q04695	34.72	Q04695	40.05	Q04695	30.32	Q04695	24.54	Q04695	24.54	Q04695	32.64	O43181	13.71	P51911	10.1	P61247	11.74	P02787	10.89	P26583	11.48	P80303	12.86	P02763	15.42	P30049	13.69	P0DMR1	8.19	P46782	13.73	Q13228	13.77	P22626	14.16
Q06830	41.21	Q06830	35.68	Q06830	41.21	Q06830	41.71	Q06830	36.68	Q06830	41.21	Q06830	41.71	Q06830	41.21	Q06830	41.21	Q06830	35.68	Q06830	41.21	Q06830	41.71	P30049	13.69	O43678	10.1	Q07955	11.69	P01876	10.8	Q92520	11.45	P61626	12.84	P68366	15.4	Q9P0L0	13.65	P12109	8.17	P30049	13.69	P55145	13.74	P21796	14.13
Q07065	4.15	Q07065	1.5	Q07065	3.32	Q07065	5.15	Q07065	5.65	Q07065	3.32	Q07065	1.5	Q07065	1.5	Q07065	1.83	Q07065	1.83	Q07065	3.32	Q07065	1.83	P98160	13.57	P60866	10.08	Q13228	11.65	Q14847	10.73	P01859	11.39	P35908	12.83	P02749	15.36	Q13404	13.61	Q9Y277	8.13	P02749	13.62	P46782	13.73	P12235	14.09
Q09666	1.15	Q09666	1.24	Q09666	0.71	Q09666	1.15	Q09666	1.31	Q09666	1.04	Q09666	1.46	Q09666	1.31	Q09666	1	Q09666	0.27	Q09666	0.68	Q09666	1.1	P62750	13.46	P27482	10.07	Q9Y5L4	11.58	Q96FQ6	10.68	P18206	11.38	Q9Y536	12.8	Q06323	15.26	P69891	13.61	P25787	8.12	P12109	13.62	P30049	13.69	P84103	14.02
Q13813	13.23	Q13813	13.71	Q13813	9.22	Q13813	11.45	Q13813	8.41	Q13813	11.41	Q13813	12.01	Q13813	8.82	Q13813	7.73	Q13813	7.89	Q13813	8.01	Q13813	6.72	Q01105	13.45	P81605	10	P13473	11.46	P09669	10.67	P39687	11.24	B2RPK0	12.8	Q13510	15.19	P69892	13.61	P61626	8.11	P00918	13.46	Q9P0L0	13.65	P07602	13.93
Q13885	25.84	Q13885	20	Q13885	23.82	Q13885	37.53	Q13885	25.84	Q13885	21.8	Q13885	26.52	Q13885	25.84	Q13885	15.96	Q13885	21.57	Q13885	20	Q13885	25.62	P09496	13.31	P18085	10	P07602	11.45	P26373	10.43	P27824	11.15	P07355	12.68	P38646	15.17	O75531	13.48	P80303	8.1	P10809	13.44	P69891	13.61	P60900	13.82
Q14103	6.76	Q14103	12.39	Q14103	9.01	Q14103	8.45	Q14103	12.39	Q14103	11.27	Q14103	8.45	Q14103	5.07	Q14103	5.07	Q14103	5.07	Q14103	9.01	Q14103	9.01	P84098	13.27	Q8IZP2	10	P62829	11.43	P60468	10.42	P30040	11.11	O75964	12.62	P10412	15.07	P00918	13.46	P00915	8.05	P30041	13.39	P69892	13.61	P62269	13.82
Q14651	1.43	Q14651	1.43	Q14651	1.43	Q14651	1.43	Q14651	1.43	Q14651	1.43	Q14651	1.43	Q14651	1.43	Q14651	1.43	Q14651	1.43	Q14651	1.43	Q14651	1.43	P18206	13.23	P14314	9.85	Q01518	11.37	P08133	10.4	P68366	10.94	P06732	12.6	Q96BS2	14.95	P62750	13.46	P62851	8	Q00688	13.39	P00918	13.46	P12109	13.81
Q15084	20.91	Q15084	12.5	Q15084	15.45	Q15084	15.45	Q15084	12.5	Q15084	15.91	Q15084	11.59	Q15084	15.45	Q15084	14.77	Q15084	20.91	Q15084	15.45	Q15084	20.91	P62820	13.17	Q16629	9.66	B7ZW38	11.26	Q92522	10.33	P02787	10.89	Q13765	12.56	P16402	14.93	P30048	13.28	P62277	7.95	P13645	13.36	P00568	13.4	P39019	13.79
Q15149	1.94	Q15149	2.95	Q15149	1.62	Q15149	3.69	Q15149	3.16	Q15149	2.52	Q15149	1.45	Q15149	1.88	Q15149	1.75	Q15149	2.09	Q15149	1.05	Q15149	2.22	P51911	13.13	Q15907	9.63	O60812	11.26	P84243	10.29	P01876	10.8	P18124	12.5	P04632	14.93	Q13510	13.16	P07910	7.84	P12429	13.31	P83731	13.38	P55145	13.74
Q16695	11.76	Q16695	16.91	Q16695	11.76	Q16695	13.24	Q16695	5.15	Q16695	16.91	Q16695	10.29	Q16695	11.76	Q16695	5.15	Q16695	16.91	Q16695	16.91	Q16695	5.15	P09429	13.02	P59665	9.57	B2RXH8	11.26	Q71DI3	10.29	P07910	10.78	P13073	12.43	P10909	14.92	P51911	13.13	P00338	7.83	P30048	13.28	P09496	13.31	P46782	13.73
Q16777	12.4	Q16777	12.4	Q16777	29.46	Q16777	27.13	Q16777	27.13	Q16777	27.13	Q16777	27.13	Q16777	21.71	Q16777	27.13	Q16777	27.13	Q16777	27.13	Q16777	27.13	Q6IS14	12.99	P59666	9.57	P0DMR1	11.26	Q16695	10.29	Q14847	10.73	P04080	12.24	P45378	14.87	P08133	13.08	P21333	7.82	Q8NHW5	13.25	P30048	13.28	P13639	13.64
Q16778	40.48	Q16778	40.48	Q16778	40.48	Q16778	35.71	Q16778	40.48	Q16778	41.27	Q16778	40.48	Q16778	40.48	Q16778	32.54	Q16778	40.48	Q16778	40.48	Q16778	40.48	P45880	12.93	Q16698	9.55	P08779	11.21	P68431	10.29	P09669	10.67	Q01105	12.07	P16671	14.83	P25789	13.03	P35232	7.72	P51911	13.13	P23396	13.17	P69891	13.61
Q16836	16.24	Q16836	11.78	Q16836	11.78	Q16836	11.78	Q16836	14.01	Q16836	9.55	Q16836	6.05	Q16836	6.05	Q16836	6.05	Q16836	11.15	Q16836	21.02	Q16836	10.51	P36578	12.88	P12110	9.52	P80303	11.19	P37108	10.29	Q9P0L0	10.44	P21810	11.96	P23396	14.81	P55083	12.94	P02760	7.67	P62241	12.98	P68366	13.17	P69892	13.61
Q16853	8.52	Q16853	4.72	Q16853	3.67	Q16853	4.72	Q16853	5.77	Q16853	4.72	Q16853	7.08	Q16853	4.72	Q16853	3.67	Q16853	3.67	Q16853	3.67	Q16853	8.39	Q9Y536	12.8	Q99536	9.41	P62269	11.18	Q07021	10.28	P60468	10.42	P11940	11.95	P62277	14.57	P45880	12.93	P35749	7.66	P27487	12.92	P25789	13.03	P00918	13.46
Q16891	6.86	Q16891	6.86	Q16891	1.45	Q16891	4.49	Q16891	4.49	Q16891	3.3	Q16891	3.56	Q16891	4.88	Q16891	2.64	Q16891	6.99	Q16891	3.56	Q16891	3.56	O75964	12.62	P13716	9.39	P06396	11.13	O75347	10.19	P00738	10.34	P43307	11.89	P19338	14.51	Q13813	12.9	P08779	7.61	P25398	12.88	P25398	12.88	P62750	13.46
Q2M2I5	3.43	Q2M2I5	5.33	Q2M2I5	3.62	Q2M2I5	3.43	Q2M2I5	3.62	Q2M2I5	3.43	Q2M2I5	3.43	Q2M2I5	3.43	Q2M2I5	3.43	Q2M2I5	3.43	Q2M2I5	3.43	Q2M2I5	3.43	P04179	12.61	P13473	9.27	O95678	11.07	P16401	10.18	P84243	10.29	P02787	11.89	P09211	14.29	P25398	12.88	P04040	7.59	P80303	12.86	P62829	12.86	P83731	13.38
Q562R1	14.1	Q562R1	11.17	Q562R1	6.38	Q562R1	9.31	Q562R1	9.31	Q562R1	9.31	Q562R1	11.17	Q562R1	14.1	Q562R1	14.1	Q562R1	9.31	Q562R1	9.31	Q562R1	14.1	P38646	12.52	O75347	9.26	P62081	10.82	O43678	10.1	Q71DI3	10.29	O00264	11.79	Q9Y2B0	14.29	P80303	12.86	P40925	7.49	Q9Y536	12.8	Q9Y536	12.8	P30048	13.28
Q58FF7	4.86	Q58FF7	3.35	Q58FF7	5.03	Q58FF7	3.52	Q58FF7	1.84	Q58FF7	8.71	Q58FF7	8.71	Q58FF7	4.86	Q58FF7	3.52	Q58FF7	1.68	Q58FF7	3.18	Q58FF7	3.52	P39019	12.41	Q06323	9.24	P07910	10.78	P27482	10.07	Q16695	10.29	P02533	11.65	Q02878	14.24	P61626	12.84	P46776	7.43	P14625	12.7	P38646	12.67	Q8NHW5	13.25
Q5QNW6	40.48	Q5QNW6	40.48	Q5QNW6	41.27	Q5QNW6	35.71	Q5QNW6	40.48	Q5QNW6	41.27	Q5QNW6	41.27	Q5QNW6	41.27	Q5QNW6	31.75	Q5QNW6	41.27	Q5QNW6	40.48	Q5QNW6	40.48	Q14103	12.39	P54652	9.23	Q14847	10.73	P26038	10.05	P68431	10.29	P08779	11.63	P35749	14.2	Q9Y536	12.8	P00352	7.39	Q9P2E9	12.7	O75964	12.62	P08133	13.22
Q5VTE0	14.5	Q5VTE0	17.97	Q5VTE0	22.94	Q5VTE0	17.97	Q5VTE0	21.21	Q5VTE0	21.21	Q5VTE0	17.53	Q5VTE0	20.35	Q5VTE0	17.1	Q5VTE0	22.94	Q5VTE0	14.5	Q5VTE0	17.1	P04080	12.24	P36578	9.13	Q9Y3U8	10.48	Q8IZP2	10	Q15293	10.27	P48788	11.54	Q562R1	14.1	P38646	12.67	P46782	7.35	P05090	12.7	Q8N0Y7	12.6	Q13510	13.16
Q6DN03	4.66	Q6DN03	4.66	Q6DN03	4.66	Q6DN03	5.18	Q6DN03	4.66	Q6DN03	5.18	Q6DN03	4.66	Q6DN03	4.66	Q6DN03	5.18	Q6DN03	4.66	Q6DN03	4.66	Q6DN03	4.66	P02679	12.14	P15090	9.09	Q9P0L0	10.44	P09496	9.68	O43678	10.1	P55145	11.54	P62750	14.1	O43760	12.5	P27348	7.35	O75964	12.62	P18669	12.6	P21333	13.11
Q6DRA6	5.49	Q6DRA6	5.49	Q6DRA6	5.49	Q6DRA6	6.1	Q6DRA6	5.49	Q6DRA6	6.1	Q6DRA6	5.49	Q6DRA6	5.49	Q6DRA6	6.1	Q6DRA6	5.49	Q6DRA6	5.49	Q6DRA6	5.49	P13716	12.12	P60953	8.9	P60468	10.42	P08238	9.67	P50502	10.03	Q00059	11.38	P12235	14.09	P17174	12.35	P31946	7.32	P02792	12.57	P17174	12.59	P62241	12.98
Q6FI13	12.31	Q6FI13	12.31	Q6FI13	29.23	Q6FI13	26.92	Q6FI13	26.92	Q6FI13	26.92	Q6FI13	26.92	Q6FI13	21.54	Q6FI13	26.92	Q6FI13	26.92	Q6FI13	26.92	Q6FI13	26.92	P11940	11.95	P06703	8.89	P84243	10.29	Q16629	9.66	P08294	10	Q09666	11.36	Q9UHG3	14.06	O00483	12.35	P00918	7.31	P19652	12.44	Q99878	12.5	P25398	12.88
Q6NZI2	6.15	Q6NZI2	8.97	Q6NZI2	8.21	Q6NZI2	6.15	Q6NZI2	17.95	Q6NZI2	15.64	Q6NZI2	3.85	Q6NZI2	10.77	Q6NZI2	13.59	Q6NZI2	8.46	Q6NZI2	10.77	Q6NZI2	8.21	P42126	11.92	P98160	8.86	Q71DI3	10.29	P12109	9.63	P13929	9.91	Q07065	11.3	P84103	14.02	P04080	12.24	P49755	7.31	P00352	12.38	Q96KK5	12.5	P26038	12.82
Q71DI3	11.76	Q71DI3	16.91	Q71DI3	11.76	Q71DI3	13.24	Q71DI3	5.15	Q71DI3	16.91	Q71DI3	10.29	Q71DI3	11.76	Q71DI3	5.15	Q71DI3	16.91	Q71DI3	16.91	Q71DI3	5.15	P43307	11.89	P00403	8.81	Q16695	10.29	P00915	9.58	Q96HY6	9.87	P39687	11.24	P17931	14	P27348	12.24	P61981	7.29	O00483	12.35	Q06323	12.45	Q9Y536	12.8
Q7Z794	6.4	Q7Z794	6.4	Q7Z794	7.96	Q7Z794	6.4	Q7Z794	6.4	Q7Z794	6.75	Q7Z794	6.4	Q7Z794	4.67	Q7Z794	4.84	Q7Z794	6.4	Q7Z794	6.4	Q7Z794	6.4	P00403	11.89	P39656	8.77	P68431	10.29	Q15365	9.55	Q00688	9.82	O15173	11.21	Q07020	13.83	P16671	12.08	Q07955	7.26	P04080	12.24	Q16777	12.4	O75964	12.62
Q8N257	34.92	Q8N257	34.92	Q8N257	34.92	Q8N257	35.71	Q8N257	34.92	Q8N257	35.71	Q8N257	34.92	Q8N257	34.92	Q8N257	26.98	Q8N257	34.92	Q8N257	34.92	Q8N257	34.92	P00568	11.86	P18621	8.7	P45880	10.2	P30041	9.38	P54819	9.62	Q02878	11.11	P14625	13.82	P30084	12.07	Q9Y3D6	7.24	P27348	12.24	Q9BTM1	12.4	P29692	12.46
Q8NBS9	13.43	Q8NBS9	6.71	Q8NBS9	8.8	Q8NBS9	6.25	Q8NBS9	6.25	Q8NBS9	6.71	Q8NBS9	4.63	Q8NBS9	6.71	Q8NBS9	2.55	Q8NBS9	6.71	Q8NBS9	8.8	Q8NBS9	8.8	P05109	11.83	Q13228	8.69	P07195	10.18	P27824	9.29	P32119	9.6	P26583	11	P60900	13.82	Q06323	12.05	P0DMV8	7.18	Q14011	12.21	Q6FI13	12.31	O00483	12.35
Q93079	40.48	Q93079	40.48	Q93079	41.27	Q93079	35.71	Q93079	40.48	Q93079	41.27	Q93079	41.27	Q93079	41.27	Q93079	31.75	Q93079	41.27	Q93079	40.48	Q93079	40.48	P51572	11.79	P84098	8.67	Q5VTE0	10.17	P13473	9.27	P00915	9.58	P38159	11	Q15819	13.79	Q04695	12.04	P0DMV9	7.18	P05164	12.21	P20671	12.31	P06396	12.28
Q96A32	50.89	Q96A32	47.93	Q96A32	43.79	Q96A32	50.89	Q96A32	50.89	Q96A32	47.93	Q96A32	50.89	Q96A32	50.89	Q96A32	65.68	Q96A32	43.2	Q96A32	37.87	Q96A32	30.77	P09497	11.79	P00352	8.58	P68104	10.17	P23284	9.26	Q16836	9.55	P61981	10.93	P39019	13.79	P04040	11.95	Q6NZI2	7.18	P25788	12.16	P0C0S8	12.31	P27348	12.24
Q96AG4	11.4	Q96AG4	17.92	Q96AG4	14.66	Q96AG4	7.17	Q96AG4	14.66	Q96AG4	14.66	Q96AG4	14.66	Q96AG4	10.42	Q96AG4	7.17	Q96AG4	13.36	Q96AG4	14.66	Q96AG4	14.66	P56134	11.7	O43181	8.57	O43678	10.1	O43399	9.22	Q9Y3U8	9.52	P35579	10.92	P55145	13.74	P43307	11.89	P12814	7.17	P55083	12.16	P04080	12.24	P04080	12.24
Q96DR5	41.37	Q96DR5	35.74	Q96DR5	29.72	Q96DR5	19.68	Q96DR5	32.53	Q96DR5	32.93	Q96DR5	35.74	Q96DR5	32.93	Q96DR5	25.3	Q96DR5	29.72	Q96DR5	32.53	Q96DR5	32.93	O95678	11.62	P45378	8.55	P60866	10.08	Q9UL46	9.21	P35527	9.47	P02538	10.82	P46782	13.73	P62258	11.76	P38646	7.07	Q13765	12.09	Q14011	12.21	Q14011	12.21
Q96KK5	12.5	Q96KK5	12.5	Q96KK5	7.03	Q96KK5	27.34	Q96KK5	27.34	Q96KK5	27.34	Q96KK5	27.34	Q96KK5	21.88	Q96KK5	27.34	Q96KK5	27.34	Q96KK5	27.34	Q96KK5	27.34	P68366	11.61	P60033	8.47	P27482	10.07	P00739	9.2	P12109	9.44	P02679	10.82	P12273	13.7	P35908	11.74	P07099	7.03	Q15365	12.08	P55083	12.16	P49720	12.2
Q99497	20.63	Q99497	30.69	Q99497	16.93	Q99497	12.17	Q99497	8.99	Q99497	16.93	Q99497	16.93	Q99497	30.69	Q99497	22.75	Q99497	25.93	Q99497	16.93	Q99497	30.69	P26583	11.48	P16671	8.47	P54819	10.04	P02144	9.09	P05023	9.38	Q14847	10.73	P30049	13.69	P56134	11.7	Q15819	6.9	P23284	12.04	Q13765	12.09	Q13765	12.09
Q99877	40.48	Q99877	40.48	Q99877	41.27	Q99877	35.71	Q99877	40.48	Q99877	41.27	Q99877	41.27	Q99877	41.27	Q99877	31.75	Q99877	41.27	Q99877	40.48	Q99877	40.48	O14745	11.45	Q6NZI2	8.46	P81605	10	P03973	9.09	P02585	9.38	P31948	10.68	Q9P0L0	13.65	P36957	11.7	Q16890	6.86	P02794	12.02	P15880	11.95	Q15084	12.05
Q99878	12.5	Q99878	12.5	Q99878	7.03	Q99878	27.34	Q99878	27.34	Q99878	27.34	Q99878	27.34	Q99878	21.88	Q99878	27.34	Q99878	27.34	Q99878	27.34	Q99878	27.34	P39687	11.24	P08238	8.43	Q8IZP2	10	P48735	9.07	P54727	9.29	P09669	10.67	Q13404	13.61	Q07955	11.69	Q13404	6.8	P15880	11.95	P43307	11.89	Q96DA0	12.02
Q99879	40.48	Q99879	40.48	Q99879	41.27	Q99879	35.71	Q99879	40.48	Q99879	41.27	Q99879	41.27	Q99879	41.27	Q99879	31.75	Q99879	41.27	Q99879	40.48	Q99879	40.48	P22392	11.18	O60240	8.43	P02144	9.74	O14979	9.05	Q09666	9.27	P27824	10.64	P62424	13.53	P48735	11.5	P69891	6.8	P00403	11.89	P01861	11.87	P43307	11.89
Q99880	40.48	Q99880	40.48	Q99880	41.27	Q99880	35.71	Q99880	40.48	Q99880	41.27	Q99880	41.27	Q99880	41.27	Q99880	31.75	Q99880	41.27	Q99880	40.48	Q99880	40.48	P19012	11.18	B7ZW38	8.19	P08238	9.67	P01857	9.02	P13473	9.27	P16671	10.59	P54727	13.45	P25788	11.37	P69892	6.8	P43307	11.89	O75947	11.8	P00403	11.89
Q9BTM1	12.4	Q9BTM1	12.4	Q9BTM1	6.98	Q9BTM1	27.13	Q9BTM1	27.13	Q9BTM1	27.13	Q9BTM1	27.13	Q9BTM1	21.71	Q9BTM1	27.13	Q9BTM1	27.13	Q9BTM1	27.13	Q9BTM1	27.13	P10909	10.91	O60812	8.19	Q16629	9.66	P14625	8.84	O75347	9.26	Q9P0L0	10.44	Q9UFN0	13.36	O00264	11.28	P08238	6.77	P00568	11.86	P51572	11.79	P10809	11.87
Q9BVC6	4.94	Q9BVC6	4.94	Q9BVC6	4.94	Q9BVC6	4.94	Q9BVC6	4.94	Q9BVC6	4.94	Q9BVC6	4.94	Q9BVC6	4.94	Q9BVC6	4.94	Q9BVC6	4.94	Q9BVC6	4.94	Q9BVC6	4.94	P39656	10.75	B2RXH8	8.19	Q16836	9.55	P31948	8.84	Q06323	9.24	Q15365	10.39	P21333	13.26	P39687	11.24	P19338	6.76	Q13228	11.86	P56134	11.7	P01861	11.87
Q9H361	1.74	Q9H361	4.44	Q9H361	3.17	Q9H361	3.17	Q9H361	3.17	Q9H361	3.17	Q9H361	4.44	Q9H361	3.17	Q9H361	3.17	Q9H361	1.74	Q9H361	1.74	Q9H361	4.44	P51888	10.73	P0DMR1	8.19	P98160	9.43	P18621	8.7	O43399	9.22	P61586	10.36	P51911	13.13	Q562R1	11.17	P02787	6.73	Q03135	11.8	P36957	11.7	Q07955	11.69
Q9NSB2	4.5	Q9NSB2	5.17	Q9NSB2	3.67	Q9NSB2	5.5	Q9NSB2	6.5	Q9NSB2	3.67	Q9NSB2	4.5	Q9NSB2	5.5	Q9NSB2	3.17	Q9NSB2	3.67	Q9NSB2	4.5	Q9NSB2	5	Q14847	10.73	P61626	8.11	P48788	9.34	P04216	8.7	P02671	9.12	Q92522	10.33	P05023	13.1	Q02878	11.11	Q8NBS9	6.71	P62258	11.76	Q07955	11.69	P18124	11.69
Q9NZT1	58.22	Q9NZT1	58.22	Q9NZT1	68.49	Q9NZT1	36.99	Q9NZT1	63.01	Q9NZT1	58.22	Q9NZT1	42.47	Q9NZT1	45.21	Q9NZT1	31.51	Q9NZT1	41.78	Q9NZT1	45.21	Q9NZT1	58.22	P35579	10.71	P02652	8	O75347	9.26	P12110	8.64	P03973	9.09	P84243	10.29	P12110	13.05	Q8NHW5	11.04	P01009	6.7	P20774	11.74	P02533	11.65	P05023	11.63
Q9P2E9	7.45	Q9P2E9	7.52	Q9P2E9	6.67	Q9P2E9	5.04	Q9P2E9	7.38	Q9P2E9	8.65	Q9P2E9	9.01	Q9P2E9	8.3	Q9P2E9	5.96	Q9P2E9	3.83	Q9P2E9	5.67	Q9P2E9	6.03	Q9UHG3	10.69	P02679	7.95	P13796	9.25	Q9BVC6	8.64	P12110	9.03	Q71DI3	10.29	P18621	13.04	P31946	10.98	P01903	6.69	P56134	11.7	P48788	11.54	P61204	11.6
Q9UGM3	0.58	Q9UGM3	0.95	Q9UGM3	0.58	Q9UGM3	0.58	Q9UGM3	0.58	Q9UGM3	0.58	Q9UGM3	0.58	Q9UGM3	0.58	Q9UGM3	0.58	Q9UGM3	0.58	Q9UGM3	0.58	Q9UGM3	0.58	P09669	10.67	P07910	7.84	P07437	9.23	P35268	8.59	P18621	8.7	Q16695	10.29	O43175	12.95	P61981	10.93	P12110	6.67	P36957	11.7	P24752	11.48	P84077	11.6
Q9UKX2	39.21	Q9UKX2	36.84	Q9UKX2	24.06	Q9UKX2	37.15	Q9UKX2	39.93	Q9UKX2	40.7	Q9UKX2	31.32	Q9UKX2	34.52	Q9UKX2	40.65	Q9UKX2	35.03	Q9UKX2	29.98	Q9UKX2	36.53	P27348	10.61	O60888	7.82	P54652	9.23	O43181	8.57	P84098	8.67	P68431	10.29	P62913	12.92	P10909	10.91	Q02878	6.6	Q9UHG3	11.68	P62258	11.37	P48788	11.54
Q9Y277	11.31	Q9Y277	12.01	Q9Y277	8.13	Q9Y277	11.31	Q9Y277	8.13	Q9Y277	12.01	Q9Y277	8.13	Q9Y277	8.13	Q9Y277	8.13	Q9Y277	8.13	Q9Y277	8.13	Q9Y277	15.19	P13929	10.6	P06396	7.67	O43399	9.22	P29692	8.54	Q9BVC6	8.64	P30048	10.16	P25398	12.88	P00338	10.84	O60361	6.57	Q96BS2	11.68	O00264	11.28	P54727	11.49
Q9Y490	1.81	Q9Y490	1.3	Q9Y490	1.61	Q9Y490	1.26	Q9Y490	1.77	Q9Y490	2.68	Q9Y490	0.83	Q9Y490	1.85	Q9Y490	0.83	Q9Y490	2.36	Q9Y490	1.65	Q9Y490	1.38	P61981	10.53	P02760	7.67	P03973	9.09	P46783	8.48	O43181	8.57	P07910	10.13	P62829	12.86	P62820	10.73	P61224	6.52	Q9Y5L4	11.58	P35749	11.26	P62829	11.43
Q9Y536	12.8	Q9Y536	12.8	Q9Y536	12.8	Q9Y536	12.8	Q9Y536	12.8	Q9Y536	12.8	Q9Y536	12.8	Q9Y536	12.8	Q9Y536	12.8	Q9Y536	12.8	Q9Y536	12.8	Q9Y536	12.8	P62424	10.53	P99999	7.62	P21333	9.07	Q01995	8.46	Q13885	8.54	P32119	10.1	P80303	12.86	Q96FQ6	10.68	P62834	6.52	P54727	11.49	P54727	11.25	P17174	11.38
P09211	58.57	P48047	45.54	P09211	50	P09211	37.62	P48047	45.54	P61204	41.99	P61204	53.59	P61204	53.59	P61204	41.99	P63241	46.1	P48047	40.38	P61204	53.59	Q9P0L0	10.44	P62249	7.53	P26038	9.01	Q6NZI2	8.46	Q96AE4	8.54	P12235	10.07	Q9Y536	12.8	P05023	10.65	A6NIZ1	6.52	Q92520	11.45	P00338	11.14	P16671	11.23
P48047	45.54	P09211	39.52	P15090	49.24	P48047	35.21	P09211	45.24	P84077	41.99	P84077	53.59	P84077	53.59	P84077	41.99	P48047	40.38	P35232	33.82	P84077	53.59	P26373	10.43	P21926	7.46	P04004	9	P19652	8.46	P29692	8.54	P26038	10.05	P05090	12.7	Q9Y3U8	10.48	Q15363	6.47	P62829	11.43	P05388	11.04	P07099	10.99
P61204	41.99	P01037	37.59	P48047	45.54	P62249	33.56	P62820	40	Q99623	36.12	P18085	43.33	P09211	49.52	P35232	40.44	P61204	37.57	P05388	30.6	P09211	52.38	P27487	10.31	P46776	7.43	P30084	8.97	P30040	8.43	O95678	8.53	P50502	10.03	O75964	12.62	P09467	10.36	Q9P2E9	6.45	O00264	11.28	Q8NHW5	11.04	P10909	10.91
P84077	41.99	P12273	34.93	Q99623	44.15	P30084	32.41	P62249	39.04	P62820	35.61	P62820	41.95	P18085	43.33	P62249	39.04	P84077	37.57	P61204	27.62	P12273	47.95	P84243	10.29	Q04695	7.41	P38159	8.95	P30049	8.33	P18124	8.47	P08294	10	Q8N0Y7	12.6	P37108	10.29	P13929	6.45	P12882	11.24	P10909	10.91	P04843	10.87
P05091	32.69	P14550	34.77	P30084	39.66	P15090	31.82	P63241	38.31	P49411	34.29	P48047	37.56	P02814	39.24	P30084	34.14	P09211	35.71	P84077	27.62	P18085	43.33	Q71DI3	10.29	P22626	7.37	P61803	8.85	P13929	8.29	P83731	8.28	P14625	9.84	P18669	12.6	P30041	10.27	P27824	6.42	Q96BQ1	11.16	Q04695	10.88	P07305	10.82
P49411	32.31	P08865	34.24	P12273	36.99	P51149	28.5	P15090	37.88	P09211	33.81	P14550	36.31	P48047	38.97	P18085	31.67	P35232	33.82	P09211	27.62	P48047	37.56	Q16695	10.29	P31946	7.32	P35268	8.59	Q9Y6C2	8.27	B7ZW38	8.19	P09496	9.68	P19652	12.44	Q9Y281	10.24	P02452	6.42	Q13510	11.14	P39656	10.75	P02760	10.8
P14550	32.31	P62249	33.56	P61204	35.36	O00483	27.16	P06732	35.17	P40939	33.03	P14854	34.88	P62244	35.38	P05109	31.18	P04271	32.61	Q99623	27.09	P14854	34.88	P68431	10.29	P61981	7.29	P00352	8.58	P12273	8.22	O60812	8.19	P19012	9.65	Q13813	12.42	Q14103	10.14	Q7Z794	6.4	P10909	11.14	P02787	10.74	P07910	10.78
P18085	31.67	P35232	33.09	P84077	35.36	P08133	26.89	P35232	34.93	P04271	32.61	P12429	33.13	P51149	33.33	Q99623	30.43	Q99714	31.8	P30084	26.9	P30084	34.14	P13796	10.21	P13639	7.23	O43181	8.57	P02679	8.17	B2RXH8	8.19	P00915	9.58	Q07021	12.41	P02538	10.11	P20774	6.38	P19338	11.13	Q13813	10.72	P39656	10.75
P02511	31.43	Q99623	32.11	P35232	33.82	P02511	26.86	P04271	32.61	P30084	32.07	P09211	31.9	P01037	32.62	P12883	30.08	P62820	31.71	P06732	26.51	P35232	32.72	P38117	10.2	Q9BVK6	7.23	P45378	8.55	P61626	8.11	P0DMR1	8.19	P02671	9.58	O00483	12.35	O43678	10.1	P02675	6.31	P38646	11.05	P50914	10.7	Q13162	10.7
P15090	31.06	P49411	32.09	P18085	33.33	P14550	26.46	P61204	32.04	P05090	31.75	P15090	31.82	P62249	30.82	P48047	27.23	Q99623	29.43	P49755	26.03	P04271	32.61	P07195	10.18	Q9P2E9	7.16	Q00688	8.48	P02671	8.08	P61626	8.11	P05783	9.53	Q9Y224	12.3	P26038	10.05	P0CG48	6.28	Q14108	10.88	P09669	10.67	P09669	10.67
P62249	30.82	P61204	32.04	P05091	32.11	Q99623	26.09	P84077	32.04	P18085	31.67	P35232	30.88	P05091	29.98	P05091	27.08	P40939	27.79	P56134	25.53	P62820	31.71	P16401	10.18	O14979	7.14	P18124	8.47	Q96HC4	8.05	Q96HC4	8.05	P02585	9.38	P27348	12.24	P18085	10	P62081	6.19	P07305	10.82	P02452	10.59	Q8WU39	10.58
P35232	30.51	P84077	32.04	P62249	30.82	P12429	25.7	P05091	31.53	P02511	31.43	P63241	30.52	P30084	29.66	P08133	27.04	P31930	26.88	P62249	25.34	P05388	30.6	P07910	10.13	P62318	7.14	Q6NZI2	8.46	P62753	8.03	P14550	8	P13473	9.27	P55083	12.16	P35527	9.95	O43707	6.15	P07910	10.78	P31946	10.57	O00584	10.55
P30084	29.66	P05109	31.18	P51571	30.64	P05091	25.53	P12883	31.21	P48047	30.99	Q07020	29.26	P14550	29.54	P06732	26.77	P02511	26.86	P51571	24.86	Q99623	29.43	O43678	10.1	P26038	7.11	O43175	8.44	P0DOX5	8.02	P26447	7.92	O75347	9.26	Q13765	12.09	P61204	9.94	P62244	6.15	Q13162	10.7	P11279	10.55	P12429	10.53
P00505	29.53	P62269	30.92	P05388	30.6	P56134	25.53	P40939	30.14	P62249	30.82	P05388	29.02	Q07020	29.26	O60361	26.28	P60981	26.67	P40939	24.38	P08133	29.27	P60866	10.08	P13637	7.11	Q13510	8.35	P02652	8	O14745	7.82	O43399	9.22	P15880	11.95	P84077	9.94	P13639	6.06	Q96FQ6	10.68	P12429	10.53	P26373	10.43
P12883	29.46	P05388	30.6	P51149	28.5	P51571	24.86	Q07020	29.26	P62244	30.77	P05091	27.47	P49411	27.91	P09211	26.19	P30084	26.55	P30048	24.22	P14550	28.92	P27482	10.07	P55083	7.06	P39656	8.33	P14550	8	P02452	7.65	Q9UL46	9.21	Q9BVK6	11.91	P84074	9.84	P11279	6	P13639	10.61	P61981	10.53	P54652	10.33
P26641	29.29	P63241	30.52	P62701	27.38	P40939	24.77	P49411	29.01	P63241	30.52	P62701	27.38	P00505	27.67	P00505	25.12	P06732	26.51	P12273	23.97	P51149	28.02	P04843	10.05	P12235	7.05	P21810	8.15	P54652	7.98	P99999	7.62	P03973	9.09	P06748	11.9	P37235	9.84	Q16629	5.88	P18085	10.56	P51888	10.47	P38646	10.31
P40939	29.23	P05091	30.17	O00483	27.16	P49755	24.2	P51149	28.02	P46781	29.9	O00483	27.16	O00483	27.16	P08865	25.08	P05388	26.18	P62701	23.95	P05091	27.85	P11047	10.01	P18206	7.05	Q9Y277	8.13	Q9NQ39	7.95	O15173	7.62	P20774	9.06	P43307	11.89	P24534	9.78	O75915	5.85	P11279	10.55	P60468	10.42	P37108	10.29
P00338	29.22	P08133	29.27	P02511	26.86	P06732	24.15	P05388	27.13	P35232	29.78	P00505	26.51	O75531	26.97	P12429	25.08	P18085	26.11	Q16698	23.88	P15090	27.27	P18085	10	P02671	6.93	P61626	8.11	P26447	7.92	P06732	7.61	O14979	9.05	P01861	11.87	Q8TAA3	9.77	Q13510	5.82	P27701	10.49	P30041	10.27	Q9Y281	10.24
P12273	28.77	Q07020	29.26	P14550	26.15	P62277	23.84	Q99623	26.76	P38117	29.02	P46781	26.29	P63244	26.5	P49411	25.05	P56134	25.53	P62277	23.84	O60361	26.28	P48047	9.86	Q07020	6.91	P00915	8.05	P09497	7.86	P62249	7.53	P60953	8.9	P00568	11.86	P12235	9.73	P05090	5.82	Q9Y3U8	10.48	P21796	10.25	P45880	10.2
P62701	27.38	A0A8I5KQE6	29.15	P18859	25.93	P61204	23.76	P62899	26.4	P63220	28.92	O60361	26.28	P56134	25.53	P62269	25	P62249	25.34	P05091	23.79	P56134	25.53	Q00688	9.82	P0CG48	6.86	P39687	8.03	P10916	7.83	P15880	7.51	P48735	8.85	P62269	11.84	P08238	9.67	P62829	5.71	O43707	10.43	Q9Y281	10.24	P16401	10.18
Q99623	26.76	P51149	28.5	P56134	25.53	P84077	23.76	P08133	26.15	Q15907	28.9	Q8NHW5	26.18	P05388	25.24	P62701	23.57	P01037	24.82	Q07020	23.4	P12429	25.39	P60033	9.75	P09496	6.85	P05556	8.02	O60888	7.82	P40925	7.49	P61803	8.85	Q03135	11.8	P68366	9.6	P17661	5.53	Q13813	10.4	P16401	10.18	Q14103	10.14
P08133	26.75	P30084	27.93	P08133	25.26	P35232	23.53	P00505	26.05	P51149	28.02	P56134	25.53	P08865	25.08	Q07020	23.4	P00352	24.55	P08133	23.03	P62249	25.34	Q06323	9.64	P11047	6.84	P17931	8	Q9Y4L1	7.81	P45880	7.48	P00403	8.81	P26038	11.61	Q13162	9.59	P15259	5.53	P25789	10.34	P02749	10.14	P00325	10.13
P06732	26.51	O00483	27.16	P62269	25	Q07020	23.4	P56134	25.53	P62701	27.38	P62249	25.34	P62269	25	P05388	23.03	P05091	24.18	P46781	22.68	P00505	25.12	P21333	9.56	P69891	6.8	P02652	8	P01037	7.8	P46776	7.43	P13716	8.79	P00352	11.58	P02533	9.32	Q8N0Y7	5.51	P04040	10.25	P51911	10.1	P12814	9.98
P62820	26.34	P02511	26.86	P39656	22.81	P63241	22.73	P55084	25.11	P61247	26.89	P30084	25.17	Q99623	24.75	P62820	22.44	Q99798	23.85	P55084	22.57	P08865	25.08	P15259	9.49	P69892	6.8	P02671	7.85	Q6IS14	7.79	Q04695	7.41	Q9Y2B0	8.79	P48788	11.54	O75347	9.26	P18669	5.51	P08779	10.15	P80188	10.1	P14625	9.96
P46781	26.29	P06732	26.77	P63241	22.73	P59998	22.62	P01037	24.82	P12883	26.72	P06732	24.93	P62701	24.71	P14550	22.15	Q6IS14	23.38	P62820	22.44	P62269	25	P05388	9.46	P24752	6.79	O60888	7.82	Q99714	7.66	P14625	7.35	P06396	8.7	P26583	11.48	P35749	9.18	P55145	5.49	Q14103	10.14	P19012	10.09	Q96HY6	9.87
P56134	25.53	P40939	26.61	P40939	22.67	P12883	22.58	Q99798	24.36	P14550	26.46	P00352	24.55	P06702	24.56	P35609	21.48	Q96BS2	22.43	Q8NHW5	22.4	P51571	24.86	Q8NHW5	9.46	Q9UHG3	6.73	Q6IS14	7.79	P62249	7.53	P27348	7.35	Q9BVC6	8.64	O00264	11.28	P00441	9.09	Q6DRA6	5.49	P60866	10.08	P60866	10.08	O15173	9.87
P28325	25.35	P55084	26.58	P62820	22.44	P62820	22.44	P12429	24.15	P18859	25.93	P12273	23.97	Q99798	24.1	O75964	21.36	P49755	21.92	P63244	22.08	P12883	24.03	P06732	9.45	O60361	6.57	P02760	7.67	B7ZW38	7.51	P31946	7.32	O43181	8.57	B7ZW38	11.26	P03973	9.09	P49721	5.47	P27482	10.07	P05023	10.07	Q15365	9.83
P12429	25.08	P00505	26.51	P01903	22.44	P04844	21.71	P12273	23.97	Q96IX5	25.86	P08133	23.63	P12273	23.97	P13533	21.35	P51149	21.74	P15090	21.97	Q07020	23.4	P18669	9.45	P61224	6.52	P02452	7.65	O60812	7.51	P01861	7.32	Q9Y5M8	8.49	O60812	11.26	P20774	9.06	P30050	5.45	P07099	9.89	P81605	10	P24534	9.78
P08865	25.08	P62820	26.34	Q8NHW5	22.4	P18085	21.67	P62701	23.95	P08133	25.56	P62269	23.03	P05109	23.66	Q99798	20.77	P00338	21.39	O75964	21.36	P49411	23.3	P13639	9.32	P62834	6.52	P62249	7.53	B2RXH8	7.51	P00918	7.31	Q6NZI2	8.46	B2RXH8	11.26	P07900	9.02	Q9BUF5	5.38	Q96HY6	9.87	P04843	9.88	Q8TAA3	9.77
P62269	25	P56134	25.53	P49755	22.37	P30048	21.48	P05109	23.66	P56134	25.53	P12883	22.69	P55084	23.21	P01037	20.57	P62701	21.29	P02792	21.14	Q99798	23.08	Q15365	9.27	A6NIZ1	6.52	P40925	7.49	P0DMR1	7.51	P61981	7.29	P00738	8.37	P0DMR1	11.26	P02749	8.99	P07900	5.33	P24534	9.78	P04040	9.87	Q13813	9.63
P51571	24.86	P09228	25.53	P15880	22.18	P08865	21.36	P13533	23.21	P04844	25.52	P59998	22.62	P62820	22.44	Q8NHW5	20.19	P39656	20.39	P62424	21.05	Q8NHW5	22.4	P13473	9.27	P50502	6.5	P21926	7.46	P40925	7.49	Q01105	7.24	P09497	8.3	P39687	11.24	P05090	8.99	P20340	5.29	Q8TAA3	9.77	Q96HY6	9.87	P17931	9.6
P04844	24.72	P51571	24.86	P55084	22.15	P38117	21.18	P39656	22.81	P05388	25.24	Q99623	22.41	P35232	22.43	P62244	20	Q14011	20.35	P00505	20.93	P40939	22.02	P0DME0	9.27	Q01995	6.47	P46776	7.43	P36578	7.49	P17931	7.2	P83731	8.28	Q13228	11.23	P49721	8.96	Q9NRW1	5.29	P09496	9.68	P24534	9.78	P35749	9.58
P06702	24.56	P36542	24.83	P63244	21.77	P54819	20.92	P55327	22.77	P11177	25.07	P49755	21.92	Q8NHW5	22.4	A0A8I5KQE6	20	Q32P51	20.31	P62854	20.87	P49755	21.92	O75347	9.26	Q15363	6.47	Q04695	7.41	P21926	7.46	P14314	7.2	P42766	8.13	P61009	11.11	Q96BQ1	8.93	P51888	5.24	P08238	9.67	Q8TAA3	9.77	P21810	9.51
P61019	24.53	Q99798	24.62	P30048	21.48	P62701	20.91	P14550	22.15	P63244	24.61	P49411	21.76	P40939	22.02	P62277	19.21	P62847	20.3	P00338	20.78	P30048	21.48	O43399	9.22	P61247	6.44	P31946	7.32	P46776	7.43	P21333	7.18	Q96HC4	8.05	P05388	11.04	P60953	8.9	P13797	5.24	P12110	9.62	P48735	9.73	P55083	9.41
P05109	23.66	P06702	24.56	P08865	21.36	P62854	20.87	P00338	21.99	P35609	24.61	Q15907	21.56	P15090	21.97	P59665	19.15	P62244	20	P01037	20.57	P02792	21.14	O14979	9.05	P51571	6.36	P61981	7.29	Q04695	7.41	B2RPK0	7.11	P62753	8.03	Q8NHW5	11.04	P29692	8.9	Q9BY50	5.21	P49755	9.59	P08779	9.73	Q562R1	9.31
Q07020	23.4	P62701	23.95	O75964	21.36	P46781	20.62	P49755	21.92	P05091	24.18	P40939	21.49	P49755	21.92	P59666	19.15	Q07020	19.68	P62847	20.3	P55084	21.1	P26038	9.01	Q15293	6.34	Q01105	7.24	P27348	7.35	Q9Y6C2	7.09	P14550	8	P02538	10.99	Q9Y490	8.89	P13473	5.12	P30040	9.58	Q02878	9.72	P11940	9.28
P63244	23.34	P63244	23.34	P00352	21.16	P62847	20.3	P18085	21.67	Q96I99	24.07	P30048	21.48	P26641	21.74	P35268	18.75	P08133	19.02	P62244	20	P62701	20.91	P24752	8.9	P38117	6.27	Q96DA0	7.21	P06732	7.35	P62258	7.06	P0DME0	7.95	P61981	10.93	P27487	8.88	P61106	5.12	P21810	9.51	Q15907	9.63	O75347	9.26
P55084	22.78	Q8NHW5	22.4	P02792	21.14	P55084	20.04	P31930	21.67	P61313	24.02	Q99798	21.28	P11177	21.73	P55084	18.14	P61019	18.87	P09669	20	P62854	20.87	P60953	8.9	P13987	6.25	P14314	7.2	P05023	7.33	P60033	6.78	Q9NQ39	7.95	P04843	10.87	P00403	8.81	P14314	5.11	O75347	9.26	O75915	9.57	Q06323	9.24
Q99798	22.05	P31930	22.08	P62424	21.05	P62244	20	P08865	21.36	P12273	23.97	P62854	20.87	P12429	21.67	P61247	17.8	P35268	18.75	P14550	19.69	P06732	20.73	Q8N5K1	8.89	P30084	6.21	P62318	7.14	P31946	7.32	Q9H361	6.66	P26447	7.92	O43707	10.87	P00390	8.81	P63092	5.08	P00441	9.09	P09211	9.52	O75390	9.23
P49755	21.92	P15090	21.97	P62854	20.87	P35609	19.69	P00352	21.16	Q99798	23.85	P11177	20.61	P62854	20.87	P36542	17.79	Q96I99	18.75	P12429	19.5	P63244	20.5	P61803	8.85	P39019	6.21	P12235	7.05	P00918	7.31	Q02878	6.6	P62854	7.83	P24752	10.77	Q6NZI2	8.72	P00325	5.07	P03973	9.09	P21810	9.51	P24752	9.13
P13533	21.4	P49755	21.92	P01037	20.57	P00505	19.53	P15880	21.16	Q07020	23.4	Q32P51	20.31	P08133	20.8	P61009	17.78	P12883	18.66	P61803	19.47	P00352	20.36	P54652	8.76	P62081	6.19	Q15084	7.05	P61981	7.29	P08123	6.59	Q9Y4L1	7.81	P39656	10.75	O95716	8.68	P62913	5.06	Q9BVK6	8.94	P54652	9.39	P04040	9.11
P02792	21.14	P18085	21.67	P49411	20.44	P61803	19.47	P27338	21.15	P06732	23.1	P62424	20.3	P12883	20.78	P61960	17.65	P15880	18.43	Q15907	19.27	P49748	20.31	P18621	8.7	P38646	6.19	Q13162	7.01	Q01105	7.24	P35579	6.53	Q6IS14	7.79	O00584	10.55	Q9Y6C2	8.66	P01591	5.03	P60953	8.9	O75347	9.26	O43707	9.11
Q32P51	20.31	Q6NVV1	21.57	P16152	20.22	Q99798	19.36	Q9Y281	21.08	P62269	23.03	P55084	20.04	P00352	20.56	P30048	17.19	Q8NHW5	17.98	P32969	19.27	P62424	20.3	Q08722	8.67	B2RPK0	6.16	Q96E39	6.92	P14314	7.2	P61224	6.52	P06703	7.78	P13639	10.49	P20336	8.64	P28066	4.98	P24752	8.9	Q9UL46	9.21	P00441	9.09
P30048	20.31	P30048	21.48	P62244	20	P83731	19.11	P30084	21.03	P31930	22.92	P62244	20	P62424	20.3	Q15907	16.97	P36542	17.79	P02144	18.83	P62847	20.3	Q9BVC6	8.64	P02452	6.08	P49189	6.88	P35579	7.19	P62834	6.52	P12109	7.78	Q9Y3U8	10.48	O43181	8.57	Q01995	4.98	P00390	8.81	P11047	9.2	O43678	9.09
P62424	20.3	P12429	21.36	Q07020	19.68	P35268	18.75	P62854	20.87	P39656	22.81	P01037	19.86	P06732	20.21	Q9Y281	16.87	P61960	17.65	P35268	18.75	P62244	20	P11279	8.63	P09429	6.05	Q16890	6.86	P48788	7.14	A6NIZ1	6.52	Q9Y490	7.75	P51888	10.47	Q9Y5M8	8.49	Q9BVC6	4.94	P46781	8.76	P02511	9.14	P05090	8.99
A0A8I5KQE6	20	P02792	21.14	P61803	19.47	Q6NVV1	18.63	P60981	20.61	P59998	22.62	P61803	19.47	A0A8I5KQE6	20	P00352	16.77	P09651	17.47	P00352	18.56	P09669	20	P35268	8.59	Q13765	6.05	P49207	6.84	P62424	7.14	Q7Z794	6.4	P62241	7.69	P27487	10.44	Q00688	8.48	P62701	4.94	Q96AE4	8.7	O43707	9.11	Q9BVK6	8.94
Q9Y3U8	20	P62424	21.05	P62277	19.21	P05388	18.3	P62424	20.3	P55084	22.57	P08865	19.32	Q16698	19.7	Q96I99	15.97	P61247	17.42	P04844	18.54	A0A8I5KQE6	20	P00352	8.58	Q96HC4	6.04	P15311	6.83	B2RPK0	7.11	P51571	6.36	P15311	7.68	P26373	10.43	O75367	8.4	P28325	4.93	O95716	8.68	P00441	9.09	Q96BQ1	8.93
P15880	19.8	P12883	20.93	P59665	19.15	Q96I99	18.29	P46781	20.1	Q8NHW5	22.4	P62277	19.21	P62277	19.21	P15090	15.91	P51571	17.34	Q96I99	18.29	Q99714	19.54	P45378	8.55	P62491	6.02	P69891	6.8	Q92520	7.05	Q99536	6.36	A6NMY6	7.67	P60468	10.42	P09429	8.37	P30041	4.91	P20336	8.64	P03973	9.09	Q9UHG3	8.91
O75915	19.68	P14854	20.93	P59666	19.15	P39656	18.2	P62244	20	P15880	22.18	P59665	19.15	P59665	19.15	P12273	15.75	P62424	17.29	P61960	17.65	P61803	19.47	P29692	8.54	P11279	6	P69892	6.8	P19012	7.02	Q9Y4L1	6.31	P13796	7.66	P02790	10.39	P83731	8.28	P06396	4.86	Q9BVC6	8.64	P30084	8.97	P27487	8.88
P61803	19.47	Q16698	20.9	P50395	19.1	P13533	17.79	P09669	20	P49755	21.92	P59666	19.15	P59666	19.15	P15880	15.7	P14550	17.23	P55327	17.41	P05109	19.35	Q6NZI2	8.46	P27797	6	P13637	6.71	P13861	6.93	P38117	6.27	O60240	7.66	O14745	10.34	Q9Y224	8.2	Q06323	4.82	P09467	8.58	P49721	8.96	P00390	8.81
P35609	19.46	P62854	20.87	P35268	18.75	P61009	17.78	P30048	19.92	Q6NVV1	21.57	P35268	18.75	O60361	18.98	P00441	15.58	P30048	17.19	P49411	16.92	P62277	19.21	P30040	8.43	P50993	5.98	P11047	6.71	Q96E39	6.92	Q8NFI4	6.23	P21333	7.63	P54652	10.33	B7ZW38	8.19	P62753	4.82	P35613	8.57	Q9BVK6	8.94	P46781	8.76
Q15907	19.27	P00338	20.78	P06732	18.64	P61960	17.65	P31415	19.7	P00338	21.39	P09228	18.44	O75489	18.94	P40939	15.47	P62269	17.11	P31930	16.88	P59665	19.15	P48735	8.41	P04843	5.77	P00568	6.7	P49207	6.84	O14979	6.19	Q99536	7.63	P60981	10.3	O60812	8.19	Q6DN03	4.66	P02671	8.55	Q96BQ1	8.93	P20774	8.72
P59665	19.15	P14927	20.72	P61009	17.78	P49411	17.58	P61803	19.47	P08865	21.36	P04844	18.38	P04844	18.86	P31415	14.9	P00505	16.98	Q9Y281	16.87	P59666	19.15	Q14108	8.37	P06732	5.77	O00151	6.69	P11047	6.84	P41219	6.17	P02452	7.58	Q9Y281	10.24	B2RXH8	8.19	Q08380	4.62	Q9Y5M8	8.49	P27487	8.88	Q13228	8.69
P59666	19.15	P46781	20.62	P00505	17.67	P31930	17.5	P61019	19.34	Q16698	20.9	Q96I99	18.29	P35268	18.75	P63244	14.83	P04844	16.96	P13804	16.82	P83731	19.11	P27701	8.24	P35579	5.61	Q01469	6.67	P02452	6.83	Q15084	6.14	Q01518	7.58	P16401	10.18	P0DMR1	8.19	P02511	4.57	P23528	8.43	P26038	8.84	O95716	8.68
O60361	18.98	P62244	20	P61960	17.65	Q96DA0	17.31	P32969	19.27	P62854	20.87	P62491	18.06	P00338	18.37	P11177	14.76	P08865	16.95	P02511	16.57	P13533	18.82	P16070	8.22	P50914	5.58	P61353	6.62	Q07065	6.81	P13716	6.06	P62249	7.53	P30048	10.16	P19338	8.17	Q07065	4.49	P12814	8.41	P00403	8.81	P20336	8.64
P62906	18.89	P09669	20	P07099	17.36	P62424	17.29	P62277	19.21	P13533	20.78	P61019	17.92	P38117	18.04	P49755	14.61	Q9Y281	16.87	Q99798	16.54	P35268	18.75	P21810	8.15	P15259	5.53	Q02878	6.6	Q9H361	6.81	Q13765	6.05	B7ZW38	7.51	Q14103	10.14	Q15365	8.15	P35609	4.47	P62750	8.33	P00390	8.81	Q9BVC6	8.64
P02144	18.83	O75915	19.68	Q99798	17.18	P00338	17.17	O60361	18.98	P62424	20.3	P36542	17.79	P61019	17.92	P55072	14.52	P13804	16.82	P60981	16.36	P35609	18.68	P27797	8.15	P18669	5.51	P08123	6.59	P60953	6.81	P09496	6.05	O60812	7.51	P60866	10.08	P42766	8.13	O14818	4.44	P18859	8.33	Q07065	8.8	Q9UKX2	8.5
P35268	18.75	P54819	19.67	P00338	17.17	P62269	17.11	Q8NHW5	18.93	P62847	20.3	P61009	17.78	P36542	17.79	P56385	14.49	P15090	15.91	P04271	16.3	P11177	18.66	P42766	8.13	Q8N0Y7	5.51	O60361	6.57	P02533	6.78	P16070	5.93	B2RXH8	7.51	P55072	10.05	Q9Y277	8.13	P36957	4.42	P35908	8.29	Q9Y2B0	8.79	Q9Y5M8	8.49
P09228	18.44	P61019	19.34	P61313	17.16	P07954	17.06	P02144	18.83	P20340	20.19	P09651	17.47	P61009	17.78	P11055	14.28	P49411	15.82	P08865	16.27	Q6NVV1	18.63	Q9Y277	8.13	Q6DRA6	5.49	P07900	6.56	P60033	6.78	P00739	5.75	P0DMR1	7.51	P01871	9.92	O43707	8.12	O43399	4.37	P54652	8.29	O95716	8.68	Q6NZI2	8.46
P05388	18.3	P62277	19.21	Q9Y281	16.87	Q9Y281	16.87	P35268	18.75	Q9NRW1	20.19	P61247	17.42	P61960	17.65	P54819	14.23	P28325	15.49	A0A8I5KQE6	16.27	Q16698	18.51	P61626	8.11	P30050	5.45	P61224	6.52	P08779	6.77	P26038	5.72	P15880	7.51	P35908	9.86	P62851	8	Q8TAA3	4.3	Q9Y224	8.2	P20336	8.64	P08238	8.43
Q96I99	18.29	P59665	19.15	O75396	16.74	P21397	16.51	Q6NVV1	18.63	P09669	20	P55327	17.41	P61247	17.42	P00338	14.16	P12429	15.48	P49748	16.18	Q15907	18.35	P62753	8.03	O95678	5.44	P62834	6.52	O95678	6.72	P15259	5.53	P40925	7.49	O75369	9.84	P02652	8	P29692	4.27	P07900	8.2	Q9BVC6	8.64	P30049	8.33
Q16698	18.21	P59666	19.15	P51148	16.67	Q99714	16.48	P63244	18.61	O75915	19.68	P13533	17.23	Q15363	17.41	P45378	14.13	P07099	15.38	P18085	16.11	Q96I99	18.29	P02652	8	P21810	5.43	A6NIZ1	6.52	Q9Y281	6.63	P17661	5.53	P21926	7.46	P84074	9.84	P25786	7.98	P16671	4.24	B7ZW38	8.19	P02792	8.57	Q9Y490	8.26
P31930	17.5	O60361	18.98	P46781	16.49	Q16698	16.42	Q16698	18.51	P26641	19.68	P49748	16.95	P30048	17.19	P38117	14.12	P08559	15.13	O00264	15.9	P39656	17.98	P02452	7.99	Q09666	5.42	P50502	6.5	Q02878	6.6	P07205	5.52	P46776	7.43	P37235	9.84	Q96BS2	7.94	Q8IZP2	4.17	O60812	8.19	P35613	8.57	P01871	8.23
P09651	17.47	P01903	18.9	Q99714	16.48	P63244	16.4	Q96I99	18.29	P00505	19.53	Q9Y281	16.87	P13533	17.07	P06748	13.61	Q9C075	14.69	P62491	15.74	P59998	17.86	P07099	7.91	P07900	5.33	Q15363	6.47	Q15084	6.59	P18669	5.51	Q04695	7.41	Q8TAA3	9.77	P01903	7.87	P84074	4.15	B2RXH8	8.19	Q6NZI2	8.46	Q9Y224	8.2
Q9Y394	17.4	P35268	18.75	P60981	16.36	P04271	16.3	P61247	18.18	P61803	19.47	P51149	16.43	P55327	16.52	O75390	13.52	Q15907	14.68	P15880	15.7	P36542	17.79	P07942	7.84	P20340	5.29	Q7Z794	6.4	O60361	6.57	Q8N0Y7	5.51	P27348	7.35	P08238	9.67	P02671	7.85	P37235	4.15	P0DMR1	8.19	P35527	8.35	B7ZW38	8.19
Q9Y281	16.87	P50395	18.43	A0A8I5KQE6	16.27	A0A8I5KQE6	16.27	P35609	18.01	P62277	19.21	P63244	16.4	P60981	16.36	P62491	13.43	P35609	14.54	P00441	15.58	P61009	17.78	P62854	7.83	Q9NRW1	5.29	P38117	6.27	P07900	6.56	Q6DRA6	5.49	P37108	7.35	Q15907	9.63	P07910	7.84	P62424	4.14	P42766	8.13	P62750	8.33	O60812	8.19
O75396	16.74	Q96I99	18.29	P12429	16.1	P60866	15.97	P59998	17.86	P59665	19.15	P04271	16.3	P50914	16.28	O14983	13.39	P13533	14.54	P54819	15.48	P00338	17.77	O60888	7.82	P62269	5.26	P13987	6.25	P61224	6.52	P07942	5.49	P51572	7.32	P21810	9.51	P62854	7.83	Q9Y394	4.13	Q9UFN0	8.1	P08238	8.29	B2RXH8	8.19
P50395	16.4	P00568	18.04	P49748	15.57	O75915	15.96	P36542	17.79	P59666	19.15	P60866	15.97	P46781	15.98	P83731	13.38	Q15363	14.43	P12883	15.14	P61960	17.65	P01037	7.8	Q9BY50	5.21	P27797	6.24	P62834	6.52	P30050	5.45	P00918	7.31	Q9BY50	9.38	P08779	7.82	Q00610	4.12	P62753	8.03	P27701	8.24	P0DMR1	8.19
P00352	16.37	P38117	18.04	P02763	15.42	O00264	15.9	P61960	17.65	P83731	19.11	P26641	15.79	Q96I99	15.97	P06702	13.16	P49748	14.35	P62318	15.08	P18859	17.59	P22079	7.72	P61106	5.12	O14979	6.19	A6NIZ1	6.52	Q9UL46	5.44	P14314	7.2	P08779	9.3	O60888	7.82	P02671	4.04	Q9P0L0	8.03	P16070	8.22	P42766	8.13
P04271	16.3	P59998	17.86	Q32P51	15.31	P12273	15.75	Q00610	17.61	O60361	18.98	P00441	15.58	P27338	15.96	P07099	12.97	P31415	14.14	P51149	14.98	O15173	17.49	P62241	7.69	P00325	5.07	P41219	6.17	P50502	6.5	P11047	5.41	P62258	7.06	O75347	9.26	P01037	7.8	Q96AE4	4.04	P62851	8	P07900	8.2	Q9UFN0	8.1
P50914	16.28	P26641	17.85	P00367	15.23	P00441	15.58	P04844	17.43	P53999	18.9	P35609	15.55	P15880	15.7	P62913	12.92	P22695	14.13	P63241	14.94	Q9Y281	16.87	Q9BVK6	7.66	O00194	5.05	P18085	6.11	P0CG48	6.28	P36578	5.39	Q92520	7.05	P02511	9.14	P27824	7.77	Q58FF3	4.01	P02652	8	B7ZW38	8.19	Q99798	8.08
Q9C075	15.88	P61009	17.78	Q00325	15.19	Q8NHW5	15.46	P51571	17.34	P12429	18.89	P20336	15.45	P31930	15.62	P00367	12.9	P55072	14.02	Q9BVK6	14.89	P50395	16.85	P02671	7.62	P26599	5.03	Q96HC4	6.04	P38117	6.27	P38159	5.37	P05388	6.94	P00441	9.09	P31937	7.74	P19652	3.98	P25786	7.98	O60812	8.19	P00915	8.05
P27338	15.77	P00352	17.76	P13716	15.15	Q32P51	15.31	Q96DA0	17.31	P62906	18.89	Q00325	15.19	P63241	15.58	P49748	12.52	P55084	13.92	P28325	14.79	Q00610	16.6	Q09666	7.61	O95716	5.02	Q13561	5.99	P13987	6.25	P23396	5.35	Q8NHW5	6.94	O43678	9.09	P35232	7.72	P21397	3.98	P11047	7.96	B2RXH8	8.19	P62753	8.03
P62491	15.74	P61960	17.65	P32969	15.1	Q00325	15.19	P62269	17.11	P02144	18.83	P62318	15.08	P02763	15.42	Q08043	12.43	P46781	13.92	P46783	14.55	P46781	16.49	P08962	7.56	Q7Z794	5.02	P16070	5.93	O14745	6.15	P07858	5.31	Q96E39	6.92	P03973	9.09	P62241	7.69	P04844	3.96	P51888	7.85	P0DMR1	8.19	P39687	8.03
P13804	15.62	Q04837	17.57	P62318	15.08	P62318	15.08	O75396	16.74	P35268	18.75	P27338	14.81	P62826	14.81	P46781	12.37	P12273	13.7	P56385	14.49	P60981	16.36	B7ZW38	7.51	P20337	5.02	O75915	5.85	P00325	6.13	P61247	5.3	Q07020	6.91	P36957	9.05	P54652	7.67	Q14103	3.94	P01861	7.83	P19338	8.17	P62851	8
P61247	15.53	Q96DA0	17.31	Q9BVK6	14.89	P00352	14.77	P02511	16.57	P50395	18.65	P62826	14.81	P28325	14.79	O00483	12.35	P06748	13.61	Q15363	14.43	Q03135	16.29	O60812	7.51	P20336	5	P06732	5.77	P01859	6.08	P54652	5.16	P54652	6.89	P62847	9.02	P02760	7.67	P25788	3.92	P29692	7.83	P42766	8.13	P02652	8
Q8NHW5	15.46	Q96IX5	17.24	P31930	14.79	Q9BUF5	14.57	Q03135	16.29	P08559	18.46	P21397	14.8	Q15907	14.68	P55083	12.16	P83731	13.38	P50395	14.16	P50914	16.28	B2RXH8	7.51	Q32P51	5	Q09666	5.74	P01861	6.06	O00194	5.05	P05556	6.89	P14927	9.01	P15880	7.51	Q9UKX2	3.92	P62854	7.83	Q96HC4	8.05	P25786	7.98
O15260	15.24	P35609	17.11	P28325	14.79	P56385	14.49	P50914	16.28	P09228	18.44	P28325	14.79	P56385	14.49	P63220	12.05	Q8WU39	13.23	Q9Y394	14.16	P55072	16.25	P0DMR1	7.51	Q9NYL4	4.98	P16671	5.72	Q16836	6.05	Q01995	4.98	P13639	6.88	Q96BQ1	8.93	P40925	7.49	P54652	3.91	P35749	7.81	P62753	8.03	Q15363	7.96
Q00325	15.19	P07954	17.06	Q15907	14.68	Q15363	14.43	A0A8I5KQE6	16.27	P62899	18.4	Q16629	14.71	P54819	14.23	P02794	12.02	P06702	13.16	P36542	14.09	P60866	15.97	P40925	7.49	Q9BVC6	4.94	P07942	5.71	Q13813	6.03	Q13310	4.97	P11047	6.84	P60953	8.9	P20618	7.47	P02462	3.89	P63241	7.79	P62851	8	P27824	7.94
P55072	15.14	Q9Y281	16.87	P56385	14.49	Q13228	14.41	P11177	16.16	P00568	18.04	P42126	14.57	P39656	14.04	A0A2R8Y4L2	12	P62854	13.04	P14854	13.95	O00264	15.9	P21926	7.46	P28325	4.93	P31948	5.71	P08123	5.93	P0CG48	4.96	P49207	6.84	P09622	8.84	P21926	7.46	P25789	3.83	P35232	7.72	P02652	8	P11279	7.91
P51149	14.98	P49748	16.79	Q15363	14.43	P36542	14.09	O75915	15.96	P61019	17.92	P56385	14.49	P14854	13.95	P02511	12	Q96DA0	12.98	O15173	13.9	P01903	15.75	P17661	7.45	P12814	4.93	P11940	5.66	P16070	5.93	P28325	4.93	P05023	6.74	P00403	8.81	P38159	7.42	P41219	3.83	P07919	7.69	Q15363	7.96	P12532	7.91
P31415	14.9	P00367	16.31	P04844	14.42	P30043	14.08	P13804	15.62	P61960	17.65	Q15363	14.43	O75390	13.95	P42126	11.92	P62913	12.92	P13533	13.67	P15880	15.7	P46776	7.43	P02749	4.93	P50993	5.59	P60866	5.88	P31942	4.91	P35637	6.65	Q8NBS9	8.8	P12814	7.4	O43175	3.75	Q02878	7.64	P27824	7.94	P62854	7.83
O00483	14.81	P04271	16.3	Q96I99	14.35	Q7KZF4	14.07	Q6IS14	15.58	P00352	17.56	Q16698	14.33	P51571	13.87	P56134	11.7	P61009	12.78	P20336	13.64	P31930	15.62	P06396	7.29	Q00688	4.91	Q9GZM7	5.57	P05556	5.76	Q16890	4.9	Q9Y281	6.63	P26599	8.8	P51572	7.32	P20618	3.73	P13535	7.64	Q09666	7.93	O60888	7.82
P16152	14.8	P04844	16.16	Q16698	14.33	O75489	14.02	P49748	15.57	P49748	17.4	A0A8I5KQE6	14.24	P06748	13.61	Q16698	11.64	O75964	12.62	P06748	13.61	P00441	15.58	P08123	7.25	O43399	4.85	P14550	5.54	Q92945	5.63	Q9NX63	4.85	P61353	6.62	O95716	8.68	P06396	7.29	O15260	3.72	P05023	7.62	P51858	7.92	P01037	7.8
Q9BUF5	14.8	P13533	16.14	P54819	14.23	P46783	13.94	P02763	15.42	Q7KZF4	17.36	P54819	14.23	Q9BY50	13.54	P04844	11.57	P62277	12.58	Q9UHG3	13.47	P37837	15.43	Q9Y3D6	7.24	Q13813	4.85	P13929	5.53	O75526	5.61	Q9NR12	4.81	P61224	6.52	Q08722	8.67	Q9Y3D6	7.24	Q04695	3.7	P06732	7.61	P01903	7.87	P09228	7.8
P62277	14.57	Q9UHG3	16.04	P11177	14.21	P20336	13.64	Q32P51	15.31	P51571	17.34	P00338	14.16	P55072	13.52	P48788	11.54	O94905	12.39	P83731	13.38	Q00325	15.19	P14314	7.2	Q96E17	4.85	P17661	5.53	P32119	5.56	Q92522	4.69	P62834	6.52	P84098	8.67	Q01105	7.24	Q9Y5M8	3.69	Q9Y490	7.6	P07910	7.84	P02452	7.79
P46783	14.55	P24539	16.02	P36542	14.09	Q9BY50	13.54	O15260	15.24	Q96DA0	17.31	P30043	14.08	Q9UHG3	13.47	P59998	11.31	Q00610	12.36	P07954	13.33	P62491	14.81	Q96AE4	7.14	O43707	4.83	P07205	5.52	P15259	5.53	P30048	4.69	A6NIZ1	6.52	P62241	8.65	Q13561	7.23	Q9Y624	3.68	O75369	7.53	P09228	7.8	Q6IS14	7.79
P49748	14.5	P55072	16	P14854	13.95	O75390	13.52	P50395	14.83	P30048	17.19	O75489	14.02	P83731	13.38	Q6NVV1	10.78	P55083	12.16	P06702	13.16	P28325	14.79	B2RPK0	7.11	P62753	4.82	Q6DRA6	5.49	P27797	5.52	Q6DN03	4.66	Q9Y6C2	6.5	P20336	8.64	P14314	7.2	Q9NSB2	3.67	P40925	7.49	P05556	7.77	P19338	7.75
P56385	14.49	P60866	15.97	O60361	13.87	P07099	13.41	P55072	14.76	Q9Y281	16.87	O75390	13.95	P00367	13.26	P50914	10.7	P50395	12.13	P62913	12.92	P00367	14.7	Q07020	6.91	Q9NR12	4.81	P22079	5.48	P13688	5.51	Q8NBS9	4.63	P08238	6.49	Q9BVC6	8.64	P62424	7.14	P06732	3.67	P00325	7.47	P62241	7.69	P35232	7.72
P36542	14.43	P62491	15.74	P21397	13.66	P09651	13.17	P46783	14.55	P00367	16.67	P51911	13.8	P08559	13.08	P09669	10.67	P26641	12.13	Q32P51	12.81	P56385	14.49	P05556	6.89	P21333	4.72	P30050	5.45	P18669	5.51	Q6NZI2	4.62	Q9H361	6.34	Q07065	8.64	Q16891	7.12	P51572	3.66	P20618	7.47	P07919	7.69	Q9Y6C2	7.68
P07451	14.23	Q13268	15.71	Q9Y394	13.57	P06702	13.16	P56385	14.49	Q99714	16.48	P55072	13.52	Q00325	12.98	Q00325	10.5	Q8WUD1	12.04	P61009	12.78	P54819	14.23	O95716	6.85	P16152	4.69	P36578	5.39	Q8N0Y7	5.51	P02511	4.57	P0CG48	6.28	P11279	8.63	P51858	7.08	Q15365	3.65	P26038	7.45	P08962	7.56	P40925	7.49
P11177	14.21	Q15907	15.6	P12883	13.39	P55327	12.95	Q15363	14.43	Q03135	16.29	P83731	13.38	P62913	12.92	P60468	10.42	P02794	12.02	Q00325	12.71	P30043	14.08	P69891	6.8	Q92522	4.69	P16401	5.31	Q6DRA6	5.49	P08238	4.56	Q8NFI4	6.23	P35268	8.59	Q92520	7.05	P07205	3.6	P46776	7.43	Q9Y490	7.52	P21926	7.46
P30043	14.08	P00441	15.58	P83731	13.38	P62913	12.92	P54819	14.23	A0A8I5KQE6	16.27	P31930	13.33	Q9Y5M8	12.92	P61601	10.36	A0A2R8Y4L2	12	Q99714	12.64	Q7KZF4	13.74	P69892	6.8	Q6DN03	4.66	P07858	5.31	Q9Y490	5.47	O43760	4.46	Q16836	6.05	P09467	8.58	Q9Y624	7.02	P78386	3.55	P37108	7.35	P62424	7.52	P25788	7.45
P39656	14.04	O75390	15.45	Q13228	13.35	P61019	12.74	P30043	14.08	P60866	15.97	Q9UHG3	13.27	P61626	12.84	Q32P51	10.31	P11216	11.98	O00483	12.35	P20336	13.64	Q9Y6C2	6.79	P54727	4.65	P20340	5.29	Q96HY6	5.41	P00403	4.41	P00739	6.03	O43181	8.57	Q14108	6.9	P19012	3.51	P31946	7.32	P45880	7.48	P51572	7.32
P14854	13.95	P13716	15.15	P09651	13.17	O75964	12.62	P21397	13.85	P21397	15.94	P39656	13.16	P07741	12.78	P51149	10.14	P42126	11.92	P04080	12.24	P06748	13.61	Q13228	6.78	Q8NBS9	4.63	Q9NRW1	5.29	P02760	5.4	P05556	4.39	P08123	5.93	Q00325	8.56	P54727	6.85	Q01105	3.45	P13473	7.32	P21926	7.46	P31946	7.32
P39019	13.79	Q13423	15.1	P06702	13.16	P02792	12.57	P40616	13.81	P15090	15.91	P06702	13.16	P37837	12.76	P60866	10.08	A0A8I5KQE6	11.86	P55083	12.16	Q9BY50	13.54	O00151	6.69	O00264	4.62	P60900	5.28	Q9BUF5	5.38	P35637	4.37	P07942	5.66	Q9Y5M8	8.49	P09496	6.85	Q2M2I5	3.43	P51572	7.32	P25788	7.45	P13473	7.32
P20336	13.64	P21397	14.8	P27338	13.08	P61353	12.5	P20336	13.64	P62491	15.74	Q13423	13.08	Q99714	12.64	P49448	10.04	P05109	11.83	P63220	12.05	O75390	13.52	Q01469	6.67	P02511	4.57	Q08722	5.26	P23396	5.35	P42126	4.3	Q92945	5.63	Q00688	8.48	P49207	6.84	Q13813	3.4	P13797	7.3	Q14103	7.32	P61981	7.29
P06748	13.61	P28325	14.79	P62913	12.92	Q13011	12.5	P06748	13.61	O14983	15.48	P07099	12.97	O75964	12.62	P02144	9.74	Q03135	11.8	P02794	12.02	Q16629	13.45	Q9Y281	6.63	Q9BUF5	4.48	P26583	5.26	P07858	5.31	P62917	4.28	O75526	5.61	P18124	8.47	Q07065	6.81	P12882	3.4	P61981	7.29	P13473	7.32	Q01105	7.24
Q9BY50	13.54	P22695	14.79	P07741	12.78	P22695	12.36	Q9BY50	13.54	P36542	15.44	P62913	12.92	P02792	12.57	P62826	9.72	P07327	11.73	P42126	11.92	P38117	13.33	P61353	6.62	P41219	4.47	Q15056	5.24	P26583	5.26	P61586	4.15	P50914	5.58	O75367	8.4	P60033	6.78	P05556	3.38	P06396	7.29	Q00059	7.32	P40939	7.21
P00568	13.4	Q02252	14.77	P61106	12.56	P04080	12.24	P83731	13.38	Q32P51	15.31	P61626	12.84	P61353	12.5	Q7KZF4	9.67	P27338	11.73	P62269	11.84	Q9Y5M8	13.28	Q02878	6.6	P39687	4.42	P24752	5.15	Q15056	5.24	P62424	4.14	P15259	5.53	P09429	8.37	P05556	6.77	P62241	3.37	P18124	7.26	P36578	7.26	P14314	7.2
P83731	13.38	Q13011	14.63	P61353	12.5	P55083	12.16	O75390	13.3	Q00325	15.19	O00264	12.82	P30040	12.26	Q13268	9.64	P62906	11.52	P05109	11.83	P11055	13.09	P61019	6.6	P07942	4.37	P00338	5.12	P32969	5.21	P19404	4.02	P07205	5.52	P27701	8.24	P13639	6.76	Q96E39	3.33	P39656	7.24	Q01105	7.24	P07327	7.2
Q13228	13.35	P46783	14.55	Q06323	12.45	P26641	12.13	P00367	13.26	P55072	15.14	P02792	12.57	P55083	12.16	O75915	9.57	Q9BVK6	11.49	Q03135	11.8	Q13423	13.08	O60361	6.57	P01903	4.33	P61106	5.12	P07339	5.1	P13639	3.96	P18669	5.51	P08559	8.21	Q9UHG3	6.73	P38159	3.32	Q9Y3D6	7.24	Q13561	7.23	P62424	7.14
Q9UHG3	13.27	P56385	14.49	Q00610	12.42	Q15293	12.08	P09651	13.17	P62318	15.08	P39019	12.41	Q15293	12.08	Q13011	9.45	P21397	11.39	P55072	11.79	Q96DA0	12.98	P37837	6.53	P09651	4.3	P39059	5.12	P83731	5.1	Q92945	3.94	Q8N0Y7	5.51	Q15365	8.15	P08294	6.67	P0DME0	3.31	Q01105	7.24	P14314	7.2	Q07021	7.09
P62244	13.08	Q15363	14.43	P61019	12.26	P02794	12.02	P07099	12.97	P31415	14.9	P04080	12.24	P02794	12.02	Q9Y394	9.44	P48444	11.35	P61106	11.63	P07099	12.97	P61224	6.52	P54819	4.18	P83731	5.1	P26599	5.03	P35749	3.9	Q6DRA6	5.49	P42766	8.13	P61353	6.62	P46977	3.26	P14314	7.2	P62318	7.14	P12882	7.07
P07099	12.97	Q9Y5M8	14.39	P04080	12.24	P11055	12.01	Q13228	12.92	P28325	14.79	P37837	12.17	Q7KZF4	11.87	P13716	9.39	P62899	11.2	P07099	11.43	P49207	12.82	P62834	6.52	Q13733	4.18	P49755	5.02	Q7Z794	5.02	Q92804	3.89	P12273	5.48	P61626	8.11	P61224	6.52	P09496	3.23	P62424	7.14	P13639	7.11	Q9Y624	7.02
P61626	12.84	P39656	14.04	P55083	12.16	P13804	12.01	P62913	12.92	P46783	14.55	P55083	12.16	Q9C075	11.85	Q9BY50	9.38	P55327	11.16	Q9BUF5	11.43	O75964	12.62	A6NIZ1	6.52	P31937	4.17	O95716	5.02	Q9NYL4	4.98	Q16698	3.88	P30050	5.45	Q96HC4	8.05	P62834	6.52	Q16836	3.18	P13667	7.13	B2RPK0	7.11	Q07020	6.91
P01037	12.77	P51911	13.8	P26641	12.13	A0A2R8Y4L2	12	P49207	12.82	P56385	14.49	P02794	12.02	P07099	11.43	P22695	9.27	P11177	11.14	P59998	11.31	P29401	12.52	P08238	6.49	P61601	4.15	P20337	5.02	P28325	4.93	P04632	3.73	O95678	5.44	P62753	8.03	A6NIZ1	6.52	Q15084	3.18	B2RPK0	7.11	Q92520	7.05	Q15819	6.9
P11055	12.73	P61313	13.73	Q9UHG3	12.08	P15880	11.95	Q13423	12.8	Q15363	14.43	P02511	12	Q9BUF5	11.43	Q9UHQ9	9.18	P62491	11.11	P61313	11.27	O00483	12.35	Q96HC4	6.38	P84074	4.15	P20336	5	P61247	4.92	P06396	3.71	P02760	5.4	P62851	8	Q9UKX2	6.49	P13667	3.1	P04843	7.08	Q9Y624	7.02	Q16890	6.86
O75964	12.62	P30049	13.69	P63220	12.05	P42126	11.92	P37837	12.76	P63316	14.29	A0A2R8Y4L2	12	Q02543	11.36	P20340	9.13	P20340	11.06	P35609	11.19	P55083	12.16	P51571	6.36	P37235	4.15	Q9NYL4	4.98	P13797	4.92	Q15907	3.67	P36578	5.39	P02652	8	P13929	6.45	P13637	3.06	P16671	6.99	Q7Z794	6.92	P0CG48	6.86
Q00610	12.42	P20336	13.64	Q8WUD1	12.04	P49748	11.91	O75964	12.62	P00387	14.29	P15880	11.95	Q9UJ70	11.34	Q9NRW1	9.13	Q9NRW1	11.06	P39656	11.18	P61247	12.12	Q9H361	6.34	P62424	4.14	P0CG48	4.96	P63208	4.91	Q9NSB2	3.67	P23396	5.35	P25786	7.98	P46940	6.4	P24752	3.04	O14745	6.98	Q07020	6.91	P49207	6.84
P22695	12.36	P08574	13.54	O75390	12.02	P45378	11.9	P02792	12.57	P54819	14.23	P20337	11.87	P49748	11.3	P46783	9.09	P61254	11.03	P11177	11.14	Q07021	12.06	P08572	6.31	P08123	4.1	Q9BVC6	4.94	Q9NX63	4.85	O95716	3.65	P07339	5.34	Q15363	7.96	Q9Y4L1	6.31	O00151	3.04	P0CG48	6.86	Q14108	6.9	P07900	6.83
P04080	12.24	P83731	13.38	P02794	12.02	Q03135	11.8	P61353	12.5	Q15293	14.2	P05109	11.83	P35609	11.3	Q00610	9.01	Q9UNX3	11.03	P61254	11.03	P63220	12.05	P0CG48	6.28	Q16891	4.09	P63208	4.91	Q9NR12	4.81	P20336	3.64	P00325	5.33	P12532	7.91	P0CG48	6.28	Q00325	3.04	Q08380	6.84	Q16890	6.86	Q13404	6.8
Q04837	12.16	Q13228	13.35	A0A2R8Y4L2	12	P00367	11.65	P11055	12.47	P18621	14.13	Q13268	11.79	P62847	11.28	P14927	9.01	P22079	10.96	Q9UNX3	11.03	P13804	12.01	P41219	6.17	O15173	4.04	P26599	4.85	P16152	4.69	P26599	3.59	P00326	5.33	P01903	7.87	P38117	6.27	P51911	3.03	P49207	6.84	P49207	6.84	P51911	6.73
P21397	12.14	P60842	13.3	P42126	11.92	P61313	11.27	P08559	12.31	P30043	14.08	P62873	11.76	P62491	11.11	P37837	8.9	P63092	10.91	P09651	11.02	P02511	12	P54727	6.11	P35232	4.04	Q96E17	4.85	Q6DN03	4.66	P04439	3.56	P07858	5.31	P62854	7.83	P39019	6.21	P21810	2.99	P45880	6.8	P39687	6.83	Q02878	6.6
P63220	12.05	P27338	13.08	P05109	11.83	O15173	11.21	Q14011	12.21	Q9UHG3	13.86	Q9NR31	11.62	Q8WUD1	11.11	Q13228	8.9	Q6NVV1	10.78	Q13228	11.02	P42126	11.92	P61009	6.11	P13861	3.96	P51149	4.83	P55084	4.64	P78386	3.55	P22392	5.26	P29692	7.83	P11940	6.13	P16070	2.96	P69891	6.8	P16671	6.78	P61224	6.52
A0A2R8Y4L2	12	Q00610	13.07	Q03135	11.8	P62491	11.11	P49257	12.16	P49448	13.8	Q96E17	11.45	Q13228	11.02	P09651	8.87	P07451	10.77	P00568	10.82	P45378	11.9	Q6DRA6	6.1	O14745	3.91	P62753	4.82	Q8NBS9	4.63	P21796	3.53	P32969	5.21	O60888	7.82	P07942	6.1	Q13162	2.95	P69892	6.8	P05413	6.77	P62834	6.52
Q9BVK6	11.91	Q00325	12.98	Q7KZF4	11.65	P40616	11.05	Q04837	12.16	P20336	13.64	Q9BUF5	11.43	P51991	10.85	P61803	8.85	P30085	10.71	P11055	10.77	P49448	11.83	P62701	6.08	O00584	3.91	Q14108	4.81	P04843	4.61	Q9Y277	3.53	P62913	5.06	Q6IS14	7.79	Q6DRA6	6.1	P00326	2.93	P36542	6.71	O14745	6.7	A6NIZ1	6.52
P60842	11.82	P62913	12.92	P50993	11.57	Q15907	11.01	Q00325	12.15	Q00610	13.61	P61313	11.27	P11055	10.82	P39656	8.77	P61803	10.62	P29401	10.75	Q15293	11.78	Q16836	6.05	Q96AE4	3.88	P11279	4.8	P02511	4.57	Q2M2I5	3.43	P07900	5.05	P27824	7.6	P02751	6.06	P07942	2.91	O00151	6.69	O00151	6.69	P98160	6.47
Q13268	11.79	P62906	12.9	Q9BUF5	11.43	P00568	10.82	Q7KZF4	12.09	P06748	13.61	O15173	11.21	Q6NVV1	10.78	Q8TD47	8.75	P02144	10.39	Q9Y3U8	10.48	P24539	11.72	Q16853	6.03	P30040	3.83	O43707	4.72	O75390	4.51	O43707	3.4	Q32P51	5	P21926	7.46	Q16836	6.05	P22626	2.83	P01833	6.68	P07942	6.66	P13929	6.45
P38117	11.76	P61626	12.84	P59998	11.31	P30085	10.71	Q15293	12.08	Q9BY50	13.54	Q8WUD1	11.11	Q13423	10.68	P18621	8.7	P61601	10.36	P60468	10.42	P04844	11.57	P55268	6.01	P17661	3.83	Q92522	4.69	P41219	4.47	P30153	3.4	Q9NYL4	4.98	P46776	7.43	Q13765	6.05	Q01518	2.74	P16930	6.68	Q13162	6.64	P51571	6.36
P37837	11.57	O00264	12.82	P55072	11.29	P50914	10.7	Q07021	12.06	P51911	13.47	P40616	11.05	P11216	10.68	P20336	8.64	P20339	10.23	P61601	10.36	Q13228	11.44	P35555	5.85	P51858	3.75	Q6DN03	4.66	P00403	4.41	Q05682	3.4	P23229	4.96	P38159	7.42	P11279	6	P50502	2.71	Q09666	6.64	O95678	6.53	Q00325	6.35
Q02543	11.36	P49207	12.82	P13533	11.14	Q9UHG3	10.69	P63220	12.05	P07099	13.41	P50395	11.01	P09669	10.67	P15311	8.53	P61020	10.23	O75396	10.23	P61019	11.32	P05090	5.82	Q9Y5M8	3.69	P46781	4.64	P02585	4.38	P62241	3.37	P13688	4.94	P12814	7.4	P07099	5.93	Q8NFI4	2.71	P61224	6.52	P61224	6.52	P22079	6.32
P59998	11.31	P11177	12.81	P62491	11.11	P09669	10.67	P02794	12.02	P11055	13.4	Q7KZF4	10.88	Q32P51	10.62	Q9UHG3	8.51	P51148	10.19	P27338	10.19	Q8WUD1	11.11	P13637	5.73	P08572	3.68	Q8NBS9	4.63	P62917	4.28	Q96E39	3.33	P28325	4.93	Q09666	7.33	Q8N5K1	5.93	P10909	2.67	P62834	6.52	P62834	6.52	O75369	6.3
O00264	11.28	O75964	12.62	P20340	11.06	P20340	10.58	A0A2R8Y4L2	12	Q13228	13.35	P07954	10.78	P48444	10.57	P16615	8.45	P24539	10.16	P60866	10.08	P20340	11.06	Q9Y4L1	5.71	Q99623	3.68	P02511	4.57	P16671	4.24	P0DME0	3.31	P61247	4.92	P13473	7.32	P62269	5.92	P26038	2.6	A6NIZ1	6.52	A6NIZ1	6.52	Q9BUF5	6.28
P55327	11.16	P30040	12.26	P61254	11.03	Q9NRW1	10.58	O14983	11.99	Q9Y5M8	13.28	P29401	10.75	Q9Y3U8	10.48	P08559	8.21	O75390	10.09	P20337	10.05	Q9NRW1	11.06	P31146	5.64	P51572	3.66	Q9UHG3	4.55	P08962	4.2	P13667	3.26	P31942	4.91	P51572	7.32	P13667	5.89	Q08722	2.48	O75874	6.52	P13929	6.45	P61601	6.22
P61009	11.11	P04080	12.24	Q9UNX3	11.03	Q9Y3U8	10.48	P42126	11.92	P09651	13.17	P30085	10.71	P60468	10.42	O00264	8.21	O14983	10.09	Q15293	9.97	P61254	11.03	P50914	5.58	Q15365	3.65	Q13885	4.49	Q14247	4.18	P21912	3.21	P49189	4.86	Q00059	7.32	O75915	5.85	P98160	2.48	P13929	6.45	P01833	6.41	O75947	6.21
Q8WUD1	11.11	P37837	12.17	P00568	10.82	P54886	10.44	P31937	11.9	P06702	13.16	P50914	10.7	P49448	10.39	P61626	8.11	P60866	10.08	Q9C075	9.95	Q9UNX3	11.03	Q13162	5.54	Q9Y4L1	3.6	P55268	4.45	P31937	4.17	P00325	3.2	Q9NX63	4.85	P06396	7.29	P04843	5.77	P13535	2.43	P02538	6.38	Q9Y6C2	6.4	B2RPK0	6.16
P00367	11.11	P63220	12.05	Q6NVV1	10.78	P60468	10.42	Q9C075	11.85	P17174	13.08	P09669	10.67	P61601	10.36	P02652	8	P20337	10.05	P07327	9.87	Q9BUF5	10.99	P14550	5.54	P07205	3.6	Q9BZQ8	4.42	P61586	4.15	P07327	3.2	Q9NR12	4.81	P49411	7.25	O75369	5.76	P08123	2.42	P51571	6.36	P20774	6.38	P62244	6.15
P08559	11.03	P02794	12.02	P30085	10.71	P61601	10.36	P21695	11.75	P62913	12.92	P60842	10.59	P53999	10.24	P07205	7.91	P20336	10	P07205	9.83	P00568	10.82	P61204	5.52	P55072	3.6	P00403	4.41	Q16891	4.09	Q9Y490	3.15	Q14956	4.72	Q9Y3D6	7.24	Q14847	5.75	P55268	2.39	P04632	6.34	P02538	6.38	P29508	6.15
P01903	11.02	P15880	11.95	P50914	10.7	Q00610	10.33	P14927	11.71	O75390	12.88	P49257	10.59	O75396	10.23	P62424	7.89	Q96E17	9.69	Q96E17	9.69	P26641	10.76	P84077	5.52	P40925	3.59	P08572	4.38	O15173	4.04	P04004	3.14	P16152	4.69	Q01105	7.24	P62829	5.71	Q16853	2.36	P61601	6.22	Q00325	6.35	P48594	6.15
P63092	10.91	P42126	11.92	Q15582	10.69	Q96BS2	10.28	P61106	11.63	P61626	12.84	P60468	10.42	P20339	10.23	P62854	7.83	Q15582	9.66	Q16629	9.66	P09228	10.64	P07205	5.52	P55268	3.56	P01903	4.33	P19404	4.02	Q13813	3.07	Q6DN03	4.66	P14314	7.2	P21810	5.71	P55083	2.35	P62244	6.15	Q9BUF5	6.28	P61009	6.11
P09669	10.67	P21695	11.75	P09669	10.67	P53999	10.24	P51148	11.57	P49207	12.82	P00367	10.39	P61020	10.23	P07327	7.73	Q16629	9.66	P00326	9.6	Q32P51	10.62	Q8N0Y7	5.51	Q9Y277	3.53	P08962	4.2	P35637	3.99	O75112	3.03	O75396	4.65	P62318	7.14	P12429	5.57	Q08043	2.33	P49411	6.15	P26583	6.22	P07942	6.1
P31150	10.51	P61247	11.74	P31150	10.51	O75396	10.23	Q9BUF5	11.43	P61009	12.78	P49448	10.39	P11310	10.21	P27338	7.69	Q7KZF4	9.56	Q9Y5M8	9.59	Q9Y3U8	10.48	P30050	5.45	Q86Y46	3.52	P61601	4.15	O00584	3.91	P00338	3.01	Q8NBS9	4.63	Q16891	7.12	Q9GZM7	5.57	P09525	2.19	Q15084	6.14	P04216	6.21	Q6DRA6	6.1
P54886	10.44	P13804	11.71	Q9Y3U8	10.48	P20337	10.05	O15145	11.24	P07741	12.78	P61601	10.36	P14923	10.2	Q02252	7.66	Q16698	9.55	P59665	9.57	P21397	10.44	P02462	5.45	Q02878	3.47	P84074	4.15	Q16698	3.88	Q13884	2.97	P84098	4.59	Q9UKX2	7.06	P17661	5.53	O75874	2.17	P61019	6.13	P39019	6.21	Q14108	6.07
P60468	10.42	P49448	11.65	P60468	10.42	P81605	10	P61009	11.11	P01037	12.77	P53999	10.24	P51148	10.19	Q9BVK6	7.66	P11055	9.54	P59666	9.57	P60468	10.42	P23396	5.35	Q01105	3.45	P37235	4.15	O75874	3.86	P23229	2.92	P02511	4.57	P11047	7.02	P15259	5.53	P08572	2.16	Q16836	6.05	P12814	6.17	P27797	6
P61601	10.36	O14983	11.59	P61601	10.36	P55072	9.8	P62491	11.11	O75964	12.62	O75396	10.23	O75915	10.11	Q9BUF5	7.62	P29401	9.47	P00367	9.5	P61601	10.36	P50993	5.29	Q2M2I5	3.43	P28066	4.15	P17661	3.83	O60240	2.87	P41219	4.47	Q9Y624	7.02	Q8N0Y7	5.51	P36578	2.11	Q8WUD1	6.02	P00325	6.13	O75915	5.85
Q96BS2	10.28	P48788	11.54	P20339	10.23	O14983	9.79	P20340	11.06	P02792	12.57	P20339	10.23	P60866	10.08	P21397	7.59	P13716	9.39	P37837	9.5	P25789	10.34	Q15056	5.24	P62241	3.37	Q9HC38	4.15	P15311	3.75	P07900	2.87	P13667	4.34	Q13162	7.01	P18669	5.51	Q14108	2.09	P27797	6	Q6DRA6	6.1	Q9NSB2	5.83
O75390	10.09	Q9BUF5	11.43	P61020	10.23	P51911	9.76	Q9NRW1	11.06	P61353	12.5	P61020	10.23	Q9BRX8	10.04	Q15293	7.55	Q9BY50	9.38	P67812	9.5	P53999	10.24	Q9BY50	5.21	Q96E39	3.33	P78417	4.15	P15880	3.75	Q00577	2.8	P31146	4.34	Q7Z794	6.92	P12882	5.47	P46940	2.05	P62269	5.92	Q16836	6.05	P06732	5.77
P60866	10.08	Q02543	11.36	P60866	10.08	P11177	9.75	P61254	11.03	Q96BQ1	12.5	P38117	10.2	P81605	10	P31930	7.5	P61313	9.31	P26641	9.38	O75396	10.23	P32969	5.21	P38159	3.32	P62424	4.14	Q13310	3.73	Q9NR45	2.79	P16070	4.31	P35527	6.9	P02452	5.46	Q13423	2.03	P40939	5.9	P62491	6.02	P05556	5.76
P15311	10.07	P62847	11.28	P49448	10.04	P21695	9.74	Q9UNX3	11.03	P17931	12.4	P51148	10.19	P07327	9.87	P00326	7.47	Q06323	9.24	Q9BY50	9.38	P62826	10.19	Q6DN03	5.18	Q07065	3.32	P30085	4.08	P05783	3.72	Q13510	2.78	P01859	4.3	Q14108	6.9	Q9UL46	5.44	P49189	2.02	P02452	5.74	O75390	6.01	P02751	5.65
P20337	10.05	P07099	11.21	P47756	9.93	P15311	9.73	Q15907	11.01	P22695	12.36	P11055	10	P07205	9.83	P21926	7.46	P14923	9.13	P50993	9.31	P54886	10.19	P83731	5.1	P0DME0	3.31	O15173	4.04	Q13884	3.72	Q01518	2.74	P09651	4.3	O75390	6.87	Q96AE4	5.43	Q96HC4	2.01	Q07065	5.65	P02671	6	Q9P0L0	5.62
P81605	10	P14314	11.17	P07327	9.87	Q96E17	9.69	P26641	10.76	O00483	12.35	Q8IZP2	10	Q16629	9.66	Q00872	7.45	P00441	9.09	P21397	9.3	P15311	10.07	P63092	5.08	P37837	3.26	P19404	4.02	Q99798	3.72	Q16363	2.69	P01861	4.29	Q16890	6.86	P36578	5.39	Q12931	1.99	P50914	5.58	P08123	5.93	P50914	5.58
Q15293	9.97	P55327	11.16	P07205	9.83	Q9Y5M8	9.59	P29401	10.75	P04080	12.24	P00387	9.97	P00326	9.6	P62906	7.37	Q08043	8.99	P22695	9.27	P20337	10.05	O00194	5.05	Q16836	3.18	P19652	3.98	Q9Y5M8	3.69	Q07065	2.66	Q05682	4.29	P09496	6.85	Q9BUF5	5.38	P50993	1.96	P80188	5.56	Q8N5K1	5.93	Q09666	5.57
P07205	9.83	P07451	11.15	P08559	9.74	P40429	9.36	P60468	10.42	Q04837	12.16	P07327	9.87	P67812	9.5	O15173	7.17	P60953	8.9	P11216	9.13	P31943	10.02	Q9Y490	5	Q15084	3.18	P13861	3.96	Q9Y624	3.68	P35555	2.65	P62917	4.28	P49207	6.84	P23396	5.35	Q13733	1.94	P17661	5.53	P62269	5.92	P80188	5.56
Q96E17	9.69	P40429	10.84	P62826	9.72	Q02252	9.35	P49448	10.39	P02794	12.02	P07205	9.83	P42126	9.27	P62318	7.14	P12956	8.87	A0A2R8Y4L2	9.09	P07954	10	Q9NYL4	4.98	P05388	3.15	P25788	3.92	Q15907	3.67	P12956	2.63	P08962	4.2	P69891	6.8	P20340	5.29	Q9BZQ8	1.94	P15259	5.53	P06396	5.88	Q9H361	5.55
Q16629	9.66	P11055	10.82	Q16629	9.66	P31415	9.34	P61601	10.36	A0A2R8Y4L2	12	P51991	9.79	P09651	9.14	P11216	7.12	P63244	8.83	O14983	9.09	P27338	10	Q07021	4.96	Q8NHW5	3.15	O00584	3.91	P51572	3.66	O75390	2.58	P35749	4.16	P69892	6.8	Q9NRW1	5.29	Q5JWF2	1.93	P02751	5.53	P55268	5.84	P17661	5.53
Q14240	9.58	P30085	10.71	P07954	9.61	Q9NUJ1	9.15	P38117	10.2	P42126	11.92	P02144	9.74	P13716	9.09	P50395	6.97	P54920	8.81	P60953	8.9	Q8IZP2	10	P31942	4.91	P04004	3.14	P25789	3.83	O95716	3.65	O75369	2.54	Q9HC38	4.15	P05556	6.77	Q00577	5.28	P27487	1.83	Q8N0Y7	5.51	P08865	5.76	P15259	5.53
P67812	9.5	P50914	10.7	P11216	9.61	Q9NYL4	8.96	P07954	10.2	Q13011	11.89	P00326	9.6	P50395	8.99	P25789	6.9	P18621	8.7	P48444	8.81	P81605	10	P49189	4.86	P14550	3.08	Q07065	3.82	P20336	3.64	P12814	2.47	Q99798	4.1	P0DOX6	6.77	Q08722	5.26	Q9Y490	1.81	P18669	5.51	A0A8I5KQE6	5.76	P13637	5.53
P55083	9.41	Q32P51	10.62	P00326	9.6	P37837	8.9	P16401	10.18	P05109	11.83	Q07021	9.57	Q9NYL4	8.96	P26641	6.86	P15311	8.7	O75368	8.77	P49189	9.92	P26599	4.85	O00151	3.04	P12814	3.81	Q5SSJ5	3.62	P07339	2.43	Q16891	4.09	P00390	6.7	P09211	5.24	P50995	1.78	P13688	5.51	Q14847	5.75	Q8N0Y7	5.51
P42126	9.27	P61803	10.62	P22695	9.49	Q13423	8.84	O43678	10.1	P13804	11.71	P67812	9.5	P31937	8.93	P49207	6.84	P54886	8.68	P18621	8.7	O75489	9.85	Q9NX63	4.85	P35555	3	Q9H361	3.8	P04439	3.56	P36957	2.43	P35555	4.04	O00151	6.69	P51888	5.24	P02730	1.76	P55145	5.49	P07099	5.71	P18669	5.51
P19404	9.24	P60468	10.42	Q9BY50	9.38	P49448	8.78	P60866	10.08	P14927	11.71	P13716	9.39	P60953	8.9	P14923	6.71	P84098	8.67	P45378	8.55	P60842	9.85	Q13510	4.81	O75367	2.98	Q13733	3.79	P23229	3.54	P39656	2.41	P19404	4.02	P08294	6.67	P01833	5.24	P11047	1.74	Q6DRA6	5.49	Q08380	5.64	P46940	5.49
P14923	9.13	P61601	10.36	P29401	9.31	P11216	8.78	P20337	10.05	Q9C075	11.61	Q9BY50	9.38	P61803	8.85	P60981	6.67	P02792	8.57	P08559	8.46	P07205	9.83	Q9NR12	4.81	P16070	2.96	Q13813	3.76	P21796	3.53	Q16891	2.37	P13861	3.96	P02751	6.66	Q15084	5.23	Q09666	1.73	P49721	5.47	O75369	5.61	P62249	5.48
P00441	9.09	P11216	10.32	P07108	9.2	P18621	8.7	P81605	10	P48788	11.54	P31415	9.34	P07954	8.82	Q01469	6.67	P45378	8.55	P09622	8.45	Q96E17	9.69	P07900	4.78	Q13162	2.95	P51858	3.75	Q9Y277	3.53	Q16853	2.36	O00584	3.91	P07900	6.56	Q9BY50	5.21	Q13740	1.72	P30050	5.45	P01024	5.59	P30050	5.45
P60953	8.9	P00387	10.3	P28066	9.13	P60900	8.54	Q8IZP2	10	O75891	11.53	Q13228	9.32	P49419	8.72	P61353	6.62	O15260	8.55	Q08043	8.44	Q13268	9.64	P09467	4.73	Q92945	2.95	Q9Y6C2	3.74	Q12906	3.47	P46777	2.36	Q92804	3.89	Q99798	6.54	Q7Z794	5.19	P13688	1.71	Q9UL46	5.44	P17661	5.53	Q9UL46	5.44
P54819	8.79	P08559	10.26	P00441	9.09	P50213	8.47	P07327	9.87	Q9BUF5	11.43	P07108	9.2	Q00610	8.72	Q15363	6.47	Q9Y5M8	8.49	P61247	8.33	P49257	9.61	O43707	4.72	Q9NZN4	2.95	P13639	3.73	O75369	3.46	Q12906	2.35	P31937	3.87	Q01518	6.53	Q6DN03	5.18	P35637	1.71	P27824	5.41	P15259	5.53	P36578	5.39
Q13423	8.75	O75396	10.23	P62847	9.02	P14923	8.46	O75489	9.85	P07954	11.37	Q9UHQ9	9.18	P18621	8.7	Q14697	6.46	P09622	8.45	P31150	8.28	P61158	9.57	Q9GZM7	4.71	P00326	2.93	Q9Y5M8	3.69	O94875	3.45	Q13228	2.33	O75874	3.86	P61224	6.52	P24752	5.15	Q58FF7	1.68	Q9Y6C2	5.41	P06732	5.51	P0DOX6	5.38
Q8TD47	8.75	P20339	10.23	Q9NYL4	8.96	P48444	8.22	P60842	9.85	O15145	11.24	P46783	9.09	P16152	8.66	P54886	6.42	Q13423	8.38	O75390	8.15	P22695	9.49	P16152	4.69	P13797	2.86	P35232	3.68	Q2M2I5	3.43	Q96I99	2.31	Q13813	3.84	P62834	6.52	P13473	5.12	Q13884	1.67	P36578	5.39	P62249	5.48	P38159	5.37
P18621	8.7	P61020	10.23	Q96BQ1	8.93	P42766	8.13	P07205	9.83	Q08043	11.21	P01903	9.06	P20336	8.64	P51571	6.36	Q9BUF5	8.3	Q14011	8.14	Q9Y394	9.44	Q92522	4.69	Q9Y490	2.83	Q9Y624	3.68	P45880	3.4	Q01844	2.29	P17661	3.83	A6NIZ1	6.52	P61106	5.12	Q9UHG3	1.58	P38159	5.37	P30050	5.45	P20340	5.29
Q08722	8.67	P51148	10.19	P60953	8.9	P11310	8.08	Q96E17	9.69	Q8WUD1	11.11	P62847	9.02	O43181	8.57	Q13423	6.35	Q9Y394	8.26	Q9UJ70	8.14	P13716	9.39	Q7Z794	4.67	P12429	2.79	P47756	3.68	O43707	3.4	P02760	2.27	P20700	3.75	P18859	6.48	Q09666	5.08	P49748	1.53	P00326	5.33	P21695	5.44	Q9NRW1	5.29
P53999	8.66	P16152	10.11	P12956	8.87	P02652	8	P62906	9.68	P15311	11.09	Q9C075	9	P54886	8.55	P27797	6.24	Q9BS26	8.13	P61626	8.11	P40429	9.36	O75396	4.65	P02462	2.76	Q16853	3.67	P30153	3.4	Q9BUF5	2.24	Q13310	3.73	P13929	6.45	O95678	5.08	Q92804	1.52	P12883	5.32	P20340	5.29	Q96AE4	5.28
P45378	8.55	P20337	10.05	Q8TD47	8.75	P63208	7.98	Q16629	9.66	P40616	11.05	Q9NYL4	8.96	P45378	8.55	P11217	6.18	P25787	8.12	Q13423	8.01	P31415	9.34	Q8NBS9	4.63	Q01518	2.74	P51572	3.66	Q05682	3.4	Q13561	2.24	P62906	3.69	P07942	6.33	P63092	5.08	O76013	1.5	P20340	5.29	Q9NRW1	5.29	Q00577	5.28
Q07021	8.51	P81605	10	P18621	8.7	Q9NQ39	7.95	Q13162	9.59	P61254	11.03	Q99536	8.91	Q96BQ1	8.48	P00387	5.98	P61626	8.11	P17931	8	P07108	9.2	Q9BUF5	4.48	Q14108	2.72	Q15365	3.65	P62241	3.37	P15311	2.22	Q9Y624	3.68	P22079	6.32	P26599	5.03	P12956	1.48	Q9NRW1	5.29	Q96AE4	5.28	Q08722	5.26
Q9NZN4	8.47	Q15293	9.97	P54886	8.68	P53621	7.92	P59665	9.57	Q9UNX3	11.03	Q02252	8.79	P60033	8.47	Q86Y46	5.93	P60842	7.88	P02652	8	Q9UHQ9	9.18	P09525	4.39	Q8NFI4	2.71	Q2M2I5	3.62	Q9BZQ8	3.34	P09525	2.19	Q15907	3.67	P0CG48	6.28	P20337	5.02	P53675	1.46	Q00577	5.28	Q00577	5.28	P51888	5.24
P09622	8.45	P07327	9.87	Q08722	8.67	P07327	7.73	P59666	9.57	Q13423	10.87	Q8TD47	8.75	Q9GZM7	8.35	Q08722	5.88	Q9NR45	7.8	Q6NVV1	7.84	P09651	9.14	Q16891	4.35	P23229	2.65	P04040	3.61	P0DME0	3.31	Q14247	2.18	O95716	3.65	P01833	6.28	Q07021	4.96	Q16891	1.45	Q08722	5.26	Q08722	5.26	P13797	5.24
Q9UJ70	8.43	O75489	9.85	P20336	8.64	P16615	7.68	Q9Y3U8	9.52	P40429	10.84	P49419	8.72	P30049	8.33	P24539	5.86	P09228	7.8	P63092	7.61	P02144	9.09	Q96DA0	4.33	Q8TCT9	2.65	P68366	3.57	P13667	3.26	P31146	2.17	P20336	3.64	Q9Y490	6.26	Q9BVC6	4.94	P26599	1.44	P46940	5.25	P02751	5.25	P26599	5.21
P30040	8.43	P50993	9.8	P53621	8.58	Q9BVK6	7.66	P34897	9.52	P29401	10.75	P02763	8.46	Q14011	8.14	Q8TCT9	5.84	P49419	7.79	Q00610	7.58	Q9NYL4	8.96	P01903	4.33	P22079	2.53	O75526	3.57	P13489	3.25	P08572	2.16	P26599	3.59	P62244	6.15	P35613	4.94	Q9H361	1.43	Q9BY50	5.21	P13797	5.24	Q9BY50	5.21
P31942	8.38	P51991	9.79	O15260	8.55	P31943	7.57	P67812	9.5	P30085	10.71	Q14240	8.35	P42766	8.13	P21912	5.71	P31943	7.57	P31943	7.57	Q9UHG3	8.91	P00387	4.32	Q08722	2.48	P48735	3.54	P07327	3.2	Q14108	2.09	O43760	3.57	Q6DRA6	6.1	Q01082	4.91	Q14651	1.43	P61106	5.12	P05164	5.23	P32969	5.21
Q9NX63	8.37	Q7KZF4	9.78	Q9C075	8.53	P27338	7.5	P54920	9.49	P50914	10.7	P30049	8.33	P21695	8.02	P49419	5.57	P00326	7.47	P62906	7.37	P48444	8.81	P62917	4.28	Q9Y6C2	2.46	P09497	3.49	P04004	3.14	Q9UKX2	2.06	P04439	3.56	P20774	6.04	Q96E17	4.85	P11940	1.42	P62826	5.09	Q6DN03	5.18	Q6DN03	5.18
P30049	8.33	P02144	9.74	P30049	8.33	P63316	7.45	P55083	9.41	Q9Y3U8	10.48	P48444	8.22	P02652	8	P15259	5.53	Q00325	7.46	Q9HC38	7.35	P11216	8.78	Q13813	4.17	P36957	2.43	P14543	3.45	P68366	3.12	Q99798	2.05	Q9Y277	3.53	P62491	6.02	P39656	4.82	Q7Z406	1.4	O00194	5.05	P61106	5.12	P61106	5.12
P49448	8.24	P62826	9.72	P14923	8.32	Q9NZN4	7.37	P50993	9.41	Q02252	10.47	Q00610	8.18	Q13884	7.99	Q8N0Y7	5.51	P30043	7.28	O15145	7.3	Q8TD47	8.75	Q8IZP2	4.17	Q9H361	2.38	P30153	3.4	P13716	3.03	P49189	2.02	Q12906	3.47	P27797	6	P62753	4.82	P02751	1.37	P20337	5.02	P40939	5.11	P20339	5.12
P02794	8.2	Q96E17	9.69	Q9NZN4	8.29	P62906	7.37	P13716	9.39	P60468	10.42	P42766	8.13	O75367	7.86	P18669	5.51	P07954	7.25	P30043	7.28	P16152	8.66	P61601	4.15	P02790	2.38	P08865	3.39	O75112	3.03	P39023	1.99	P13929	3.46	Q13740	6	Q9NR12	4.81	Q9Y678	1.37	Q14847	4.98	P62826	5.09	P61020	5.12
P11216	8.19	Q16629	9.66	P49257	8.24	Q14697	7.31	P40429	9.36	P48444	10.37	P11310	8.08	Q9NR45	7.8	P21695	5.44	Q9Y3D6	7.24	Q07955	7.26	P50993	8.53	P84074	4.15	P11940	2.36	A0A8I5KQE6	3.39	Q7KZF4	2.97	Q9GZM7	1.93	Q2M2I5	3.43	P07099	5.93	P02790	4.76	P19634	1.35	Q07021	4.96	P22079	5.06	P09622	5.11
P42766	8.13	P00326	9.6	O00264	8.21	Q9Y3D6	7.24	P16615	9.21	P61601	10.36	P17931	8	Q6IS14	7.79	O75367	5.42	P00568	7.22	Q9Y3D6	7.24	Q96BQ1	8.48	P37235	4.15	Q16853	2.36	P62241	3.37	Q13162	2.95	P04844	1.9	P45880	3.4	Q6NZI2	5.9	P16070	4.72	Q15063	1.32	P31942	4.91	P26599	5.03	P51148	5.09
P13667	8.06	Q14240	9.58	Q9UJ70	8.14	P11217	7.24	P07108	9.2	O75396	10.23	P02652	8	Q02252	7.66	P40429	5.42	P53621	7.19	O14979	7.14	P31150	8.28	P61586	4.15	Q58FF3	2.26	Q9NSB2	3.33	P55268	2.95	Q02252	1.87	O43707	3.4	O75915	5.85	Q14956	4.72	Q86Y46	1.3	Q96E17	4.85	P20337	5.02	P63092	5.08
P21695	8.02	P67812	9.5	P42766	8.13	P62899	7.2	P10515	9.12	P13667	10.23	Q13884	7.99	Q9BVK6	7.66	Q16555	5.42	P48788	7.14	P12956	6.9	P08559	8.21	P38159	4.09	Q08380	2.22	P0DME0	3.31	Q13423	2.95	Q4VXU2	1.79	P04004	3.35	P16070	5.8	P12277	4.72	Q9Y6C2	1.28	Q9NR12	4.81	P17540	5.01	O00194	5.05
Q15363	7.96	P01591	9.43	P25787	8.12	P17931	7.2	P00441	9.09	P27338	10.19	Q9BZQ8	7.97	P16615	7.58	P32969	5.21	P62318	7.14	P51991	6.88	P02794	8.2	P30085	4.08	P09525	2.19	Q96BS2	3.27	P00326	2.93	P55268	1.78	Q7Z794	3.29	P24534	5.78	P16152	4.69	Q16363	1.26	P13533	4.8	P0CG48	4.96	P20337	5.02
O14983	7.89	Q9BY50	9.38	P61626	8.11	P06748	7.14	P62847	9.02	P11216	10.08	P50993	7.94	P10515	7.42	P20339	5.12	Q13576	7.11	P49207	6.84	O14983	8.19	Q99536	4.07	Q14247	2.18	P09496	3.23	O60506	2.89	Q32MZ4	1.73	P04843	3.29	Q08380	5.64	Q9BVK6	4.68	Q12906	1.23	P02790	4.76	P28325	4.93	P09525	5.02
Q9NR45	7.8	P31415	9.34	P11310	8.08	P48788	7.14	O75891	8.98	P31150	10.07	P13667	7.91	P21397	7.4	P61020	5.12	P16615	7.1	P00966	6.8	Q14011	8.14	P23229	4.07	O94875	2.18	P00325	3.2	Q00059	2.85	P13688	1.71	O75369	3.23	P80188	5.56	O75396	4.65	P02461	1.23	Q99798	4.74	P31942	4.91	Q14847	4.98
P63241	7.79	P07108	9.2	P00387	7.97	Q08043	7.1	Q9NYL4	8.96	P20337	10.05	P49189	7.89	P62906	7.37	P61106	5.12	Q13162	7.01	P31942	6.65	Q9UJ70	8.14	P35749	4.06	P78386	2.17	P07327	3.2	Q00577	2.8	P16671	1.69	Q15084	3.18	P17661	5.53	P35221	4.64	P35555	1.22	P08572	4.73	Q96E17	4.85	P35613	4.94
Q6IS14	7.79	P09651	9.14	Q96BS2	7.94	Q9Y394	7.08	Q9UHG3	8.91	P49189	9.92	Q6NVV1	7.84	Q3SY69	7.37	P51148	5.09	P46977	6.95	P49448	6.63	P42766	8.13	O15173	4.04	P05556	2.13	Q58FF7	3.18	Q01518	2.74	O75874	1.69	P68366	3.12	P15259	5.53	Q8NBS9	4.63	Q7KZF4	1.21	P16070	4.72	P01871	4.85	P62701	4.94
P07327	7.73	Q9NRW1	9.13	Q13011	7.93	Q15819	6.9	P60953	8.9	P07327	9.87	Q9NR45	7.8	P63092	7.36	P63092	5.08	P51991	6.88	P16615	6.62	P61626	8.11	P18124	4.03	P35749	2.13	P05388	3.15	Q8NFI4	2.71	P02788	1.69	Q86Y46	2.96	P62249	5.48	P11047	4.6	P12883	1.19	Q14956	4.72	P02790	4.76	P02749	4.93
Q7KZF4	7.69	P20340	9.13	P11055	7.89	P25789	6.9	Q8N5K1	8.89	P16615	9.79	Q6IS14	7.79	P50993	7.35	O00194	5.05	Q9UHG3	6.73	P61353	6.62	P11310	8.08	P19404	4.02	P49419	2.04	Q8NHW5	3.15	P13639	2.68	P31948	1.66	Q13162	2.95	P30050	5.45	P08572	4.5	P13533	1.19	P35609	4.7	Q14956	4.72	P28325	4.93
P31040	7.68	Q9NYL4	8.96	Q13733	7.87	P51991	6.88	P48444	8.81	Q96E17	9.69	P08559	7.69	Q9HC38	7.35	P20337	5.02	P49257	6.67	P21695	6.59	Q9C075	8.06	Q58FF3	4.01	P49189	2.02	P04843	3.13	P07942	2.63	P12882	1.55	O94875	2.91	Q9UL46	5.44	Q03135	4.49	O75369	1.11	P16152	4.69	Q16853	4.72	Q00688	4.91
Q06323	7.63	P31937	8.93	O75367	7.86	Q8WU39	6.88	P11216	8.66	Q16629	9.66	Q99714	7.66	P51572	7.32	Q9NYL4	4.98	P61353	6.62	P31415	6.57	O14818	8.06	P35637	3.99	Q12931	1.99	P02751	3.07	P12956	2.63	P13535	1.55	P55268	2.84	P02760	5.4	P27701	4.49	P24821	1.09	P48047	4.69	P98160	4.67	P13535	4.9
P31943	7.57	P12956	8.87	P38117	7.84	P49207	6.84	P16152	8.66	P00326	9.6	Q9BVK6	7.66	P13667	7.29	Q14847	4.98	O60361	6.57	O60361	6.57	P21695	8.02	P19652	3.98	Q5SSJ5	1.99	P35579	3.06	P01008	2.59	Q58FF7	1.51	P29401	2.73	P36578	5.39	Q96HY6	4.46	P55072	0.99	P55268	4.67	P84098	4.59	P49189	4.86
Q08043	7.55	P48444	8.81	Q9NR45	7.8	P13667	6.82	P53621	8.58	Q07021	9.57	P39687	7.63	P30043	7.28	P28325	4.93	P59998	6.55	Q9UHQ9	6.56	P02652	8	P04844	3.96	P07099	1.98	O75367	2.98	O75891	2.55	O76013	1.5	P19634	2.7	Q9BUF5	5.38	P13535	4.44	Q9UGM3	0.95	Q6DN03	4.66	P50395	4.49	Q96E17	4.85
P00326	7.47	Q8TD47	8.75	P39019	7.59	Q13404	6.8	O43181	8.57	P67812	9.5	Q96BQ1	7.59	P25789	7.28	P60900	4.88	P10909	6.46	Q7KZF4	6.48	Q15363	7.96	P25789	3.83	Q9GZM7	1.93	P35555	2.96	P35555	2.54	P24821	1.5	O75390	2.58	P30041	5.36	P17931	4.4	O75976	0.87	P48637	4.64	O43760	4.46	Q9BRX8	4.8
P78417	7.47	P84098	8.67	P22079	7.58	P60981	6.67	P45378	8.55	P13716	9.39	P32322	7.52	O14818	7.26	Q96E17	4.85	P00367	6.45	Q9BS26	6.4	Q96BS2	7.94	P12814	3.81	O75390	1.93	Q9UHQ9	2.95	P12814	2.47	P13797	1.43	Q96I99	2.55	P00325	5.33	O43399	4.37	P35580	0.86	P02511	4.57	P20700	4.44	P02790	4.76
Q15582	7.32	O43181	8.57	Q13423	7.46	P49257	6.67	P15311	8.53	P16152	9.39	P11216	7.47	P62899	7.2	P06744	4.84	Q15293	6.34	P51911	6.4	O75367	7.86	P15880	3.75	P04844	1.9	O60240	2.87	P36957	2.43	Q14651	1.43	Q00577	2.48	P00326	5.33	P13637	4.34	Q15149	0.83	Q15293	4.53	P17931	4.4	P59998	4.76
P51572	7.32	O15260	8.55	P62906	7.37	O60361	6.57	Q96BQ1	8.48	P19404	9.24	P21926	7.46	O00264	7.18	P61254	4.83	P31150	6.26	P38117	6.27	O60888	7.82	P51858	3.75	P14543	1.84	Q86Y46	2.78	P00338	2.41	P35580	1.37	P36957	2.43	P20340	5.29	O14979	4.29	P53621	0.82	O75390	4.51	P08572	4.38	P16070	4.72
O15145	7.3	P45378	8.55	P63092	7.36	Q9UHQ9	6.56	Q08043	8.44	P50993	9.22	P10515	7.42	P15311	7.17	Q9UNX3	4.83	P27797	6.24	P27797	6.24	P63241	7.79	P04632	3.73	O75369	1.81	P09622	2.75	Q16363	2.41	P19634	1.35	P07327	2.4	Q9NRW1	5.29	P62917	4.28	P23229	0.8	P07942	4.48	O43399	4.37	Q16853	4.72
Q9Y3D6	7.24	P09622	8.45	P30043	7.28	P10909	6.46	P30040	8.43	O75489	9.09	P62906	7.37	P62318	7.14	P46977	4.82	Q3SY69	6.18	P61586	6.22	Q6IS14	7.79	Q13310	3.73	P35637	1.71	P27487	2.74	P02790	2.38	P08133	1.34	P02790	2.38	Q00577	5.28	P08962	4.2	Q15746	0.68	P05556	4.39	P62917	4.28	P35609	4.7
P62318	7.14	P31942	8.38	Q9Y3D6	7.24	P13716	6.36	P18859	8.33	Q9NYL4	8.96	P63092	7.36	Q08043	7.1	P61158	4.78	Q13268	6.07	P62873	6.18	P07327	7.73	Q9Y5M8	3.69	P13688	1.71	Q8NFI4	2.71	Q9NSB2	2.33	P04843	1.32	Q16853	2.36	Q96AE4	5.28	Q8IZP2	4.17	P39059	0.58	P08123	4.39	P29692	4.27	P48047	4.69
P49189	7.09	P49257	8.24	P62899	7.2	P04632	6.34	P42766	8.13	P60953	8.9	P06744	7.35	P49189	7.09	P05090	4.76	P12277	6.04	Q9HAV0	6.18	Q9BVK6	7.66	Q9Y624	3.68	P01871	1.69	P17174	2.66	Q13561	2.24	Q86Y46	1.3	P46777	2.36	Q01082	5.25	P61586	4.15	P11055	0.57	O43399	4.37	Q9UKX2	4.22	Q96BS2	4.67
P62917	7	P42766	8.13	P06748	7.14	P27797	6.24	P02730	8.12	O75368	8.77	O14818	7.26	P09622	7.07	P09622	4.72	P27701	5.99	P62879	6.18	Q14240	7.62	Q9NSB2	3.67	Q58FF7	1.68	Q9NR12	2.63	P09525	2.19	Q15746	1.25	Q53EL6	2.35	P13797	5.24	Q13740	4.12	Q13576	0.57	Q96DA0	4.33	Q9Y4L1	4.2	P29401	4.65
P22314	6.99	O14818	8.06	P10515	7.11	P39019	6.21	P61626	8.11	Q8TD47	8.75	P04040	7.21	P22695	7.06	O75396	4.65	P39023	5.96	P61019	6.13	P10515	7.57	Q15907	3.67	Q13884	1.67	Q9Y490	2.6	P35749	2.18	P52272	1.23	Q9BUF5	2.24	Q15084	5.23	P49257	4.12	Q01082	0.55	P35555	4.32	Q8NBS9	4.17	Q8NBS9	4.63
Q15819	6.9	P31150	8.05	Q07021	7.09	Q8TD47	6.08	Q96BS2	7.94	P84098	8.67	P62899	7.2	P62917	7	P29401	4.65	Q9BZQ8	5.93	Q13268	6.07	O75874	7.49	P14543	3.61	Q9UKX2	1.65	P60842	2.46	P31146	2.17	O00468	1.21	Q7KZF4	2.2	P32969	5.21	P12883	4.08	Q9Y4G6	0.43	O14979	4.29	Q8IZP2	4.17	P12956	4.6
P25789	6.9	Q14697	8.05	P49419	7.05	Q13268	6.07	O60888	7.82	P06744	8.6	P15311	7.17	Q15819	6.9	P12956	4.6	P02788	5.92	P13667	6.05	P00326	7.47	O43760	3.57	P12882	1.65	Q14240	2.46	Q02818	2.17	Q9UGM3	1.2	P09525	2.19	Q6DN03	5.18	P30085	4.08	Q14315	0.4	P62917	4.28	P61601	4.15	P02511	4.57
P51991	6.88	P02652	8	Q13162	7.01	P61247	6.06	P09228	7.8	P14923	8.59	Q08043	7.1	P61313	6.86	P02763	4.48	O75746	5.9	Q8WUD1	6.02	P02730	7.46	P04439	3.56	P02461	1.57	P54727	2.44	P11279	2.16	P98160	1.12	Q14247	2.18	P50914	5.12	P22079	4.07			P11940	4.25	P84074	4.15	P08572	4.5
P49207	6.84	Q96BS2	7.94	Q02252	6.92	P52272	6.03	P07451	7.69	O15260	8.55	P09622	7.07	P49207	6.84	P39687	4.42	O75915	5.85	P15311	5.8	P62906	7.37	P78386	3.55	P01833	1.57	P36957	2.43	Q14108	2.09	P13637	1.09	Q02818	2.17	P61106	5.12	P13533	4.07			Q9Y4L1	4.2	P37235	4.15	Q07065	4.49
P63316	6.83	Q13733	7.87	P13804	6.91	Q8WUD1	6.02	Q9Y394	7.67	P45378	8.55	P46777	7.07	Q13404	6.8	O14979	4.29	P08240	5.8	Q13733	5.64	P53621	7.35	Q2M2I5	3.43	P48735	1.55	P02790	2.38	P49189	2.02	P02751	1.09	P11279	2.16	P83731	5.1	Q9UFN0	4.05			P11055	4.18	P30085	4.08	P27701	4.49
Q13404	6.8	O60888	7.82	Q15819	6.9	P00387	5.98	Q9BVK6	7.66	P12956	8.54	P62917	7	P01903	6.69	P62917	4.28	Q14240	5.65	P50914	5.58	Q07955	7.26	P08865	3.39	P05091	1.55	Q16891	2.37	Q12931	1.99	P12883	1.09	Q14126	2.15	O95678	5.08	P18124	4.03			Q8NBS9	4.17	P35232	4.04	P08123	4.47
O75891	6.76	Q9NR45	7.8	P51991	6.88	P46977	5.96	P39687	7.63	P30040	8.43	P14923	6.98	Q9Y281	6.63	P50993	4.22	P50914	5.58	P15259	5.53	P14923	7.25	A0A8I5KQE6	3.39	P15311	1.54	Q12906	2.35	P39023	1.99	P13533	1.08	Q13228	2.12	P11940	5.03	Q96HC4	4.03			Q8IZP2	4.17	P18124	4.03	P50993	4.41
P61353	6.62	Q6IS14	7.79	Q8WU39	6.88	Q16629	5.88	O15173	7.62	P53621	8.42	P13804	6.91	Q9UHQ9	6.56	Q13733	4.18	O75396	5.58	Q8N0Y7	5.51	Q9Y3D6	7.24	Q9BZQ8	3.34	Q92804	1.52	Q9Y4L1	2.3	P07954	1.96	P11055	1.08	P39023	1.99	P20337	5.02	P19404	4.02			P30085	4.08	P13667	4.03	P02671	4.39
P12956	6.57	Q9BVK6	7.66	P49207	6.84	P24539	5.86	Q14240	7.62	P30049	8.33	P12956	6.9	A0A2R8Y4L2	6.55	P61586	4.15	Q9NR31	5.56	P18669	5.51	P62318	7.14	P08559	3.33	O76013	1.5	P00390	2.3	P07205	1.92	O94875	1	Q5SSJ5	1.99	P35555	5.02	Q58FF3	4.01			P22079	4.07	P19404	4.02	O43399	4.37
O75874	6.52	Q99714	7.66	Q13404	6.8	Q01082	5.71	Q15582	7.47	Q9Y394	8.26	Q15819	6.9	O75874	6.52	P84074	4.15	P15259	5.53	Q14697	5.51	Q13162	7.01	P08294	3.33	Q14651	1.43	Q58FF3	2.26	P02462	1.86	Q05707	1	P09622	1.96	P46940	5.01	P19652	3.98			Q96HC4	4.03	Q58FF3	4.01	P36542	4.36
P48444	6.46	Q06323	7.63	Q16555	6.64	P08559	5.64	P54886	7.42	O00264	8.21	P25789	6.9	O94905	6.49	P37235	4.15	P07205	5.52	P22079	5.48	P47756	6.99	Q00325	3.31	Q16363	1.26	Q9BUF5	2.24	O95831	1.79	P02462	0.96	P04844	1.9	P40939	4.98	P13861	3.96			P19404	4.02	P0DOX6	3.99	P16152	4.33
P04632	6.34	P39687	7.63	P31415	6.57	P07741	5.56	P51911	7.41	Q14697	8.16	Q8WU39	6.88	O14983	6.39	P48444	4.11	P78386	5.52	P49721	5.47	P36871	6.94	Q96BS2	3.27	Q9NSB2	1.17	Q08380	2.22	Q58FF7	1.68	O60763	0.94	P55084	1.9	Q14847	4.98	O00584	3.91			P00387	3.99	P19652	3.98	O14979	4.29
P17174	6.3	P63092	7.61	P37837	6.53	P15259	5.53	P06744	7.35	P27797	8.15	P49207	6.84	P04632	6.34	P30085	4.08	Q8N0Y7	5.51	O75746	5.46	Q02252	6.92	Q15084	3.18	P02751	1.13	P09525	2.19	Q14956	1.57	Q14126	0.89	P06744	1.79	P62701	4.94	P02794	3.83			Q02543	3.98	P09497	3.93	P62917	4.28
P50993	6.27	P31943	7.57	O94905	6.49	Q8N0Y7	5.51	Q14697	7.31	Q9UJ70	8.14	Q13404	6.8	Q9H2U2	6.29	P22079	4.07	P18669	5.51	P28066	5.39	P07451	6.92	P16671	3.18	Q12906	1.12	Q14247	2.18	Q92804	1.52	O75976	0.87	Q58FF3	1.75	P35613	4.94	P41219	3.83			P38117	3.92	P46940	3.86	P55072	4.22
P27797	6.24	P29401	7.54	P48444	6.46	P18669	5.51	Q02252	7.29	P42766	8.13	P60981	6.67	P06744	6.27	P49189	4.05	P27487	5.48	P30049	5.36	Q8WU39	6.88	P04004	3.14	P35609	1.12	O94875	2.18	P39059	1.51	P98095	0.84	Q58FF7	1.68	Q96E17	4.85	P30040	3.83			O00584	3.91	P02794	3.83	Q16891	4.22
P62873	6.18	O75874	7.49	P10909	6.46	Q9BZQ8	5.5	Q07955	7.26	P11310	8.08	Q15293	6.65	P27797	6.24	Q07955	4.03	P46783	5.45	P11217	5.34	Q9NZN4	6.81	Q92945	2.95	Q08043	1.11	P78386	2.17	O76013	1.5	P07814	0.79	P02751	1.66	P13637	4.84	Q13310	3.73			P13804	3.9	P30040	3.83	P08962	4.2
P11217	6.18	P21926	7.46	Q99536	6.36	Q9Y678	5.49	Q92734	7.25	P02652	8	Q9NZN4	6.63	P31943	6.24	Q9BZQ8	3.99	P40429	5.42	Q9NZN4	5.34	P17174	6.78	P00325	2.93	P46940	1.03	P31146	2.17	Q14651	1.43	P02461	0.75	O75112	1.65	Q9NR12	4.81	P35609	3.69			P31937	3.87	P41219	3.83	P55268	4.17
Q9HAV0	6.18	P13667	7.44	P04632	6.34	Q16555	5.42	Q9Y3D6	7.24	P11217	7.96	P61353	6.62	O95831	6.2	Q02543	3.98	P11217	5.34	Q8TD47	5.32	P55327	6.7	P00326	2.93	P13535	1.03	Q02818	2.17	P78386	1.38	E9PAV3	0.63	Q9UKX2	1.65	Q9BRX8	4.8	P47756	3.68			Q6NZI2	3.85	P16930	3.82	Q8IZP2	4.17
P62879	6.18	Q9HC38	7.35	Q9H2U2	6.29	P29401	5.3	P07741	7.22	P39023	7.94	P50502	6.5	P62873	6.18	P50995	3.96	Q02252	5.23	P20340	5.29	P61353	6.62	P15311	2.9	Q99613	0.99	P24821	2.04	Q01844	1.37	P46940	0.6	Q9UGM3	1.57	P98160	4.76	Q15907	3.67			P41219	3.83	P12882	3.71	P04844	4.12
P10515	6.18	P51572	7.32	P27797	6.24	Q08722	5.26	P62318	7.14	P60842	7.88	O94905	6.49	Q9HAV0	6.18	P53621	3.92	P11310	5.23	Q9NRW1	5.29	Q13576	6.6	O60240	2.87	B5ME19	0.98	Q96AE4	2.02	Q32MZ4	1.36	P01024	0.54	O76013	1.5	Q14956	4.72	Q16853	3.67			O95678	3.81	Q9Y5M8	3.69	P30085	4.08
P29401	6.1	P30043	7.28	P40616	6.08	Q15056	5.24	P13010	7.1	Q9NR45	7.8	P06748	6.46	P62879	6.18	Q07021	3.9	P32969	5.21	Q08722	5.26	A0A2R8Y4L2	6.55	P17931	2.8	Q9UGM3	0.95	Q12931	1.99	P19634	1.35	Q7Z406	0.5	P24821	1.5	P02452	4.71	O15173	3.59			P51858	3.75	P47756	3.68	Q96HC4	4.03
P61160	6.09	O60547	7.26	P31146	6.07	Q9UJ70	5.23	P49189	7.09	Q6IS14	7.79	P51571	6.36	P29401	6.1	P13804	3.9	P61106	5.12	P11310	5.23	P11217	6.53	Q86Y46	2.78	Q13423	0.92	P39023	1.99	P01024	1.32	Q9Y4G6	0.43	P98160	1.48	P35609	4.7	P78386	3.55			Q13561	3.74	Q99623	3.68	P19404	4.02
P61619	6.09	Q9Y3D6	7.24	P13667	6.05	P32969	5.21	P04040	7.02	Q96KP4	7.79	Q14697	6.36	P61619	6.09	O75874	3.86	Q13228	5.08	P53621	5.15	P50502	6.5	O75369	2.77	P27487	0.91	P07099	1.98	Q15063	1.32	Q01082	0.38	P13797	1.43	P48047	4.69	Q9NX63	3.52			P62906	3.69	P46783	3.64	P19652	3.98
P07954	6.08	P07741	7.22	P11279	6	P13861	5.2	P62917	7	P07451	7.69	P04632	6.34	P40616	6.08	Q9C075	3.79	Q14697	5.08	P20339	5.12	P04004	6.49	Q01518	2.74	Q14126	0.89	O75390	1.93	Q16853	1.31	Q15149	0.38	Q14651	1.43	P12882	4.69	P13797	3.49			Q9Y624	3.68	P07205	3.6	P12883	3.98
P11279	6	P62899	7.2	P06744	5.91	P61106	5.12	P14923	6.98	Q3SY69	7.69	P27797	6.24	Q8TD47	6.08	P31943	3.79	Q9NYL4	4.98	P61020	5.12	O75083	6.44	P50502	2.71	Q9BZQ8	0.86	P02462	1.86	Q86Y46	1.3	P22105	0.21	Q01844	1.37	P46781	4.64	P98160	3.48			P47756	3.68	Q13740	3.6	Q02543	3.98
P27701	5.99	P15311	7.17	O75915	5.85	O75891	5.1	Q15819	6.9	Q9BVK6	7.66	Q9Y394	6.19	Q13268	6.07	P61619	3.78	P28066	4.98	P47985	5.11	P04632	6.34	Q8NFI4	2.71	P35580	0.86	P40939	1.83	P08572	1.29			Q32MZ4	1.36	P55268	4.62	P00915	3.45			Q16853	3.67	P40925	3.59	P13533	3.97
P16615	5.95	P06748	7.14	Q8TCT9	5.84	P62826	5.09	P12956	6.9	P39687	7.63	Q9HAV0	6.18	P31415	6.06	P78386	3.75	P40616	4.97	P51148	5.09	P27797	6.24	P17174	2.66	Q7Z406	0.8	Q16363	1.81	P46940	1.27			Q15063	1.32	P61158	4.55	Q2M2I5	3.43			Q15907	3.67	O15173	3.59	P38117	3.92
P24539	5.86	P62318	7.14	Q8IZP2	5.83	P63092	5.08	P51991	6.88	P63092	7.61	P62879	6.18	P50213	6.01	P35580	3.74	Q07021	4.96	P62826	5.09	P09467	6.21	Q8TD47	2.66	P01024	0.78	P35749	1.77	P22079	1.26			E9PAV3	1.3	P20700	4.44	P55072	3.35			P26599	3.59	Q00688	3.57	P13804	3.9
Q8TCT9	5.84	P49189	7.09	P15311	5.8	P49189	5.06	Q8WU39	6.88	P31943	7.57	Q13733	6.12	P78386	5.92	O15260	3.72	P43304	4.95	O00194	5.05	O75746	6.19	Q8TCT9	2.65	Q14315	0.73	P35637	1.71	Q15746	1.25			P08572	1.29	O43399	4.37	Q96E39	3.33			O15173	3.59	O94905	3.54	P05091	3.87
P05090	5.82	P46977	7.09	O75083	5.78	O00194	5.05	P61313	6.86	P01903	7.48	P54886	6.04	Q15365	5.9	P10515	3.71	O75489	4.92	Q96KP4	5.05	Q3SY69	6.18	Q13733	2.62	Q15746	0.68	P13688	1.71	E9PAV3	1.25			Q9C0C2	1.27	P23229	4.34	P0DME0	3.31			Q9Y277	3.53	Q9Y277	3.53	O75874	3.86
P43304	5.78	Q13162	7.01	P50995	5.74	P67812	5.03	Q16890	6.86	P21926	7.46	P46977	5.96	P24539	5.86	P47756	3.68	P50993	4.9	Q9NR45	5.01	P40616	6.08	P01008	2.59	E9PAV3	0.63	P13667	1.71	P52272	1.23			Q15746	1.25	P05164	4.3	Q08380	3.25			Q14651	3.5	Q2M2I5	3.43	P02794	3.83
Q58FF3	5.76	P62917	7	Q14697	5.72	Q9NR45	5.01	P63316	6.83	P51572	7.32	P24539	5.86	P21912	5.71	P51572	3.66	Q13011	4.88	Q9NYL4	4.98	Q02218	6.06	P36957	2.43	P39059	0.58	P01871	1.69	P20700	1.19			P52272	1.23	P62917	4.28	P01024	3.25			P09497	3.49	P25786	3.42	P30040	3.83
P49257	5.69	P14923	6.98	P21912	5.71	P36871	4.98	Q9NZN4	6.81	Q9Y3D6	7.24	O75915	5.85	P49257	5.69	Q15365	3.65	P60900	4.88	O75489	4.92	P00387	5.98	P02790	2.38	P12883	0.57	P02788	1.69	Q03252	1.13			Q16363	1.21	Q9Y4L1	4.2	P50993	3.24			Q7Z794	3.46	Q9NQ39	3.41	P41219	3.83
P04004	5.65	Q96E39	6.92	Q3SY69	5.63	Q07021	4.96	Q13404	6.8	P55083	7.06	P16615	5.76	Q9NR31	5.56	P15924	3.59	Q13733	4.86	Q06323	4.82	Q15365	5.9	O75390	2.36	P13533	0.57	O75874	1.69	Q01082	1.1			Q13423	1.2	P08962	4.2	P62873	3.24			Q08043	3.44	P35555	3.34	P16930	3.82
P07741	5.56	P38159	6.91	P15259	5.53	O00159	4.89	Q03252	6.77	Q13162	7.01	Q58FF3	5.76	Q13733	5.54	P36871	3.56	Q9BRX8	4.8	P46977	4.82	P07384	5.88	P07858	2.36	P11055	0.57	Q13884	1.67	P13637	1.09			Q9NSB2	1.17	P02462	4.19	Q9HAV0	3.24			Q2M2I5	3.43	Q96E39	3.33	P13688	3.8
P15259	5.53	Q15819	6.9	Q8N0Y7	5.51	O75367	4.88	Q13011	6.71	P62917	7	P21912	5.71	P15259	5.53	O94905	3.54	O75891	4.77	Q9P0L0	4.82	P14314	5.87	P02751	2.34	P24821	0.55	P01833	1.57	P02751	1.09			P12956	1.15	Q8IZP2	4.17	P62879	3.24			P55084	3.38	P38159	3.32	P35555	3.73
P78386	5.52	P25789	6.9	P18669	5.51	P06744	4.84	P00326	6.67	Q15819	6.9	Q00839	5.58	Q8N0Y7	5.51	P07451	3.46	P31937	4.76	Q9BRX8	4.8	P53675	5.85	P55084	2.32	Q00341	0.55	Q92945	1.55	Q96Q06	1.09			P12814	1.12	P15311	4.1	Q13733	3.21			Q9BZQ8	3.34	P0DME0	3.31	Q13310	3.73
Q8N0Y7	5.51	Q08043	6.88	O14983	5.49	Q96KP4	4.84	P50995	6.53	P25789	6.9	P15259	5.53	P18669	5.51	P32322	3.45	Q92734	4.75	P09467	4.73	O75915	5.85	P02760	2.27	O00468	0.53	P05091	1.55	Q08380	1.03			Q96Q06	1.09	P05091	4.06	Q58FF7	3.18			Q96E39	3.33	P07327	3.2	Q99623	3.68
P18669	5.51	Q9NZN4	6.81	P46783	5.45	P61254	4.83	P50502	6.5	P51991	6.88	Q8N0Y7	5.51	P22079	5.48	P61313	3.43	P09467	4.73	Q92522	4.69	P46977	5.82	Q13561	2.24	Q15149	0.19	Q92804	1.52	P24821	1			Q05707	1	P35232	4.04	P01871	3.16			P0DME0	3.31	P35221	3.2	Q9BZQ8	3.66
Q9Y2B0	5.49	Q13404	6.8	P21695	5.44	Q9UNX3	4.83	P10909	6.46	Q13404	6.8	P18669	5.51	P46783	5.45	P13667	3.41	P39059	4.54	O60506	4.65	Q14847	5.75	P46940	2.23			O76013	1.5	Q05707	1			P55072	0.99	P36542	4.03	P04004	3.14			Q00325	3.31	Q15084	3.18	A0A2R8Y4L2	3.64
Q16555	5.42	P54886	6.79	P40429	5.42	Q06323	4.82	P22314	6.43	P55327	6.7	Q9Y2B0	5.49	P40429	5.42	Q9NQ39	3.41	Q58FG0	4.49	P30040	4.6	Q9BZQ8	5.71	Q08380	2.22			P13797	1.43	Q99613	0.99			P02462	0.96	Q03252	4.03	O00151	3.04			P01024	3.25	P13637	3.06	P11047	3.6
O60506	5.3	P34897	6.75	Q9NRW1	5.29	Q9P0L0	4.82	P31150	6.26	P60981	6.67	P22079	5.48	Q99536	5.34	O60506	3.37	P39687	4.42	P17174	4.6	Q08043	5.66	Q14247	2.18			Q14651	1.43	B5ME19	0.98			O60763	0.94	Q58FF3	4.01	Q05682	3.03			Q58FF7	3.18	O75367	2.98	P07205	3.6
Q9NRW1	5.29	P60981	6.67	P60900	5.28	Q9BRX8	4.8	P27797	6.24	P47756	6.62	P21695	5.44	O75746	5.31	P07954	3.33	Q9Y678	4.35	P54920	4.41	P07741	5.56	O94875	2.18			P02461	1.36	Q9UGM3	0.95			P13637	0.89	Q02543	3.98	P02462	3			P24821	3.13	P07858	2.95	P50995	3.56
P20340	5.29	P10515	6.65	P49189	5.06	Q3SY69	4.77	P39019	6.21	Q03252	6.61	O75367	5.42	P14314	5.3	Q96BS2	3.27	Q01082	4.31	P21926	4.39	P50995	5.54	P49257	2.16			P19634	1.35	O60763	0.94			P50993	0.88	P13861	3.96	P07858	2.95			P07858	2.95	P00326	2.93	P78386	3.55
P11310	5.23	P61353	6.62	O00194	5.05	P50995	4.75	P00568	6.19	P12277	6.56	P38159	5.37	P20340	5.29	P42765	3.27	O14979	4.29	Q00839	4.36	P15259	5.53	P39059	2.16			Q15582	1.32	Q14126	0.89			O75976	0.87	P01024	3.91	P00325	2.93			P20700	2.9	Q01082	2.92	Q9Y277	3.53
O43390	5.21	Q99536	6.62	P35609	5.03	Q9C075	4.74	O14979	6.19	O94905	6.49	P34897	5.36	Q9NRW1	5.29	Q3SY69	3.25	P54819	4.18	P01903	4.33	Q8N0Y7	5.51	Q13011	2.13			O60506	1.28	O75976	0.87			Q13733	0.87	O75874	3.86	P00326	2.93			P35527	2.89	P12532	2.88	P24821	3.5
P32969	5.21	Q9BZQ8	6.57	P67812	5.03	P09622	4.72	P22695	6.18	P51148	6.48	P22695	5.3	P53618	5.25	P62873	3.24	P02730	4.17	P00387	4.32	P18669	5.51	O75526	2.04			O43390	1.26	P98095	0.84			P35580	0.86	O76013	3.85	P55268	2.89			P09622	2.75	P13535	2.74	P09497	3.49
Q12905	5.13	A0A2R8Y4L2	6.55	P01591	5.03	P12277	4.72	P62873	6.18	P10909	6.46	P20340	5.29	Q15056	5.24	Q9HAV0	3.24	P84074	4.15	P52272	4.25	Q14697	5.51	Q12931	1.99			Q15746	1.25	P07814	0.79			P98095	0.84	P02794	3.83	P12532	2.88			Q01518	2.74	P55084	2.74	P00505	3.49
P61106	5.12	O94905	6.49	P26599	5.03	Q92522	4.69	Q9HAV0	6.18	P54886	6.42	Q9NRW1	5.29	P32969	5.21	P62879	3.24	P37235	4.15	Q16555	4.2	Q9Y2B0	5.49	Q5JWF2	1.93			P28331	1.24	Q9C0C2	0.69			P07814	0.79	P41219	3.83	P08123	2.86			P50502	2.71	Q01518	2.74	Q7Z794	3.46
P62826	5.09	O75083	6.44	P20337	5.02	P60842	4.68	P62879	6.18	Q9UHQ9	6.23	Q9UJ70	5.23	O43390	5.21	O75891	3.22	Q5JWF2	4.15	Q8IZP2	4.17	P49721	5.47	P24821	1.86			P00450	1.22	O00468	0.53			P22314	0.76	P30040	3.83	Q01518	2.74			Q8NFI4	2.71	P29401	2.73	Q08043	3.44
P01871	5.06	Q9BS26	6.4	P08574	4.92	Q9BS26	4.68	Q13268	6.07	P39019	6.21	P32969	5.21	P61106	5.12	P01903	3.15	P52272	4.11	P84074	4.15	P46783	5.45	Q16363	1.81			Q13423	1.2	P98160	0.46			Q01082	0.72	P50395	3.82	P55084	2.74			P13637	2.67	P50502	2.71	Q2M2I5	3.43
P62913	5.06	P04632	6.34	O75489	4.92	O75131	4.66	Q8WUD1	6.02	O14979	6.19	P61106	5.12	P31040	5.12	Q12931	3.12	Q02218	4.11	P37235	4.15	Q16555	5.42	Q4VXU2	1.79			O75369	1.15	Q9UKX2	0.46			P46940	0.6	P16930	3.82	P35555	2.72			P62701	2.66	Q8NFI4	2.71	Q96E39	3.33
Q9NYL4	4.98	P31040	6.33	P31942	4.91	O60506	4.65	P11279	6	P62873	6.18	P31040	5.12	Q14697	5.08	P53675	3.11	P53675	4.09	P78417	4.15	P22314	5.29	P06744	1.79			P12956	1.15	P12882	0.46			P01024	0.54	Q9H361	3.8	P50502	2.71			Q8TD47	2.66	Q8TCT9	2.65	P08559	3.33
Q14847	4.98	P16615	6.33	P08240	4.86	O75083	4.62	Q13884	5.95	Q9HAV0	6.18	P27487	5.09	P53621	5.07	Q99714	3.07	P19404	4.02	P30085	4.08	P32969	5.21	O75976	1.74			Q05707	1	P13535	0.46			O00468	0.53	P13688	3.8	Q8NFI4	2.71			P55072	2.61	P27797	2.64	P0DME0	3.31
O75489	4.92	Q9H2U2	6.29	Q96E17	4.85	P12956	4.6	P24539	5.86	P62879	6.18	P36871	4.98	P01591	5.03	Q15582	3.07	Q58FF3	4.01	P49189	4.05	P16615	5.18	Q13740	1.72			P55072	0.99	Q9Y4G6	0.43			P12882	0.46	P51858	3.75	P23229	2.65			P21695	2.58	Q9NR12	2.63	P13667	3.26
Q96BQ1	4.91	P13987	6.25	P17174	4.84	P30040	4.6	P13667	5.74	P27487	6.14	Q14847	4.98	P20337	5.02	O00151	3.04	P02763	3.98	Q96BQ1	4.02	P61106	5.12	P13688	1.71			Q99613	0.99	O15020	0.42			P13535	0.46	P49257	3.73	Q8TCT9	2.65			P98160	2.55	P01008	2.59	Q08380	3.25
P63208	4.91	P27797	6.24	Q9P0L0	4.82	P00326	4.53	P22079	5.62	P61619	6.09	P08574	4.92	Q13576	5.02	Q58FG0	2.99	Q02543	3.98	Q58FF3	4.01	P13667	5.12	P02788	1.69			B5ME19	0.98	Q15149	0.38			Q9Y4G6	0.43	P50993	3.73	P27797	2.64			Q16363	2.47	P02462	2.52	P09496	3.23
Q13011	4.88	Q9Y394	6.19	Q9BRX8	4.8	P50395	4.49	P49419	5.57	Q13268	6.07	P11217	4.87	Q07021	4.96	O75746	2.95	P19652	3.98	Q02543	3.98	P20339	5.12	P01871	1.69			P02730	0.88	Q14315	0.33			P15924	0.35	P62906	3.69	P24821	2.64			Q7Z406	2.46	P10253	2.52	Q01082	3.13
P08240	4.86	P62873	6.18	P61158	4.78	P02763	4.48	Q9NR31	5.56	P42765	6.05	P61254	4.83	P08574	4.92	Q13162	2.95	P16152	3.97	P14314	3.98	P61020	5.12	O75874	1.69			P13611	0.88	P22105	0.21			Q14315	0.33	P08572	3.68	P0DOX6	2.6			P14550	2.46	Q9NSB2	2.5	Q32P51	3.12
P06744	4.84	Q9HAV0	6.18	P09622	4.72	P19652	4.48	P46977	5.53	P04040	5.88	Q9UNX3	4.83	P31942	4.91	P39059	2.95	P50995	3.96	P16152	3.97	P31040	5.12	Q13884	1.67			O75976	0.87					P22105	0.21	Q16853	3.67	O75390	2.58			P60842	2.46	P55072	2.48	P20700	3.07
P61254	4.83	P62879	6.18	O75891	4.66	P39687	4.42	P15259	5.53	Q08722	5.88	O75874	4.83	P11217	4.87	Q13310	2.95	P13861	3.96	P34897	3.97	P51148	5.09	P11216	1.66			Q9Y4G6	0.87					Q15149	0.19	P07205	3.6	P11055	2.58			Q14240	2.46	P35609	2.46	O00151	3.04
Q9UNX3	4.83	P61619	6.09	P23526	4.63	P01903	4.33	Q8N0Y7	5.51	P14314	5.87	Q9Y5M8	4.8	Q96E17	4.85	P20700	2.9	O75874	3.86	P40429	3.94	P63092	5.08	P31948	1.66			P35580	0.86							O15173	3.59	P01023	2.51			P07327	2.4	P60842	2.46	P31937	2.98
Q9P0L0	4.82	P40616	6.08	P35580	4.55	O14979	4.29	P18669	5.51	Q8TCT9	5.84	Q9BRX8	4.8	P17174	4.84	Q03252	2.9	P25789	3.83	P49419	3.9	P62913	5.06	Q5SSJ5	1.63			Q96P44	0.84							P40925	3.59	Q9NSB2	2.5			O75976	2.39	Q14240	2.46	P05164	2.95
Q9BRX8	4.8	P31146	6.07	P05556	4.51	P62917	4.28	Q9BZQ8	5.5	P21912	5.71	P31937	4.76	P61254	4.83	Q96DA0	2.88	P30040	3.83	P31146	3.9	O00194	5.05	P05091	1.55			P01024	0.78							O43760	3.57	Q9BZQ8	2.48			Q9H361	2.38	Q08043	2.44	P07858	2.95
P50995	4.75	Q02218	6.06	P55327	4.46	O75746	4.28	O75367	5.42	Q14240	5.65	P12277	4.72	Q9UNX3	4.83	P17931	2.8	Q00872	3.68	P27487	3.79	Q96KP4	5.05	P13667	1.55			P23229	0.71							Q9Y277	3.53	P50395	2.47			Q16891	2.37	P12883	2.43	Q9NZN4	2.95
P09467	4.73	Q8WUD1	6.02	P39687	4.42	P31937	4.17	P01008	5.39	P08240	5.64	O75891	4.66	Q9P0L0	4.82	P01008	2.8	P47756	3.68	P49257	3.73	P67812	5.03	Q92804	1.52			P46940	0.66							P35221	3.53	P14550	2.46			Q01082	2.37	P22695	2.43	Q9UHQ9	2.95
P12277	4.72	P50213	6.01	Q12931	4.4	P78417	4.15	Q8TD47	5.32	Q00839	5.58	P00568	4.64	P61158	4.78	Q9NR45	2.79	Q9NZN4	3.68	O15260	3.72	P28066	4.98	Q58FF7	1.51			P01023	0.61							Q13561	3.49	P60842	2.46			P35221	2.32	P13533	2.42	P11055	2.94
P35580	4.66	P06744	5.91	P21926	4.39	P61586	4.15	Q08722	5.26	P49419	5.57	O14983	4.5	P59998	4.76	P28331	2.75	Q15365	3.65	Q13884	3.72	P08574	4.92	Q07065	1.5			P20742	0.61							P09497	3.49	Q14240	2.46			P05091	2.32	Q15293	2.42	P00326	2.93
Q9BZQ8	4.63	P04040	5.88	Q96DA0	4.33	P84074	4.15	Q15056	5.24	P26599	5.57	O14979	4.29	P15924	4.74	P52272	2.74	Q14974	3.65	P08574	3.69	P63208	4.91	O76013	1.5			Q9UGM3	0.58							Q08043	3.44	Q08043	2.44			P63092	2.28	Q03252	2.42	Q7Z406	2.91
Q99714	4.6	Q13510	5.82	O14979	4.29	P37235	4.15	P11310	5.23	Q13733	5.54	P61586	4.15	P10909	4.68	P50213	2.73	P04040	3.61	Q00872	3.68	Q13011	4.88	Q9UKX2	1.49			Q00341	0.55							Q2M2I5	3.43	Q9H361	2.38			P02760	2.27	Q9H361	2.38	Q16836	2.87
P53675	4.57	P11217	5.7	P62917	4.28	P13010	4.1	P19367	5.23	P15259	5.53	P84074	4.15	P00568	4.64	P10909	2.67	O15173	3.59	P47756	3.68	P60900	4.88	P12956	1.48			O00468	0.53							Q05682	3.4	Q12906	2.35			P09525	2.19	Q16891	2.37	P01024	2.83
Q58FG0	4.49	Q86Y46	5.56	P46977	4.26	P22079	4.07	P20339	5.12	P07205	5.52	P37235	4.15	P12956	4.6	P17174	2.66	P22314	3.59	P54886	3.65	Q13733	4.86	P13797	1.43			Q9UKX2	0.46							P02671	3.35	P26232	2.31			O94875	2.18	P11940	2.36	P35580	2.83
P39687	4.42	Q9NR31	5.56	P02730	4.17	Q99536	4.07	P61020	5.12	Q8N0Y7	5.51	P78417	4.15	P02511	4.57	P08240	2.66	Q9NUJ1	3.59	Q15365	3.65	P08240	4.86	Q14651	1.43			P12882	0.46							Q9Y6C2	3.35	Q00325	2.21			P31146	2.17	P09622	2.36	P02462	2.76
P61313	4.41	P50995	5.54	P78417	4.15	P49368	4.04	P47985	5.11	P18669	5.51	O75746	4.13	Q13011	4.57	P51991	2.65	P49448	3.58	Q13724	3.58	Q06323	4.82	P02730	1.43			P13535	0.46							Q9BZQ8	3.34	P09525	2.19			Q02818	2.17	P46777	2.36	Q01518	2.74
P17931	4.4	P15259	5.53	P61586	4.15	Q07955	4.03	P62826	5.09	P05556	5.51	P52272	4.11	P27701	4.49	P04632	2.61	Q96BQ1	3.57	Q9BZQ8	3.56	Q9P0L0	4.82	P29400	1.42			O15230	0.43							Q96E39	3.33	O94875	2.18			P49257	2.16	P36542	2.35	P50502	2.71
P48788	4.4	P07205	5.52	P84074	4.15	P19404	4.02	P63092	5.08	Q9Y678	5.49	P35580	4.05	P60842	4.43	Q92734	2.5	Q8NE62	3.54	P78386	3.55	Q9BRX8	4.8	P20700	1.37			Q01082	0.42							P0DME0	3.31	Q14247	2.18			Q12931	1.99	Q12906	2.35	Q8NFI4	2.71
Q96DA0	4.33	Q8N0Y7	5.51	P37235	4.15	Q58FF3	4.01	P01591	5.03	P49721	5.47	P31150	4.03	O75891	4.43	Q00577	2.48	Q86Y46	3.52	P10515	3.55	P09622	4.72	P35580	1.37			Q15149	0.23							P13535	3.3	P31146	2.17			P39023	1.99	P63092	2.28	P09651	2.69
P22079	4.21	P18669	5.51	P13010	4.1	Q02543	3.98	P05166	5.01	O75746	5.46	Q07955	4.03	Q14240	4.42	P60842	2.46	P54136	3.48	O94905	3.54	P12277	4.72	Q01844	1.37			P22105	0.21							O60240	3.26	Q14126	2.15			Q5SSJ5	1.99	P02760	2.27	Q8TCT9	2.65
P13861	4.21	P22079	5.48	Q9Y4L1	4.1	P16152	3.97	P20700	4.95	P21695	5.44	P19404	4.02	P39687	4.42	Q14240	2.46	P32322	3.45	P35580	3.54	P07858	4.72	P02461	1.36											Q58FF7	3.18	O75526	2.04			P35580	1.97	P09525	2.19	Q13733	2.62
P35606	4.19	P53621	5.47	P19404	4.02	Q9H2U2	3.89	P43304	4.95	O75367	5.42	P53621	4	O14979	4.29	Q9H2U2	2.4	P35606	3.42	P14923	3.49	P12956	4.6	P19634	1.35											P24821	3.13	Q12931	1.99			Q9GZM7	1.93	O94875	2.18	P01008	2.59
P31937	4.17	P18621	5.43	Q58FF3	4.01	P02730	3.84	P28325	4.93	Q16555	5.42	P19652	3.98	Q8IZP2	4.17	P11310	2.38	O60506	3.37	P32322	3.45	P30040	4.6	Q03252	1.29											P12883	3.05	P39023	1.99			P07205	1.92	Q14247	2.18	P21695	2.58
P02730	4.17	Q3SY69	5.42	Q02543	3.98	P04439	3.84	P08574	4.92	P34897	5.36	Q02543	3.98	P61586	4.15	P07384	2.38	P17540	3.34	Q02218	3.42	Q12931	4.55	Q01082	1.18											P07858	2.95	Q5SSJ5	1.99			P04844	1.9	P31146	2.17	P50395	2.47
P61586	4.15	Q13884	5.39	P19652	3.98	P01024	3.79	P60900	4.88	Q9NZN4	5.34	P16152	3.97	P84074	4.15	P46777	2.36	O43390	3.32	Q12931	3.41	P05556	4.51	Q12906	1.12											O75976	2.9	Q5JWF2	1.93			P61619	1.89	P02461	2.05	P60842	2.46
Q5JWF2	4.15	O75891	5.32	Q15293	3.93	P61619	3.78	P11217	4.87	P32969	5.21	P40429	3.94	P37235	4.15	P07858	2.36	P37837	3.26	P30153	3.4	P02763	4.48	P01833	1.05											P63244	2.84	P04844	1.9			P50995	1.78	P49189	2.02	Q14240	2.46
P84074	4.15	P16401	5.31	Q01082	3.93	Q13561	3.74	Q13733	4.86	P61106	5.12	O15145	3.93	P78417	4.15	Q96KP4	2.32	P05556	3.26	P36871	3.38	P09960	4.42	Q05682	1.01											P12429	2.79	P48637	1.9			Q58FF3	1.75	P31150	2.01	P14550	2.46
Q9HC38	4.15	Q08722	5.26	P04439	3.84	P50993	3.73	Q9NX63	4.85	P62826	5.09	P04439	3.84	P30085	4.08	Q7Z406	2.31	P62873	3.24	Q3SY69	3.36	P39687	4.42	Q05707	1											P50502	2.71	Q16363	1.87			Q32MZ4	1.73	Q12931	1.99	Q15293	2.42
P37235	4.15	Q15056	5.24	P30040	3.83	P20618	3.73	Q06323	4.82	P02730	5.05	P30040	3.83	P49368	4.04	P02730	2.31	Q9HAV0	3.24	P53618	3.36	Q8TAA3	4.3	P55072	0.99											Q8NFI4	2.71	P35580	1.82			Q13740	1.72	P39023	1.99	P46777	2.36
O75083	4.13	Q9UJ70	5.23	P31943	3.79	O15260	3.72	Q9P0L0	4.82	P01591	5.03	P31943	3.79	Q07955	4.03	P02760	2.27	P62879	3.24	O00571	3.32	O14979	4.29	Q7KZF4	0.99											P01023	2.65	P06744	1.79			P01871	1.69	Q96P44	1.99	Q12906	2.35
P30085	4.08	P01024	5.23	P50502	3.79	Q13884	3.72	Q9Y5M8	4.8	P10515	4.95	P61619	3.78	Q58FF3	4.01	Q58FF3	2.26	P21912	3.21	Q7Z406	3.26	P62917	4.28	P12882	0.98											P21695	2.58	P07814	1.79			Q13884	1.67	P01023	1.97	Q9Y4L1	2.3
Q07955	4.03	P32969	5.21	P61619	3.78	Q03252	3.71	Q9BRX8	4.8	Q6NVY1	4.92	P20618	3.73	Q9BZQ8	3.99	P13861	2.23	P36871	3.2	P01024	3.25	P51991	4.23	P13535	0.98											P13533	2.53	P50995	1.78			Q86Y46	1.67	P50993	1.96	Q7KZF4	2.2
P14314	3.98	Q13576	5.21	P07384	3.78	P47756	3.68	Q13576	4.76	Q01082	4.91	O15260	3.72	P19652	3.98	Q08380	2.22	O00159	3.2	Q14974	3.2	Q9HC38	4.15	P24043	0.96											Q9NSB2	2.5	O75976	1.74			Q9NZN4	1.66	Q13733	1.94	Q9NR12	2.19
P02763	3.98	P17931	5.2	P22314	3.78	P51572	3.66	P09622	4.72	P16401	4.87	P47756	3.68	P34897	3.97	O60763	2.18	P31040	3.16	P31040	3.16	P61586	4.15	Q9UGM3	0.95											Q15075	2.48	Q32MZ4	1.73			Q14697	1.59	Q9GZM7	1.93	Q14247	2.18
P19652	3.98	P36871	5.16	P78386	3.75	Q15365	3.65	Q9GZM7	4.71	O43399	4.85	P51572	3.66	Q9BS26	3.94	P31146	2.17	P38117	3.14	P04004	3.14	P84074	4.15	Q14126	0.89											P14550	2.46	P13688	1.71			P50993	1.57	O14979	1.9	P31146	2.17
Q02252	3.93	Q12905	5.13	Q13884	3.72	O14818	3.63	Q9Y4L1	4.7	Q13884	4.83	Q15365	3.65	O15145	3.93	P49257	2.16	P04004	3.14	P17655	3.14	P37235	4.15	Q96P44	0.84											P60842	2.46	O75874	1.69			Q13733	1.55	Q7Z406	1.9	P49257	2.16
P54920	3.73	P61106	5.12	P19367	3.71	P22314	3.59	P39059	4.68	Q06323	4.82	Q9NUJ1	3.59	P13804	3.9	P11279	2.16	Q6NVY1	3.11	Q6NVY1	3.11	Q15582	4.1	P01023	0.81											Q14240	2.46	Q13884	1.67			P39059	1.51	P04844	1.9	O75976	2.1
P49419	3.71	P16219	5.1	O75746	3.69	Q16822	3.59	Q9Y6N5	4.67	Q9P0L0	4.82	Q58FG0	3.59	P46977	3.83	P31040	2.11	P06744	3.05	O75891	3.1	P22079	4.07	Q96Q06	0.8											Q02252	2.43	P31948	1.66			O76013	1.5	P24821	1.86	O75526	2.04
Q9Y5M8	3.69	Q9UQ80	5.08	P01024	3.67	Q96E39	3.59	O60506	4.65	P61158	4.78	P20700	3.58	P31150	3.8	P12277	2.1	Q99536	3.05	Q9Y678	3.09	Q99536	4.07	Q15149	0.79											P07327	2.4	Q7Z406	1.65			Q15149	1.47	P35580	1.82	Q12931	1.99
P47756	3.68	Q96KP4	5.05	P51572	3.66	P38159	3.58	P36871	4.63	Q92734	4.75	O43760	3.57	Q01082	3.76	Q00839	2.06	O00151	3.04	Q15582	3.07	P19404	4.02	P07814	0.79											Q9H2U2	2.4	P05164	1.61			Q14315	1.47	P11055	1.8	P39023	1.99
Q7Z406	3.66	P54136	5	Q9BZQ8	3.66	O75526	3.57	O00264	4.62	P09467	4.73	P78386	3.55	O15260	3.72	Q9UJ70	2.03	Q13510	3.04	P20700	3.07	Q58FF3	4.01	Q9Y4G6	0.79											P13489	2.39	P05091	1.55			P00367	1.43	P50995	1.78	Q5SSJ5	1.99
P15924	3.66	Q07021	4.96	Q15365	3.65	O43760	3.57	Q01082	4.61	P09622	4.72	Q8NE62	3.54	Q9NZN4	3.68	Q9UQ80	2.03	Q00341	3	Q03252	3.06	Q02543	3.98	P22314	0.76											O14979	2.38	Q9NSD9	1.53			P49448	1.43	Q13423	1.75	Q9GZM7	1.93
Q15365	3.65	P63208	4.91	P04040	3.61	P10515	3.55	P17174	4.6	P36871	4.63	Q7Z406	3.51	P47756	3.68	Q96HC4	2.01	P16219	2.91	P53675	3.05	P34897	3.97	Q00341	0.71											P46777	2.36	O76013	1.5			Q92945	1.41	O75976	1.74	Q5JWF2	1.93
P04040	3.61	P53675	4.88	Q12905	3.59	P78386	3.55	O43390	4.58	P35580	4.61	Q16555	3.5	P00387	3.65	Q9Y6N5	2	P61158	2.87	O00151	3.04	O15145	3.93	Q14315	0.7											P02730	2.31	Q14651	1.43			Q05682	1.39	Q32MZ4	1.73	P61158	1.91
Q00872	3.59	O75367	4.88	O15173	3.59	O94905	3.54	P28331	4.54	P01024	4.45	P07451	3.46	P35580	3.64	Q5SSJ5	1.99	P17931	2.8	P13716	3.03	P49419	3.9	Q9C0C2	0.69											P35580	2.28	Q92945	1.41			Q9Y678	1.37	O75874	1.69	P21397	1.9
Q96E39	3.59	Q8NE62	4.88	Q9NUJ1	3.59	Q15582	3.51	P53675	4.51	Q9BZQ8	4.42	Q9NQ39	3.41	Q5SSJ5	3.62	Q9P2R7	1.94	P35580	2.78	P46459	2.96	P04439	3.84	Q15746	0.57											P09525	2.19	P19634	1.35			P19634	1.35	Q15149	1.69	P61619	1.89
P38159	3.58	P23526	4.86	P53675	3.54	P32322	3.45	P01903	4.33	P24539	4.3	Q03252	3.39	O15173	3.59	Q14315	1.94	P34897	2.78	Q13162	2.95	P61619	3.78	O00468	0.53											O94875	2.18	Q15063	1.32			Q9NSB2	1.33	Q13884	1.67	P14923	1.88
O75526	3.57	P61254	4.83	P07451	3.46	P04040	3.42	P00387	4.32	P22314	4.25	P50995	3.37	P22314	3.59	Q9GZM7	1.93	P05166	2.78	Q13310	2.95	P20618	3.73	P12883	0.52											P31146	2.17	Q15746	1.25			Q15063	1.32	Q16363	1.65	Q4VXU2	1.79
Q99536	3.56	Q9UNX3	4.83	P32322	3.45	P25786	3.42	Q3SY69	4.23	P22079	4.21	Q96E39	3.33	P07384	3.5	Q5JWF2	1.93	Q8TD47	2.66	Q9Y4L1	2.9	O15260	3.72	P13533	0.52											Q14126	2.15	P52272	1.23			Q00610	1.31	P00450	1.6	Q13740	1.72
P46977	3.55	Q9P0L0	4.82	P36871	3.38	P35580	3.39	O60763	4.16	Q8IZP2	4.17	P22314	3.31	P07451	3.46	O60240	1.92	Q8TCT9	2.65	Q5JWF2	2.89	P51911	3.7	P11055	0.52											P31040	2.11	Q7KZF4	1.21			P12956	1.31	Q9UGM3	1.57	Q58FF7	1.68
P39059	3.46	Q9BRX8	4.8	P17540	3.34	P01871	3.38	P61586	4.15	P61586	4.15	Q96BS2	3.27	P32322	3.45	P22314	1.89	P28331	2.61	O60240	2.87	P51572	3.66	Q7Z406	0.5											Q7Z406	2.11	O00468	1.21			P31948	1.29	P05091	1.55	Q13884	1.67
P32322	3.45	P61158	4.78	P43304	3.3	P17540	3.34	P84074	4.15	P84074	4.15	P35606	3.2	Q9NSD9	3.4	P34897	1.79	P04632	2.61	Q86Y46	2.78	P35580	3.64	P22105	0.47											P06732	2.1	P20700	1.19			O60506	1.28	P49748	1.53	Q16363	1.65
P53621	3.43	P35580	4.76	P52272	3.29	P42765	3.27	P37235	4.15	P37235	4.15	P01024	3.13	P51911	3.37	Q4VXU2	1.79	P01008	2.59	P09960	2.78	Q12905	3.59	O15230	0.32											Q15149	2.05	P15311	1.19			O43390	1.26	Q58FF7	1.51	P13010	1.64
Q12931	3.41	O60506	4.65	Q4VXU2	3.26	P62873	3.24	O75083	4.13	P52272	4.11	O00151	3.04	Q86Y46	3.33	P04040	1.71	Q08722	2.48	P42765	2.77	P20700	3.58	P13611	0.29											O75526	2.04	E9PAV3	1.15			Q15746	1.25	O76013	1.5	P36871	1.6
Q03252	3.39	P19367	4.58	P62873	3.24	Q9HAV0	3.24	Q02218	4.11	P49368	4.04	Q9UGP8	3.03	Q96BS2	3.27	P01871	1.69	P01024	2.47	P50213	2.73	O43760	3.57													P31150	2.01	Q03252	1.13			E9PAV3	1.25	Q86Y46	1.48	Q14956	1.57
Q3SY69	3.36	Q03252	4.52	Q9HAV0	3.24	P62879	3.24	P30085	4.08	Q07955	4.03	P46459	2.96	P42765	3.27	Q13884	1.67	O75367	2.44	P50502	2.71	P78386	3.55													Q12931	1.99	P22314	1.13			P10515	1.24	Q14651	1.43	P49748	1.53
P17540	3.34	P11310	4.51	P62879	3.24	P09496	3.23	P49368	4.04	Q58FF3	4.01	Q13162	2.95	P02788	3.24	P54136	1.67	P13489	2.39	Q8NFI4	2.71	O94905	3.54													P39023	1.99	Q15149	1.05			P52272	1.23	Q00610	1.43	O76013	1.5
O60763	3.33	P02788	4.51	P02788	3.24	P54136	3.18	P19404	4.02	P02763	3.98	P53675	2.93	P04040	3.23	Q9NZN4	1.66	O60763	2.29	P10909	2.67	P54136	3.48													Q5SSJ5	1.99	Q99798	1.03			Q7KZF4	1.21	P02730	1.43	Q15149	1.43
O00571	3.32	P02763	4.48	P09496	3.23	P14543	3.13	Q58FF3	4.01	P19652	3.98	P47985	2.92	P53675	3.23	P26599	1.44	P02760	2.27	Q8TCT9	2.65	P31942	3.47													Q7KZF4	1.98	Q99613	0.99			Q03252	1.13	P11216	1.42	Q14651	1.43
P05556	3.26	P07384	4.48	Q13268	3.21	P53675	3.11	P19652	3.98	Q02543	3.98	Q96DA0	2.88	O60506	3.21	P23229	1.42	Q08380	2.22	P04632	2.61	Q9P2R7	3.46													Q13733	1.94	B5ME19	0.98			P22314	1.13	Q05682	1.39	P00367	1.43
Q9Y4L1	3.2	O75746	4.42	Q9HC38	3.19	P35606	3.09	Q02543	3.98	Q9BS26	3.94	O60240	2.87	P36871	3.2	O00159	1.32	P31146	2.17	P01008	2.59	P32322	3.45													Q9GZM7	1.93	Q9Y4G6	0.87			Q12906	1.12	P78386	1.38	P49448	1.43
P36871	3.2	Q00839	4.36	P54136	3.18	P21926	3.07	Q9BS26	3.94	O95831	3.92	Q9Y678	2.86	P04004	3.14	P33121	1.29	P14543	2.17	O43390	2.53	P61313	3.43													P11055	1.91	Q00839	0.85			P46977	0.99	Q14315	1.36	P11216	1.42
Q6NVY1	3.11	Q8TAA3	4.3	P16615	3.17	Q9UQ80	3.05	O00159	3.86	P31146	3.9	Q5JWF2	2.8	P21926	3.07	P02788	1.27	P11279	2.16	P60842	2.46	P04040	3.42													P55084	1.9	Q13423	0.83			P02462	0.96	P19634	1.35	Q9Y678	1.37
Q9Y678	3.09	O14979	4.29	P31040	3.16	Q13162	2.95	O75874	3.86	Q9H2U2	3.89	P05166	2.78	Q9UGP8	3.03	O43390	1.26	O60547	2.15	Q14240	2.46	Q03252	3.39													P04844	1.9	Q13576	0.83			Q9UGM3	0.95	Q15582	1.32	P30153	1.36
P21926	3.07	Q9Y678	4.23	P04004	3.14	O60240	2.87	P04439	3.84	P04439	3.84	P42765	2.77	P46459	2.96	P01024	1.26	O95831	2.12	P13010	2.46	O60506	3.37													P21397	1.9	P24043	0.7			P11216	0.95	O60506	1.28	P19634	1.35
O00151	3.04	Q16555	4.2	Q6NVY1	3.11	Q02218	2.74	P31943	3.79	P46977	3.83	P28331	2.75	Q13162	2.95	Q92841	1.23	P49189	2.02	Q01082	2.45	Q01082	3.34													Q9C075	1.9	P20742	0.61			P11217	0.95	O43390	1.26	Q15582	1.32
Q9UGP8	3.03	P02730	4.17	Q9Y678	3.09	Q13576	2.73	P61619	3.78	P51858	3.75	O00159	2.73	Q96DA0	2.88	P13010	1.23	P49368	2.02	O75367	2.44	O43390	3.32													P00505	1.86	P39059	0.58			P26232	0.94	Q15746	1.25	Q03252	1.29
Q13162	2.95	Q8IZP2	4.17	P25789	3.07	P08240	2.66	P51858	3.75	P49257	3.73	P50213	2.73	Q92841	2.88	P19367	1.2	Q96HC4	2.01	P13489	2.39	P62873	3.24													P06744	1.79	Q9UGM3	0.58			O60763	0.94	E9PAV3	1.25	P31948	1.29
Q9UHQ9	2.95	P78417	4.15	P61160	3.05	P17174	2.66	Q13561	3.74	P54920	3.73	Q00872	2.72	P13010	2.87	Q9UGP8	1.18	Q9Y6N5	2	P02790	2.38	Q9HAV0	3.24													P50995	1.78	Q05707	0.5			Q13423	0.92	P52272	1.23	O60506	1.28
Q01082	2.92	P61586	4.15	O00151	3.04	Q8TCT9	2.65	O75746	3.69	P20618	3.73	P15924	2.72	P17931	2.8	P27487	1.17	P15924	1.99	P46777	2.36	P62879	3.24													Q32MZ4	1.73	O15230	0.49			P02730	0.88	P20742	1.15	O43390	1.26
P52272	2.88	P84074	4.15	Q08043	3	P28331	2.61	P47756	3.68	P08574	3.69	Q8NFI4	2.71	Q5JWF2	2.8	O75083	1.16	Q12931	1.99	P02730	2.31	P47897	3.23													P13667	1.71	P22105	0.47			P14543	0.88	Q05707	1	Q00341	1.26
O60240	2.87	P37235	4.15	P31937	2.98	P01008	2.59	O00194	3.67	Q15365	3.65	P17174	2.66	P52272	2.74	P05556	1.13	Q5SSJ5	1.99	Q99536	2.29	P21912	3.21													P35637	1.71	P16144	0.44			Q5JWF2	0.87	Q7KZF4	0.99	Q00610	1.25
Q13510	2.78	P52272	4.11	P46459	2.96	O43390	2.53	P51572	3.66	Q5SSJ5	3.62	Q8TCT9	2.65	P50502	2.71	Q01082	1.1	P47897	1.94	O60763	2.29	P27487	3.13													Q13884	1.67	O15020	0.42			Q9Y4G6	0.87	P46977	0.99	Q15746	1.25
P0DOX6	2.78	P13010	4.1	P20700	2.9	P21912	2.5	Q15365	3.65	O15173	3.59	P45378	2.6	Q8NFI4	2.71	P35606	1.1	Q9GZM7	1.93	P02760	2.27	Q6NVY1	3.11													P31948	1.66	Q14315	0.4			P98095	0.84	Q99613	0.99	E9PAV3	1.25
P42765	2.77	P49368	4.04	Q5JWF2	2.8	Q92734	2.5	P36776	3.65	Q9NUJ1	3.59	P01008	2.59	Q8TCT9	2.65	P02462	0.96	Q16555	1.92	Q08380	2.22	P21926	3.07													Q16363	1.65	P13611	0.29			P01023	0.81	B5ME19	0.98	P39059	1.22
P50213	2.73	O15173	4.04	Q86Y46	2.78	Q00577	2.48	P35580	3.64	Q16822	3.59	O60506	2.57	P01008	2.59	Q9Y4L1	0.9	Q16363	1.92	P50995	2.18	O00151	3.04													P13010	1.64					O15230	0.7	P26232	0.94	P15311	1.19
P10909	2.67	Q07955	4.03	P05166	2.78	P27487	2.48	P07384	3.64	Q58FG0	3.59	O43390	2.53	P23526	2.55	P14543	0.88	O00571	1.81	O75874	2.17	Q13510	3.04													P26641	1.6					P16144	0.66	Q5JWF2	0.87	P01833	1.18
Q13733	2.62	P19404	4.02	P42765	2.77	Q14240	2.46	Q9NUJ1	3.59	P28331	3.58	P39059	2.52	Q92734	2.5	P35555	0.87	Q4VXU2	1.79	P11279	2.16	Q9Y678	2.97													Q92804	1.52					Q05707	0.5	Q9BZQ8	0.86	Q9NSE4	1.09
P01008	2.59	Q58FF3	4.01	P50213	2.73	P13489	2.39	Q16822	3.59	O43760	3.57	Q92734	2.5	Q08722	2.48	O00160	0.82	Q7Z406	1.75	O60547	2.15	Q86Y46	2.96													P39059	1.51					P13611	0.29	Q00839	0.85	Q14315	1.03
P19367	2.51	O15145	3.93	P15924	2.68	Q7Z406	2.36	Q00872	3.59	P78386	3.55	Q08722	2.48	P39059	2.45	Q15155	0.74	Q13740	1.72	P12277	2.1	Q00839	2.91													Q00610	1.49					P22105	0.21	Q96Q06	0.8	P54886	1.01
Q92734	2.5	O95831	3.92	Q7Z406	2.66	P07858	2.36	Q12905	3.59	Q9NX63	3.52	Q00577	2.48	P13489	2.39	P69849	0.74	Q13310	1.71	P35606	2.1	Q9ULD0	2.87													P12956	1.48							Q9Y4G6	0.79	O94875	1
P21912	2.5	P49419	3.9	P61247	2.65	P46777	2.36	Q13724	3.58	P53675	3.48	P07858	2.36	P02790	2.38	Q5JPE7	0.71	P20700	1.71	P23526	2.08	P23229	2.83													Q14651	1.43							P07814	0.79	P35221	0.99
P13489	2.39	Q01082	3.81	Q9UHQ9	2.62	Q53EL6	2.35	P78386	3.55	P54136	3.48	P01833	2.36	P46777	2.36	P07814	0.66	P01871	1.69	Q02252	2.06	P15924	2.82													Q92945	1.41							P53675	0.73	P46977	0.99
O14979	2.38	P20618	3.73	P39059	2.52	P53618	2.31	Q8NE62	3.54	Q9P2R7	3.46	P02730	2.31	Q7Z406	2.36	P01023	0.61	Q13884	1.67	Q96HC4	2.01	P17931	2.8													P10515	1.39							P23229	0.71	Q99613	0.99
P07858	2.36	P47756	3.68	Q92734	2.5	O95831	2.28	P54136	3.48	P32322	3.45	O60763	2.29	P07858	2.36	P20742	0.61	O75083	1.65	Q9Y6N5	2	Q9NR45	2.79													P78386	1.38							Q15075	0.71	B5ME19	0.98
Q02218	2.35	Q15365	3.65	Q00577	2.48	P02760	2.27	P31942	3.47	P30153	3.4	P02760	2.27	P02730	2.31	O15061	0.58	Q03252	1.61	P39023	1.99	P42765	2.77													Q9Y678	1.37							P39059	0.58	Q9UGM3	0.95
Q13576	2.35	Q7Z406	3.61	P60842	2.46	Q08380	2.22	P32322	3.45	P43304	3.3	Q9BS26	2.22	O60763	2.29	P20929	0.57	P46459	1.61	Q5SSJ5	1.99	P52272	2.74													P19634	1.35							O15230	0.49	P26232	0.94
Q14697	2.33	P15924	3.59	Q14240	2.46	Q9Y4L1	2.2	P26599	3.41	Q96BS2	3.27	Q08380	2.22	P02760	2.27	O00468	0.53	Q9ULD0	1.58	Q14315	1.94	P50213	2.73													P08123	1.32							P13611	0.29	O60763	0.94
Q96KP4	2.32	Q00872	3.59	P13489	2.39	P34897	2.18	P17540	3.34	P37837	3.26	P31146	2.17	Q08380	2.22	Q13576	0.51	P13667	1.55	Q9GZM7	1.93	Q7Z406	2.71													Q15582	1.32							P15924	0.28	O75891	0.89
P02760	2.27	Q16822	3.59	P11217	2.38	P31146	2.17	Q4VXU2	3.26	Q7Z406	3.26	P14543	2.17	P08240	2.19	P07942	0.5	P98095	1.52	P61158	1.91	Q8NFI4	2.71													O60506	1.28							P22105	0.21	P02730	0.88
P34897	2.18	Q96BQ1	3.57	P07858	2.36	O75874	2.17	Q9HC38	3.19	P47897	3.23	P11279	2.16	P50995	2.18	Q05707	0.5	P26599	1.44	P61619	1.89	P10909	2.67													O43390	1.26									Q3SY69	0.87
P31146	2.17	O75526	3.57	P46777	2.36	P11279	2.16	P31040	3.16	O00159	3.2	O60547	2.15	P31146	2.17	P42704	0.5	Q13724	1.43	P39059	1.8	Q8TCT9	2.65													Q15746	1.25									P10253	0.84
Q9UQ80	2.03	O43760	3.57	Q13576	2.35	Q00839	2.06	P04004	3.14	P31040	3.16	Q00341	2.13	P11279	2.16	Q9Y4G6	0.43	P10515	1.39	P06744	1.79	Q00341	2.6													E9PAV3	1.25									Q13423	0.83
Q9Y6N5	2	Q9C075	3.55	Q53EL6	2.35	P23229	2.04	P27487	3.13	Q15582	3.07	Q3SY69	2.06	Q96KP4	2.11	P13611	0.29	P33121	1.29	Q4VXU2	1.79	P01008	2.59													Q13310	1.24									P01023	0.81
Q5SSJ5	1.99	P78386	3.55	Q96KP4	2.32	Q8NE62	2.02	Q6NVY1	3.11	O00151	3.04	O75526	2.04	P35606	2.1	Q14204	0.24	Q14315	1.21	P15924	1.78	P50990	2.55													P52272	1.23									P23229	0.8
P39023	1.99	Q9NX63	3.52	P53618	2.31	P31150	2.01	Q9Y678	3.09	P46459	2.96	Q9UQ80	2.03	P38159	2.05	Q8WZ42	0.23	P53618	1.15	P41250	1.76	Q08722	2.48													O00468	1.21									P07814	0.79
Q9GZM7	1.93	P39059	3.46	Q00839	2.3	Q96HC4	2.01	Q99714	3.07	Q00341	2.92	Q9Y6N5	2	O75526	2.04			P36776	1.15	Q00341	1.74	Q9H2U2	2.4													P24043	1.19									P53675	0.73
P50990	1.82	P32322	3.45	P00390	2.3	Q9Y6N5	2	P25789	3.07	P16219	2.91	P39023	1.99	Q9UQ80	2.03			P17655	1.14	P02788	1.69	P46777	2.36													Q96P44	1.15									P53621	0.65
O95831	1.79	Q9Y6C2	3.35	O60763	2.29	Q12931	1.99	P21926	3.07	Q5JWF2	2.89	Q5SSJ5	1.99	Q96HC4	2.01			P07384	1.12	P01871	1.69	P01024	2.35													P53621	1.14									O00468	0.53
Q4VXU2	1.79	P17540	3.34	P02760	2.27	Q5SSJ5	1.99	Q9UQ80	3.05	Q13576	2.86	Q12931	1.99	Q9Y6N5	2			Q99613	1.1	O75131	1.68	Q53EL6	2.35													P22314	1.13									P22105	0.52
P41250	1.76	P36776	3.34	P13861	2.23	P39023	1.99	P61160	3.05	Q13510	2.78	Q9GZM7	1.93	P39023	1.99			Q9NSE4	1.09	P54136	1.67	O75891	2.33													Q14315	1.03									Q05707	0.5
Q9BS26	1.72	P35221	3.31	Q9BS26	2.22	Q13733	1.94	O00151	3.04	P50213	2.73	P61158	1.91	Q12931	1.99			B5ME19	1.09	P31948	1.66	O60763	2.29													P46977	0.99									O15230	0.49
Q13884	1.67	P04004	3.14	Q08380	2.22	Q9P2R7	1.94	Q12931	2.98	P50502	2.71	Q01082	1.9	Q9P2R7	1.94			P35221	0.99	Q13576	1.65	P02760	2.27													Q99613	0.99									Q9Y4G6	0.43
Q14315	1.65	P14543	3.13	P34897	2.18	P00966	1.94	P46459	2.96	Q8NFI4	2.71	Q13576	1.84	P47897	1.94			P02462	0.9	O75083	1.65	Q08380	2.22													B5ME19	0.98
O00159	1.6	Q6NVY1	3.11	O75874	2.17	Q5JWF2	1.93	Q9UHQ9	2.95	Q00872	2.63	Q13011	1.83	P00966	1.94			Q9Y4L1	0.9	O00159	1.6	P16219	2.18													P26232	0.94
Q16363	1.59	P35606	3.09	P35606	2.1	Q9GZM7	1.93	Q13310	2.95	P04632	2.61	P50990	1.82	P20700	1.88			O15020	0.84	O15523	1.52	P31146	2.17													Q9Y4G6	0.87
O15523	1.52	Q15582	3.07	P12277	2.1	P07205	1.92	P52272	2.88	P15924	2.61	Q4VXU2	1.79	Q4VXU2	1.79			P23229	0.8	P26599	1.44	P11279	2.16													Q00839	0.85
P28331	1.51	P61160	3.05	P14314	2.08	P61158	1.91	Q92841	2.88	P01008	2.59	Q16851	1.77	Q03252	1.77			P26640	0.79	P01023	1.42	P35606	2.1													P10253	0.84
P26599	1.44	O00151	3.04	O00159	2.07	P14314	1.89	O60240	2.87	O60506	2.57	P31942	1.73	P14543	1.76			P16144	0.66	Q16822	1.41	Q14108	2.09													Q13423	0.83
Q13724	1.43	Q9UGP8	3.03	Q8NE62	2.02	Q4VXU2	1.79	Q9NR45	2.79	P23526	2.55	O94875	1.73	Q9Y678	1.72			O15061	0.64	P35221	1.32	Q8NE62	2.02													P07814	0.79
Q86Y46	1.3	Q12931	2.98	Q9Y6N5	2	P15924	1.78	Q86Y46	2.78	Q02218	2.54	Q16822	1.72	P13688	1.71			P11277	0.47	P47897	1.29	Q96HC4	2.01													P22105	0.78
Q99460	1.26	Q9UHQ9	2.95	Q5SSJ5	1.99	Q00872	1.75	P09960	2.78	P35221	2.54	Q13310	1.71	O75131	1.68			Q9Y4G6	0.43	P08240	1.25	Q9Y6N5	2													P20742	0.74
P01024	1.26	P43304	2.89	P39023	1.99	P20700	1.71	P42765	2.77	O43390	2.53	P35637	1.71	P54136	1.67			Q14204	0.41	P05556	1.25	P39023	1.99													Q9UGM3	0.58
Q92841	1.23	Q5JWF2	2.89	P47897	1.94	Q13310	1.71	P50213	2.73	Q00577	2.48	P02788	1.69	P07814	1.65			P58107	0.37	Q14126	1.25	Q5SSJ5	1.99													Q05707	0.5
O15061	1.21	Q92841	2.88	Q9GZM7	1.93	P13688	1.71	Q8NFI4	2.71	P13489	2.39	Q02218	1.66	P43304	1.65			P13611	0.35	P43304	1.24	P26599	1.97													P58107	0.49
P53618	1.15	Q9ULD0	2.87	Q00341	1.89	P49419	1.67	Q00839	2.67	P02790	2.38	Q92841	1.65	P09960	1.64			P35555	0.24	P28331	1.24	P00966	1.94													O15230	0.49
P36776	1.15	P05166	2.78	P14543	1.84	P43304	1.65	P01024	2.65	P46777	2.36	Q14956	1.57	Q14956	1.57			P20929	0.21	Q9H4A4	1.23	Q5JWF2	1.93													O15020	0.42
P07942	1.12	P42765	2.77	O95831	1.79	Q92841	1.65	Q8TCT9	2.65	Q08211	2.36	Q9H4A4	1.54	Q9H4A4	1.54			Q8WZ42	0.02	Q9UGP8	1.18	Q9GZM7	1.93													P15924	0.31
Q12906	1.12	P28331	2.75	Q16822	1.72	P46459	1.61	P04632	2.61	P07858	2.36	P54136	1.52	Q8NE62	1.52					P07384	1.12	P48637	1.9													P13611	0.29
Q99613	1.1	Q8NFI4	2.71	Q15063	1.67	Q00341	1.58	P02461	2.59	Q53EL6	2.35	Q92804	1.52	Q14315	1.47					P36776	1.04	P06744	1.79													Q14204	0.17
Q9NSE4	1.09	P50502	2.71	P31948	1.66	Q9ULD0	1.58	P05556	2.51	Q14315	2.31	Q13724	1.43	Q13724	1.43					P02462	0.96	Q4VXU2	1.79
B5ME19	1.09	P10909	2.67	Q92841	1.65	Q14956	1.57	P21912	2.5	Q99460	2.31	P01023	1.42	P19634	1.35					Q9ULD0	0.89	O00159	1.79
O94875	1	P17174	2.66	Q14956	1.57	P01023	1.56	P15924	2.44	O60763	2.29	P14314	1.33	Q15582	1.32					P14543	0.88	O95831	1.79
P42704	1	P08240	2.66	O15523	1.52	Q9H4A4	1.54	P01023	2.44	P07384	2.24	Q15582	1.32	O75083	1.32					Q9Y4G6	0.87	Q00872	1.75
P07814	0.99	Q8TCT9	2.65	P98095	1.52	P19367	1.53	Q9H2U2	2.4	P13861	2.23	Q86Y46	1.3	P19367	1.2					O75976	0.87	Q9BS26	1.72
Q9ULD0	0.99	P01008	2.59	P28331	1.51	Q9NSD9	1.53	P13489	2.39	Q08380	2.22	P05556	1.25	P52789	1.2					P23229	0.8	Q16822	1.72
P02462	0.96	O43390	2.53	O00571	1.51	P98095	1.52	P46777	2.36	Q9Y4L1	2.2	P13010	1.23	Q9Y6C2	1.18					P26640	0.79	Q13310	1.71
P14543	0.88	P21912	2.5	P41250	1.49	Q13724	1.43	Q16851	2.36	P53618	2.2	P13611	1.21	P17655	1.14					Q15155	0.74	P35637	1.71
Q9Y4G6	0.87	P23229	2.48	Q14315	1.47	P0DOX6	1.39	Q53EL6	2.35	P50995	2.18	P19367	1.2	O00159	1.13					P69849	0.74	P01871	1.69
P26640	0.87	P27487	2.48	Q13724	1.43	P30153	1.36	P35221	2.32	O75874	2.17	Q9Y6C2	1.18	Q9NSE4	1.09					P20742	0.74	O75131	1.68
Q14204	0.86	P13489	2.39	O60506	1.28	Q15155	1.31	Q7Z406	2.31	Q14974	2.17	O75083	1.16	P01833	1.05					Q5JPE7	0.71	Q13884	1.67
Q00839	0.85	P07858	2.36	O43390	1.26	P69849	1.31	Q99536	2.29	P11279	2.16	P17655	1.14	P36776	1.04					O15061	0.58	P31948	1.66
Q96P44	0.84	P46777	2.36	P42704	1.22	Q86Y46	1.3	O95831	2.28	P39059	2.16	P07384	1.12	P01024	0.96					Q16363	0.55	Q14956	1.57
P23229	0.8	P55083	2.35	O15061	1.21	P39059	1.3	P02760	2.27	O60547	2.15	P07942	1.12	P02462	0.96					Q14204	0.41	Q9H4A4	1.54
P01023	0.75	Q53EL6	2.35	O94875	1.18	P33121	1.29	P13861	2.23	P23229	2.12	Q9NSE4	1.09	Q9Y4L1	0.9							O15523	1.52
P20742	0.74	P02760	2.27	P33121	1.15	Q5JPE7	1.26	Q08380	2.22	Q99613	2.08	P53618	1.05	Q00341	0.87							P98095	1.52
P16144	0.66	P13861	2.23	Q03252	1.13	P05556	1.25	Q14247	2.18	B5ME19	2.08	Q14315	1.03	Q00839	0.85							Q92804	1.52
Q15746	0.57	Q08380	2.22	P07942	1.12	O15061	1.21	P31146	2.17	Q9UQ80	2.03	Q14204	1.01	Q15155	0.74							O00571	1.51
P13611	0.53	Q14247	2.18	Q99613	1.1	Q14315	1.14	P12277	2.1	Q8NE62	2.02	Q05707	1	P69849	0.74							P28331	1.51
Q05707	0.5	P11279	2.16	B5ME19	1.09	P17655	1.14	P35606	2.1	Q9Y6N5	2	P07814	0.99	Q5JPE7	0.71							Q13724	1.43
O15230	0.22	P12277	2.1	P36776	1.04	P07384	1.12	P23526	2.08	Q12931	1.99	Q9ULD0	0.99	Q02218	0.68							P02788	1.41
P20929	0.21	Q9NSE4	2.08	P07814	0.99	P07942	1.12	Q9UJ70	2.03	P35606	1.99	P02462	0.96	P07942	0.62							P30153	1.36
P58107	0.18	P52789	2.07	P02462	0.96	Q99613	1.1	Q5SSJ5	1.99	P02461	1.98	Q9Y4L1	0.9	P35555	0.56							P02461	1.36
Q8WZ42	0.05	Q00341	2.05	P27487	0.91	B5ME19	1.09	P39023	1.99	P00966	1.94	Q14126	0.89	P58107	0.53							P19634	1.35
		P30153	2.04	P13611	0.88	P31040	1.05	P54727	1.96	Q9GZM7	1.93	Q08211	0.79	Q9Y4G6	0.43							P01023	1.29
		Q96HC4	2.01	P52789	0.87	O60763	1.04	Q9P2R7	1.94	P14543	1.84	P02461	0.75	O15020	0.42							P43304	1.24
		Q5SSJ5	1.99	Q96P44	0.84	P36776	1.04	P00966	1.94	Q4VXU2	1.79	P20742	0.74	Q14204	0.41							P13010	1.23
		P39023	1.99	Q9Y6C2	0.79	P35221	0.99	Q5JWF2	1.93	P33121	1.72	P23229	0.71									Q92841	1.23
		Q9P2R7	1.94	P26640	0.79	P02462	0.96	Q16555	1.92	P13688	1.71	O15061	0.58									P39059	1.22
		Q9GZM7	1.93	P02461	0.75	Q9Y4G6	0.87	P61158	1.91	P01871	1.69	O75976	0.58									Q9UGP8	1.18
		P22314	1.89	P01023	0.75	O75976	0.87	P14314	1.89	P02788	1.69	Q15746	0.57									P17655	1.14
		Q14315	1.8	P20742	0.74	P02461	0.82	Q9NSD9	1.87	O75131	1.68	P42704	0.5									P07942	1.12
		Q4VXU2	1.79	P16144	0.66	P26640	0.79	P14543	1.84	P13010	1.64	Q9Y4G6	0.43									Q99613	1.1
		Q08211	1.73	P35555	0.52	P20742	0.74	O15523	1.82	Q9H4A4	1.54	P58107	0.37									Q9NSE4	1.09
		P42704	1.72	Q05707	0.5	Q05707	0.67	Q00341	1.81	Q14204	1.53	P35555	0.28									B5ME19	1.09
		Q13310	1.71	Q9Y4G6	0.43	P07814	0.66	O00571	1.81	P98095	1.52											P36776	1.04
		P35637	1.71	Q14204	0.43	P13611	0.53	Q14315	1.76	Q13724	1.43											Q14315	1.03
		P01871	1.69	O15230	0.32	P58107	0.53	P13688	1.71	P0DOX6	1.39											Q05707	1
		O75131	1.68	P58107	0.16	Q14204	0.43	P35637	1.71	P19634	1.35											P35221	0.99
		P31948	1.66					P01871	1.69	Q86Y46	1.3											Q9Y4L1	0.9
		P07814	1.65					P07942	1.68	Q13310	1.24											P14543	0.88
		Q9Y4L1	1.6					Q9ULD0	1.58	P07942	1.23											P20742	0.61
		O00159	1.6					P02462	1.56	O15061	1.21											O15061	0.58
		Q14956	1.57					Q92804	1.52	P19367	1.2											P42704	0.5
		O15523	1.52					P23229	1.5	P52789	1.2											Q9Y4G6	0.43
		Q92804	1.52					Q08211	1.42	P20700	1.19											Q14204	0.41
		P98095	1.52					P20742	1.35	O75083	1.16											P35555	0.31
		O00571	1.51					P19634	1.35	Q9NSE4	1.09											Q8WZ42	0.03
		P26599	1.44					Q16363	1.26	P07814	0.99
		P0DOX6	1.39					P08240	1.25	P02462	0.96
		P33121	1.29					Q14126	1.25	O00160	0.91
		O60763	1.25					O15061	1.21	Q14126	0.89
		P00450	1.22					Q9UGP8	1.18	P26640	0.79
		O15061	1.21					P53618	1.15	P58107	0.73
		P20700	1.19					P17655	1.14	Q9ULD0	0.69
		P35555	1.15					Q12906	1.12	Q05707	0.67
		P17655	1.14					Q99613	1.1	P16144	0.66
		P05556	1.13					P16144	1.1	P42704	0.5
		Q12906	1.12					B5ME19	1.09	P11277	0.47
		P16144	1.1					P01833	1.05	Q9Y4G6	0.43
		P53618	1.05					Q99460	1.05	O15020	0.42
		P01833	1.05					P07814	0.99	P35555	0.31
		Q05707	1					Q9NSE4	0.99	Q8WZ42	0.11
		P02462	0.96					O75976	0.87	P20929	0.1
		P26232	0.94					O00160	0.82
		O75976	0.87					P26640	0.79
		P26640	0.79					Q15746	0.57
		P02461	0.75					Q05707	0.5
		Q15155	0.74					P42704	0.5
		P69849	0.74					Q9Y4G6	0.43
		Q5JPE7	0.71					Q14204	0.43
		P01023	0.68					P11277	0.42
		O15230	0.54					O15020	0.38
		P13611	0.53					P58107	0.2
		O00468	0.53					Q8WZ42	0.03
		Q15746	0.52
		P07942	0.5
		Q9Y4G6	0.43
		Q14204	0.41
		P58107	0.16
		P20929	0.1
		Q8WZ42	0.04

## Sheet: Table S5
Table S5. List of identified proteins in Raoultella ornithinolytica samples, processing different amounts of sample and applying different lysis buffers.
SDS1% - 25µl						SDS 1% - 50µl						SDS3% - 25µl						SDS3% - 50µl						RIPA HOT - 25µl						RIPA HOT - 50µl						RIPA COLD - 25µl						RIPA COLD - 50µl
Accession	Coverage(%) - rep 1	Accession	Coverage(%) - rep 2	Accession	Coverage(%) - rep 3	Accession	Coverage(%) - rep 1	Accession	Coverage(%) - rep 2	Accession	Coverage(%) - rep 3	Accession	Coverage(%) - rep 1	Accession	Coverage(%) - rep 2	Accession	Coverage(%) - rep 3	Accession	Coverage(%) - rep 1	Accession	Coverage(%) - rep 2	Accession	Coverage(%) - rep 3	Accession	Coverage(%) - rep 1	Accession	Coverage(%) - rep 2	Accession	Coverage(%) - rep 3	Accession	Coverage(%) - rep 1	Accession	Coverage(%) - rep 2	Accession	Coverage(%) - rep 3	Accession	Coverage(%) - rep 1	Accession	Coverage(%) - rep 2	Accession	Coverage(%) - rep 3	Accession	Coverage(%) - rep 1	Accession	Coverage(%) - rep 2	Accession	Coverage(%) - rep 3
A0A038CYN9	86.96	A0A038CYN9	86.96	A0A038CYN9	86.96	A0A038CYN9	86.96	A0A038CYN9	86.96	A0A038CYN9	86.96	A0A038CYN9	86.96	A0A038CYN9	86.96	A0A1Y6GIW2	77.95	A0A038CYN9	86.96	A0A038CYN9	86.96	A0A038CYN9	86.96	A0A1Y6GM56	93.94	A0A1Y6GM56	93.94	A0A1Y6GF29	88.14	A0A1Y6GM56	93.94	A0A1Y6GM56	93.94	A0A1Y6GF29	88.14	A0A038CYN9	86.96	A0A038CYN9	86.96	A0A1Y6GF29	88.14	A0A1Y6GF29	88.14	A0A038CYN9	86.96	A0A038CYN9	86.96
A0A1Y6GIW2	77.95	A0A1Y6GIW2	77.95	A0A1Y6GIW2	77.95	A0A1Y6GIW2	77.95	A0A1Y6GIW2	77.95	A0A1Y6GIW2	77.95	A0A1Y6GIW2	77.95	A0A1Y6GIW2	81.1	A0A1Y6GLZ9	77.84	A0A1Y6GIW2	81.1	A0A1Y6GIW2	81.1	A0A1Y6GIW2	81.1	A0A1Y6GMW8	90.36	A0A1Y6GF29	88.14	A0A038CYN9	86.96	A0A1Y6GF29	88.14	A0A1Y6GF29	88.14	A0A038CYN9	86.96	A0A1Y6GIW2	81.1	A0A1Y6GIW2	81.1	A0A038CYN9	86.96	A0A038CYN9	86.96	A0A1Y6GIW2	81.1	A0A1Y6GIW2	81.1
A0A038CQA5	76.81	A0A1Y6GRW2	76.51	A0A1Y6GJB2	76	A0A1Y6GJB2	76	A0A1Y6GIR2	77.04	A0A855ET55	75.38	A0A855ET55	75.38	A0A855ET55	75.38	A0A855ET55	75.38	A0A855ET55	75.38	A0A1Y6GIR2	78.25	A0A1Y6GIR2	78.25	A0A1Y6GA11	87.91	A0A038CYN9	86.96	A0A1Y6GIW2	81.89	A0A038CYN9	86.96	A0A038CYN9	86.96	A0A1Y6GIW2	81.1	A0A038CQA5	76.81	A0A038CQA5	76.81	A0A1Y6GIW2	77.95	A0A1Y6GIW2	81.1	A0A1Y6GA11	80.22	A0A038CQA5	76.81
A0A1Y6GIR2	76.74	A0A1Y6GJB2	76	A0A855ET55	75.38	A0A1Y6GRW2	75.84	A0A1Y6GJB2	76	J9V6M3	73.26	A0A1Y6GFM4	75.14	J9V6M3	73.26	A0A1Y6GJG8	74.16	A0A1Y6GJG8	73.31	A0A1Y6GJB2	76	A0A038CQA5	76.81	A0A038CYN9	86.96	A0A1Y6GIW2	81.1	A0A1Y6GCX2	78.87	A0A1Y6GIW2	81.1	A0A1Y6GIW2	81.1	A0A1Y6GMW8	79.52	A0A1Y6GJG8	72.75	A0A038CLU9	75.56	A0A038CQA5	76.81	A0A1Y6GJG8	74.44	A0A038CQA5	76.81	A0A1Y6GJB2	76
A0A1Y6GJB2	76	A0A855ET55	75.38	A0A1Y6GJG8	73.6	A0A855ET55	75.38	A0A855ET55	75.38	A0A1Y6GA11	72.53	A0A1Y6GJG8	74.44	A0A1Y6GLZ9	73.05	J9V6M3	73.26	J9V6M3	73.26	A0A1Y6GJG8	73.31	A0A855ET55	75.38	A0A1Y6GIW2	81.89	A0A1Y6GA11	80.22	A0A038CQA5	76.81	A0A1Y6GA11	80.22	A0A1Y6GM62	79.78	A0A038CQA5	76.81	A0A038CMN2	71.07	A0A1Y6GJG8	71.91	A0A038CMN2	71.07	A0A1Y6GA11	72.53	A0A1Y6GJB2	76	A0A1Y6GA11	72.53
A0A1Y6GJG8	73.6	J9V6M3	73.26	J9V6M3	73.26	A0A1Y6GJG8	73.6	A0A1Y6GJG8	73.31	A0A1Y6GJB2	72	A0A1Y6GIR2	74.02	A0A1Y6GIR2	72.51	A0A1Y6GIR2	72.51	A0A1Y6GMQ7	72.56	J9V6M3	73.26	A0A855EZ57	75	A0A038CQA5	76.81	A0A038CQA5	76.81	A0A1Y6GJB2	76	A0A1I9ZKZ6	78.31	A0A038CQA5	76.81	A0A1Y6GJB2	76	A0A038CLU9	67.78	A0A038CMN2	71.07	A0A1Y6GPR0	70.79	Q7WUW3	71.91	A0A1Y6GJG8	73.6	A0A1Y6GJG8	71.63
J9V6M3	73.26	A0A1Y6GLZ9	72.46	A0A1Y6GQT5	71.56	J9V6M3	73.26	J9V6M3	73.26	A0A1Y6GJG8	71.91	J9V6M3	73.26	A0A1Y6GQT5	71.56	A0A1Y6GQT5	71.56	A0A1Y6GIR2	71.9	A0A1Y6GA11	72.53	A0A1Y6GJG8	74.44	A0A1Y6GFM4	75.14	A0A1Y6GLZ9	76.65	A0A855ET55	75.38	A0A1Y6GLZ9	77.84	A0A1Y6GJG8	75.84	O66213	75	A0A855F6R6	67.09	A0A1Y6GK14	69.55	A0A1Y6GIC4	69.68	A0A038CMN2	71.07	A0A038CLU9	73.33	A0A038CMN2	71.07
A0A1Y6GQT5	71.56	A0A855EZ57	72.12	A0A1Y6GS19	70.51	A0A1Y6GLZ9	73.05	A0A1Y6GLZ9	73.05	Q7WUW3	71.91	Q7WUW3	71.91	A0A855EZ57	70.19	A0A1Y6GS19	70.51	A0A855EZ57	70.19	A0A1Y6GLZ9	72.46	A0A038CLU9	73.33	A0A1Y6GFS8	74.19	A0A1Y6GJB2	76	A0A1Y6GJG8	74.44	A0A1Y6GIC4	77.42	A0A038CLU9	73.33	A0A1Y6GFS8	74.19	A0A1Y6GGA8	65.36	O66213	69.32	O66213	69.32	A0A1Y6GPR0	70.79	A0A1Y6GPT1	72.61	A0A1Y6GS19	70.51
A0A1Y6GPR0	70.79	A0A1Y6GJG8	71.63	O66213	69.32	A0A1Y6GA11	72.53	A0A1Y6GS19	70.51	A0A1Y6GIR2	71.9	A0A1Y6GQT5	71.56	A0A1Y6GIC4	68.39	A0A855EZ57	70.19	O66213	69.32	A0A1Y6GQT5	71.56	J9V6M3	73.26	A0A1Y6GJG8	72.75	A0A855ET55	75.38	A0A1Y6GLZ9	73.05	A0A038CQA5	76.81	A0A1Y6GMW8	72.29	A0A1Y6GJG8	72.75	A0A855EYL9	65.36	A0A1Y6GGA8	69.28	A0A1Y6GGA8	69.28	A0A1Y6GS19	69.87	A0A038CMN2	71.07	O66213	69.32
A0A1Y6GS19	70.51	A0A1Y6GQT5	71.56	A0A038CLU9	67.78	A0A1Y6GPT1	72.17	A0A855EZ57	70.19	A0A1Y6GQT5	71.56	A0A1Y6GPR0	70.79	A0A1B2GFT4	68.27	O66213	69.32	A0A1Y6GFM4	68.93	A0A1Y6GC39	70.95	A0A1B2GFT4	72.08	A0A1Y6GBA4	72.15	A0A1Y6GJG8	74.44	A0A1Y6GGA8	71.99	A0A1Y6GCY1	76.02	A0A1Y6GGA8	71.99	A0A1Y6GA11	72.53	A0A1Y6GFS8	62.9	A0A855EYL9	69.28	A0A855EYL9	69.28	O66213	69.32	A0A1Y6GPR0	70.79	A0A038CLU9	67.78
O66213	69.32	A0A1B2GFT4	69.8	Q7WUW3	67.42	A0A1Y6GQT5	71.56	A0A1B2GFT4	68.78	A0A1Y6GPT1	71.3	A0A1Y6GRW2	70.47	A0A038CLU9	67.78	A0A1B2GFT4	68.27	A0A1B2GFT4	68.78	O66213	69.32	Q7WUW3	71.91	A0A1Y6GGA8	71.99	A0A1Y6GFS8	74.19	A0A855EYL9	71.99	A0A1Y6GJB2	76	A0A855EYL9	71.99	A0A1Y6GBA4	72.15	A0A1Y6GDN0	62.72	A0A038CKJ7	67.14	A0A038CLU9	67.78	A0A1Y6GQJ8	68.69	O66213	69.32	Q7WUW3	67.42
A0A1Y6GQJ8	68.69	A0A1Y6GIR2	69.49	A0A855EZ57	67.31	A0A1Y6GPR0	70.79	A0A038CLU9	67.78	A0A1Y6GS19	70.51	A0A855EZ57	70.19	Q7WUW9	66.92	A0A038CLU9	67.78	A0A1Y6GPT1	68.7	A0A1Y6GIC4	68.39	A0A1Y6GQT5	71.56	A0A855EYL9	71.99	A0A6S4Y9V9	72.34	A0A038CMN2	71.07	A0A038CMN2	75.21	A0A1Y6GQT5	71.56	A0A1Y6GGA8	71.99	A0A038D0T0	62.35	A0A855F6R6	67.09	A0A1Y6GJG8	67.42	A0A038CLU9	67.78	A0A1Y6GGA8	69.28	A0A038CKJ7	67.14
A0A1Y6GGA8	68.07	A0A1Y6GQJ8	68.18	A0A038CM48	66.92	A0A1Y6GS19	70.51	A0A1Y6GQJ8	67.17	A0A855EZ57	70.19	O66213	69.32	A0A038CM48	66.92	O66214	67.78	A0A038CLU9	67.78	A0A038CLU9	67.78	O66213	69.32	A0A1Y6GM62	71.58	A0A1Y6GGA8	71.99	A0A1Y6GPR0	70.79	A0A1Y6GJG8	74.44	A0A1Y6GK14	71.19	A0A855EYL9	71.99	A0A1Y6GRJ3	61.54	A0A1Y6GC12	65.82	A0A038CKJ7	67.14	A0A1I9ZKZ6	67.47	A0A855EYL9	69.28	A0A855F6R6	67.09
A0A855EYL9	68.07	A0A038CLU9	67.78	A0A1Y6GIR2	66.77	O66213	69.32	Q7WUW9	66.92	A0A1Y6GMQ7	70.03	A0A1B2GFT4	68.27	Q7WUW3	66.29	A0A1Y6GBF0	66.99	Q7WUW3	67.42	Q7WUW3	67.42	A0A1Y6GIC4	68.39	A0A1Y6GQT5	71.56	A0A855EYL9	71.99	A0A1Y6GK14	70.78	A0A1Y6GFS8	74.19	A0A1Y6GPR0	70.79	A0A1Y6GQT5	71.56	A0A1Y6GA11	61.54	A0A6G7MZH6	64.2	A0A855F6R6	67.09	A0A038CKJ7	67.14	A0A1I9ZKZ6	67.47	A0A225U842	65.89
A0A038CLU9	67.78	Q7WUW3	67.42	A0A1B2GFT4	66.5	A0A038CLU9	67.78	A0A038CM48	66.92	O66213	69.32	A0A038CLU9	67.78	A0A1Y6GC12	65.82	Q7WUW9	66.92	Q7WUW9	66.92	A0A1Y6GQJ8	67.17	A0A855F6R6	67.09	A0A1Y6GPN7	71.13	A0A1Y6GCX2	71.83	A0A1Y6GM56	69.7	A0A1Y6GMW8	72.29	A0A1Y6GA11	70.33	A0A1Y6GK14	71.19	A0A1Y6GSX0	61.54	A0A1Y6GPN7	62.89	A0A1Y6GC12	65.82	A0A1Y6GG35	67.12	A0A1Y6GQJ8	67.17	A0A1Y6GC12	65.82
A0A855EZ57	67.31	A0A038CQ63	67.07	A0A1Y6GC12	65.82	Q7WUW3	67.42	A0A1Y6GFM4	65.54	A0A1B2GFT4	68.27	A0A1Y6GQJ8	67.17	A0A1Y6GGA8	65.36	A0A1Y6GQ70	66.79	A0A038CM48	66.92	A0A1Y6GC12	65.82	A0A038CQ63	67.07	A0A1Y6GPR0	70.79	A0A1Y6GPN7	71.13	O66213	69.32	A0A1Y6GBA4	72.15	A0A1Y6GIC4	70.32	A0A038CMN2	71.07	A0A1Y6GJB2	61.33	A0A038D0T0	62.35	A0A225U842	65.23	A0A1Y6GBA4	66.46	A0A038CKJ7	67.14	A0A6G7MZH6	64.2
A0A855F6R6	67.09	A0A038CM48	66.92	A0A1Y6GFM4	65.54	Q7WUW9	66.92	A0A1Y6GRW2	64.43	A0A038CLU9	67.78	A0A038CQ63	67.07	A0A855EYL9	65.36	A0A1Y6GC39	66.48	A0A1Y6GVV8	65.5	A0A038CMN2	64.46	Q7WUW9	66.92	A0A1Y6GS19	70.51	A0A038CMN2	71.07	A0A1Y6GCY1	67.84	A0A1Y6GGA8	71.99	A0A9Q9J9G6	69.7	A0A1Y6GCX2	69.72	A0A1Y6GM51	60.89	A0A225U842	62.25	A0A1Y6GK14	64.61	A0A1Y6GVV8	65.5	A0A855F6R6	67.09	A0A1Y6GGA8	63.25
A0A038CM48	66.92	A0A1Y6GC12	65.82	A0A1Y6GVV8	65.3	A0A1Y6GC39	65.92	A0A1Y6GMQ7	64.35	Q7WUW9	66.92	A0A1Y6GBF0	66.99	A0A1Y6GE68	64.6	A0A1Y6GDC4	66.09	A0A1Y6GJ60	65.4	A0A6G7MZH6	64.2	A0A038CM48	66.92	A0A1Y6GJZ1	69.86	A0A1Y6GPR0	70.79	A0A038CLU9	67.78	A0A855EYL9	71.99	O66213	69.32	A0A1Y6GQ08	68.71	A0A1Y6GLZ9	58.68	A0A1Y6GR42	59.12	A0A1Y6GQ00	64.29	A0A1Y6GPT1	63.91	Q7WUW3	66.29	A0A855EYL9	63.25
A0A1B2GFT4	66.5	A0A1Y6GFM4	65.54	A0A1Y6GMQ7	64.98	A0A1Y6GC12	65.82	A0A1Y6GC39	64.25	A0A038CM48	66.92	Q7WUW9	66.92	A0A038CMN2	64.46	A0A1Y6GGA8	65.36	A0A1Y6GGA8	65.36	A0A1Y6GGA8	63.86	A0A6G7MZH6	66.67	A0A038CP13	69.77	A0A9Q9J9G6	69.7	A0A038CKJ7	67.14	A0A1Y6GQT5	71.56	A0A1Y6GCY1	67.84	A0A038CZ45	68.69	A0A038CKJ7	58.57	A0A1Y6GMQ7	58.99	A0A6G7MZH6	64.2	A0A1Y6GGA8	63.86	A0A1Y6GVV8	65.5	A0A1Y6GFS8	62.9
A0A1Y6GC39	65.92	A0A038CPX8	65.5	A0A1Y6GLZ9	64.67	A0A1Y6GFM4	65.54	A0A1Y6GKN8	63.83	A0A1Y6GC39	65.92	A0A6G7MZH6	66.67	A0A1Y6GRW2	64.43	A0A855EYL9	65.36	A0A855EYL9	65.36	A0A855EYL9	63.86	A0A1Y6GC12	65.82	A0A9Q9J9G6	69.7	A0A038CZ45	69.7	A0A855F6R6	67.09	A0A1Y6GK14	71.19	A0A038CKJ7	67.14	A0A1I9ZKZ6	68.67	A0A225U842	58.28	A0A1Y6GLZ9	58.68	A0A1Y6GRY7	63.66	A0A855EYL9	63.86	A0A1Y6GP33	64.91	A0A1Y6GPN7	62.89
A0A1Y6GJ60	65.4	A0A1Y6GJ60	65.4	A0A038CMN2	64.46	A0A1Y6GVV8	65.3	A0A1Y6GC12	63.29	A0A1Y6GFM4	65.54	A0A1Y6GC12	65.82	A0A1Y6GC39	64.25	A0A038CYN9	65.22	A0A1Y6GLZ9	64.67	A0A1Y6GKN8	63.83	A0A1Y6GFM4	65.54	A0A1Y6GLZ9	69.46	A0A038D0T0	69.41	A0A6G7MZH6	66.67	A0A1Y6GPR0	70.79	A0A855F6R6	67.09	A0A1Y6GPN7	68.04	A0A1Y6GQ00	56.25	A0A1Y6GQJ8	57.58	A0A1Y6GPN7	62.89	A0A1Y6GRY7	63.66	A0A6G7MZH6	64.2	A0A1Y6GCX2	62.68
A0A1Y6GVV8	64.33	A0A1Y6GE68	65.12	A0A1Y6GC39	64.25	A0A1Y6GP33	64.91	A0A225U842	63.25	A0A038CPX8	65.5	A0A1Y6GFK5	65.45	A0A6G7MZH6	64.2	A0A038CMN2	64.46	A0A038CMN2	64.46	A0A1Y6GG35	63.05	O66214	65.19	O66213	69.32	O66213	69.32	A0A1Y6GC12	65.82	A0A1Y6GCX2	69.72	A0A1Y6GBA4	66.46	A0A038CLU9	67.78	A0A1Y6GHI3	55.56	A0A1Y6GC39	57.54	J9V6M3	62.79	A0A225U842	63.58	A0A1Y6GLZ9	64.07	A0A038D0T0	62.35
A0A1Y6GLZ9	64.07	A0A1Y6GMQ7	64.98	A0A6G7MZH6	64.2	A0A038CMN2	64.46	A0A1Y6GPR0	62.92	A0A1Y6GLZ9	64.67	A0A1Y6GGA8	65.36	A0A1Y6GKN8	63.83	A0A1Y6GQ00	64.29	A0A1Y6GKN8	63.83	A0A038CPX8	63	A0A1Y6GMQ7	64.98	A0A1Y6GQ08	68.71	A0A038CP13	68.22	A0A1Y6GFM4	65.54	A0A038CZ45	69.7	A0A1Y6GRJ3	66.27	A0A038CKJ7	67.14	A0A1Y6GGU7	55.26	A0A1Y6GJB2	57.33	A0A038D0T0	62.35	A0A1Y6GC12	63.29	A0A1Y6GRY7	63.66	A0A1Y6GSX0	61.54
A0A1Y6GKN8	63.83	A0A038CMN2	64.46	A0A1Y6GKN8	63.83	A0A6G7MZH6	64.2	A0A1Y6GKG1	62.55	A0A038CMN2	64.46	A0A855EYL9	65.36	A0A1Y6GQ70	63.32	A0A1Y6GKN8	63.83	A0A1Y6GRW2	63.76	A0A1Y6GPR0	62.92	A0A1Y6GC39	64.8	A0A1Y6GQJ8	68.69	A0A1Y6GCY1	67.84	A0A1Y6GP33	64.91	A0A9Q9J9G6	69.7	A0A1Y6GG47	65.71	A0A855F6R6	67.09	A0A6S4Y8R2	55.26	A0A1Y6GSX0	56.41	A0A1Y6GVV8	61.6	A0A1Y6GQ70	63.14	A0A225U842	63.58	A0A1Y6GPT1	61.3
A0A1Y6GMQ7	63.41	A0A1Y6GVV8	64.33	A0A1Y6GRW2	63.76	A0A1Y6GKN8	63.83	A0A038D0T0	62.35	A0A1Y6GKN8	63.83	A0A1Y6GLZ9	64.67	A0A1Y6GG35	63.05	A0A1Y6GRW2	63.76	A0A1Y6GPR0	62.92	A0A1Y6GPN7	62.89	A0A1Y6GLZ9	64.67	A0A038CLU9	67.78	A0A038CLU9	67.78	A0A9Q9N4R6	64.79	O66213	69.32	A0A1Y6GP33	64.91	A0A1Y6GRJ3	66.27	A0A1Y6GF29	54.24	A0A1Y6GRY7	56.02	A0A1Y6GSX0	61.54	A0A1Y6GFS8	62.9	A0A1Y6GC12	63.29	A0A1Y6GVV8	60.43
A0A1Y6GC12	63.29	A0A1Y6GQ00	64.29	Q7WUW9	63.5	A0A225U842	63.25	A0A6G7MZH6	61.73	A0A1Y6GRW2	63.76	A0A1Y6GQ00	64.29	A0A1Y6GPR0	62.92	A0A1Y6GPI6	63.38	A0A1Y6GFS8	62.9	A0A1Y6GPT1	62.83	A0A038CMN2	64.46	A0A1Y6GCM6	67.29	A0A038CKJ7	67.14	A0A1Y6GP73	64.36	A0A1Y6GG47	68.57	A0A6G7MZH6	64.2	A0A1Y6GC12	65.82	A0A1Y6GK14	53.91	J9V6M3	55.23	A0A1Y6GMQ7	61.51	A0A1Y6GPN7	62.89	A0A1Y6GFS8	62.9	A0A1Y6GQ70	59.85
A0A1Y6GPN7	62.89	A0A1Y6GC39	64.25	A0A038CPX8	63	A0A1Y6GFS8	62.9	A0A1Y6GRY7	61.57	A0A1Y6GG35	63.73	A0A225U842	63.25	A0A1Y6GJG8	62.64	A0A1Y6GC12	63.29	A0A1Y6GPN7	62.89	A0A1Y6GKG1	62.75	A0A1Y6GQ70	64.23	A0A038CKJ7	67.14	A0A855F6R6	67.09	A0A1Y6GQ00	64.29	A0A038CLU9	67.78	A0A1Y6GLZ9	64.07	A0A1Y6GP33	64.91	A0A1Y6GPI6	52.11	A0A1Y6GS19	55.13	A0A1Y6GJB2	61.33	A0A1Y6GDN0	62.72	A0A1Y6GPN7	62.89	A0A1Y6GK14	59.26
O66214	62.59	A0A6G7MZH6	64.2	A0A1Y6GPR0	62.92	A0A1Y6GPN7	62.89	A0A1Y6GE68	61.5	A0A1Y6GC12	63.29	A0A1Y6GC39	63.13	A0A038D0T0	62.35	A0A1Y6GFS8	62.9	A0A1Y6GC39	62.57	A0A1B2GFT4	62.69	A0A1Y6GPT1	64.13	A0A855F6R6	67.09	A0A6G7MZH6	66.67	A0A1Y6GRY7	63.66	A0A038CKJ7	67.14	A0A9Q9N0E2	63.93	A0A1Y6GK31	64.44	A0A855FMU8	51.23	A0A1Y6GGU7	52.26	A0A038CZ45	59.6	A0A038D0T0	62.35	J9V6M3	62.79	A0A1Y6GR42	59.12
A0A038D0T0	62.35	A0A1Y6GKN8	63.83	A0A1Y6GPN7	62.89	A0A038D0T0	62.35	A0A6G7N0C7	60.76	A0A225U842	63.25	A0A1Y6GFS8	62.9	A0A1Y6GA11	61.54	A0A1Y6GPN7	62.89	A0A1Y6GE68	62.53	A0A855EZ57	62.5	A0A1Y6GHP3	64.1	A0A6G7MZH6	66.67	A0A1Y6GK14	66.67	A0A225U842	63.58	A0A855F6R6	67.09	A0A1Y6GPI6	63.38	A0A1Y6GE63	64.42	A0A4P1AMH6	51.23	A0A6S4Y8R2	52.26	A0A1Y6GGC8	59.55	A0A038CQA5	62.32	A0A1Y6GK14	62.55	A0A1Y6GMQ7	58.99
A0A038CPX8	62	Q7WUW9	63.5	A0A1Y6GPT1	62.83	A0A855EZ57	61.54	A0A1Y6GVV8	60.43	A0A1Y6GPR0	62.92	A0A1Y6GPN7	62.89	A0A1Y6GSX0	61.54	A0A1Y6GKG1	62.75	A0A038D0T0	62.35	A0A1Y6GMQ7	62.46	A0A1Y6GGA8	63.86	A0A1Y6GG47	66.67	A0A1Y6GBA4	66.46	A0A1Y6GPI6	63.38	A0A6P1XVJ9	66.92	A0A1Y6GC12	63.29	A0A1Y6GQ00	64.29	A0A1Y6GR42	51.01	A0A1Y6GLF6	52.02	A0A1Y6GR42	59.12	A0A6G7MZH6	61.73	A0A038D0T0	62.35	A0A1Y6GRY7	58.8
A0A6G7MZH6	61.73	A0A1Y6GGA8	63.25	A0A038D0T0	62.35	A0A1B2GFT4	61.42	A0A038CP98	57.69	A0A1Y6GPN7	62.89	A0A1Y6GM62	62.84	A0A1Y6GS19	61.54	A0A038D0T0	62.35	A0A038CP13	62.02	A0A038D0T0	62.35	A0A855EYL9	63.86	A0A1Y6GGU7	66.54	A0A1Y6GRY7	66.2	A0A1Y6GQ08	63.19	A0A9Q9N3K5	66.92	A0A1Y6GFS8	62.9	A0A6G7MZH6	64.2	O66214	50.56	A0A1Y6GM51	51.29	A0A1Y6GCY1	58.48	A0A1Y6GSX0	61.54	A0A1Y6GQ70	62.23	A0A1Y6GLZ9	58.68
A0A1Y6GQ70	61.68	A0A855EYL9	63.25	A0A1Y6GA11	61.54	A0A6G7N0C7	60.76	A0A038CQ63	56.89	A0A1Y6GKG1	62.75	A0A9Q9N0E2	62.84	O66214	60.19	A0A6G7MZH6	61.73	A0A1Y6GQ70	61.5	A0A1Y6GRY7	61.57	A0A1Y6GKN8	63.83	A0A1Y6GC12	65.82	A0A1Y6GC12	65.82	A0A1Y6GFS8	62.9	A0A1Y6GL45	66.86	A0A1Y6GPN7	62.89	A0A1Y6GRY7	63.66	A0A038CZ45	50.51	O66214	50.56	Q7WUW3	58.43	A0A1Y6GMQ7	61.51	A0A1Y6GSX0	61.54	A0A1Y6GCY1	58.48
A0A1Y6GRY7	61.57	A0A225U842	63.25	A0A1Y6GCM6	60.32	A0A1Y6GG35	60.68	A0A1Y6GQT5	56.88	A0A1Y6GNE5	62.75	A0A038D0T0	62.35	A0A1Y6GK31	60	A0A6G7N0C7	60.76	A0A1Y6GLF6	60.08	A0A1Y6GSX0	61.54	A0A1Y6GRW2	63.76	A0A1Y6GR42	65.54	A0A225U842	65.56	A0A1Y6GPN7	62.89	A0A6G7MZH6	66.67	A0A038CMN2	62.81	A0A1Y6GPI6	63.38	A0A1Y6GQ70	49.82	A0A038CZ45	50.51	A0A1Y6GLZ9	57.49	A0A1Y6GJB2	61.33	A0A1Y6GMQ7	60.25	A0A1Y6GQT5	57.8
A0A1Y6GA11	61.54	A0A1Y6GG35	63.05	A0A1Y6GNA9	60.1	A0A1Y6GLF6	60.08	A0A038CP13	56.59	A0A1Y6GE68	62.53	A0A1Y6GRY7	61.57	A0A1Y6GFM4	59.89	A0A1Y6GFM4	59.32	A0A1Y6GNA9	59.85	A0A1Y6GE68	61.5	A0A038CPX8	63	A0A1Y6GMT9	65.36	A0A1Y6GFM4	65.54	J9V6M3	62.79	A0A225U842	65.89	A0A038D0T0	62.35	A0A225U842	63.25	A0A1Y6GK31	49.63	A0A1Y6GQ70	49.82	O66214	57.04	A0A1Y6GKG1	60.98	A0A1Y6GCM6	60.09	A0A1Y6GFM4	57.63
A0A1Y6GRJ3	59.76	A0A1Y6GPR0	62.92	A0A1Y6GDM2	60.06	A0A1Y6GHP3	59.94	A0A1Y6GSX0	56.41	A0A038D0T0	62.35	A0A1Y6GA11	61.54	A0A1Y6GSE6	59.39	A0A1Y6GMQ7	58.36	A0A6G7N0C7	59.49	A0A1Y6GCM6	60.32	A0A1Y6GFS8	62.9	A0A1Y6GP33	64.91	A0A1Y6GP33	64.91	A0A1Y6GG47	62.38	A0A1Y6GC12	65.82	A0A1Y6GJB2	61.33	A0A038D0T0	62.35	A0A038CP13	49.61	A0A1Y6GK31	49.63	A0A1Y6GQ70	56.2	O66214	60	A0A1Y6GR42	59.12	A0A1Y6GG35	56.95
A0A1Y6GBF0	59.22	A0A1Y6GFS8	62.9	A0A1Y6GRJ3	59.76	A0A1Y6GIR2	59.82	A0A1Y6GFK5	56.36	A0A6G7MZH6	61.73	A0A1Y6GJB2	61.33	A0A1Y6GBF0	59.22	A0A038CP98	57.69	A0A1Y6GBF0	59.22	A0A225U842	60.26	A0A1Y6GPN7	62.89	A0A1Y6GFK5	64.55	A0A1Y6GK31	64.44	A0A038D0T0	62.35	A0A1Y6GR42	65.54	A0A1Y6GGU7	61.28	A0A1Y6GSX0	62.18	A0A038CW44	48.72	A0A1Y6GKG1	49.61	A0A1Y6GQJ8	56.06	A0A1Y6GRJ3	59.76	O66214	59.07	O66214	56.67
A0A1Y6GE68	58.91	A0A1Y6GKG1	62.75	A0A1Y6GBF0	59.22	A0A1Y6GBF0	59.22	A0A038CMN2	56.2	A0A6G7N0C7	60.76	A0A6G7N0C7	60.76	A0A1Y6GTY5	59	Q7WUW3	57.68	A0A1Y6GFQ8	58.94	A0A1Y6GFM4	59.32	A0A038D0T0	62.35	A0A1Y6GE63	64.42	A0A1Y6GE63	64.42	A0A1Y6GSX0	61.54	A0A1Y6GE63	65.03	A0A1Y6GGC8	60.67	A0A038CP13	62.02	A0A1Y6GCM6	48.49	A0A1Y6GQ00	49.11	A0A1Y6GM62	55.74	A0A1Y6GR42	59.12	A0A1Y6GCY1	58.48	A0A1Y6GM56	56.06
A0A1Y6GG35	58.64	A0A038D0T0	62.35	A0A1Y6GHP3	58.01	A0A1Y6GMQ7	58.99	A0A1Y6GJ60	56.12	A0A1Y6GQZ6	60.57	A0A1Y6GVV8	60.62	A0A038CP98	57.69	A0A038CQ63	56.89	O66214	58.33	A0A1Y6GBF0	59.22	A0A1Y6GE68	61.24	A0A1Y6GP73	64.36	A0A1Y6GP73	64.36	A0A1Y6GGU7	61.28	A0A1Y6GP33	64.91	A0A1Y6GCM6	60.32	A0A1Y6GFD8	61.86	A0A1Y6GHG5	48.08	A0A1Y6GN61	49.07	A0A9Q9N0E2	55.74	A0A1Y6GCY1	58.48	A0A1Y6GQT5	57.8	A0A1Y6GHI3	55.56
A0A1Y6GRW2	58.39	A0A1Y6GFM9	62.25	A0A038CP98	57.69	A0A1Y6GCY1	58.48	A0A1Y6GG35	55.59	A0A1Y6GDM2	60.06	A0A1Y6GDM2	60.06	A0A1Y6GKG1	57.45	A0A1Y6GNA9	56.57	A0A1Y6GG35	58.31	A0A1Y6GRW2	59.06	A0A1Y6GVV8	61.21	A0A6P1XVJ9	64.14	A0A1Y6GM62	63.93	A0A1Y6GHJ3	60.64	A0A1Y6GF11	64.39	A0A038CZ45	59.6	A0A1Y6GCM6	61.72	A0A6P1XVJ9	47.98	A0A038CW44	48.72	A0A1Y6GHI3	55.56	A0A1Y6GLZ9	58.08	A0A855FMU8	57.64	A0A1Y6GEI1	55.4
Q7WUW9	57.79	A0A6G7N0C7	60.76	A0A1Y6GGA8	57.23	A0A1Y6GKG1	58.24	A0A1Y6GHI3	55.56	A0A1Y6GJ60	59.49	A0A1Y6GK31	60	A0A1Y6GJB2	57.33	A0A1Y6GM71	56.54	A0A1Y6GQT5	57.8	A0A1Y6GFQ8	58.94	A0A6G7N0C7	60.76	A0A9Q9N3K5	64.14	A0A9Q9N0E2	63.93	A0A1Y6GM71	60.42	A0A1Y6GGU7	63.53	A0A1Y6GE63	59.51	A0A855F5W3	61.33	A0A9Q9N3K5	47.98	A0A1Y6GHG5	48.08	A0A1Y6GGU7	55.26	A0A1Y6GQT5	57.8	A0A4P1AMH6	57.64	A0A1Y6GGU7	55.26
A0A038CP98	57.69	A0A1Y6GCM6	60.09	A0A855EYL9	57.23	A0A1Y6GGA8	58.13	A0A1Y6GGA8	55.12	A0A1Y6GBF0	59.22	A0A1Y6GKG1	59.41	A0A038CP13	56.59	A0A1Y6GSX0	56.41	A0A1Y6GHP3	57.69	A0A1Y6GCY1	58.48	A0A225U842	60.26	A0A1Y6GLF6	64.11	A0A1Y6GRW2	63.76	A0A1Y6GE63	60.12	A0A9Q9JEW3	63.52	A0A1Y6GK31	59.26	A0A225U0A8	61.19	A0A1Y6GSE6	46.67	A0A1Y6GRJ3	47.93	A0A1Y6GK31	54.81	A0A1Y6GK14	57.61	A0A1Y6GG35	57.63	J9V6M3	55.23
Q7WUW3	57.68	A0A1Y6GLF6	60.08	A0A038CQ63	56.89	A0A855EYL9	58.13	A0A855EYL9	55.12	A0A1Y6GQ70	58.76	A0A1Y6GSE6	59.39	A0A1Y6GVV8	56.14	A0A1Y6GUE0	56.41	A0A1Y6GJB2	57.33	A0A1Y6GHP3	58.01	A0A1Y6GNA9	60.1	A0A1Y6GRY7	63.66	A0A1Y6GPI6	63.38	A0A1Y6GCM6	60.09	A0A1Y6GIC1	63.52	A0A1Y6GR42	59.12	A0A1Y6GGC8	60.67	O66213	46.59	A0A1Y6GQT5	47.71	A0A1Y6GC39	54.19	A0A1Y6GQ00	56.25	A0A1Y6GKG1	56.47	A0A1Y6GKG1	54.71
A0A1Y6GFM4	57.63	A0A1Y6GRJ3	59.76	A0A1Y6GRY7	56.71	A0A038CP98	57.69	A0A038CQA5	55.07	A0A1Y6GGA8	58.13	A0A1Y6GPT1	59.35	A0A1Y6GJ60	56.12	A0A038CM48	56.15	A0A1Y6GKG1	57.25	Q7WUW9	57.79	A0A1Y6GLF6	60.08	A0A6S4Y8R2	63.53	A0A1Y6GM71	63.25	A0A1Y6GRJ3	59.76	A0A1Y6GSL6	63.43	A0A6S4Y8R2	58.27	A0A1Y6GGF4	60.67	A0A1Y6GP73	46.53	A0A1Y6GBA4	47.47	A0A1Y6GLF6	53.23	A0A1Y6GM56	56.06	A0A1Y6GQ00	56.25	A0A1Y6GQJ8	54.55
A0A038CQ63	56.89	A0A1Y6GBF0	59.22	A0A1Y6GQA3	56.67	A0A1Y6GDM2	56.97	A0A4P1AQ65	55.06	A0A855EYL9	58.13	A0A1Y6GE68	59.17	A0A1Y6GPT1	56.09	A0A1Y6GJ60	56.12	A0A1Y6GDM2	56.97	A0A038CP98	57.69	A0A1Y6GJ60	59.49	A0A1Y6GPI6	63.38	A0A1Y6GQ08	63.19	A0A1Y6GHP3	59.62	A0A1Y6GPI6	63.38	A0A1Y6GCX2	57.75	A0A1Y6GR42	59.12	A0A1Y6GIC4	45.81	A0A1Y6GA11	47.25	A0A6S4Y8R2	52.26	A0A1Y6GHI3	55.56	A0A1Y6GM71	55.83	A0A1Y6GCM6	54.52
A0A1Y6GSX0	56.41	A0A1Y6GPT1	58.91	A0A038CP13	56.59	A0A038CQ63	56.89	A0A038CM55	54.85	A0A1Y6GHP3	58.01	A0A1Y6GQ70	57.66	A0A225U842	55.96	A0A1Y6GQJ8	56.06	A0A038CQ63	56.89	A0A1Y6GNA9	57.58	A0A6P1XVJ9	59.34	A0A038CMN2	62.81	J9V6M3	62.79	A0A1Y6GSE6	59.39	A0A1Y6GPN7	62.89	A0A9Q9N4R6	57.75	A0A1Y6GHD1	58.43	A0A1Y6GKG1	45.29	A0A1Y6GSE6	46.67	A0A1Y6GKG1	51.37	J9V6M3	55.23	A0A1Y6GHI3	55.56	A0A1Y6GPR4	53.31
A0A1Y6GQ00	56.25	A0A1Y6GQ70	58.58	A0A1Y6GFK5	56.36	A0A1Y6GRY7	56.71	A0A1Y6GK31	54.81	A0A6S4XYK5	57.89	A0A1Y6GMQ7	56.47	A0A038CQ63	55.69	A0A1Y6GHI3	55.56	A0A1Y6GRY7	56.71	A0A038CQ63	56.89	A0A9Q9N3K5	59.34	J9V6M3	62.79	A0A1Y6GGU7	62.78	A0A855EZ57	59.29	A0A038D0T0	62.35	A0A1Y6GQ08	57.67	A0A1Y6GUE0	57.69	A0A1Y6GQJ8	44.95	A0A1Y6GGC8	46.07	A0A1Y6GM51	51.29	A0A1Y6GCM6	54.52	A0A1Y6GRJ3	55.03	A0A1Y6GFM9	53.22
A0A6S4Y701	56.12	A0A038CKJ7	58.57	A0A1Y6GQ00	56.25	A0A1Y6GQA3	56.67	A0A1Y6GCM6	54.52	A0A038CNA6	57.89	A0A1Y6GSX0	56.41	A0A1Y6GHI3	55.56	A0A038CM55	55.34	A0A1Y6GM71	56.54	A0A038CP13	56.59	A0A1Y6GG35	59.32	A0A038D0T0	62.35	A0A1Y6GSX0	62.18	A0A1Y6GR42	59.12	A0A1Y6GIX0	62.3	A0A225U842	57.62	A0A1Y6GMT9	57.52	Q7WUW3	44.94	A0A1Y6GM62	45.9	A0A1Y6GE63	50.31	A0A855F6R6	54.43	A0A1Y6GG47	54.29	A0A1Y6GBA4	53.16
A0A225U842	55.96	A0A6S4XYK5	57.89	A0A1Y6GJ60	56.12	A0A038CP13	56.59	A0A038CM28	54.37	A0A038CP98	57.69	A0A038CM48	56.15	A0A6P1XLQ6	55.47	A0A1Y6GFQ8	55.32	A0A1Y6GSX0	56.41	A0A1Y6GQ00	56.25	A0A1Y6GBF0	59.22	A0A1Y6GSX0	62.18	A0A1Y6GN08	62.03	A0A1Y6GM62	59.02	A0A1Y6GCM6	62.18	A0A1Y6GQA3	56.67	A0A1Y6GBB8	56.39	A0A1Y6GRY7	44.91	A0A9Q9N0E2	45.9	A0A1Y6GMH2	50.27	A0A1Y6GC39	54.19	A0A1Y6GK31	54.07	A0A1Y6GF29	52.54
A0A1Y6GHI3	55.56	A0A038CNA6	57.89	A0A1Y6GG35	55.93	A0A1Y6GM71	56.54	A0A1Y6GCY1	53.8	A0A038CQ63	56.89	A0A1Y6GJ60	56.12	A0A038CQA5	55.07	A0A038CQA5	55.07	A0A1Y6GQ00	56.25	A0A038CM48	56.15	A0A1Y6GFK5	58.18	A0A1Y6GFD8	61.86	A0A6P1XVJ9	61.87	A0A9Q9N0E2	59.02	A0A038CP13	62.02	A0A1Y6GSX0	56.41	A0A1Y6GFK5	56.36	A0A1Y6GM71	43.82	A0A1Y6GIC4	45.81	A0A1Y6GGL0	50	A0A1Y6GK31	54.07	A0A1Y6GPR4	53.31	A0A6S4Y8R2	52.26
A0A6P1XLQ6	55.47	A0A038CP98	57.69	A0A1Y6GKG1	55.88	A0A1Y6GSX0	56.41	A0A1Y6GM71	53.36	A0A1Y6GRY7	56.71	A0A1Y6GFQ8	55.74	A0A6P1XVJ9	54.8	A0A038CP13	55.04	A0A6S4Y701	56.12	A0A1Y6GVV8	56.14	A0A038CP98	57.69	A0A1Y6GJB2	61.33	A0A9Q9N3K5	61.87	A0A1Y6GJZ1	58.9	A0A1Y6GGC8	61.8	A0A1Y6GBB8	56.39	A0A1Y6GLZ9	55.69	A0A1Y6GP31	43.48	A0A1Y6GDN0	45.56	A0A1Y6GPT1	49.78	A0A1Y6GHL9	52.75	A0A1Y6GPI6	52.11	A0A1Y6GPI6	52.11
A0A1Y6GK31	54.81	A0A1Y6GRY7	57.41	A0A1Y6GSX0	55.77	A0A1Y6GFK5	56.36	Q7WUW3	52.81	A0A1Y6GM71	56.54	A0A1Y6GHI3	55.56	A0A9Q9N3K5	54.8	A0A1Y6GRJ3	55.03	A0A1Y6GHI3	55.56	A0A1Y6GJ60	56.12	A0A1Y6GQJ8	57.58	A0A6G7N0C7	60.76	A0A1Y6GCM6	61.72	A0A6S4Y8R2	58.27	A0A1Y6GSX0	61.54	A0A038CP13	55.81	A0A9Q9N4R6	55.63	A0A1Y6GN61	42.86	A0A6P1XVJ9	45.45	A0A1Y6GRJ3	49.7	A0A1Y6GL45	52.33	A0A1Y6GM51	52.03	A0A1Y6GM51	52.03
A0A1Y6GHP3	53.85	A0A1Y6GFA4	57.32	A0A038CQA5	55.07	A0A1Y6GQ00	56.25	A0A038CTH0	52.44	A0A1Y6GQ00	56.25	A0A1Y6GQ08	55.21	A0A1Y6GCM6	54.76	A0A1Y6GK31	54.81	A0A6P1XLQ6	55.47	A0A1Y6GHI3	55.56	A0A1Y6GJB2	57.33	A0A1Y6GUE0	60.68	A0A1Y6GBI6	61.62	A0A1Y6GF11	57.58	A0A1Y6GRJ3	61.54	A0A1Y6GHI3	55.56	A0A1Y6GHI3	55.56	A0A1Y6GBA4	42.41	A0A9Q9N3K5	45.45	A0A1Y6GCM6	49.65	A0A1Y6GPI6	52.11	A0A038CZ45	51.52	A0A1Y6GLF6	52.02
A0A1Y6GM71	53.71	A0A1Y6GQZ6	56.7	A0A1Y6GK31	54.81	A0A038CM48	56.15	A0A1Y6GL42	52.35	A0A1Y6GQJ8	56.06	A0A1Y6GS19	55.13	A0A1Y6GQJ8	54.55	A0A1Y6GRY7	54.63	A0A038CM55	55.34	A0A038CM55	55.34	A0A1Y6GTY5	57.32	A0A038CZ45	60.61	A0A855FMU8	61.58	A0A1Y6GKG1	57.25	A0A1Y6GNG6	61.34	A0A6P1XVJ9	54.8	A0A1Y6GS19	55.13	A0A1Y6GVV8	42.3	A0A1Y6GUE0	44.02	A0A038CP13	49.61	A0A1Y6GLF6	52.02	A0A1Y6GGU7	51.5	A0A038CZ45	50.51
A0A4P1AQ65	53.65	A0A1Y6GSX0	56.41	A0A1Y6GQJ8	54.55	A0A1Y6GJ60	56.12	A0A1Y6GQ70	52.19	A0A1Y6GSX0	55.77	A0A038CQA5	55.07	A0A1Y6GRY7	54.17	A0A038CM28	54.37	A0A1Y6GE63	55.21	A0A038CQA5	55.07	A0A1Y6GRY7	56.71	A0A225TVV0	59.68	A0A4P1AMH6	61.58	A0A1Y6GDI1	57.05	A0A6S4Y8R2	60.53	A0A9Q9N3K5	54.8	A0A1Y6GGG7	54.17	A0A1Y6GPN7	42.27	A0A1Y6GFS8	43.55	A0A1Y6GM71	49.47	A0A1Y6GGU7	51.88	A0A1Y6GN08	51.27	A0A1Y6GC39	50.28
A0A1Y6GPT1	53.48	A0A6S4Y701	56.12	A0A1Y6GFQ8	54.26	A0A1Y6GQJ8	56.06	A0A1Y6GPI6	52.11	A0A1Y6GHI3	55.56	A0A038CP13	55.04	A0A1Y6GHP3	53.85	A0A1Y6GG35	54.24	A0A038CQA5	55.07	A0A1Y6GRJ3	55.03	A0A1Y6GQA3	56.67	A0A1Y6GGC8	59.55	A0A1Y6GHP3	61.54	A0A1Y6GQA3	56.67	A0A1Y6GDI7	60.5	A0A1Y6GM51	54.61	A0A1Y6GN61	54.04	A0A1Y6GMW8	42.17	A0A038CP13	43.41	A0A1Y6GEI1	48.68	A0A6S4Y8R2	51.88	A0A1Y6GBA4	50	A0A1Y6GK31	49.63
A0A1Y6GUE0	52.56	A0A1Y6GHP3	56.09	A0A1Y6GD19	53.85	A0A1Y6GK14	55.97	A0A1Y6GLF6	52.02	O66214	55.56	A0A1Y6GRJ3	55.03	A0A1Y6GFQ8	53.62	A0A1Y6GHP3	53.85	A0A1Y6GRJ3	55.03	A0A1Y6GK31	54.81	A0A1Y6GQ00	56.25	A0A1Y6GK31	59.26	A0A855F5W3	61.33	A0A1B2GFT4	56.6	A0A1Y6GF56	60.24	A0A1Y6GMS9	54.26	A0A1Y6GCY1	53.8	A0A225U2A7	42	A0A1Y6GRW2	42.95	A0A1Y6GSL6	48	A0A1Y6GJG9	51.09	A0A038CP13	49.61	A0A038CP13	49.61
A0A038CTH0	52.44	A0A1Y6GHI3	55.56	A0A1Y6GQ08	52.76	A0A1Y6GM62	55.74	A0A1Y6GFM9	51.93	A0A038CM55	55.34	O66214	54.44	A0A1Y6GQ08	52.76	A0A1Y6GD19	53.85	A0A6S4XYK5	55.02	A0A1Y6GDM2	54.49	A0A1Y6GUE0	55.98	A0A1Y6GF11	59.09	A0A6G7N0C7	60.76	A0A1Y6GBB8	56.39	A0A1Y6GLF6	60.08	A0A1Y6GRY7	53.94	A0A1Y6GDI7	53.78	A0A1Y6GSL6	41.71	A0A1Y6GVV8	42.69	A0A1Y6GN61	47.83	A0A1Y6GM71	50.53	A0A1Y6GDM2	49.54	A0A038CW44	48.72
A0A1Y6GKG1	52.35	A0A6P1XLQ6	55.47	A0A1Y6GE68	52.45	A0A9Q9N0E2	55.74	A0A1Y6GPT1	51.74	A0A1Y6GVV8	55.17	A0A1Y6GM71	53.36	A0A1Y6GMQ7	52.37	A0A1Y6GQ08	52.76	A0A038CNA6	55.02	A0A1Y6GS19	54.49	A0A1Y6GSX0	55.77	A0A1Y6GHD1	58.43	A0A1Y6GGC8	60.67	A0A4P1AY53	56.22	A0A1Y6GFA4	58.54	A0A1Y6GD19	53.85	A0A1Y6GGU7	53.38	A0A1Y6GDD3	41.44	A0A1Y6GCM6	42.46	A0A1Y6GQT5	47.71	A0A038CZ45	50.51	A0A1Y6GL45	49.42	A0A9Q9N4R6	48.59
A0A1Y6GPI6	52.11	O66214	55.37	A0A038CTH0	52.44	A0A1Y6GHI3	55.56	A0A1Y6GBF0	51.46	A0A038CQA5	55.07	A0A038CP98	53.21	A0A1Y6GLF6	52.02	A0A225U842	52.65	A0A1Y6GK31	54.81	A0A4P1AQ65	54.49	A0A1Y6GHI3	55.56	A0A1Y6GRW2	58.39	A0A1Y6GDI7	60.5	A0A1Y6GTN8	56.22	A0A1Y6GM51	57.93	A0A1Y6GIU8	53.09	A0A6S4Y8R2	53.38	A0A1Y6GQT5	41.28	A0A038CU82	42.31	A0A1Y6GBA4	47.47	A0A1Y6GAC9	50.47	A0A1Y6GEI1	48.92	A0A038CSX3	48.28
A0A1Y6GLF6	52.02	A0A038CQA5	55.07	A0A1Y6GQ70	52.19	A0A6P1XLQ6	55.47	A0A9Q9JKU0	51.46	A0A1Y6GK31	54.81	A0A4P1AQ65	52.81	A0A1Y6GDC4	51.3	A0A038CPX8	52.5	A0A1Y6GCM6	54.76	A0A038CN61	53.81	A0A1Y6GKG1	55.49	A0A225U842	58.28	A0A1Y6GHL9	60.44	A0A6P1XVJ9	56.06	A0A1Y6GQL3	57.49	A0A1Y6GGG7	52.78	A0A1Y6GRW2	53.02	A0A1Y6GPT1	40.65	A0A1Y6GMW8	42.17	A0A1Y6GHT1	47.39	A0A1Y6GE63	50.31	A0A1Y6GDI7	48.74	A0A1Y6GPR0	47.19
A0A1Y6GB03	51.7	A0A038CM55	54.85	A0A1Y6GLF6	52.02	A0A038CQA5	55.07	A0A1Y6GQZ6	51.29	A0A038CM28	54.37	A0A1Y6GFQ9	52.7	A0A1Y6GTU7	50.98	A0A1Y6GLF6	52.02	A0A1Y6GQJ8	54.55	A0A9Q9MT65	53.81	A0A038CM55	55.34	A0A1Y6GK14	58.02	A0A1Y6GLF6	60.08	A0A9Q9N3K5	56.06	A0A1Y6GQA3	56.67	A0A1Y6GL45	52.33	A0A4P1AY53	52.99	A0A6S4Y1V1	40.61	A0A1Y6GMH2	41.71	A0A1Y6GA11	47.25	A0A038CM48	50	A0A038CW44	48.72	A0A4P1AY53	46.77
A0A1Y6GNA9	51.52	A0A1Y6GK31	54.81	A0A6G7N0C7	51.9	A0A1Y6GRJ3	55.03	A0A1Y6GJG9	51.09	A0A1Y6GQ08	52.76	A0A038CTH0	52.44	A0A225TV60	50.91	A0A1Y6GPT1	51.09	A0A1Y6GS19	54.49	A0A1Y6GM71	53.36	A0A1Y6GRJ3	55.03	A0A1Y6GKG1	57.45	A0A6S4Y8R2	59.77	A0A1Y6GQJ8	56.06	A0A4P1AY53	56.47	A0A1Y6GLF6	52.02	A0A1Y6GTN8	52.99	A0A1Y6GGL0	40.58	A0A1Y6GDD3	41.44	A0A4P1AY53	47.01	A0A1Y6GND4	50	A0A6S4Y8R2	48.5	A0A1Y6GTN8	46.77
A0A1Y6GTU7	50.98	A0A1Y6GD19	53.85	A0A225TV60	50.91	A0A6S4XYK5	55.02	A0A1Y6GNA9	51.01	A0A038CTH0	52.44	A0A1Y6GPI6	52.11	A0A1Y6GNA9	50.51	A0A225TV60	50.91	A0A038CP98	53.21	A0A1Y6GVM9	52.81	A0A6S4XYK5	55.02	A0A1Y6GM71	57.24	A0A1Y6GSE6	59.39	A0A1Y6GUE0	55.98	A0A1Y6GTN8	56.47	A0A855FMU8	51.23	A0A225U0M7	52.83	A0A038CLR7	39.44	A0A1Y6GFM4	41.24	A0A1Y6GTN8	47.01	A0A4P1AY53	49.75	A0A038CSX3	48.28	A0A1Y6GSE6	46.67
A0A225TV60	50.91	A0A4P1AQ65	53.65	A0A1Y6GFM9	50.64	A0A038CNA6	55.02	A0A225TV60	50.91	A0A1Y6GDC4	51.3	A0A1Y6GLF6	52.02	A0A038CPX8	50.5	A0A038CZ45	50.51	A0A225U842	52.98	A0A1Y6GPI6	52.11	A0A038CNA6	55.02	A0A1Y6GN39	57.01	A0A1Y6GR42	59.12	A0A1Y6GBA4	55.7	A0A1Y6GFK5	56.36	A0A4P1AMH6	51.23	A0A1Y6GM51	52.77	A0A1Y6GGF4	39.33	A0A1Y6GE63	41.1	A0A1Y6GSE6	46.67	A0A1Y6GTN8	49.75	A0A1Y6GDI1	48.08	A0A1Y6GP73	46.53
A0A6P1XVJ9	50.51	A0A1Y6GLW2	52.82	A0A1Y6GMH2	50.27	A0A038CPX8	55	A0A038CZ45	50.51	A0A1Y6GFA4	51.22	A0A6P1XVJ9	51.77	A0A1Y6GB69	50.47	A0A1Y6GE63	50.31	A0A038CPX8	52.5	A0A1Y6GLF6	52.02	A0A1Y6GLW2	54.93	A0A1Y6GHS3	56.92	A0A1Y6GFA4	58.54	A0A1Y6GHI3	55.56	A0A1Y6GQ00	56.25	A0A225TV60	50.91	A0A1Y6GIX3	52.63	A0A1Y6GC12	39.24	A0A038CM68	40.98	A0A1Y6GP73	46.53	A0A038CP13	49.61	A0A1Y6GSL6	48	A0A1Y6GQ00	46.43
A0A9Q9N3K5	50.51	A0A1Y6GDM2	52.63	A0A225U0Q4	50	A0A1Y6GK31	54.81	A0A1Y6GEI1	50.36	A0A225TV60	50.91	A0A9Q9N3K5	51.77	A0A6G7N0C7	50	A0A6P1XLQ6	50	A0A6P1XVJ9	52.27	A0A6G7N0C7	51.9	A0A1Y6GK31	54.81	A0A1Y6GCY1	56.73	A0A1Y6GMT9	58.46	A0A855FMU8	55.17	A0A1Y6GRY7	56.25	A0A1Y6GFM9	50.83	A0A1Y6GSL6	52.57	A0A4P1AY53	38.31	Q7WUW3	40.82	A0A1Y6GQ08	46.01	A0A1Y6GDD3	49.55	A0A1Y6GFM9	47.88	A0A1Y6GGC8	46.07
A0A1Y6GMH2	50.27	A0A038CTH0	52.44	A0A1Y6GG47	50	A0A038CM28	54.37	A0A1Y6GE63	50.31	A0A038CZ45	50.51	A0A1Y6GFM9	51.75	A0A225U0Q4	50	A0A225U0Q4	50	A0A9Q9N3K5	52.27	O66214	51.48	A0A1Y6GS19	54.49	O66214	56.67	A0A9Q9N4R6	57.75	A0A4P1AMH6	55.17	A0A1Y6GUE0	55.98	A0A1I9ZKZ9	49.65	A0A1Y6GEX3	51.09	A0A1Y6GTN8	38.31	A0A4P1AY53	40.55	A0A1Y6GG35	45.76	A0A1Y6GGL0	48.91	A0A1Y6GRW2	47.65	A0A1Y6GIC4	45.81
A0A225U0Q4	50	A0A1Y6GPI6	52.11	A0A1Y6GD76	49.58	A0A1Y6GE68	54.26	A0A1Y6GHP3	50	A0A6S4Y701	50.21	A0A1Y6GHP3	51.6	A0A4P1AY53	49.25	A0A1Y6GVV8	49.51	A0A038CSI1	52.22	A0A1Y6GDC4	51.3	A0A1Y6GD19	53.85	A0A1Y6GQA3	56.67	A0A038CP98	57.69	A0A1Y6GS19	55.13	A0A1Y6GFD8	55.67	A0A1Y6GDD3	49.55	A0A225TV60	50.91	A0A6G7MZH6	38.27	A0A1Y6GTN8	40.55	A0A1Y6GDN0	45.56	A0A1Y6GPR4	48.78	A0A1Y6GTY5	47.28	A0A1Y6GGL0	45.65
A0A038CM55	50	A0A1Y6GDC4	51.3	A0A1Y6GTU7	49.02	A0A1Y6GCM6	53.13	A0A225U0Q4	50	A0A225U0Q4	50	A0A1Y6GDC4	51.3	A0A1Y6GTN8	49.25	A0A1Y6GE68	49.1	A0A1Y6GPI6	52.11	A0A1Y6GTU7	50.98	A0A1Y6GFQ8	53.62	A0A1Y6GBB8	56.39	A0A0B5INW6	57.33	A0A1Y6GQT5	55.05	A0A9Q9N4R6	55.63	A0A4P1AY53	49	A0A9Q9JG84	50.72	A0A1Y6GCX2	38.03	A0A1Y6GCY1	40.35	A0A855FMU8	45.32	A0A1Y6GGG7	48.61	A0A6P1XVJ9	47.22	A0A1Y6GDN0	45.56
A0A1Y6GFM9	49.91	A0A225TV60	50.91	O66214	48.89	A0A1Y6GQ08	52.76	A0A1Y6GFQ8	49.15	A0A6P1XLQ6	50	A0A1Y6GNA9	51.01	A0A4P1AQ65	49.16	A0A1Y6GTU7	49.02	A0A1Y6GJV7	51.32	A0A225TV60	50.91	A0A1Y6GM71	53.36	A0A1Y6GQ00	56.25	A0A1Y6GG47	57.14	A0A038CP13	55.04	A0A1Y6GHI3	55.56	A0A1Y6GTN8	49	A0A1Y6GNQ8	50.62	A0A9Q9N4R6	38.03	A0A9Q9JGW5	40	A0A4P1AMH6	45.32	A0A1Y6GHS3	48.46	A0A9Q9N3K5	47.22	A0A1Y6GM62	45.36
A0A1Y6GHS4	49.77	A0A1Y6GN46	50.78	A0A855F6R6	48.1	A0A038CTH0	52.44	A0A1Y6GTU7	49.02	A0A6P1XVJ9	50	A0A225TV60	50.91	A0A1Y6GPR4	48.78	A0A1Y6GPR4	48.78	A0A1Y6GDC4	51.3	A0A6P1XLQ6	50.78	A0A1Y6GCM6	53.13	A0A038CM48	56.15	A0A1Y6GQJ8	57.07	A0A1Y6GIC4	54.84	A0A1Y6GFM9	55.06	A0A1Y6GHS3	48.85	A0A038CSX3	50.57	A0A1Y6GM79	37.96	A0A225TW72	40	Q7WUW9	44.87	A0A038CSX3	48.28	A0A4P1AY53	46.77	A0A9Q9N0E2	45.36
A0A038CP13	49.61	A0A038CZ45	50.51	A0A6P1XLQ6	48.05	A0A1Y6GDC4	51.3	O66214	48.89	A0A9Q9N3K5	50	A0A1Y6GE63	50.31	A0A6S4Y4K1	48.44	A0A6P1XVJ9	48.48	A0A1Y6GTU7	50.98	A0A1Y6GQ70	50.73	A0A4P1AQ65	52.25	A0A1Y6GHL9	56.04	A0A6G7N0S5	57.01	A0A1Y6GK31	54.81	A0A1Y6GK31	54.81	A0A1Y6GHD1	48.31	A0A225U0Q4	50	A0A1I9ZKZ6	37.35	Q7WUW9	39.92	A0A1Y6GFM9	44.01	A0A1Y6GFM9	48.25	A0A1Y6GTN8	46.77	A0A6P1XVJ9	44.7
A0A1Y6GDM2	49.54	A0A1Y6GM62	50.27	A0A1Y6GD00	47.76	A0A1Y6GQ70	51.28	A0A038CW44	48.72	A0A038CP13	49.61	A0A1Y6GG35	50.17	A0A855F6R6	48.1	A0A9Q9N3K5	48.48	A0A225TV60	50.91	A0A225U0Q4	50	A0A1Y6GPI6	52.11	A0A1Y6GQ70	55.84	A0A1Y6GQA3	56.67	A0A1Y6GGG7	54.17	A0A1Y6GM62	54.64	A0A038CSX3	48.28	A0A6P1XVJ9	49.75	A0A6P1XPE8	37.35	A0A1Y6GG35	39.66	A0A9Q9JE41	43.6	A0A1Y6GEZ3	48.19	A0A1Y6GSE6	46.67	A0A9Q9N3K5	44.7
A0A1Y6GFQ8	49.15	A0A9Q9N0E2	50.27	A0A038CN61	47.62	A0A1Y6GNA9	51.01	A0A1Y6GGU7	48.12	A0A1Y6GFQ8	49.36	A0A225U0Q4	50	A0A1Y6GNZ3	48.1	A0A855F6R6	48.1	A0A1Y6GIZ0	50.72	A0A1Y6GFM9	49.36	A0A1Y6GDC4	51.3	A0A9Q9N0E2	55.74	Q7WUW9	56.65	Q7WUW9	53.99	A0A9Q9N0E2	54.64	A0A1Y6GQ53	48.19	A0A9Q9N3K5	49.75	A0A855F5K9	37.35	A0A038CSX3	39.66	A0A1Y6GFS8	43.55	A0A1Y6GFM4	47.46	A0A1Y6GP73	46.53	A0A1Y6GGG7	44.44
A0A6S4XYK5	48.8	A0A6P1XVJ9	50.25	A0A9Q9MT65	47.62	A0A225TV60	50.91	A0A855F6R6	48.1	A0A1Y6GTU7	49.02	A0A6P1XLQ6	50	A0A1Y6GHG5	48.08	A0A038CQX3	48.09	A0A038CY40	50.48	A0A1Y6GD76	49.03	A0A1Y6GTU7	50.98	A0A4P1AY53	55.72	A0A1Y6GBB8	56.39	A0A1Y6GD19	53.85	A0A1Y6GMH2	54.55	A0A1Y6GSL6	48	A0A1I9ZKZ9	49.65	A0A1Y6GG35	37.29	A0A1Y6GF11	39.39	A0A1Y6GP31	43.48	A0A1Y6GMT9	47.34	A0A1Y6GC39	46.37	A0A1Y6GEX3	43.8
A0A038CNA6	48.8	A0A9Q9N3K5	50.25	A0A1Y6GJG9	47.45	A0A1Y6GVM9	50.63	A0A1Y6GHG5	48.08	A0A1Y6GFM9	48.99	A0A1Y6GBR2	49.82	A0A1Y6GIZ0	48.08	A0A1Y6GHG5	48.08	A0A1Y6GMH2	50.27	A0A1Y6GUE0	48.72	A0A225TV60	50.91	A0A1Y6GTN8	55.72	A0A4P1AY53	55.97	A0A1Y6GLF6	53.63	A0A1Y6GGG7	54.17	A0A1Y6GN61	47.83	A0A1Y6GDD3	49.55	A0A1Y6GFD8	37.11	A0A1Y6GPR0	39.33	A0A1Y6GCX2	42.96	A0A1Y6GMY2	47.31	A0A1Y6GUY6	46.33	A0A1Y6GP31	43.48
A0A038CW44	48.72	A0A225U0Q4	50	A0A1Y6GIZ0	47.36	A0A1Y6GQZ6	50.52	A0A6P1XLQ6	48.05	A0A1Y6GFQ9	48.52	A0A1Y6GGU7	49.62	A0A1Y6GD00	47.76	A0A1Y6GCY1	47.37	A0A225U0Q4	50	A0A038CW44	48.72	A0A6P1XLQ6	50.78	A0A1Y6GCX2	55.63	A0A1Y6GTN8	55.97	A0A1Y6GEQ0	53.27	A0A1Y6GN61	54.04	A0A1Y6GSE6	46.67	A0A855FMU8	49.26	A0A1Y6GLF6	37.1	A0A1Y6GP31	39.13	A0A6P1XVJ9	42.93	A0A6P1XVJ9	47.22	A0A1Y6GMU7	46.09	A0A9Q9JG84	43.48
A0A1Y6GM51	48.71	A0A1Y6GFQ8	50	A0A225U842	47.35	A0A225U0Q4	50	A0A1Y6GD00	47.76	A0A855F6R6	48.1	A0A038CM55	49.51	A0A1Y6GJG9	47.45	A0A1Y6GIZ0	47.36	A0A1Y6GD76	49.86	A0A1Y6GFK5	48.18	A0A1Y6GIZ0	50.72	A0A9Q9N4R6	55.63	A0A1Y6GUE0	55.56	A0A1Y6GRW2	53.02	A0A1Y6GD19	53.85	A0A1Y6GQ00	46.43	A0A4P1AMH6	49.26	A0A1Y6GMT9	36.68	A0A855FMU8	38.92	A0A9Q9N3K5	42.93	A0A9Q9N3K5	47.22	A0A1Y6GIC4	45.81	A0A1Y6GRJ3	43.2
A0A038CN61	48.57	A0A1Y6GNQ8	49.79	A0A1Y6GK14	47.33	A0A038CM55	49.51	A0A1Y6GIZ0	47.36	A0A1Y6GHG5	48.08	A0A1Y6GCM6	49.19	A0A1Y6GGU7	47.37	A0A1Y6GPR0	47.19	A0A9Q9JAB9	49.2	A0A1Y6GGU7	48.12	A0A1Y6GJV7	50.66	A0A1Y6GHI3	55.56	A0A1Y6GHI3	55.56	A0A225U0M7	52.83	A0A1Y6GNC8	53.49	A0A1Y6GRH6	46.43	A0A1Y6GLF6	49.19	A0A1Y6GFA4	36.59	A0A4P1AMH6	38.92	A0A1Y6GL45	42.44	A0A1Y6GSE6	46.67	A0A1Y6GDN0	45.56	A0A1Y6GAC9	43.18
A0A9Q9MT65	48.57	A0A038CP13	49.61	A0A038CQX3	47.33	A0A1Y6GFQ8	49.15	A0A1Y6GAC9	47.29	A0A1Y6GJV7	47.76	A0A1Y6GEI1	49.16	A0A1Y6GDM2	47.06	A0A6S4Y701	46.84	A0A1Y6GUI0	49.2	A0A855F6R6	48.1	A0A6S4Y701	50.21	A0A1Y6GC39	55.31	A0A1Y6GKG1	55.29	A0A1Y6GL45	52.33	A0A1Y6GPC0	52.97	A0A1Y6GM78	46.3	A0A038CQX3	48.85	A0A1Y6GD19	36.54	A0A855EZ57	38.78	A0A1Y6GMW8	42.17	A0A1Y6GP73	46.53	A0A1Y6GLF6	45.56	A0A1Y6GN61	42.86
A0A6S4Y4K1	48.44	A0A1Y6GK14	49.38	A0A1Y6GM71	47	A0A1Y6GTU7	49.02	A0A1Y6GDM2	47.06	A0A038CN61	47.62	A0A1Y6GTU7	49.02	A0A1Y6GM71	47	A0A1Y6GSE6	46.67	A0A1Y6GFM9	49.17	A0A1Y6GHG5	48.08	A0A225U0Q4	50	A0A1Y6GRJ3	55.03	O66214	55.19	A0A1Y6GHS3	52.31	A0A225U0M7	52.83	A0A1Y6GMU7	46.09	A0A1Y6GQ53	48.19	A0A1Y6GHT1	36.49	A0A1Y6GGL0	38.04	A0A225U2A7	42	A0A1Y6GDM2	46.13	A0A038CM48	45.38	A0A1Y6GM79	42.34
A0A1Y6GGU7	48.12	A0A1Y6GTU7	49.02	A0A6S4Y701	46.84	A0A1Y6GL42	48.88	A0A038CPX8	47	A0A9Q9MT65	47.62	A0A038CW44	48.72	A0A6S4Y701	46.84	A0A1Y6GQZ6	46.65	A0A4P1AQ65	49.16	A0A1Y6GJV7	48.03	A0A1Y6GQZ6	50	A0A1Y6GIC4	54.84	A0A1Y6GQT5	55.05	A0A038CZ45	51.52	A0A038CP98	52.56	A0A7M1HXG9	44.83	A0A1Y6GG47	48.1	A0A1Y6GQA3	35	A0A1Y6GM71	37.81	A0A1Y6GJG9	41.61	A0A1Y6GGC8	46.07	A0A1Y6GMY2	44.04	A0A1Y6GIE8	42.26
A0A1Y6GHG5	48.08	A0A1Y6GUE0	48.72	A0A1Y6GSE6	46.67	A0A1Y6GFM9	48.8	A0A6S4Y701	46.84	A0A038CRJ6	47.58	A0A1Y6GEN9	48.63	A0A1Y6GN39	46.73	A0A1Y6GP73	46.53	A0A1Y6GGU7	48.87	A0A1Y6GB03	48.01	A0A225U2A7	49.43	A0A1Y6GMH2	54.55	A0A1Y6GRJ3	55.03	A0A1Y6GTU7	50.98	A0A1I9ZKZ9	52.45	A0A1Y6GF11	44.7	A0A1Y6GIC4	47.74	A0A1Y6GFM9	34.99	A0A1Y6GD19	37.5	A0A225U0M7	41.51	A0A1Y6GIC4	45.81	A0A1Y6GP31	43.48	A0A1Y6GMW8	42.17
A0A038CRJ6	47.58	A0A6S4Y4K1	48.44	A0A038CM28	46.6	A0A1Y6GDI1	48.72	A0A1Y6GSE6	46.67	A0A1Y6GCM6	47.56	A0A855F265	48.63	A0A038CM55	46.6	A0A1Y6GIC4	45.81	A0A6S4Y8R2	48.87	A0A6P1XVJ9	47.47	A0A1Y6GEI1	49.4	A0A1Y6GIP5	54.55	A0A1Y6GIC4	54.84	A0A225TV60	50.91	A0A1Y6GFX4	52.29	A0A9Q9JEW3	44.65	A0A1Y6GFM4	47.46	A0A038CJD3	34.74	A0A1I9ZKZ6	37.35	A0A1Y6GDD3	41.44	A0A1Y6GM51	45.39	A0A1Y6GQL8	43.14	A0A225U2A7	42
A0A1Y6GCM6	47.56	A0A1Y6GEI1	48.44	A0A1Y6GP73	46.53	A0A6S4Y4K1	48.44	O66213	46.59	A0A1Y6GBA4	47.47	A0A855F6R6	48.1	O66213	46.59	A0A038CKJ7	45.71	A0A1Y6GPR4	48.78	A0A9Q9N3K5	47.47	A0A1Y6GM51	48.71	A0A1Y6GGG7	54.17	A0A1Y6GS19	54.49	A0A6G7N0C7	50.63	A0A855EYT1	52.02	A0A1Y6GIC1	44.65	A0A1Y6GPR0	47.19	A0A1Y6GNG0	34.11	A0A038CRJ6	37.34	A0A1Y6GHG5	41.35	A0A1Y6GEI1	45.32	A0A1Y6GCX2	42.96	A0A1Y6GSL6	41.71
A0A1Y6GCY1	47.37	A0A1Y6GR42	48.31	A0A1Y6GNQ8	46.47	A0A855F6R6	48.1	A0A1Y6GP73	46.53	A0A1Y6GJG9	47.45	A0A1Y6GHG5	48.08	A0A1Y6GP73	46.53	A0A6S4XYK5	45.45	A0A1Y6GM51	48.71	A0A1Y6GFQ9	46.96	A0A1Y6GFQ9	48.52	A0A1Y6GD19	53.85	A0A1Y6GQ70	54.38	A0A1Y6GMH2	50.27	A0A9Q9MZ41	52.02	A0A225TTU0	44.52	A0A1Y6GSE6	46.67	A0A1Y6GDI1	33.97	A0A1Y6GFD8	37.11	A0A1Y6GMY2	41.35	A0A855FMU8	45.32	A0A1Y6GN61	42.86	A0A1Y6GUQ7	41.61
A0A1Y6GIZ0	47.36	A0A855F6R6	48.1	A0A038CM55	46.12	A0A038CQX3	48.09	A0A1Y6GNZ3	46.37	A0A1Y6GIZ0	47.36	A0A1Y6GBA4	47.47	A0A1Y6GKI0	46	A0A038CNA6	45.45	A0A1Y6GEN9	48.63	A0A6S4Y701	46.84	A0A1Y6GR42	48.31	A0A1Y6GM51	53.51	A0A1Y6GGG7	54.17	A0A1I9ZKZ9	49.65	A0A6S4Y285	52	A0A1Y6GP31	43.48	A0A1Y6GM62	46.45	A0A1Y6GUE0	33.76	A0A1Y6GCX2	36.62	A0A1Y6GFM4	41.24	A0A4P1AMH6	45.32	A0A1Y6GMT9	42.63	A0A1Y6GDD3	41.44
A0A1Y6GK14	47.33	A0A1Y6GHG5	48.08	A0A1Y6GMU7	46.09	A0A9Q9JKU0	47.98	A0A1Y6GGC8	46.07	A0A1Y6GK14	47.33	A0A1Y6GQZ6	47.42	A0A038CPE9	45.76	A0A038CME3	45.38	A0A855F265	48.63	A0A1Y6GSE6	46.67	A0A1Y6GHG5	48.08	A0A1Y6GN08	53.48	A0A1Y6GD19	53.85	A0A1Y6GDD3	49.55	A0A1Y6GHS3	51.92	A0A1Y6GR87	43.33	A0A9Q9N0E2	46.45	A0A7T8S875	33.67	A0A1Y6GFA4	36.59	A0A6G7N0C7	41.14	A0A1Y6GSL6	45.14	A0A038CU82	42.31	A0A1Y6GHG5	41.35
A0A1Y6GTY5	47.28	A0A1Y6GB03	48.01	A0A1Y6GHI3	46.03	O66214	47.96	A0A1Y6GGG7	45.83	A0A1Y6GSE6	46.67	A0A1Y6GD76	47.35	A0A038CKJ7	45.71	A0A1Y6GJV7	45.13	A0A1Y6GFQ9	48.52	A0A038CM28	46.6	A0A6S4Y1V1	47.79	A0A1Y6GFM9	53.41	A0A1Y6GMW8	53.01	A0A1Y6GN39	49.53	A0A1Y6GRH6	51.79	A0A1Y6GN08	43.04	A0A1Y6GMU7	46.09	A0A1Y6GBQ1	33.67	A0A1Y6GM79	35.4	A0A6S4Y1V1	40.61	A0A1Y6GF11	44.7	A0A1Y6GIE8	42.26	A0A1Y6GMH2	41.18
A0A1Y6GFK5	47.27	A0A1Y6GNA9	47.98	A0A038CPE9	45.76	A0A038CRJ6	47.58	A0A038CPE9	45.76	A0A1Y6GP73	46.53	A0A1Y6GTY5	47.28	A0A1Y6GDN0	45.56	A0A038CNC1	44.72	A0A6S4Y4K1	48.44	A0A1Y6GP73	46.53	A0A038CRJ6	47.76	A0A6S5X7L9	52.7	A0A038CSI1	52.22	A0A1Y6GGF4	49.44	A0A7M1HXG9	51.72	A0A1Y6GTC4	42.7	A0A1Y6GTC4	45.95	A0A1Y6GG17	33.66	A0A038CP98	35.26	A0A1Y6GP39	40.57	A0A1Y6GP31	43.48	A0A1Y6GMW8	42.17	A0A1Y6GKD5	41.18
A0A1Y6GVM9	46.88	A0A1Y6GD00	47.76	A0A038CKJ7	45.71	A0A6P1XVJ9	47.22	A0A038CKJ7	45.71	A0A1Y6GFK5	46.36	A0A1Y6GIK8	47.22	A0A038CME3	45.38	A0A225U1W2	44.37	A0A1Y6GEI1	48.2	A0A038CPE9	45.76	A0A1Y6GD00	47.76	A0A1Y6GIX3	52.63	A0A1Y6GF11	51.52	A0A038CM37	48.91	A0A038CPX8	51.5	A0A038CU82	42.31	A0A225TTU0	45.89	A0A1Y6GAC9	33.46	A0A1Y6GQA3	35	A0A1Y6GMT9	40.28	A0A1Y6GQL8	43.14	A0A1Y6GPM6	42.1	A0A855F2A7	41.18
A0A1Y6GFQ9	46.78	A0A1Y6GJV7	47.63	A0A038CY40	45.4	A0A9Q9N3K5	47.22	A0A1Y6GFD8	45.36	A0A4P1AQ65	46.07	A0A1Y6GIZ0	47.12	A0A1Y6GFD8	45.36	A0A1Y6GD00	44.28	A0A855F6R6	48.1	A0A1Y6GL42	45.74	A0A1Y6GD76	47.63	A0A1Y6GSL6	52.57	A0A1Y6GEX3	51.09	A0A1Y6GJY5	48.77	A0A1Y6GHE6	51.16	A0A855EYT1	41.62	A0A1Y6GDN0	45.56	A0A1Y6GR87	33.33	A0A038CJD3	34.74	A0A9Q9JGW5	40	A0A1Y6GTC4	42.7	A0A225U2A7	42	A0A1Y6GMY2	41.15
A0A1Y6GEI1	46.76	A0A038CN61	47.62	A0A038CME3	45.38	A0A6S4Y701	46.84	A0A1Y6GSL6	45.14	A0A038CKJ7	45.71	A0A038CPX8	47	A0A1Y6GND4	44.53	A0A1Y6GEN9	43.92	A0A038CQX3	48.09	A0A038CKJ7	45.71	A0A038CN61	47.62	A0A1Y6GF29	52.54	A0A225TV60	50.91	A0A038CW44	48.72	A0A1Y6GEX3	51.09	A0A9Q9MZ41	41.62	A0A1Y6GM56	45.45	A0A038CU82	33.33	A0A038CPF0	34.48	A0A225TW72	40	A0A1Y6GNG6	42.01	A0A1Y6GDD3	41.44	A0A038CM68	40.98
A0A1Y6GSE6	46.67	A0A9Q9MT65	47.62	A0A1Y6GFD8	45.36	A0A1Y6GSE6	46.67	A0A6S4Y8R2	45.11	A0A1Y6GLF6	45.56	A0A6S4Y701	46.84	A0A1Y6GNE5	44.44	A0A855F265	43.92	A0A1Y6GHG5	48.08	A0A1Y6GDN0	45.56	A0A9Q9MT65	47.62	A0A855ERK0	52.48	A0A9Q9JG84	50.72	A0A1Y6GKF8	48.65	A0A1Y6GM78	50.97	A0A225U0M7	41.51	A0A9Q9J9G6	45.45	A0A1Y6GMY2	33.08	A0A1B2GFT4	34.01	A0A038CSX3	39.66	A0A225U2A7	42	A0A1Y6GHG5	41.35	A0A6S4Y1V1	40.61
A0A038CM28	46.6	A0A038CRJ6	47.58	A0A1Y6GAC9	45.23	A0A1Y6GP73	46.53	A0A1Y6GRJ3	44.97	A0A1Y6GDN0	45.56	A0A6S4Y8R2	46.62	A0A1Y6GEI1	44.36	A0A855F9T2	43.86	A0A1Y6GD00	47.76	A0A1Y6GM62	45.36	A0A1Y6GFD8	47.42	A0A7M1HXG9	51.72	A0A1Y6GHD1	50.56	A0A1Y6GMT9	48.59	A0A225TV60	50.91	A0A1Y6GDN0	41.42	A0A1Y6GMH2	45.45	A0A1Y6GTC4	32.97	A0A1Y6GDI1	33.97	A0A1Y6GF11	39.39	A0A1Y6GUQ7	41.61	A0A1Y6GAC9	41.31	A0A1Y6GHD1	40.45
A0A1Y6GP73	46.53	A0A1Y6GCY1	47.37	A0A1Y6GDC4	45.22	A0A038CZ42	46.53	A0A1Y6GSP9	44.94	A0A1Y6GLW2	45.42	A0A1Y6GUE0	46.58	A0A6S4Y8R2	44.36	A0A1Y6GJ41	43.86	A0A6P1XHJ4	47.64	A0A9Q9N0E2	45.36	A0A9Q9JAB9	47.27	A0A1Y6GM78	50.97	A0A1Y6GMH2	50.27	A0A1Y6GHL9	48.35	A0A038CXL4	50.78	A0A1Y6GHG5	41.35	A0A038CM48	45.38	A0A1Y6GMQ7	32.81	A0A1Y6GN08	33.86	A0A1Y6GS19	39.1	A0A1Y6GHG5	41.35	A0A1Y6GFM4	41.24	A0A038CP98	40.38
A0A038CMN2	46.28	A0A1Y6GIZ0	47.36	A0A1Y6GSS1	45.17	A0A1Y6GJV7	46.45	A0A1Y6GUE0	44.87	A0A038CME3	45.38	A0A1Y6GP73	46.53	A0A1Y6GM51	43.91	A0A1Y6GVB3	43.66	A0A038CRJ6	47.58	A0A1Y6GM79	45.26	A0A1Y6GUI0	47.27	A0A225TV60	50.91	A0A225U0Q4	50	A0A1Y6GHD1	48.31	A0A9Q9JG84	50.72	A0A855F5W3	41.33	A0A9Q9JFL3	45.28	A0A9Q9JE41	32.7	A0A1Y6GL45	33.72	A0A038CM48	38.46	A0A1Y6GM79	41.24	A0A1Y6GMH2	41.18	A0A9Q9JGW5	40
A0A1Y6GIC4	45.81	A0A1Y6GA11	47.25	A0A6S4XYK5	44.5	A0A1Y6GNE5	46.41	A0A038CNC1	44.72	A0A1Y6GFD8	45.36	A0A1Y6GNQ8	46.47	A0A855F9T2	43.86	A0A1Y6GCM6	43.62	A0A1Y6GCY1	47.37	A0A038CRJ6	45.24	A0A1Y6GSE6	46.67	A0A038CXL4	50.78	A0A1Y6GGL0	50	A0A1Y6GQ53	48.19	A0A038CSX3	50.57	A0A038CX18	41.3	A0A7M1HXG9	44.83	A0A1Y6GL45	32.56	A0A1Y6GP73	33.66	A0A1Y6GM79	37.96	A0A1Y6GMH2	41.18	A0A6G7N0C7	41.14	A0A225TW72	40
A0A038CKJ7	45.71	A0A1Y6GM71	47	A0A038CNA6	44.5	A0A1Y6GMT9	46.08	A0A1Y6GNE5	44.44	A0A1Y6GNA9	45.2	A0A038CMN2	46.28	A0A038CM28	43.69	A0A1Y6GP31	43.48	A0A1Y6GA11	47.25	A0A6S4Y8R2	45.11	A0A038CM28	46.6	A0A1Y6GJY5	50.25	A0A1I9ZKZ9	49.65	A0A038CQX3	48.09	A0A4P1AL57	50.4	A0A1Y6GNG6	41.26	A0A1Y6GF11	44.7	A0A038CM48	32.31	A0A1Y6GG17	33.66	A0A855EZ57	37.82	A0A1Y6GKD5	41.18	A0A1Y6GE63	41.1	Q7WUW9	39.92
A0A1Y6GAC9	45.61	A0A1Y6GL42	46.86	A0A1Y6GF71	44.1	A0A1Y6GGC8	46.07	A0A038CRJ6	44.17	A0A038CNC1	44.72	A0A1Y6GJV7	46.05	A0A1Y6GG17	43.56	A0A1Y6GL42	43.16	A0A038CN61	47.14	A0A9Q9JKU0	44.84	A0A1Y6GP73	46.53	A0A225U0Q4	50	A0A1Y6GDD3	49.55	A0A1Y6GIP5	47.88	A0A1Y6GLP6	50.4	A0A1Y6GMH2	41.18	A0A1Y6GGS7	44.52	A0A6S4X3S9	32.29	A0A1Y6GHI3	33.33	A0A1Y6GD19	37.5	A0A855F2A7	41.18	Q7WUW9	41.06	A0A6S4YL00	39.9
A0A038CME3	45.38	A0A1Y6GSE6	46.67	A0A1Y6GEN9	43.92	A0A1Y6GGG7	45.83	A0A855F9T2	43.86	A0A1Y6GGG7	44.44	A0A1Y6GKI0	46	A0A1Y6GFS8	43.55	A0A1Y6GQL8	43.14	A0A9Q9MT65	47.14	A0A038CNC1	44.72	A0A038CND3	46.2	A0A1Y6GDD3	49.55	A0A1Y6GFB9	49.43	A0A1Y6GA11	47.25	A0A1Y6GDD3	49.55	A0A6G7N0C7	41.14	A0A1Y6GR87	44.44	A0A1Y6GRH6	32.14	A0A1Y6GSL6	33.14	A0A1I9ZKZ6	37.35	A0A038CM68	40.98	A0A038CM68	40.98	A0A1Y6GSP9	39.45
A0A1Y6GM79	45.26	A0A038CM28	46.6	A0A855F265	43.92	A0A038CKJ7	45.71	A0A1Y6GJ41	43.86	A0A225U1W2	44.37	A0A1Y6GIC4	45.81	A0A1Y6GP31	43.48	A0A6S4Y4K1	42.97	A0A1Y6GIC4	47.1	A0A6S4XYK5	44.5	A0A1Y6GB03	46.16	A0A1Y6GUI8	49.37	A0A1Y6GN61	49.07	A0A1Y6GIK8	47.22	A0A0B5INW6	49.33	A0A855F2I9	41.05	A0A6S4YVU9	44.34	A0A1Y6GCY1	31.58	A0A1Y6GGA1	32.91	A0A1Y6GN08	36.71	A0A1Y6GG47	40.95	A0A6S4Y1V1	40.61	A0A038CLR7	39.44
A0A6S4Y8R2	45.11	O66213	46.59	A0A855F9T2	43.86	A0A225U3C8	45.56	A0A1Y6GVB3	43.66	A0A1Y6GD76	44.01	A0A1Y6GCX2	45.77	A0A1Y6GAC9	43.36	A0A1Y6GGU7	42.86	A0A1Y6GSE6	46.67	A0A038CNA6	44.5	A0A1Y6GGG7	45.83	A0A855FHF9	49.37	A0A1Y6GTU7	49.02	A0A1Y6GGC8	47.19	A0A855FMU8	49.26	A0A038CM68	40.98	A0A1Y6GIP5	44.24	A0A855F2I9	31.58	A0A1Y6GF35	32.39	A0A1Y6GDI1	35.9	A0A6S4Y1V1	40.61	A0A1Y6GGL0	40.58	A0A1Y6GF11	39.39
A0A1Y6GQ08	44.79	A0A1Y6GP73	46.53	A0A1Y6GQZ6	43.56	A0A038CME3	45.38	A0A1Y6GFS8	43.55	A0A1Y6GAC9	43.93	A0A038CPE9	45.76	A0A1Y6GRJ3	43.2	A0A1Y6GFM9	42.73	A0A1Y6GP73	46.53	A0A1Y6GIZ0	44.23	A0A1Y6GDM2	45.82	A0A855FMU8	49.26	A0A038CPX8	49	A0A038CPX8	46.5	A0A4P1AMH6	49.26	A0A6S4X3S9	40.62	A0A1Y6GHS3	44.23	A0A1Y6GPR0	31.46	A0A038CM48	32.31	A0A1Y6GG17	35.64	A0A1Y6GP39	40.57	A0A1Y6GP39	40.57	A0A1Y6GEB8	39.05
A0A038CNC1	44.72	A0A1Y6GFK5	46.36	A0A1Y6GFS8	43.55	A0A1Y6GFD8	45.36	A0A1Y6GP31	43.48	A0A855F9T2	43.86	A0A038CKJ7	45.71	A0A1Y6GIS7	43.17	A0A1Y6GDM2	42.72	A0A1Y6GKT8	46.48	A0A1Y6GJJ3	43.96	A0A038CPE9	45.76	A0A4P1AMH6	49.26	A0A038CM37	48.91	A0A1Y6GC39	46.37	A0A1Y6GDI1	48.72	A0A1Y6GLV6	40.57	A0A1Y6GNG0	44.19	A0A1Y6GQ08	31.29	A0A225U2A7	32.29	A0A7T8S875	35.51	A0A1Y6GM62	40.44	A0A6S4YL00	39.9	A0A1Y6GUY6	38.98
A0A1Y6GF11	44.7	A0A9Q9JKU0	45.96	A0A1Y6GP31	43.48	A0A1Y6GM79	45.26	A0A6G7N0J5	43.41	A0A1Y6GP31	43.48	A0A038CY40	45.71	A0A1Y6GBR2	42.91	A0A1Y6GD76	42.62	A0A1Y6GQZ6	45.88	A0A1Y6GIH8	43.89	A0A038CKJ7	45.71	A0A1Y6GCL7	49.19	A0A1Y6GDI1	48.72	A0A1Y6GMU7	46.09	A0A7T8S7T7	48.48	A0A6S4YAF1	40.35	A0A1Y6GP31	43.48	A0A1Y6GM78	31.13	A0A6S4X3S9	32.29	A0A1Y6GBQ1	35.51	A0A9Q9N0E2	40.44	A0A038CRJ6	39.86	A0A855FMU8	38.92
A0A1Y6GJV7	44.21	A0A1Y6GGG7	45.83	A0A1Y6GCX2	42.96	A0A038CY40	45.08	A0A1Y6GNQ8	43.15	A0A6G7N0J5	43.41	A0A038CME3	45.38	A0A1Y6GR42	42.91	A0A038CRJ6	42.55	A0A1Y6GPL1	45.83	A0A855F9T2	43.86	A0A6P1XPE8	45.48	A0A038CQX3	48.85	A0A038CSX3	48.28	A0A225TTU0	45.89	A0A9Q9MTA3	48.48	A0A6S4Y285	40	A0A1Y6GQL8	43.14	A0A6S4YL00	31.09	A0A1Y6GMT9	31.82	A0A1Y6GHL9	35.16	A0A225TTU0	40.41	A0A855EZ57	39.74	A0A4P1AMH6	38.92
A0A038CY40	44.13	A0A1Y6GIC4	45.81	A0A1Y6GR42	42.91	A0A1Y6GR42	44.93	A0A1Y6GDI1	42.95	A0A1Y6GB03	43.32	A0A1Y6GSL6	45.14	A0A038CRJ6	42.73	A0A1Y6GIE8	42.26	A0A1Y6GCX2	45.77	A0A1Y6GQZ6	43.81	A0A855F5K9	45.48	A0A1Y6GDI7	48.74	A0A1Y6GQ53	48.19	A0A038CPE9	45.76	A0A1Y6GD92	48.48	A0A1Y6GTR7	40	A0A1Y6GHL9	42.86	A0A038CSX3	31.03	A0A1Y6GPT1	31.74	A0A1Y6GQA3	35	A0A1Y6GN08	40.19	A0A038CLR7	39.44	A0A855EZ57	38.78
A0A1Y6GEL3	44.06	A0A1Y6GDN0	45.56	A0A038CND3	42.86	A0A1Y6GPQ3	44.74	A0A1Y6GMT9	42.95	A0A1Y6GRJ3	43.2	A0A038CNC1	44.72	A0A1Y6GCY1	42.69	A0A9Q9JKU0	42.26	A0A038CKJ7	45.71	A0A6S4Y4K1	43.75	A0A038CME3	45.38	A0A1Y6GDI1	48.72	A0A1Y6GSL6	48	A0A1Y6GN06	45.71	A0A1Y6GGF4	48.31	A0A038CMC8	40	A0A1Y6GC39	42.46	A0A6G7N0C7	31.01	A0A6S4Y1V1	31.22	A0A1Y6GI25	34.93	A0A1Y6GPM6	40.14	A0A1Y6GF11	39.39	A0A1Y6GHT0	38.76
A0A1Y6GEN9	43.92	A0A6P1XPE8	45.48	A0A1Y6GFE2	42.41	A0A1Y6GN46	44.72	A0A1Y6GR42	42.91	A0A1Y6GKI0	43.2	A0A1Y6GNE5	44.44	A0A9Q9JAB9	42.44	A0A1Y6GF49	42.22	A0A038CME3	45.38	A0A1Y6GVB3	43.66	A0A1Y6GM79	45.26	A0A1Y6GKF8	48.65	A0A1Y6GIP5	47.88	A0A1Y6GDN0	45.56	A0A1Y6GHD1	48.31	A0A038CLR7	39.44	A0A038CU82	42.31	A0A1Y6GEI1	30.46	A0A1Y6GM78	31.13	A0A1Y6GAC9	34.77	A0A9Q9JGW5	40	A0A1Y6GHD1	39.33	A0A1Y6GDM2	38.7
A0A855F265	43.92	A0A855F5K9	45.48	A0A038CRJ6	42.37	A0A1Y6GF11	44.7	A0A1Y6GTC4	42.7	A0A6S4Y4K1	42.97	A0A1Y6GD00	44.28	A0A1Y6GUI0	42.44	A0A1Y6GSP9	42.19	A0A1Y6GFD8	45.36	A0A1Y6GP31	43.48	A0A1Y6GNQ8	45.23	A0A225U1W2	48.59	A0A855EZ57	47.76	A0A9Q9J9G6	45.45	A0A1Y6GQ53	48.19	A0A1Y6GGF4	39.33	A0A038CLR7	42.25	A0A225TVC6	30.23	A0A6G7N0C7	31.01	A0A038CJD3	34.74	A0A225TW72	40	A0A1Y6GS19	39.1	A0A1Y6GHL9	38.46
A0A855F9T2	43.86	A0A038CY40	45.4	A0A6S4XXD2	42.36	A0A1Y6GIZ0	44.23	A0A6P1XPE8	42.47	A0A1Y6GCX2	42.96	A0A4P1AY53	44.03	A0A6S4XXD2	42.36	A0A225U2A7	42	A0A1Y6GB69	45.28	A0A1Y6GN39	43.46	A0A1Y6GPQ3	44.92	A0A1Y6GHP3	48.4	A0A1B2GFT4	47.46	A0A038CM48	45.38	A0A1Y6GEZ3	48.19	A0A1Y6GDI1	39.1	A0A855F2I9	42.11	A0A1Y6GND4	29.69	A0A1Y6GUY6	30.51	A0A1Y6GKD5	34.71	Q7WUW9	39.92	A0A1Y6GF29	38.98	A0A6P1XHJ4	38.18
A0A1Y6GJ44	43.75	A0A038CME3	45.38	A0A1Y6GAY9	42.36	A0A1Y6GEN9	43.92	A0A855F5K9	42.47	A0A1Y6GR42	42.91	A0A1Y6GTN8	44.03	A0A1Y6GAY9	42.36	A0A1I9ZKN6	41.94	A0A038CNC1	44.72	A0A6G7N0J5	43.41	A0A038CSX3	44.83	A0A1Y6GQ53	48.19	A0A038CQ63	47.31	A0A1Y6GFD8	45.36	A0A1Y6GLV6	48.11	A0A1Y6GHT0	38.76	A0A1Y6GN08	42.09	A0A1Y6GIP5	29.09	A0A1I9ZKZ9	30.07	A0A855F2A7	34.71	A0A1Y6GGF4	39.33	A0A1Y6GCL7	38.92	A0A1B2GFT4	38.07
A0A1Y6GP31	43.48	A0A1Y6GM79	45.26	A0A1Y6GM79	42.34	A0A855F265	43.92	A0A6S4XXD2	42.36	A0A6P1XPE8	42.47	A0A855F9T2	43.86	A0A1Y6GUE0	42.31	A0A1Y6GG17	41.58	A0A1Y6GMT9	44.2	A0A1Y6GFE2	43.33	A0A1Y6GKI0	44.8	A0A1Y6GLV6	48.11	A0A1Y6GNQ8	47.3	A0A9Q9JFL3	45.28	A0A1Y6GN08	48.1	A0A9Q9J9C6	38.74	A0A1Y6GQJ8	41.92	A0A1Y6GKN2	28.95	A0A1Y6GTR7	29.33	A0A038CPF0	34.48	A0A1Y6GCL7	38.92	A0A1Y6GGG7	38.89	A0A1Y6GJG9	37.96
A0A6G7N0J5	43.41	A0A1Y6GAC9	45.23	A0A1Y6GIE8	42.26	A0A1Y6GIH8	43.89	A0A1Y6GAY9	42.36	A0A855F5K9	42.47	A0A1Y6GB03	43.75	A0A038CU82	42.31	A0A1Y6GDN0	41.42	A0A1Y6GPQ3	44.03	A0A1Y6GPQ3	43.32	A0A1Y6GGU7	44.74	A0A1Y6GNC8	47.67	A0A038CKV8	47.22	A0A1Y6GSL6	45.14	A0A038CQX3	48.09	A0A1Y6GMT9	38.71	A0A1Y6GQD7	41.75	A0A1Y6GMU7	28.7	A0A1Y6GIP5	29.09	A0A1Y6GQL3	34.3	A0A1Y6GHT0	38.76	A0A1Y6GF35	38.5	A0A1Y6GTY5	37.66
A0A1Y6GKI0	43.2	A0A1Y6GSL6	45.14	A0A1Y6GF49	42.22	A0A855F9T2	43.86	A0A1Y6GPN7	42.27	A0A1Y6GL42	42.38	A0A1Y6GIS7	43.72	A0A1Y6GPN7	42.27	A0A1Y6GJ44	41.35	A0A855F9T2	43.86	A0A1Y6GKI0	43.2	A0A038CNC1	44.72	A0A038CM28	47.57	A0A038CUK5	47.13	A0A7M1HXG9	44.83	A0A1Y6GHG5	48.08	A0A1Y6GP73	38.61	A0A1Y6GHG5	41.35	A0A1Y6GHT0	28.68	A0A038CQX3	29.01	A0A1Y6GF35	34.27	A0A1Y6GIR2	38.37	A0A1Y6GKR2	38.29	A0A1Y6GMT9	37.62
A0A1Y6GCX2	42.96	A0A1Y6GP77	44.75	A0A1Y6GEI1	42.21	A0A4P1AY53	43.78	A0A1Y6GIE8	42.26	A0A6S4XXD2	42.36	A0A038CM28	43.69	A0A1Y6GIE8	42.26	A0A1Y6GJB2	41.33	A0A1Y6GVB3	43.66	A0A1Y6GIS7	43.17	A0A1Y6GNE5	44.44	Q7WUW9	47.53	A0A1Y6GJ60	46.84	A0A9Q9JEW3	44.65	A0A9Q9MYX2	48.07	A0A1I9ZKZ6	38.55	A0A038CX18	41.3	A0A1Y6GMH1	28.47	A0A1Y6GMU7	28.7	A0A1Y6GIK8	34.26	A0A225U388	38.1	A0A1Y6GUE0	38.03	A0A1Y6GD19	37.5
A0A1Y6GDI1	42.95	A0A1Y6GF11	44.7	A0A1Y6GSP9	42.19	A0A1Y6GTN8	43.78	A0A1Y6GF49	42.22	A0A1Y6GAY9	42.36	A0A1Y6GP31	43.48	A0A225U2A7	42	A0A4P1AY53	41.29	A0A1Y6GP31	43.48	A0A1Y6GQL8	43.14	A0A225U1W2	44.37	A0A1Y6GIK8	47.22	A0A855ERK0	46.81	A0A1Y6GIC1	44.65	A0A225U1I6	48.07	A0A1Y6GUE0	38.46	A0A1Y6GNG6	41.26	A0A1Y6GGC8	28.09	A0A1Y6GHT0	28.68	A0A1Y6GNG0	34.11	A0A1Y6GPC0	37.84	A0A1Y6GJG9	37.96	A0A1Y6GM71	37.46
A0A1Y6GR42	42.91	A0A1Y6GEN9	43.92	A0A1Y6GMW8	42.17	A0A1Y6GB03	43.61	A0A1Y6GJV7	42.11	A0A1Y6GNQ8	42.32	A0A6G7N0J5	43.41	A0A1Y6GFQ9	41.74	A0A1Y6GTN8	41.29	A0A225U2A7	43.43	A0A1Y6GCX2	42.96	A0A1Y6GPL1	44.21	A0A1Y6GFW7	47.06	A0A1Y6GUY6	46.33	A0A225U2I7	44.62	A0A1Y6GKN8	47.87	A0A1Y6GHE6	37.79	A0A6G7N0C7	41.14	A0A1Y6GEQ0	28.04	A0A1Y6GPR4	28.57	A0A1Y6GR64	34.06	A0A1Y6GIP5	37.58	A0A1Y6GM79	37.96	A0A1I9ZKZ6	37.35
A0A1Y6G9Z3	42.91	A0A855F265	43.92	A0A1Y6GN46	42.08	A0A1Y6GP31	43.48	A0A1I9ZKN6	41.94	A0A1Y6GIE8	42.26	A0A1Y6GAC9	43.36	A0A1Y6GDD3	41.44	A0A038CN61	40.95	A0A6G7N0J5	43.41	A0A1Y6GR42	42.91	A0A038CY40	44.13	A0A1I9ZKZ6	46.99	A0A225TTU0	45.89	A0A1Y6GND4	44.53	A0A6S4Y7I2	47.5	A0A1Y6GQL3	37.68	A0A038CLE4	41.03	A0A1Y6GUF8	27.71	A0A1Y6GIE8	28.57	A0A9Q9JFL3	33.96	A0A1Y6GD19	37.5	A0A1Y6GIP5	37.58	A0A1Y6GM78	37.35
A0A1Y6GD76	42.9	A0A1Y6G9Z3	43.91	A0A1Y6GVM9	41.88	A0A6G7N0J5	43.41	A0A1Y6GQ08	41.72	A0A038CLR7	42.25	A0A1Y6GMT9	43.1	A0A038CZ45	41.41	A0A9Q9MT65	40.95	A0A1Y6GIS7	43.17	A0A1Y6GFA4	42.68	A0A1Y6GSP9	44.09	A0A1Y6GSE6	46.67	A0A1Y6GC39	45.81	A0A6S4YVU9	44.34	A0A1Y6GLN0	47.5	A0A1Y6GSL7	37.5	A0A1Y6GUI8	41.01	A0A1Y6GM62	27.32	A0A1Y6GCL7	28.11	A0A1Y6GUE0	33.76	A0A1Y6GSP9	37.13	A0A1Y6GTT9	37.57	A0A855EUY5	36.63
A0A1Y6GFA4	42.68	A0A1Y6GB69	43.87	A0A1Y6GB03	41.62	A0A1Y6GKI0	43.2	A0A1Y6GB03	41.48	A0A1Y6GF49	42.22	A0A6S4Y4K1	42.97	A0A1Y6GMH2	41.18	A0A1Y6GM79	40.88	A0A1Y6GDI1	42.95	A0A1Y6GAC9	42.62	A0A855F9T2	43.86	A0A1Y6GUY6	46.33	A0A1Y6GN39	45.79	A0A855F9T2	43.86	A0A1Y6GJG9	47.45	A0A038CQX3	37.4	A0A855FHF9	41.01	A0A9Q9N0E2	27.32	A0A1Y6GUF8	27.71	A0A038CW44	33.33	A0A1Y6GFD8	37.11	A0A1Y6GD19	37.5	A0A1Y6GHT1	36.49
A0A1Y6GL42	42.6	A0A855F9T2	43.86	A0A1Y6GG17	41.58	A0A225TZS3	43.17	A0A1Y6GDD3	41.44	A0A1Y6GMW8	42.17	A0A1Y6GFE2	42.96	A0A1Y6GE63	41.1	A0A038CTH0	40.85	A0A1Y6GR42	42.91	A0A038CZ45	42.42	A0A6S4Y4K1	43.75	A0A225U0A8	46.27	Q7WUW3	45.69	A0A1Y6GJ41	43.86	A0A038CUK5	47.13	A0A1Y6GBI6	37.37	A0A038CM68	40.98	A0A1Y6GBI6	27.27	A0A1Y6GMY2	27.69	A0A038CU82	33.33	A0A1Y6GFA4	36.59	A0A1Y6GSL7	37.5	A0A225TTU0	36.3
A0A6P1XPE8	42.47	A0A1Y6GVB3	43.66	A0A1Y6GGC8	41.57	A0A1Y6GFE2	42.96	A0A1Y6GDN0	41.42	A0A225U2A7	42	A0A1Y6GR42	42.91	A0A1Y6GQ00	41.07	A0A6S4Y1V1	40.61	A0A1Y6GBR2	42.91	A0A6S4XXD2	42.36	A0A1Y6GVB3	43.66	A0A1Y6GNR5	46.15	A0A1Y6GIR2	45.62	A0A1Y6GNR2	43.75	A0A1Y6GHJ3	46.81	A0A1Y6GFK5	37.27	A0A6S4X3S9	40.62	A0A1Y6GS30	27.27	A0A1Y6GEI1	27.58	A0A1B2GFT4	33.25	A0A1Y6GHT1	36.49	A0A1Y6GQ08	37.42	A0A7T8S875	35.92
A0A855F5K9	42.47	A0A225U0W8	43.49	A0A1Y6GDD3	41.44	A0A1Y6GAC9	42.8	A0A1Y6GFQ9	41.22	A0A1I9ZKN6	41.94	A0A1Y6GL42	42.71	A0A1Y6GPL1	40.97	A0A1Y6GG26	40.5	A0A1Y6GRC7	42.63	A0A1Y6GAY9	42.36	A0A1Y6GP31	43.48	A0A1Y6GMU7	46.09	A0A1Y6GDN0	45.56	A0A1Y6GP31	43.48	A0A1Y6GSE6	46.67	A0A1Y6GEX3	37.23	A0A1Y6GGL0	40.58	A0A1Y6GS19	26.92	A0A1Y6GBI6	27.27	A0A6S4YVU9	33.02	A0A1Y6GHJ3	36.17	A0A1Y6GSP9	37.34	A0A1Y6GBQ1	35.92
A0A6S4XXD2	42.36	A0A1Y6GP31	43.48	A0A1Y6GDN0	41.42	A0A1Y6GTC4	42.7	A0A1Y6GQ00	41.07	A0A1Y6GUE0	41.88	A0A1Y6GFA4	42.68	A0A038CN61	40.95	A0A1Y6GB03	40.34	A0A6S4XXD2	42.36	A0A1Y6GIE8	42.26	A0A038CP13	43.41	A0A855EX07	46.05	A0A038CM48	45.38	A0A1Y6GR87	43.33	A0A1Y6GQ08	46.63	A0A1Y6GFD8	37.11	A0A1Y6GLV6	40.57	A0A6P1XQV9	26.67	A0A1Y6GS30	27.27	A0A4P1AYV6	32.62	A0A1Y6GTT9	36.13	A0A225U0Q4	37.29	A0A1Y6GG17	35.64
A0A1Y6GAY9	42.36	A0A6G7N0J5	43.41	A0A038CZ45	41.41	A0A1Y6GTY5	42.68	A0A6S4Y4K1	41.02	A0A1Y6GTY5	41.84	A0A038CU82	42.31	A0A9Q9MT65	40.95	A0A1Y6GTR7	40	A0A1Y6GAY9	42.36	A0A225U2A7	42	A0A1Y6GIS7	43.17	A0A1Y6GIQ5	46.05	A0A1Y6GFD8	45.36	A0A225U0Q4	43.22	A0A1Y6GP73	46.53	A0A225U3G7	37.1	A0A1Y6GM78	40.08	A0A225UAY5	26.67	A0A038CMC8	27.27	A0A1Y6GRW2	32.21	A0A1Y6GNN7	36.05	A0A1Y6GSR4	37.06	A0A038CRJ6	35.01
A0A1Y6GSL6	42.29	A0A6S4YHY2	43.29	A0A1Y6GHG5	41.35	A0A1Y6GSS1	42.56	A0A1Y6GPL1	40.97	A0A9Q9JKU0	41.48	A0A038CLR7	42.25	A0A1Y6GG47	40.95	A0A038CMC8	40	A0A1Y6GB03	42.33	A0A1I9ZKN6	41.94	A0A1Y6GQL8	43.14	A0A1Y6GTC4	45.95	A0A9Q9JEW3	44.65	A0A1Y6GNQ8	43.15	A0A1Y6GGP2	46.31	A0A9Q9JG84	36.96	A0A1Y6GTR7	40	A0A1Y6GHX7	26.59	A0A6P1XQV9	26.67	A0A6P1XHJ4	32.09	A0A1Y6GG17	35.64	A0A1Y6GFA4	36.59	A0A1Y6GQA3	35
A0A1Y6GIE8	42.26	A0A1Y6GNL4	43.2	A0A6P1XN60	41.21	A0A6S4XXD2	42.36	A0A038CN61	40.95	A0A1Y6GDD3	41.44	A0A1Y6GNZ3	42.21	A0A038CTH0	40.85	A0A1Y6GM62	39.89	A0A1Y6GNQ8	42.32	A0A1Y6GNE5	41.83	A0A1Y6GCX2	42.96	A0A225TTU0	45.89	A0A1Y6GIC1	44.65	A0A1Y6GFS9	42.96	A0A1Y6GNR5	46.15	A0A038CM37	36.96	A0A038CMC8	40	A0A1Y6GIT2	26.53	A0A225UAY5	26.67	A0A9Q9MY61	31.94	A0A1Y6GPP7	35.39	A0A1Y6GHT1	36.49	A0A038CJD3	34.74
[truncated: 1,155 more rows]
