# Supplementary material for: Optimization of protein extraction and digestion workflows for proteomic analysis of saliva, salivary stones and kidney stones
Source: Front Mol Biosci. 2026 Mar 16;13:1769952. doi: 10.3389/fmolb.2026.1769952 (PMC13033499; doi:10.3389/fmolb.2026.1769952)
Supplement: Supplementary file 2 [file Supplementaryfile1.xlsx]

## Sheet: Table S1
Table S1. List of identified proteins in saliva samples, processed according different variants of lysis protocol, applying various sonication amplitude values.
without sonication						0.25						0.5						0.75						1										peptides			proteins			missed cleavage #1 (%)	missed cleavage #2 (%)	missed cleavage #3 (%)
Accession	Coverage(%) - rep 1	Accession	Coverage(%) - rep 2	Accession	Coverage(%) - rep 3	Accession	Coverage(%) - rep 1	Accession	Coverage(%) - rep 2	Accession	Coverage(%) - rep 3	Accession	Coverage(%) - rep 1	Accession	Coverage(%) - rep 2	Accession	Coverage(%) - rep 3	Accession	Coverage(%) - rep 1	Accession	Coverage(%) - rep 2	Accession	Coverage(%) - rep 3	Accession	Coverage(%) - rep 1	Accession	Coverage(%) - rep 2	Accession	Coverage(%) - rep 3					# (median)	(-)SD	(+)SD	# (median)	(-)SD	(+)SD
P04080	79.59	P01834	80.37	P04080	79.59	P04080	79.59	P04080	79.59	P0DOY2	82.08	P04080	79.59	P04080	79.59	P01834	80.37	P01834	79.44	P04080	79.59	P04080	79.59	P04080	79.59	P04080	79.59	P04080	79.59				without sonication	1763	0	86	331	30	6	2.84775	3.17848	2.32558
P01834	79.44	P04080	79.59	P01834	79.44	P01834	79.44	P01834	79.44	P0DOY3	82.08	P01834	79.44	P01834	79.44	P04080	79.59	P04080	73.47	P01834	79.44	P01834	79.44	P01834	79.44	P01834	79.44	P01834	79.44				0.25	2054	307	637	351	19	28	2.39641	2.71991	2.69646
P12273	66.44	P01036	71.63	P12273	66.44	Q9UBC9	71.01	Q9UBC9	71.01	P04080	79.59	P0DOY2	74.53	P0DOY2	74.53	P12273	66.44	P01036	71.63	Q9UBC9	71.01	P01036	71.63	P07737	73.57	P07737	73.57	Q9UBC9	71.01				0.5	2550	564	82	380	45	10	2.52918	2.90389	2.36991
Q9UBC9	66.27	P02814	65.82	P02814	65.82	P02814	65.82	P19013	66.92	P01834	79.44	P0DOY3	74.53	P0DOY3	74.53	Q9UBC9	66.27	Q9UBC9	71.01	P02814	65.82	Q9UBC9	71.01	Q9UBC9	71.01	P01036	71.63	P02814	65.82				0.75	1876	109	135	324	50	8	2.24949	2.29211	2.70563
P02814	65.82	P13646	64.85	P13646	65.07	P13646	64.85	P12273	66.44	P13646	72.27	P07737	73.57	P07737	73.57	P02814	65.82	P02814	65.82	P13646	65.5	P02814	65.82	P19013	66.54	Q9UBC9	71.01	P13646	65.07				1	1899	58	369	348	20	19	2.86641	2.49538	2.0076
P13646	65.72	P12273	63.7	P0DOY2	63.21	P19013	64.23	P02814	65.82	P05109	70.97	P08779	72.94	P08779	71.67	P13646	65.5	P13646	65.07	P19013	64.42	P13646	65.07	P02814	65.82	P02814	65.82	P19013	63.65
P19013	65.38	P07737	63.57	P0DOY3	63.21	P07737	63.57	P13646	65.72	P08779	69.34	P13646	72.05	P01036	71.63	P19013	64.04	P19013	64.42	P0DOY2	63.21	P08779	63.85	P13646	65.5	P08779	64.48	P12273	62.33
P0DOY2	63.21	P02788	63.24	P19013	61.92	P0DOY2	63.21	P08779	63	P19013	69.04	P01036	71.63	Q9UBC9	71.01	P07737	63.57	P61626	61.49	P0DOY3	63.21	P07737	63.57	P04083	62.72	P19013	63.46	P61626	61.49
P0DOY3	63.21	P0DOY2	63.21	Q9UBC9	61.54	P0DOY3	63.21	P61626	61.49	P02533	67.37	Q9UBC9	71.01	P05109	70.97	P0DOY2	63.21	P08779	60.89	P08779	63	P0DOY2	63.21	P12273	62.33	P12273	62.33	P08779	60.68
P61626	61.49	P0DOY3	63.21	P61626	61.49	P08779	63	P01036	59.57	P0DTE8	67.12	P47929	69.12	P13646	70.74	P0DOY3	63.21	P12273	59.59	P61626	61.49	P0DOY3	63.21	P61626	61.49	P04083	61.85	P01036	59.57
P04083	61.27	Q9UBC9	61.54	P01036	59.57	P12273	62.33	P04083	58.09	P0DTE7	67.12	P19013	67.31	P47929	69.12	P08779	63	P04083	58.38	Q01469	60	P06702	63.16	P08779	61.1	P02768	61.74	P04083	58.38
P08779	61.1	P61626	61.49	P08779	58.77	P47929	61.76	P04792	58.05	P0DUB6	67.12	P0DTE8	67.12	P0DTE8	68.49	P61626	61.49	P04792	58.05	P12273	59.59	P03973	62.12	P01036	60.28	P61626	61.49	P01037	57.45
P01036	59.57	P08779	61.1	P04083	58.09	P61626	61.49	P01037	57.45	P12273	66.44	P0DTE7	67.12	P0DTE7	68.49	P01036	59.57	P07737	57.86	P01036	59.57	P04083	61.85	P04792	58.05	P13646	60.92	P09211	57.14
P04792	58.05	P04083	58.38	P01037	57.45	P01036	59.57	P09211	57.14	Q9UBC9	66.27	P0DUB6	67.12	P0DUB6	68.49	P04083	58.38	P02533	56.14	P04083	58.09	P61626	61.49	P01037	57.45	P02788	60.85	P07355	56.05
P01037	57.45	P01037	57.45	P07355	56.34	P04083	58.09	P02538	55.67	P02814	65.82	P02814	65.82	P19013	68.08	P04792	58.05	P01037	56.03	P04792	58.05	P02768	59.77	P07355	56.64	P02538	57.27	P07737	55.71
P09211	57.14	P03973	56.06	P03973	56.06	P02768	57.64	P0DOY2	55.66	P09228	64.54	P02533	65.04	P02814	65.82	P01037	57.45	P0DOY2	55.66	P09211	57.14	P19013	58.65	P02538	56.03	P09211	57.14	P0DOY2	55.66
P03973	56.06	P02768	55.83	P09228	52.48	P01037	57.45	P0DOY3	55.66	P02768	63.88	P12273	63.7	P09228	64.54	P09211	57.14	P0DOY3	55.66	P01037	56.74	P02538	57.45	P0DOY2	55.66	P01037	56.74	P0DOY3	55.66
P02788	53.38	P19013	55.58	P06702	51.75	P03973	56.06	Q9HCY8	54.81	P07737	63.57	P06702	63.16	P06702	63.16	P02788	57.04	P0DOX7	53.74	P07355	56.05	P13645	57.36	P0DOY3	55.66	P07355	56.64	P02788	53.52
P47929	52.94	P0DOX7	53.74	P02768	51.07	P02533	53.81	P48668	54.61	P06702	63.16	P04083	63.01	P04083	63.01	P02533	56.57	P07355	53.1	P02538	56.03	P09211	57.14	P48668	54.96	P48668	56.21	P04792	53.17
Q01469	52.59	P25311	52.35	P02788	50.56	P02788	53.8	P04259	54.61	P04083	62.72	P61626	61.49	P12273	62.33	P02768	56.32	P02788	52.54	P48668	54.96	P01037	56.74	P04259	54.96	P04259	56.21	P47929	52.94
P02538	52.48	P06702	51.75	P0DTE8	49.9	P04792	53.17	P07355	53.39	P03973	62.12	P02768	61.41	P02768	62.23	P07355	56.05	P06702	51.75	P04259	54.96	P48668	56.38	P02533	53.39	P0DOY2	55.66	P02538	52.3
P06702	51.75	P02533	51.69	P0DTE7	49.9	P25311	52.35	P02788	53.38	P47929	61.76	P02788	60.7	P61626	61.49	P02538	54.96	P02538	50.71	P02768	53.53	P04259	56.38	P47929	52.94	P0DOY3	55.66	P06702	51.75
P48668	51.42	P07355	51.33	P0DUB6	49.9	P06702	51.75	P02768	53.2	P61626	61.49	P04792	58.05	P02533	61.44	P48668	54.96	P48668	50.71	P02788	53.38	P02533	56.14	P09228	52.48	P02533	54.66	P48668	51.24
P04259	51.42	P0DTE8	51.27	P05109	48.39	P0DTE8	51.27	Q01469	52.59	P07355	61.06	P07355	57.82	P02538	60.28	P04259	54.96	P04259	50.71	P02533	53.18	P02788	55.49	P06702	51.75	P04792	53.17	P04259	51.24
P0DTE8	51.27	P0DTE7	51.27	P01040	46.94	P0DTE7	51.27	P09228	52.48	P01036	59.57	P02538	57.62	P48668	59.22	P47929	52.94	P28325	49.3	P47929	52.94	P12273	55.48	P0DTE8	51.27	P47929	52.94	P02533	50.85
P0DTE7	51.27	P0DUB6	51.27	P02538	46.45	P0DUB6	51.27	P06702	51.75	P04792	58.05	P01037	57.45	P04259	59.22	P09228	52.48	P13647	49.15	P06702	51.75	P04792	53.17	P0DTE7	51.27	P09228	52.48	P13647	49.15
P0DUB6	51.27	P02538	51.24	P13647	46.44	P63104	49.39	P0DTE8	51.27	P01037	57.45	P09211	57.14	P04792	58.05	P06702	51.75	P02768	48.77	P13647	49.66	P47929	52.94	P0DUB6	51.27	P06702	51.75	P63104	48.98
P63104	49.8	P48668	51.24	P63104	46.12	P28325	49.3	P0DTE7	51.27	P02538	57.45	P09228	56.74	P01037	57.45	P25311	50	P05109	47.31	P63104	49.39	P63104	52.24	P02768	50.25	P0DTE8	51.27	P0DTE8	48.14
P13647	49.66	P04259	51.24	Q01469	45.93	P02538	49.11	P0DUB6	51.27	Q8N1N4	57.31	P48668	56.56	P13645	57.36	P03973	50	Q96DA0	47.12	P28325	49.3	P31947	51.61	P09211	50	P0DTE7	51.27	P0DTE7	48.14
P28325	49.3	P63104	49.39	P07737	45.71	P05109	48.39	P13647	51.02	P09211	57.14	P04259	56.56	P09211	57.14	P63104	49.8	P13645	47.09	P0DTE8	48.73	P13647	51.02	P02788	49.44	P0DUB6	51.27	P0DUB6	48.14
P02768	48.6	P05109	48.39	P48668	45.39	P07355	48.08	P63104	49.8	P48668	56.38	P30044	55.14	P07355	56.64	P13647	49.66	P01040	46.94	P0DTE7	48.73	P0DTE8	50.1	P28325	49.3	P13647	51.02	P05109	47.31
Q9UBG3	48.48	P04792	48.29	P04259	45.39	P48668	48.05	P28325	49.3	P04259	56.38	P06733	55.07	P30044	55.14	P28325	49.3	P63104	46.53	P0DUB6	48.73	P0DTE7	50.1	P25311	48.32	P13645	50.17	P01040	46.94
P05109	48.39	Q96DA0	48.08	P0DOX7	44.86	P04259	48.05	P02533	48.73	P04075	55.22	P13645	53.94	Q9HCY8	54.81	P05109	48.39	P31947	46.37	P05109	48.39	P0DUB6	50.1	P62937	47.88	P05109	48.39	P02768	45.32
P07355	48.38	P62805	47.57	P02533	44.28	P13647	47.8	P05109	48.39	P30044	55.14	Q96FQ6	52.43	P35527	53.77	P0DTE8	48.14	P0DTE8	45.01	Q96DA0	47.12	P28325	49.3	P13647	47.8	P25311	48.32	P09228	44.68
P02533	48.09	Q96DR5	46.99	Q9HCY8	44.23	P09211	47.62	P62805	47.57	Q9HCY8	54.81	P60174	51.41	P02788	52.96	P0DTE7	48.14	P0DTE7	45.01	P01040	46.94	P05109	48.39	P05109	47.31	P62937	47.88	P60660	43.71
Q96DA0	47.12	P13647	46.61	P19961	43.44	P62805	47.57	P25311	45.97	P02788	53.52	P13647	51.02	Q01469	52.59	P0DUB6	48.14	P0DUB6	45.01	P31947	46.37	P07355	48.08	Q96DA0	47.12	P06733	47.24	P13645	43.49
P01040	46.94	P19961	44.81	A6NMY6	41.89	P01040	46.94	P07737	45.71	Q96FQ6	52.43	Q8N1N4	49.42	Q96FQ6	52.43	P62937	47.88	P09228	44.68	P25311	46.31	P62937	47.88	Q96DR5	46.99	Q96DA0	47.12	P19961	42.86
P25311	45.97	P09228	44.68	P01591	41.51	Q01469	45.93	P19961	44.81	P13647	52.37	P63104	49.39	P31947	51.61	Q96DA0	47.12	P31949	42.86	P07737	45.71	Q96DA0	47.12	P01040	46.94	Q96DR5	46.99	P31949	42.86
P07737	45.71	Q9HCY8	44.23	P25311	41.28	P0DOX7	44.86	Q06830	44.72	P25311	52.35	P28325	49.3	P13647	51.02	Q96DR5	46.99	P09211	42.38	P09228	44.68	P01040	46.94	P13645	46.4	P01040	46.94	P01876	41.96
P0DOX7	44.86	P01833	43.59	Q06830	41.21	P19961	44.81	P31949	42.86	P35527	52.33	Q04695	49.07	Q04695	50.69	P01040	46.94	P01876	41.96	P13645	43.49	P25311	45.97	P03973	46.21	P31947	45.97	A6NMY6	41.89
P19961	44.81	P80188	43.43	P04746	40.9	P09228	44.68	P04746	42.27	P13645	50.34	P19961	48.53	P06733	50.46	P13645	46.23	P01591	41.51	P19961	43.44	P0DOX7	44.86	P19961	44.81	Q01469	45.93	P01591	41.51
P09228	44.68	P31949	42.86	P62805	40.78	Q9HCY8	44.23	P01591	41.51	P04264	50.31	P05109	48.39	P27482	50.34	Q01469	45.93	P62805	40.78	P31949	42.86	P19961	44.81	P31949	42.86	P19961	44.81	P62805	40.78
Q9HCY8	44.23	P47929	42.65	P01876	40.2	P13645	43.66	Q8N1N4	40.58	P31947	50	P25311	48.32	P25311	50	P0DOX7	44.86	P10599	40	A6NMY6	41.89	Q06830	44.72	P35527	42.38	Q06830	44.72	P04746	40.31
P80188	43.43	P04746	42.27	P10599	40	P31949	42.86	P01876	40.2	Q04695	50	P23528	48.19	P03973	50	Q9HCY8	44.23	P19961	39.73	P01591	41.51	P09228	44.68	Q8N1N4	42.31	P60660	43.71	P10599	40
P31949	42.86	A6NMY6	42.18	P31947	39.92	P04746	42.27	A6NMY6	39.23	Q01546	49.84	Q96DA0	48.08	P19961	49.9	P80188	43.43	P25311	39.26	Q06830	41.21	Q9HCY8	44.23	P04746	42.27	P63104	43.27	Q08188	39.83
P04746	42.27	P01876	41.96	P09211	38.57	P01591	41.51	Q96DR5	38.55	P63104	49.8	P14618	48.02	Q8N1N4	49.23	P19961	42.86	A6NMY6	38.94	P04746	40.9	P35527	44.14	A6NMY6	42.18	P31949	42.86	P25311	38.93
P01876	41.96	P13645	41.78	Q96DR5	38.55	Q06830	41.21	Q01546	37.62	Q08188	49.64	P62805	47.57	P60174	49	P31949	42.86	P04406	38.81	P62805	40.78	P31949	42.86	P01876	41.96	P04746	42.27	P27482	38.93
P01591	41.51	P01591	41.51	P04792	38.54	Q01546	40.44	P04264	37.27	P28325	49.3	P31947	47.18	P63104	48.98	A6NMY6	41.89	Q96DR5	38.55	Q8N1N4	40.58	P04264	42.86	P01591	41.51	A6NMY6	42.18	Q96DR5	38.55
Q06830	41.21	P04264	39.75	P62937	36.97	P80188	40.4	P13645	36.99	P19961	48.53	P04746	47.16	P04746	48.53	B3EWG5	41.57	P04264	38.2	P80188	40.4	P04746	42.27	Q06830	41.21	P01591	41.51	P04264	37.42
P62805	40.78	P09211	39.05	P04406	36.42	P01876	40.2	Q9UBG3	36.97	P60660	48.34	Q96DR5	46.99	P60660	48.34	B3EWG3	41.57	P04746	37.18	P01876	40.2	P01876	41.96	P62805	40.78	P62805	40.78	P31947	37.1
A6NMY6	39.23	P01040	37.76	Q8N1N4	36.15	P10599	40	P80188	36.87	P01876	48.24	P01040	46.94	Q96DA0	48.08	B3EWG6	41.57	Q01546	35.42	P10599	40	B3EWG5	41.57	P80188	40.4	Q96FQ6	40.78	P62937	36.97
Q96DR5	38.55	P31947	37.1	P28325	35.92	A6NMY6	38.94	P0DOX7	36.45	Q96DA0	48.08	P63241	46.75	P62937	47.88	P01591	41.51	P62937	35.15	Q9UBG3	39.6	B3EWG3	41.57	P10599	40	P80188	40.4	Q96DA0	36.54
P01833	37.04	P04406	36.42	P13645	35.79	Q96DR5	38.55	P04406	36.42	P62937	47.88	Q01469	45.93	P62805	47.57	Q06830	41.21	P80188	34.85	Q96DR5	38.55	B3EWG6	41.57	P63104	39.59	P01876	40.2	P04406	36.42
P62937	36.97	P28325	35.92	Q96DA0	33.65	Q9UBG3	37.98	P31947	34.27	P04746	47.16	P30041	45.09	Q96DR5	46.99	P62805	40.78	P01833	32.98	P04264	38.35	P01591	41.51	Q08188	38.38	P0DOX7	39.72	Q8N1N4	36.15
P04406	36.42	Q9UBG3	35.76	P01833	32.98	P60660	37.75	Q04695	34.26	Q96DR5	46.99	Q06830	44.72	Q08188	46.61	P04746	40.31	Q06830	32.66	P60660	37.75	P06733	41.01	P31947	37.1	Q08188	39.68	P28325	35.92
Q8N1N4	35.77	Q6P5S2	34.85	P80188	32.83	P14618	37.48	Q96FQ6	33.98	A6NMY6	46.61	Q08188	44.44	P31949	42.86	P01876	40.2	P23280	32.14	Q01546	37.15	P62805	40.78	Q01546	36.99	P14618	38.23	P14618	35.78
P13645	34.42	Q04695	34.72	P27482	31.54	P31947	37.1	P62937	32.73	Q9UBG3	46.46	Q9HCY8	44.23	P14618	42.75	P23528	38.55	P31025	31.82	P62937	36.97	Q8N1N4	40.58	P04406	36.42	P14923	37.45	P03973	34.09
P31947	34.27	P35527	34.67	P04264	30.9	P62937	36.97	Q96DA0	32.69	P30041	46.43	A6NMY6	43.66	P14923	42.68	P06733	38.48	P60174	31.73	P0DOX7	36.45	P80188	40.4	P23280	36.04	P60174	37.35	Q9HCY8	33.65
P04264	33.7	Q8N1N4	34.04	P47929	30.88	Q04695	36.81	Q99880	32.54	Q01469	45.93	P62937	43.64	A6NMY6	42.18	P04264	38.2	Q8N1N4	31.73	P04406	36.42	P10599	40	P01833	34.95	Q04695	36.57	Q06830	33.17
Q08188	33.33	Q96FQ6	33.98	B9A064	30.37	P04406	36.42	P57053	32.54	P14923	45.5	P31949	42.86	Q01546	41.69	P35527	37.24	P47929	30.88	P14618	35.97	A6NMY6	38.94	P04264	34.78	Q01546	36.52	Q04695	33.1
P31025	31.82	P23280	33.77	P01034	30.14	Q8N1N4	36.15	Q99877	32.54	P06733	45.16	O95833	42.37	P04264	41.61	Q9UBG3	36.97	Q08188	30.88	Q08188	34.63	Q96DR5	38.55	P06733	34.1	P04406	36.42	P01833	32.98
Q04695	31.71	Q06830	33.17	P0DOX8	30.09	P01833	34.95	Q99879	32.54	Q06830	44.72	P04264	41.61	B3EWG5	41.57	P60174	36.55	Q9HCY8	29.81	Q96FQ6	33.98	P04406	36.42	P23528	31.93	P04264	36.34	Q01546	32.6
P27482	31.54	P62937	32.73	P01857	30.08	P04264	34.94	P58876	32.54	P14618	43.31	B3EWG5	41.57	B3EWG3	41.57	P04406	36.42	P35527	28.89	Q9HCY8	33.65	Q08188	35.79	P31025	31.82	Q8N1N4	36.15	P23528	31.93
P10599	31.43	P31025	31.82	P60660	29.8	P08727	34.5	P62807	32.54	P27482	42.95	B3EWG3	41.57	B3EWG6	41.57	Q8N1N4	36.15	P30740	28.5	P35527	33.55	Q01546	34.48	Q99880	31.75	P28325	35.92	Q99880	31.75
P60174	30.92	P10599	31.43	Q01546	29.62	P60174	34.14	O60814	32.54	P31949	42.86	B3EWG6	41.57	P01591	41.51	Q04695	36.11	P03973	28.03	P01833	32.98	Q04695	33.8	P57053	31.75	P30041	34.38	P57053	31.75
P35527	30.82	P60174	31.33	Q08188	29.58	Q96FQ6	33.98	Q93079	32.54	O95833	42.37	P01591	41.51	Q06830	41.21	Q08188	35.93	Q04695	27.55	P35908	32.71	P0DOX8	33.8	Q99877	31.75	P23284	33.8	Q99877	31.75
P01034	30.82	P01034	30.82	Q04695	29.4	Q96DA0	33.65	Q5QNW6	32.54	P0DP23	41.61	P00558	41.49	P80188	40.4	P31947	34.27	Q99878	27.34	P14923	31.95	P14618	33.15	Q99879	31.75	P23280	33.77	Q99879	31.75
Q6P5S2	30.61	Q01469	30.37	Q6P5S2	29.09	P35527	33.55	P01833	31.94	P0DP24	41.61	P37802	41.21	P01876	40.2	P01833	34.03	Q96KK5	27.34	P23528	31.93	P01833	32.98	P58876	31.75	Q9HCY8	33.65	P58876	31.75
P23284	30.56	B9A064	30.37	P35908	28.48	P30740	33.51	P27482	31.54	P0DP25	41.61	P60660	41.06	P23528	38.55	Q96FQ6	33.98	Q9BTM1	27.13	P31025	31.82	P23528	31.93	P62807	31.75	P01833	32.98	P62807	31.75
B9A064	30.37	P0DOX8	30.09	P31949	27.62	P31025	31.82	P35908	31.46	P01591	41.51	P80188	40.4	Q8TDL5	37.81	P30740	33.77	Q16777	27.13	Q04695	31.71	P31025	31.82	O60814	31.75	P23528	31.93	O60814	31.75
P35908	30.2	Q01546	29.62	Q99878	27.34	Q99880	31.75	P10599	31.43	P37802	41.21	P07237	40.35	P15924	36.75	P14618	33.15	P20671	26.92	P27482	31.54	P27482	31.54	Q93079	31.75	P03973	31.82	Q93079	31.75
P0DOX8	30.09	P54108	28.98	Q96KK5	27.34	P57053	31.75	P18510	31.07	P62805	40.78	P01876	40.2	P0DOX7	36.45	P31025	31.82	Q7L7L0	26.92	P08727	31	P35908	31.46	Q5QNW6	31.75	P31025	31.82	Q5QNW6	31.75
P04075	29.67	P35908	28.48	Q9BTM1	27.13	Q99877	31.75	P47929	30.88	P80188	40.4	Q01546	40.13	P04406	36.42	Q99880	31.75	P04908	26.92	P31946	30.49	Q01469	30.37	P27482	31.54	P18510	31.64	P18510	31.64
Q01546	29.47	P01009	27.75	Q16777	27.13	Q99879	31.75	Q08188	30.88	P10599	40	P02647	40.07	B9A064	35.98	P57053	31.75	P0C0S8	26.92	B9A064	30.37	B9A064	30.37	P0DOX7	31.31	P27482	31.54	P0DOX7	31.31
P60660	29.14	Q99878	27.34	P08727	27	P58876	31.75	P01034	30.14	P60174	39.76	P08727	38.75	P28325	35.92	Q99877	31.75	Q93077	26.92	P01034	30.14	P01034	30.14	P08727	31.25	P35908	31.46	P08727	30.75
P02647	28.84	Q96KK5	27.34	P35527	26.97	P62807	31.75	P60660	29.14	P35908	38.65	P01871	38.4	P08727	35.75	Q99879	31.75	Q6FI13	26.92	P0DOX8	30.09	P02647	29.96	P18510	31.07	P22079	31.46	Q01469	30.37
P19012	28.51	Q9BTM1	27.13	P20671	26.92	O60814	31.75	Q6P5S2	29.09	P15924	38.14	P15924	38.14	P63241	35.71	P58876	31.75	P35908	26.76	P04075	29.67	P23280	29.87	Q01469	30.37	P10599	31.43	P35527	30.34
P08727	28.5	Q16777	27.13	Q7L7L0	26.92	Q93079	31.75	P08727	28	P08727	38	P31946	37.8	P0DOX8	35.65	P62807	31.75	P08727	26.5	P30740	29.02	P31946	29.67	P35908	30.2	Q8TDL5	30.99	P35908	29.73
P30740	27.44	P20671	26.92	P04908	26.92	Q5QNW6	31.75	P0DP23	26.85	P23528	37.95	P68371	36.63	P68371	35.51	O60814	31.75	P27482	26.17	P07237	28.94	P0DMV8	29.17	P01857	30.08	P30740	30.87	P80188	29.29
Q99878	27.34	Q7L7L0	26.92	P0C0S8	26.92	P27482	31.54	P0DP24	26.85	P0DMV8	37.91	P0DOX7	36.45	P01833	35.34	Q93079	31.75	P02647	25.84	P11142	28.48	P0DMV9	29.17	Q9HCY8	29.81	P07237	30.51	Q6P5S2	29.09
Q96KK5	27.34	P04908	26.92	Q93077	26.92	P18510	31.07	P0DP25	26.85	P0DMV9	37.91	P04406	36.42	P35908	34.74	Q5QNW6	31.75	P19012	25.66	P03973	28.03	Q6P5S2	29.09	Q6P5S2	29.09	P01034	30.14	P19012	27.63
Q9BTM1	27.13	P0C0S8	26.92	Q6FI13	26.92	Q08188	30.88	P01871	26.79	P01040	37.76	P14923	36.11	P19012	33.99	P27482	31.54	P59665	25.53	P06733	27.42	P08727	28.75	P14618	28.25	P30044	29.91	P14923	27.52
Q16777	27.13	Q93077	26.92	P0DP23	26.85	P31946	30.49	B9A064	26.64	P19012	37.28	O60437	36.05	P30041	33.93	P10599	31.43	P59666	25.53	P15924	26.99	P07237	28.54	P14923	27.38	P15924	29.82	Q99878	27.34
P06733	26.96	Q6FI13	26.92	P0DP24	26.85	B9A064	30.37	P60174	26.51	P01833	37.17	B9A064	35.98	P23280	33.77	Q01546	31.35	P01857	25.31	P0DP23	26.85	P14923	27.79	Q99878	27.34	P12035	29.78	Q96KK5	27.34
P20671	26.92	P61769	26.89	P0DP25	26.85	P01034	30.14	P0DOX8	26.39	Q8TDL5	36.98	Q8TDL5	35.95	P30740	33.51	P18510	31.07	Q6P5S2	24.55	P0DP24	26.85	P61769	26.89	Q96KK5	27.34	P00558	29.5	Q9BTM1	27.13
Q7L7L0	26.92	P0DP23	26.85	P0DOX5	26.73	P0DOX8	30.09	P35527	26.16	P68371	36.85	P0DMV8	35.73	P31946	33.33	P08727	30.75	P14618	24.11	P0DP25	26.85	P0DP23	26.85	P07237	27.17	P08311	29.41	Q16777	27.13
P04908	26.92	P0DP24	26.85	P19012	26.54	P30044	29.91	P19012	26.1	P0DOX7	36.45	P0DMV9	35.73	P12035	32.64	B9A064	30.37	P01871	24.05	P60174	26.1	P0DP24	26.85	Q9BTM1	27.13	P12429	29.1	P20671	26.92
P0C0S8	26.92	P0DP25	26.85	P14923	25.77	P04075	29.4	P14923	25.77	P04406	36.42	P36952	35.73	P07237	32.48	P35908	30.36	P06733	23.96	P19012	26.1	P0DP25	26.85	Q16777	27.13	Q6P5S2	29.09	Q7L7L0	26.92
Q93077	26.92	P01871	26.79	P11142	25.54	P01857	29.32	P59665	25.53	P02647	35.96	P0DOX8	35.65	P31025	31.82	P01034	30.14	P23528	23.49	O60437	25.8	P15924	26.68	P20671	26.92	P54108	28.98	P04908	26.92
Q6FI13	26.92	Q99880	26.19	P59665	25.53	Q6P5S2	29.09	P59666	25.53	P07237	35.83	P11142	35.29	P18510	31.64	P0DOX8	30.09	P22079	23.31	P59665	25.53	Q99880	26.19	Q7L7L0	26.92	P08727	28.75	P0C0S8	26.92
P0DP23	26.85	P57053	26.19	P59666	25.53	P02787	27.65	P23284	25.46	P00558	35.49	P04075	35.16	Q9UBG3	31.52	P02647	29.96	P11142	23.22	P59666	25.53	P57053	26.19	P04908	26.92	P02647	28.09	Q93077	26.92
P0DP24	26.85	Q99877	26.19	P23284	25.46	P52209	27.33	P06733	25.12	P01871	35.02	P35908	34.9	P10599	31.43	P04075	29.67	P01780	23.08	P23284	25.46	Q99877	26.19	P0C0S8	26.92	P35527	27.93	Q6FI13	26.92
P0DP25	26.85	Q99879	26.19	P60174	25.3	P14923	27.25	P0DMV8	24.96	P31946	34.96	Q9UBG3	34.34	P11142	30.8	P22079	29.49	P31151	22.77	P01857	25.31	Q99879	26.19	Q93077	26.92	P0DMV8	27.77	P02511	26.86
P01871	26.79	P58876	26.19	P01871	25.11	P0DMV8	27.15	P0DMV9	24.96	Q6ZN66	34.44	P30740	33.77	O60437	30.35	P60660	29.14	P0DOX5	22.49	Q6P5S2	24.55	P58876	26.19	Q6FI13	26.92	P0DMV9	27.77	P0DP23	26.85
P14923	26.17	P62807	26.19	P30740	25.07	P0DMV9	27.15	P30740	24.27	P05387	33.91	P23284	33.33	Q5VTE0	30.3	Q6P5S2	29.09	P05164	22.15	P01871	24.05	P62807	26.19	P61769	26.89	Q99878	27.34	P0DP24	26.85
P59665	25.53	O60814	26.19	Q9UBG3	25.05	P06733	26.96	P04075	24.18	P30740	33.77	P01833	32.98	P68104	30.3	P52209	28.57	P01825	21.55	P63267	23.67	O60814	26.19	Q04695	26.85	Q96KK5	27.34	P0DP25	26.85
P59666	25.53	Q93079	26.19	P54108	24.9	P11142	26.93	P63267	23.67	P23280	33.77	P01857	32.83	P01034	30.14	P23280	27.6	P0DP08	21.37	P68032	23.61	Q93079	26.19	P0DOX5	26.73	Q9BTM1	27.13	B9A064	26.64
P02787	25.5	Q5QNW6	26.19	P04075	24.18	P35908	26.92	P68032	23.61	O60437	33.54	Q5VTE0	32.47	P00558	29.98	Q99878	27.34	P0DP06	21.19	P62736	23.61	Q5QNW6	26.19	Q9UBG3	26.46	Q16777	27.13	P0DOX8	26.39
P01009	24.16	P27482	26.17	P23528	23.49	P0DP23	26.85	P62736	23.61	P11142	33.13	P68104	32.47	P62258	29.41	Q96KK5	27.34	A0A0C4DH41	21.19	P68133	23.61	P30740	26.12	P19012	26.1	P20671	26.92	P27348	26.12
P14618	23.92	P14618	25.8	P14618	23.35	P0DP24	26.85	P68133	23.61	Q5VTE0	32.47	P23280	32.14	P05164	29.26	Q9BTM1	27.13	P31946	21.14	P12035	23.41	P19012	25.66	B3EWG5	25.84	Q7L7L0	26.92	P15924	26.05
P63267	23.67	Q08188	25.54	P02787	23.35	P0DP25	26.85	P23528	23.49	P68104	32.47	Q6IS14	31.82	Q6P5S2	29.09	Q16777	27.13	Q14508	20.97	P01780	23.08	P59665	25.53	B3EWG3	25.84	P04908	26.92	P06733	26.04
P68032	23.61	P59665	25.53	Q96FQ6	23.3	P01871	26.79	P01857	23.31	P01857	32.08	Q99880	31.75	P01040	28.57	P20671	26.92	P62258	20.39	P31151	22.77	P59666	25.53	B3EWG6	25.84	P0C0S8	26.92	P36952	25.6
P62736	23.61	P59666	25.53	P01780	23.08	O60437	26.48	P01780	23.08	P52209	31.88	P57053	31.75	P23284	28.24	Q7L7L0	26.92	P18510	20.34	P0DOX5	22.49	P01857	25.31	P02647	25.84	Q93077	26.92	P59665	25.53
P68133	23.61	P23284	25.46	P06733	22.81	P0DOX5	26.06	P31151	22.77	P31025	31.82	Q99877	31.75	P00338	28.01	P04908	26.92	P06331	20.33	P30044	22.43	Q9UBG3	25.25	P59665	25.53	Q6FI13	26.92	P59666	25.53
P12429	23.53	P08727	24.75	P31151	22.77	P02647	25.84	P15924	22.47	Q99880	31.75	Q99879	31.75	P0DMV8	27.61	P0C0S8	26.92	P30044	20.09	P36952	22.13	P62258	24.71	P59666	25.53	P52209	26.92	P01857	25.31
P23528	23.49	P02647	24.72	P36952	22.13	P59665	25.53	P30041	21.88	P57053	31.75	P58876	31.75	P0DMV9	27.61	Q93077	26.92	Q01469	20	P62258	21.96	P04075	24.45	P60174	25.3	Q9UBG3	26.87	P30041	25
P01857	23.31	P22079	24.58	P30041	21.88	P59666	25.53	Q99878	21.88	Q99877	31.75	P62807	31.75	P25815	27.37	Q6FI13	26.92	P01824	20	Q99878	21.88	P01871	24.05	P30041	25	P02511	26.86	P02647	24.72
P05164	23.22	P07237	24.02	P02647	21.72	P23284	25.46	Q96KK5	21.88	Q99879	31.75	O60814	31.75	Q99878	27.34	P61769	26.89	Q99880	19.84	Q96KK5	21.88	P12035	23.25	P15924	24.9	P0DP23	26.85	P11142	24.61
P01780	23.08	P23528	23.49	P01009	20.33	P30041	25	P05387	21.74	P58876	31.75	Q93079	31.75	Q96KK5	27.34	P0DP23	26.85	P57053	19.84	P02545	21.84	P01780	23.08	P30740	24.8	P0DP24	26.85	P04075	24.45
P31151	22.77	P01780	23.08	P23280	20.13	P05164	24.97	Q9BTM1	21.71	P62807	31.75	Q5QNW6	31.75	P01871	27.22	P0DP24	26.85	Q99877	19.84	P05387	21.74	P31151	22.77	P00558	24.22	P0DP25	26.85	P07237	24.02
P11142	22.76	P06733	22.81	P05164	20.13	P07237	24.41	Q16777	21.71	O60814	31.75	P18510	31.64	Q9BTM1	27.13	P0DP25	26.85	Q99879	19.84	Q9BTM1	21.71	P52209	22.77	P04075	24.18	B9A064	26.64	P30740	24.01
P08311	22.35	P05164	22.68	P0DMV8	20.12	P62987	24.22	P20671	21.54	Q93079	31.75	P27482	31.54	Q16777	27.13	P01871	26.79	P58876	19.84	Q16777	21.71	P0DOX5	22.49	P01871	24.05	P0DOX8	26.39	O60437	23.97
Q96FQ6	22.33	P02787	22.64	P0DMV9	20.12	P23528	23.49	Q7L7L0	21.54	Q5QNW6	31.75	P10599	31.43	Q99880	26.98	P02787	26.22	P62807	19.84	P0DMV8	21.68	Q96FQ6	22.33	P01859	24.05	Q99880	26.19	P01780	23.08
P01825	21.55	P63267	22.07	P01859	20	P15924	23.44	P04908	21.54	P0DOX5	31.18	P19012	31.14	P57053	26.98	P19012	26.1	O60814	19.84	P0DMV9	21.68	P02511	22.29	P05164	23.76	P57053	26.19	P31151	22.77
P0DP08	21.37	P68032	22.02	P62987	19.53	P01780	23.08	P0C0S8	21.54	P18510	31.07	P27348	31.02	Q99877	26.98	P07237	25.79	Q93079	19.84	P20671	21.54	P00338	21.99	P27348	23.27	Q99877	26.19	P0DOX5	22.49
P0DP06	21.19	P62736	22.02	P12429	19.2	A8K2U0	22.83	Q93077	21.54	B9A064	30.84	P52209	30.85	Q99879	26.98	P0DMV8	25.74	Q5QNW6	19.84	Q7L7L0	21.54	Q99878	21.88	P23284	23.15	Q99879	26.19	P23280	22.4
A0A0C4DH41	21.19	P68133	22.02	P31946	19.11	P31151	22.77	Q6FI13	21.54	P0DOX8	30.56	P01034	30.14	P58876	26.98	P0DMV9	25.74	P62987	19.53	P04908	21.54	Q96KK5	21.88	P01780	23.08	P58876	26.19	Q96FQ6	22.33
Q14508	20.97	P01825	21.55	P12035	18.79	P23280	22.4	P11142	21.21	P01034	30.14	P68366	29.91	P62807	26.98	P59665	25.53	P63267	19.15	P0C0S8	21.54	P05387	21.74	P31151	22.77	P62807	26.19	P05387	21.74
Q8TDL5	20.87	P0DP08	21.37	Q8TDL5	18.6	P62851	22.4	P0DOX5	20.71	P29508	29.74	P00338	29.82	O60814	26.98	P59666	25.53	P68032	19.1	Q93077	21.54	Q9BTM1	21.71	P11142	22.76	O60814	26.19	P12035	21.66
P0DOX5	20.71	P0DP06	21.19	P15924	18.5	P08311	22.35	P52209	20.29	P68366	29.24	P25398	29.55	Q93079	26.98	P00558	25.42	P62736	19.1	Q6FI13	21.54	Q16777	21.71	P0DMV8	22	Q93079	26.19	P30044	21.5
P07237	20.47	A0A0C4DH41	21.19	Q9NSB2	18.17	P02511	22.29	P23280	20.13	Q6P5S2	29.09	P62258	29.41	Q5QNW6	26.98	P01857	25.31	P68133	19.1	Q13835	20.48	P20671	21.54	P0DMV9	22	Q5QNW6	26.19	P12429	21.36
P18510	20.34	Q96BQ1	20.98	P00338	18.07	P63267	22.07	P01859	20	P12035	27.87	P22079	29.35	P05387	26.96	P00338	25.3	P14923	19.06	P18510	20.34	Q7L7L0	21.54	P68366	21.65	P27348	26.12	Q14508	20.97
P06331	20.33	Q14508	20.97	P63267	17.82	P68032	22.02	P12035	19.59	P25815	27.37	P0DOX5	29.18	P20671	26.92	P11142	25.23	P0DP23	18.79	P23280	20.13	P04908	21.54	P01825	21.55	P31946	26.02	P63267	20.74
P23280	20.13	P30740	20.84	P68032	17.77	P62736	22.02	P01040	19.39	Q99878	27.34	Q6P5S2	29.09	Q7L7L0	26.92	P0DOX5	25.17	P0DP24	18.79	P01859	20	P0C0S8	21.54	P22079	21.49	B3EWG5	25.84	P68032	20.69
P01824	20	P06331	20.33	P62736	17.77	P68133	22.02	P14618	19.21	Q96KK5	27.34	P13639	28.9	P04908	26.92	P15924	25.04	P0DP25	18.79	P81605	20	Q93077	21.54	P0DP08	21.37	B3EWG3	25.84	P62736	20.69
P01859	20	P0DOX5	20.27	P68133	17.77	P62258	21.96	P05164	18.66	Q9BTM1	27.13	P05164	28.72	P0C0S8	26.92	P01009	24.16	P01034	18.49	Q99880	19.84	Q6FI13	21.54	P60660	21.19	B3EWG6	25.84	P68133	20.69
Q99880	19.84	P19012	20.18	P30044	17.29	Q99878	21.88	P12429	18.58	Q16777	27.13	P05387	28.7	Q93077	26.92	P01859	24.05	P0DOX6	18.4	P57053	19.84	P22079	21.49	P0DP06	21.19	P36952	25.6	P01871	20.68
P57053	19.84	P01824	20	P08311	17.25	Q96KK5	21.88	P0DOX6	18.4	P20671	26.92	A8K2U0	28.2	Q6FI13	26.92	P63267	23.67	P01859	17.97	Q99877	19.84	P11142	21.21	A0A0C4DH41	21.19	P59665	25.53	P05164	20.67
Q99877	19.84	P01859	20	Q5VTE0	17.1	Q9BTM1	21.71	A8K2U0	18.36	Q7L7L0	26.92	P03973	28.03	P61769	26.89	P68032	23.61	B9A064	17.76	Q99879	19.84	Q14508	20.97	P36952	21.07	P59666	25.53	P0DMV8	20.44
Q99879	19.84	P80303	20	P68104	17.1	Q16777	21.71	Q13835	18.07	P04908	26.92	P0DOX6	27.95	P0DP23	26.85	P62736	23.61	P0DOX8	17.59	P58876	19.84	P05164	20.81	O60437	21.07	P05164	25.5	P0DMV9	20.44
P58876	19.84	P07602	19.85	P31025	17.05	P19012	21.71	P36952	17.6	P0C0S8	26.92	Q9NSB2	27.83	P0DP24	26.85	P68133	23.61	P60660	17.22	P62807	19.84	P60660	20.53	Q14508	20.97	P11142	25.39	P01859	20
P62807	19.84	P01857	19.8	P0DOX6	17.01	Q8TDL5	21.69	P00338	17.47	Q93077	26.92	P06576	27.41	P0DP25	26.85	P05164	23.22	P06870	17.18	O60814	19.84	P18510	20.34	P00338	20.78	P02787	25.07	P62987	19.53
O60814	19.84	P0DMV8	19.03	Q71DI3	16.91	P20671	21.54	P08311	17.25	Q6FI13	26.92	P25815	27.37	P62987	26.56	P01780	23.08	P06703	16.67	Q93079	19.84	P01009	20.33	P02787	20.63	A8K2U0	24.9	P02545	19.28
Q93079	19.84	P0DMV9	19.03	P84243	16.91	Q7L7L0	21.54	Q16378	17.16	P61769	26.89	Q99878	27.34	Q6ZN66	26.38	P31151	22.77	A8K2U0	16.57	Q5QNW6	19.84	P07602	20.23	P12035	20.38	P00338	24.7	P02787	19.2
Q5QNW6	19.84	Q8TDL5	18.6	Q16695	16.91	P04908	21.54	Q5VTE0	17.1	P02511	26.86	Q96KK5	27.34	Q9NSB2	26.33	P62851	22.4	P00558	16.07	P62987	19.53	P00558	20.14	P06331	20.33	P01857	24.56	P52209	18.63
P15924	19.19	P0DOX6	18.4	P68431	16.91	P0C0S8	21.54	P68104	17.1	Q13835	26.77	Q9BTM1	27.13	P27348	26.12	P08311	22.35	P01009	16.03	O00299	19.5	P01859	20	P01824	20	P31151	23.76	O43707	18.55
P31946	19.11	P00338	18.07	P06703	16.67	Q93077	21.54	P31025	17.05	P05164	26.71	Q16777	27.13	P22079	25.98	P02511	22.29	P62979	16.03	P05164	19.19	P81605	20	P08311	19.61	P01871	23.42	P68366	18.53
P0DMV8	19.03	P00558	17.27	P68366	16.52	Q6FI13	21.54	Q71DI3	16.91	P63241	26.62	P02545	27.11	O95833	25.85	P62258	21.96	P12035	15.92	P08311	18.82	P61026	20	P62987	19.53	P01780	23.08	P01034	18.49
P0DMV9	19.03	Q16378	17.16	P07237	16.34	P27348	21.22	P84243	16.91	Q6IS14	26.62	P20671	26.92	P45880	25.85	O60437	21.75	P0DMV8	15.76	Q8TDL5	18.8	A8K2U0	19.88	P02511	19.43	O43707	22.83	Q13835	18.47
P0DOX6	18.4	Q71DI3	16.91	P22079	16.15	P36952	21.07	Q16695	16.91	B3EWG5	25.84	Q7L7L0	26.92	P02647	25.84	P05387	21.74	P0DMV9	15.76	P02787	18.77	P62987	19.53	P63267	19.15	O60437	22.78	P31946	18.29
P30041	18.3	P84243	16.91	P00558	16.07	Q14508	20.97	P68431	16.91	B3EWG3	25.84	P04908	26.92	O43707	25.8	Q13835	21.69	P52209	15.53	P52209	18.63	O95833	19.07	P68032	19.1	P19012	22.59	A8K2U0	18.23
P12035	17.83	Q16695	16.91	P61586	16.06	P22079	20.65	P06703	16.67	B3EWG6	25.84	P0C0S8	26.92	P36952	25.6	P12035	21.34	P36952	15.47	P01009	18.42	P36952	18.93	P62736	19.1	Q6ZN66	22.59	Q9UBG3	18.18
P00338	17.77	P68431	16.91	P62979	16.03	P01859	20	P02787	16.48	A8K2U0	25.72	Q93077	26.92	P59665	25.53	Q8TDL5	20.87	P15924	15.46	P0DOX6	18.4	P0DOX6	18.4	P68133	19.1	P01009	22.49	P23284	18.06
P36952	17.6	P14923	16.24	P01033	15.46	P62979	19.87	P02647	16.48	P59665	25.53	Q6FI13	26.92	P59666	25.53	P23284	20.37	Q562R1	15.43	P30041	18.3	P27348	18.37	A8K2U0	19.05	P04075	22.25	P60903	17.53
P00558	17.51	B3EWG5	15.73	P02545	15.36	P12035	19.59	P07237	16.14	P59666	25.53	P61769	26.89	A8K2U0	25.31	P14923	20	Q9UBG3	15.35	P00558	17.99	P30041	18.3	P0DP23	18.79	Q13835	22.22	P00558	17.51
P68371	17.3	B3EWG3	15.73	P62258	14.9	Q13835	19.54	P03973	15.91	P62249	25.34	P02511	26.86	P52209	24.43	P62987	19.53	P32119	15.15	P02647	17.98	O60437	18.11	P0DP24	18.79	P68371	22.02	P60174	17.27
O60437	17.2	B3EWG6	15.73	O76013	14.56	Q5VTE0	19.26	O60437	15.72	P0DOX6	25.17	P0DP23	26.85	P68366	24.33	A8K2U0	18.57	P02511	14.86	P12429	17.96	Q13835	17.8	P0DP25	18.79	P0DOX5	21.83	Q5VTE0	17.1
Q71DI3	16.91	P01033	15.46	Q99880	14.29	P68104	19.26	P31946	15.45	P62258	25.1	P0DP24	26.85	P01009	24.16	P0DOX6	18.4	P04075	14.56	P00338	17.77	P54108	17.55	P35268	18.75	P05387	21.74	P68104	17.1
P84243	16.91	A8K2U0	15.41	P57053	14.29	P35268	18.75	P00558	15.35	P36952	24.8	P0DP25	26.85	P02545	23.95	P30041	18.3	Q5VTE0	14.5	P22079	17.56	P02787	17.48	P52209	18.63	P62258	21.57	P31025	17.05
Q16695	16.91	Q14515	15.36	Q99877	14.29	P0DOX6	18.4	P62851	15.2	P12429	24.77	P02787	26.79	P37802	23.62	O43707	18.11	P68104	14.5	A8K2U0	17.26	Q6ZN66	17.38	P01034	18.49	Q9UHA7	21.52	Q8TDL5	16.94
P68431	16.91	Q08380	14.87	Q99879	14.29	P08670	18.24	Q8TDL5	15.08	P02545	24.7	Q13835	26.64	P01780	23.08	P36952	17.6	P61026	14.5	Q5VTE0	17.1	P06870	17.18	P0DOX6	18.4	P80303	21.19	P06703	16.67
P06703	16.67	Q9HC84	14.61	P58876	14.29	P02545	18.07	P22079	14.89	P01009	24.16	P12035	26.59	P31151	22.77	Q5VTE0	17.1	O60437	14.01	P68104	17.1	P61981	17	P31946	18.29	P06576	20.79	P62979	16.03
A8K2U0	16.44	P06870	14.12	P62807	14.29	P61026	18	O95678	14.88	P00338	24.1	O00299	26.56	P25398	22.73	P68104	17.1	P02787	13.75	Q71DI3	16.91	P51149	16.91	Q13835	18.07	P18124	20.16	Q92817	15.89
P22079	16.29	P20061	13.86	O60814	14.29	P00558	17.51	O95171	14.68	P01859	24.05	P62987	26.56	Q13835	22.62	Q71DI3	16.91	P27348	13.47	P84243	16.91	P30044	16.82	Q8TDL5	17.98	P01859	20	Q6ZN66	15.64
P02545	16.27	P11142	13.62	Q93079	14.29	P80303	17.38	P61026	14.5	P63267	23.67	P63267	26.33	P02511	22.29	P84243	16.91	P61981	13.36	Q16695	16.91	P12429	16.72	B9A064	17.76	P13796	19.94	P0DOX6	15.62
P08670	16.09	P27348	13.47	Q5QNW6	14.29	Q16378	17.16	P32119	14.14	P68032	23.61	P68032	26.26	P04075	22.25	Q16695	16.91	O95678	12.89	P68431	16.91	P06703	16.67	P0DOX8	17.59	P68366	19.87	P62851	15.2
P29508	15.9	P31946	13.41	P61981	14.17	P19105	16.96	P06870	14.12	P62736	23.61	P62736	26.26	P63267	22.07	P68431	16.91	P07237	12.8	P06703	16.67	P63267	16.22	P60903	17.53	A6NCN2	19.61	P08238	15.19
P01033	15.46	P61981	13.36	P06870	14.12	Q71DI3	16.91	P68371	13.93	P68133	23.61	P68133	26.26	P68032	22.02	P51149	16.91	P00338	12.35	P62979	16.03	P68032	16.18	P68371	17.53	P62987	19.53	P32119	15.15
O95678	15.43	P36952	13.33	A8K2U0	14.1	P84243	16.91	P13639	13.4	P61026	23.5	Q6ZN66	26.07	P62736	22.02	P06703	16.67	P29508	12.31	P54108	15.92	P62736	16.18	P14174	17.39	O95678	18.51	O95678	14.52
P30044	15.42	P12035	13.22	P29508	13.59	Q16695	16.91	P08238	13.12	P27348	23.27	P59665	25.53	P68133	22.02	P30044	16.36	Q8IUE6	12.31	B3EWG5	15.73	P68133	16.18	P01009	16.75	P61769	18.49	P08311	14.51
P32119	15.15	P62258	12.94	O95678	13.43	P68431	16.91	P12724	13.12	O00299	23.24	P59666	25.53	P62979	21.79	P62979	16.03	P48594	12.31	B3EWG3	15.73	P62979	16.03	P06703	16.67	P02545	17.92	P16401	14.16
P62258	14.51	P52209	12.84	Q8N4F0	13.32	O95171	16.86	P07900	12.7	P13639	23.19	P61981	25.1	P15311	21.33	P13987	15.62	Q96QV6	12.21	B3EWG6	15.73	P02763	15.42	P62979	16.03	P63267	17.82	P62258	14.12
Q5VTE0	14.5	P04075	12.64	P12724	13.12	O14950	16.86	P07476	12.31	P01780	23.08	P12429	24.77	P0DOX6	21.01	P31946	15.45	Q8TDL5	12.19	O95678	15.43	Q8TDL5	15.29	O43707	15.59	P68032	17.77	P06870	14.12
P68104	14.5	O60437	12.64	Q9Y536	12.8	P06703	16.67	Q86SG5	11.88	P22079	23.03	P01859	24.05	Q14508	20.97	P02545	15.21	Q86SG5	11.88	Q6ZN66	15.32	P62851	15.2	O95678	15.43	P62736	17.77	O95171	13.52
O43707	14.27	P60660	12.58	Q08380	12.65	P01009	16.03	Q6NXT2	11.85	O43707	22.94	P61026	23.5	P02787	20.92	Q6ZN66	15.17	Q8NHM4	11.74	O95833	15.25	O95678	14.88	P62851	15.2	P68133	17.77	P61981	13.36
P61981	14.17	P30041	12.5	Q96BQ1	12.5	P22735	15.91	Q5TEC6	11.76	P31151	22.77	P51149	23.19	Q6IS14	20.78	P12429	15.17	P07478	11.74	P62851	15.2	P80303	14.76	P12429	15.17	P19105	17.54	P12724	13.12
P06870	14.12	P0C0S5	12.5	P0C0S5	12.5	O43707	15.7	P22735	11.63	P32119	22.73	P35527	23.11	P06576	20.42	P61026	14.5	Q96FQ6	11.65	Q92817	15.1	Q5VTE0	14.5	P11021	14.53	O14950	17.44	P01009	12.92
Q562R1	14.1	Q71UI9	12.5	Q71UI9	12.5	P01033	15.46	Q8N4F0	11.57	P25398	22.73	P01780	23.08	P18124	20.16	P02763	14.43	Q8N4F0	11.57	P13639	14.57	P68104	14.5	P61026	14.5	P15311	17.41	Q5VT79	12.84
O95171	13.81	P15924	12.37	P22735	12.48	O95833	15.25	P29508	11.54	P62851	22.4	P31151	22.77	P01859	20	P60953	14.14	Q6MZM9	11.42	P37802	14.57	P29508	14.36	Q5VTE0	14.5	P14174	17.39	P13928	12.84
P22735	13.71	Q96QV6	12.21	P07602	12.4	P12429	15.17	P14649	11.54	P08311	22.35	P62851	22.4	P61026	20	P06870	14.12	P08311	11.37	P68366	14.51	P23284	14.35	P68104	14.5	P11021	17.13	Q9Y536	12.8
P54108	13.47	P13796	11.96	P80303	12.38	P00338	15.06	P45880	11.22	P06576	21.93	P08311	22.35	P06870	19.85	Q562R1	14.1	P16104	11.19	P61026	14.5	P08311	13.73	P16401	14.16	Q5VTE0	17.1	P0C0S5	12.5
Q08380	13.33	P18510	11.86	P08238	12.29	P68371	15.06	O43707	10.87	Q9UHA7	21.52	O76013	22.06	P13639	19.81	P22735	13.71	Q16378	11.19	P29508	14.36	P60174	13.65	P07602	14.12	P68104	17.1	Q71UI9	12.5
Q16610	13.15	Q6NXT2	11.85	Q96QV6	12.21	P68366	14.96	P27348	10.61	Q92817	21.3	P01009	22.01	P01857	19.8	P54108	13.47	P0CG47	10.92	P06870	14.12	P12724	13.12	P06870	14.12	Q71DI3	16.91	P06576	12.48
P12724	13.12	Q5TEC6	11.76	Q86SG5	11.88	P08238	14.64	P61981	10.53	P15311	21.16	P29508	21.79	P08311	19.61	O95678	13.43	P05387	10.43	Q562R1	14.1	Q9Y536	12.8	P22735	13.83	P84243	16.91	Q96HE7	12.39
P15311	12.97	Q8N4F0	11.57	Q6NXT2	11.85	Q92817	14.51	P25815	10.53	Q14508	20.97	P62979	21.79	P22735	19.34	O95171	13.23	P20061	10.39	O95171	13.95	Q08380	12.65	Q6ZN66	13.74	Q16695	16.91	P46781	12.37
Q9Y536	12.8	O95678	11.43	O95171	11.77	A0A8I5KQE6	14.24	A0A8I5KQE6	10.51	O95171	20.78	P13489	21.69	Q8N4F0	19.21	Q16610	13.15	Q13835	10.31	P68371	13.48	P48594	12.31	P08238	13.67	P68431	16.91	P13639	12.35
P52209	12.63	P16104	11.19	Q5TEC6	11.76	P08865	14.24	P08865	10.51	P48594	20.77	P62081	21.65	Q92817	18.74	P12724	13.12	Q71DI3	10.29	P27348	13.47	P08670	12.02	P54108	13.47	P13639	16.78	Q96QV6	12.21
P13639	12.59	P02763	10.95	Q14515	11.75	P16401	14.16	P52566	10.45	P02787	20.2	Q9UHA7	21.52	P32119	18.69	P13639	12.94	P84243	10.29	P61981	13.36	P02545	11.9	P61981	13.36	P06703	16.67	P11021	12.08
P0C0S5	12.5	P31151	10.89	P13639	11.66	P06870	14.12	P37837	10.39	P18124	20.16	P25705	21.34	P12429	18.58	Q9Y536	12.8	Q16695	10.29	O43707	12.84	Q86SG5	11.88	Q8N4F0	13.32	P07602	16.6	Q86SG5	11.88
Q71UI9	12.5	P25815	10.53	P52209	11.59	P13639	13.64	P60903	10.31	P21796	20.14	P15311	21.33	P29508	18.46	P0C0S5	12.5	P68431	10.29	Q5VT79	12.84	Q9HC84	11.65	P12724	13.12	P61026	16.5	P00338	11.75
P80303	12.38	P52566	10.45	P14649	11.54	P29508	13.59	P60981	10.3	P60981	20	Q14508	20.97	P11021	18.35	Q71UI9	12.5	P01033	10.14	P13928	12.84	Q8N4F0	11.57	P62258	12.94	P60981	16.36	P18124	11.69
P48594	12.31	P05387	10.43	O43707	11.53	P0CG47	13.54	P62258	10.2	P22735	19.71	Q92817	20.81	P68871	17.69	Q96BQ1	12.5	P81605	10	Q9Y536	12.8	Q6MZM9	11.42	P13639	12.82	P08670	16.09	Q8N4F0	11.57
P25705	12.3	P32119	10.1	Q9HC84	11.42	P54108	13.47	P62826	10.19	P62987	19.53	P22392	20.39	P02042	17.69	P80303	12.38	P07602	9.54	Q07020	12.77	Q92817	11.31	Q9Y536	12.8	P59998	16.07	P14649	11.54
P08238	12.29	P81605	10	P59998	11.31	P61981	13.36	P16401	10.18	Q9NSB2	19.5	P60981	20	P0DOX5	17.59	P68371	12.36	P02545	9.49	P48594	12.31	P22735	11.14	P29508	12.56	P62979	16.03	P22735	11.38
Q96QV6	12.21	P10909	9.8	P68371	11.24	Q08380	13.16	P01033	10.14	P08246	19.48	P08238	19.89	P04632	17.54	P62249	12.33	Q9HC84	9.32	P08238	12.29	P0CG47	10.92	P0C0S5	12.5	P0DOX6	15.62	P16104	11.19
P61586	11.92	P08238	9.53	P45880	11.22	P12724	13.12	P81605	10	P23284	19.44	O95171	19.19	P60903	17.53	Q96QV6	12.21	P11021	9.17	Q16610	12.22	P07195	10.78	Q71UI9	12.5	P78385	15.42	Q562R1	11.17
Q86SG5	11.88	P29508	9.49	O00299	11.2	P07900	13.11	P25705	9.95	P62701	19.01	P45880	18.71	P61981	17.41	P68366	12.05	Q16610	9.07	P22735	12.12	O43707	10.76	Q96QV6	12.21	P62851	15.2	P25705	11.03
Q6NXT2	11.85	P08311	9.41	P16104	11.19	Q9Y536	12.8	P08670	9.87	P45880	18.71	P32119	18.69	P14174	17.39	P08670	12.02	Q8TAX7	8.75	Q86SG5	11.88	P11021	10.7	Q86SG5	11.88	P32119	15.15	P13796	11
P30086	11.76	Q9UGM3	9.41	Q562R1	11.17	P62249	12.33	Q92817	9.74	P13489	18.44	P30838	18.54	P62081	17.01	P20061	12.01	P07195	8.08	Q6NXT2	11.85	P05787	10.56	P26038	11.79	O95171	14.97	P61026	11
Q5TEC6	11.76	Q562R1	9.31	P61026	11	P25705	12.3	P13797	9.68	P51149	18.36	Q5VT79	18.04	Q71DI3	16.91	Q86SG5	11.88	Q6ZN66	8.06	Q5TEC6	11.76	P25815	10.53	P18124	11.69	P37802	14.57	P22079	10.96
Q8N4F0	11.57	P26038	9.01	P0CG47	10.92	P06576	12.1	Q6ZN66	9.64	P61981	18.22	P13928	18.04	P84243	16.91	Q6NXT2	11.85	P07858	7.96	Q8N4F0	11.57	P08238	10.5	P13796	11.64	Q92817	14.51	P0CG47	10.92
P14649	11.54	P61026	9	O60437	10.88	P51149	12.08	P02545	9.49	P46782	18.14	P22735	17.99	Q16695	16.91	Q5TEC6	11.76	Q05639	7.78	P14649	11.54	P20061	10.39	O95171	11.63	P02763	14.43	Q9NSB2	10.83
P59998	11.31	Q8TAX7	8.75	Q13835	10.84	Q86SG5	11.88	P13987	9.38	P19105	17.54	O43707	17.89	P68431	16.91	P30086	11.76	P08238	7.73	P59998	11.31	P60903	10.31	P51149	11.59	P16401	14.16	P07900	10.66
Q9HC84	11.23	Q9Y536	8.54	P27348	10.61	Q6NXT2	11.85	P11021	9.33	P60903	17.53	P19105	17.54	P80303	16.9	Q8N4F0	11.57	P13639	7.58	P0CG47	10.92	P60981	10.3	P14649	11.54	P06870	14.12	P25815	10.53
O00299	11.2	P07339	8.5	P25815	10.53	Q5TEC6	11.76	Q562R1	9.31	Q8N4F0	17.47	P04632	17.54	O95678	16.88	P14649	11.54	P07900	7.51	P07900	10.66	Q71DI3	10.29	P16104	11.19	P29508	13.85	P62081	10.31
P16104	11.19	Q5VTE0	8.23	A0A8I5KQE6	10.51	P46782	11.76	P30044	8.88	O14950	17.44	P60903	17.53	P06703	16.67	Q6MZM9	11.42	P12724	7.5	P25815	10.53	P84243	10.29	Q562R1	11.17	Q07020	13.83	P60981	10.3
P68366	10.94	P68104	8.23	P08865	10.51	Q8N4F0	11.57	P15311	8.87	O60218	17.41	Q8N4F0	17.47	P32926	16.62	P59998	11.31	P80303	7.38	A0A8I5KQE6	10.51	Q16695	10.29	P02545	11.14	P22735	13.71	Q71DI3	10.29
P27348	10.61	A0A8I5KQE6	8.14	P05387	10.43	P14649	11.54	Q9HC84	8.85	O76013	17.34	O14950	17.44	O00299	16.6	O00299	11.2	O95171	7.27	P08865	10.51	P68431	10.29	P25705	11.03	P08238	13.67	P84243	10.29
Q6ZN66	10.58	P08865	8.14	P60903	10.31	O95678	11.43	Q8TAX7	8.75	O00204	17.26	Q16378	17.16	P61586	16.58	P16104	11.19	P06576	7.18	P60903	10.31	P16401	10.18	P0CG47	10.92	P61981	13.36	Q16695	10.29
P25815	10.53	Q8NHM4	8.1	P16401	10.18	P59998	11.31	P35268	8.59	Q16610	17.04	P31025	17.05	P51149	16.43	Q96HE7	11.11	P0C0S5	7.03	P60981	10.3	P01033	10.14	Q92817	10.82	Q8N4F0	13.32	P68431	10.29
P52566	10.45	P07478	8.1	P32119	10.1	O00299	11.2	Q08380	8.55	Q71DI3	16.91	Q96BQ1	16.96	P60981	16.36	Q9HC84	10.95	Q71UI9	7.03	P16401	10.18	P32119	10.1	Q96FQ6	10.68	O43790	13.17	P51149	10.14
P05387	10.43	P07858	7.96	P37802	10.05	P13797	11.11	Q9Y536	8.54	P84243	16.91	Q71DI3	16.91	Q5VT79	16.21	P0CG47	10.92	P54108	6.94	P01033	10.14	P13639	9.91	P25815	10.53	P12724	13.12	P01033	10.14
P11021	10.4	Q13835	7.9	P81605	10	Q96HE7	11.11	Q96BQ1	8.48	Q16695	16.91	P84243	16.91	P13928	16.21	P08238	10.91	O95833	6.78	P32119	10.1	O95171	8.87	P48594	10.51	P06396	12.92	P37802	10.05
P37837	10.39	P14174	7.83	P08134	9.84	P24844	11.05	P02763	8.46	P68431	16.91	Q16695	16.91	P59998	16.07	P07195	10.78	P68366	6.7	P08670	10.09	Q8TAX7	8.75	Q9HC84	10.5	Q86SG5	12.87	P81605	10
P60903	10.31	P07900	7.79	P13797	9.52	P63241	11.04	P80303	8.1	P06703	16.67	P68431	16.91	P13797	16.03	P27348	10.61	Q08380	6.67	P06576	10.02	P15311	8.7	P05387	10.43	Q9Y536	12.8	P16403	9.86
P07602	10.11	P06703	7.78	Q16610	9.44	Q6IS14	11.04	Q9NSB2	8	P61586	16.58	Q9Y281	16.87	P07602	16.03	P37802	10.55	P60981	6.67	Q9NSB2	10	Q96BQ1	8.48	P37837	10.39	P0C0S5	12.5	P80303	9.76
P05388	10.09	P02511	7.43	P07900	9.29	Q01518	10.95	P48594	7.95	P24534	16.44	P06703	16.67	Q01518	15.58	P25815	10.53	Q9Y281	6.63	P16403	9.86	P30838	8.17	Q71DI3	10.29	Q71UI9	12.5	P15311	9.73
Q8NHW5	10.09	P62987	7.03	P08670	9.23	P11021	10.7	P01009	7.89	Q05639	16.2	P13797	16.67	P01033	15.46	Q92817	10.53	P22735	6.61	P61586	9.84	P68371	8.09	P84243	10.29	P24534	12.44	P10412	9.59
P81605	10	Q8IUE6	6.92	Q01518	8.84	P25815	10.53	P14174	7.83	P59998	16.07	Q05639	16.2	P62851	15.2	P61981	10.53	P05787	6.42	P08134	9.84	P10809	8.03	Q16695	10.29	P30838	12.36	P16402	9.5
P16403	9.86	P62249	6.85	P35268	8.59	Q9HC84	10.5	Q16610	7.78	P62979	16.03	P18124	16.13	P48594	15.13	P52566	10.45	Q9UHA7	6.33	P10412	9.59	P14174	7.83	P68431	10.29	P62249	12.33	P13987	9.38
P24534	9.78	P20160	6.77	P02763	8.46	P52566	10.45	Q05639	7.78	Q5VT79	15.9	P23396	15.64	O95171	14.97	Q08380	10.43	P14649	6.25	P13797	9.52	Q05639	7.78	P15311	10.24	Q96QV6	12.21	P07602	9.16
P10412	9.59	P60981	6.67	P61769	8.4	P05387	10.43	P01825	7.76	P13928	15.9	P13987	15.62	P0CG47	14.85	P37837	10.39	P12429	6.19	P16402	9.5	P01825	7.76	P01033	10.14	Q6NXT2	11.85	Q16610	9.07
P13797	9.52	Q9Y281	6.63	P25705	8.14	P37837	10.39	P0DP08	7.69	Q01518	15.79	P47756	15.44	O00204	14.25	P60903	10.31	P08670	6.01	Q9HC84	9.11	P0DP08	7.69	P32119	10.1	Q5TEC6	11.76	Q09666	8.73
P16402	9.5	Q96HE7	6.62	Q8NHM4	8.1	P60903	10.31	P0DP06	7.63	P23396	15.64	P11021	15.44	P46776	14.19	P01033	10.14	Q92817	5.9	P15311	8.87	P67936	7.66	P81605	10	P30086	11.76	Q9HC84	8.59
P07900	9.43	P13797	6.51	P07478	8.1	P60981	10.3	A0A0C4DH41	7.63	P08758	15.31	O95678	15.43	P16401	14.16	P07602	10.11	P15259	5.53	P80303	8.81	P0DP06	7.63	P16403	9.86	P67936	11.69	P35268	8.59
P13987	9.38	O43707	6.48	P07476	8.03	P15311	10.24	P02511	7.43	Q96TA1	15.28	P14550	15.08	P60953	14.14	P32119	10.1	Q8N0Y7	5.51	P00403	8.81	A0A0C4DH41	7.63	P10412	9.59	Q16610	11.67	O95833	8.47
Q13835	9.37	Q8NBJ4	6.48	P40926	7.99	P32119	10.1	P06331	7.32	P04632	14.93	P0CG47	14.85	O76013	14.13	P15311	10.07	P18669	5.51	Q3SY84	8.8	O00299	7.47	P16402	9.5	P14649	11.54	P12814	8.3
Q92817	8.76	P08670	6.22	P26038	7.97	P81605	10	P01824	7.2	O95678	14.88	A0A8I5KQE6	14.24	Q05639	14.04	P81605	10	Q6NXT2	5.19	Q09666	8.69	P07900	7.38	P40926	9.47	Q9HC84	11.49	P05388	8.2
Q8TAX7	8.75	P15311	5.97	P48594	7.95	Q16610	10	P62987	7.03	P60842	14.78	P08865	14.24	Q9UHA7	13.92	P12814	9.87	P63241	5.19	P25705	8.68	P46782	7.35	P07900	9.15	Q6MZM9	11.42	Q8NHM4	8.1
P35268	8.59	P11021	5.96	P18510	7.91	Q05639	9.94	P0C0S5	7.03	A0A8I5KQE6	14.24	P60953	14.14	Q16610	13.89	P06396	9.72	Q6IS14	5.19	P35268	8.59	P06331	7.32	Q16610	9.07	P25705	11.39	P07478	8.1
Q96HE7	8.55	P48594	5.9	P14174	7.83	Q6ZN66	9.64	Q71UI9	7.03	P08865	14.24	P06870	14.12	P46782	13.73	P29508	9.49	Q3SY84	5.16	P11021	8.56	P01824	7.2	P30044	8.88	Q14533	11.29	P67936	8.06
Q96BQ1	8.48	P62979	5.77	Q05639	7.78	Q562R1	9.31	P47756	6.99	P60953	14.14	P32926	14.01	P08238	13.67	P07900	9.29	Q5TEC6	5.15	Q96BQ1	8.48	P06576	7.18	Q8TAX7	8.75	P45880	11.22	P29508	7.95
O95833	8.47	P16403	5.63	P01825	7.76	P68871	8.84	P54108	6.94	P06870	14.12	P20061	13.86	P25705	13.56	P32926	9.21	P62491	5.09	P61769	8.4	P0C0S5	7.03	Q96BQ1	8.48	O00299	11.2	P08670	7.94
P18124	8.47	P10412	5.48	P06576	7.75	Q8TAX7	8.75	Q8IUE6	6.92	Q562R1	14.1	Q01518	13.68	P54108	13.47	P11021	8.72	Q15907	5.05	Q96HE7	8.12	Q71UI9	7.03	P02763	8.46	P16104	11.19	P14174	7.83
P02763	8.46	P16402	5.43	P0DP08	7.69	P07602	8.59	Q96QV6	6.87	P32926	13.91	P07602	13.55	P30838	13.25	P25705	8.68	P13797	4.92	P32926	7.91	Q8IUE6	6.92	P32926	8.41	Q562R1	11.17	Q05639	7.78
P61769	8.4	P12814	5.38	P0DP06	7.63	P20061	8.55	Q96HE7	6.84	P54108	13.47	P54108	13.47	P12724	13.12	P06576	8.51	P16401	4.87	P14174	7.83	Q96QV6	6.87	Q96HE7	8.12	Q96HE7	11.11	P01825	7.76
Q9NSB2	8.17	Q6ZN66	5.37	A0A0C4DH41	7.63	P07339	8.5	Q9Y281	6.63	P07900	13.39	Q96TA1	13.27	P08246	13.11	O95833	8.47	P68371	4.72	Q05639	7.78	P68366	6.7	Q8NHM4	8.1	P12814	11.1	P0DP08	7.69
P07195	8.08	P05388	5.36	P02511	7.43	Q96BQ1	8.48	Q14508	6.45	Q09666	13.28	P12724	13.12	Q9Y536	12.8	P18124	8.47	Q01518	4.42	P01825	7.76	P07951	6.69	P07478	8.1	P24844	11.05	O00204	7.67
P07476	8.03	Q8NHW5	5.36	P46776	7.43	P02763	8.46	P05787	6.42	P05787	13.25	A8MZ36	12.96	P62701	12.55	Q9NSB2	8.17	P30086	4.28	P0DP08	7.69	Q9Y281	6.63	P07195	8.08	P32926	11.01	P0DP06	7.63
P26038	7.97	P14649	5.29	P06331	7.32	P61769	8.4	P04632	6.34	P25705	13.2	P08670	12.66	P0C0S5	12.5	P67936	8.06	P61586	4.15	P0DP06	7.63	Q9UGM3	6.55	Q08380	7.86	P0CG47	10.92	A0A0C4DH41	7.63
P14174	7.83	P30044	5.14	P01824	7.2	P12814	8.18	Q9UHA7	6.33	P55072	13.15	P06396	12.66	Q71UI9	12.5	P14174	7.83	P08134	4.15	A0A0C4DH41	7.63	P37837	6.53	Q05639	7.78	P25815	10.53	P45880	7.48
Q05639	7.78	P62491	5.09	P11021	7.19	P07195	8.08	P16104	6.29	P08238	13.12	P62701	12.55	P24534	12.44	Q05639	7.78	P07339	4.13	P12724	7.5	P13797	6.51	P06576	7.56	P78386	10.45	P26038	7.45
P13796	7.66	Q15907	5.05	P37837	7.12	P07476	8.03	P13796	6.22	P10809	12.91	P55072	12.53	P62249	12.33	P01825	7.76	P67936	4.03	P45880	7.48	P52566	6.47	P45880	7.48	P37837	10.39	P46776	7.43
P06744	7.53	P12429	4.95	Q8IUE6	6.92	P07384	7.98	P25398	6.06	P47756	12.87	P0C0S5	12.5	Q96QV6	12.21	P0DP08	7.69	P30041	4.02	P02511	7.43	Q562R1	6.38	P46776	7.43	P61586	10.36	P46782	7.35
P12814	7.51	P05787	4.76	Q3SY84	6.88	P07858	7.96	P19105	5.85	Q9Y536	12.8	Q71UI9	12.5	P20061	12.01	P0DP06	7.63	P02763	3.98	P46776	7.43	P04632	6.34	Q9NP55	7.42	P60903	10.31	P06331	7.32
P45880	7.48	P45877	4.72	P60981	6.67	P48594	7.95	O14950	5.81	P0C0S5	12.5	P30101	12.48	Q9UJ70	11.92	A0A0C4DH41	7.63	Q9NSB2	3.83	P06331	7.32	Q9UHA7	6.33	P47756	6.99	P62081	10.31	P32926	7.31
P02511	7.43	P02545	4.37	Q9Y281	6.63	P22392	7.89	P68366	5.8	Q71UI9	12.5	P07476	12.48	Q86SG5	11.88	P15104	7.51	Q9UJ70	3.78	P18124	7.26	Q16610	6.3	Q8IUE6	6.92	P48594	10.26	P06396	7.29
P06576	7.18	O95171	4.36	Q6ZN66	6.48	P14174	7.83	P62979	5.77	Q96HE7	12.39	P07900	12.43	Q6NXT2	11.85	P45880	7.48	P07476	3.76	P07602	7.25	P16104	6.29	P12814	6.84	P07951	10.21	P01824	7.2
A0A8I5KQE6	7.12	P68371	4.27	P52566	6.47	P45880	7.82	P61586	5.7	P11021	12.23	P62249	12.33	P40926	11.83	P26038	7.45	P06396	3.71	P01824	7.2	P13987	6.25	O95833	6.78	P20061	10.16	P68371	7.19
P08865	7.12	P08571	4.27	Q14508	6.45	P13796	7.81	P08134	5.7	Q96QV6	12.21	P48594	12.31	Q96TA1	11.8	P46782	7.35	P0CG48	3.65	P0C0S5	7.03	P25705	6.15	Q01518	6.74	P51149	10.14	A0A8I5KQE6	7.12
P62987	7.03	P15153	4.17	Q8TAX7	6.37	P01825	7.76	P16403	5.63	P07602	12.21	P35579	12.3	Q5TEC6	11.76	P06331	7.32	O43707	3.62	Q71UI9	7.03	P32926	6.11	P60981	6.67	P01033	10.14	P08865	7.12
P47756	6.99	P60763	4.17	P04632	6.34	Q58FF7	7.71	Q13162	5.54	P13797	12.06	Q96QV6	12.21	P30086	11.76	P01824	7.2	P07951	3.52	Q8IUE6	6.92	P25398	6.06	Q9Y281	6.63	Q08380	10.09	P07951	7.04
P20061	6.93	P63000	4.17	Q9UHA7	6.33	P0DP08	7.69	P12814	5.49	Q86SG5	11.88	Q9HC84	11.96	P14649	11.54	Q01518	7.16	P13796	3.51	P06396	6.91	Q16378	5.97	P13797	6.51	P81605	10	P54108	6.94
Q8IUE6	6.92	P61586	4.15	P13796	6.22	P0DP06	7.63	P62249	5.48	Q6NXT2	11.85	Q86SG5	11.88	P13796	11.48	A0A8I5KQE6	7.12	Q2M2I5	3.43	Q96QV6	6.87	P12814	5.83	P52566	6.47	Q9NSB2	10	Q8IUE6	6.92
P20160	6.77	P08134	4.15	Q96HE7	6.2	A0A0C4DH41	7.63	P06576	5.48	P40926	11.83	Q6NXT2	11.85	Q6MZM9	11.42	P08865	7.12	Q14134	3.23	Q9Y281	6.63	P07476	5.81	P19105	6.43	P16403	9.86	Q07020	6.91
Q01518	6.74	Q6MZM9	4.11	P15311	6.14	P06331	7.32	P10412	5.48	Q5TEC6	11.76	Q09666	11.82	Q9NP55	11.33	P07951	7.04	A6NCN2	3.14	P40926	6.51	P62081	5.67	O14950	6.4	P10412	9.59	P20061	6.7
Q5VT79	6.73	Q05639	4.1	P43490	6.11	P06396	7.29	P16402	5.43	P30838	11.7	P46782	11.76	P55072	11.29	Q8IUE6	6.92	P78385	3.04	Q14508	6.45	P16403	5.63	P04632	6.34	P13797	9.52	Q58FF7	6.7
P13928	6.73	P45880	4.08	Q92817	6.1	P01824	7.2	P36578	5.39	P67936	11.69	Q5TEC6	11.76	P16104	11.19	Q3SY84	6.88	O00204	3.01	Q8TAX7	6.37	Q14515	5.57	P13987	6.25	P16402	9.5	Q9Y281	6.63
P60981	6.67	P67936	4.03	Q9UGM3	6.05	P0C0S5	7.03	Q9UIV8	5.37	P16152	11.55	P67936	11.69	P05787	11.18	Q2M2I5	6.86	P08246	3	P04632	6.34	Q96HE7	5.56	P80303	6.19	Q09666	9.42	Q01518	6.53
Q9Y281	6.63	P0CG47	3.93	P05388	5.99	Q71UI9	7.03	P05388	5.36	P14649	11.54	P16152	11.55	P62491	11.11	P20160	6.77	P78386	2.96	P07384	6.3	Q13162	5.54	Q5VT79	6.12	P07900	9.15	P13797	6.51
Q9UGM3	6.55	Q9NSB2	3.83	Q16378	5.97	Q8IUE6	6.92	Q8NHW5	5.36	P15153	11.46	O00204	11.51	Q09666	11.1	P60981	6.67	P20160	2.79	P16104	6.29	P10412	5.48	P13928	6.12	P10809	9.08	P05787	6.42
P04632	6.34	P07476	3.76	P19105	5.85	Q07020	6.91	P23396	5.35	Q6MZM9	11.42	Q6MZM9	11.42	Q15907	11.01	Q9Y281	6.63	Q9UGM3	2.78	P26038	6.24	P16402	5.43	P07339	6.07	Q01518	8.84	Q8TAX7	6.37
Q9UHA7	6.33	P13639	3.73	P07339	5.83	Q3SY84	6.88	O15144	5.33	P14550	11.38	P59998	11.31	Q6ZVX7	10.91	Q9UGM3	6.55	A8MZ36	2.66	P13796	6.22	P14649	5.29	P37802	6.03	P35268	8.59	P04632	6.34
P45877	6.13	O00299	3.73	O14950	5.81	Q96QV6	6.87	P62701	5.32	P16104	11.19	P16104	11.19	Q9HC84	10.73	P13796	6.54	Q09666	2.61	P25398	6.06	Q6NXT2	5.19	P05388	5.99	P07339	8.25	Q9UHA7	6.33
P25398	6.06	P06396	3.71	O00204	5.75	P20160	6.77	Q8TD47	5.32	P62491	11.11	P80303	11.19	Q96HE7	10.68	P13797	6.51	Q13162	2.58	P05388	5.99	Q9NSB2	5.17	P26641	5.95	P46781	8.25	P62701	6.08
P37802	6.03	Q3SY84	3.63	P16403	5.63	P14625	6.72	P60953	5.24	Q15907	11.01	P12814	11.1	P06396	10.61	Q14508	6.45	P12814	2.47	P12814	5.83	Q3SY84	5.16	P07476	5.81	P05388	8.2	P25398	6.06
Q16378	5.97	P07205	3.6	P10412	5.48	Q9UJ70	6.69	Q3SY84	5.16	P0CG47	10.92	P02763	10.95	P08670	10.3	Q8TAX7	6.37	P25705	2.17	P07476	5.81	Q5TEC6	5.15	O00204	5.75	Q2M2I5	8.19	P48594	5.9
P07339	5.83	P07195	3.59	P16402	5.43	Q9Y281	6.63	Q2M2I5	5.14	P07384	10.92	Q6ZVX7	10.91	P07476	10.26	P04632	6.34	P09972	1.92	P62249	5.48	Q2M2I5	5.14	Q09666	5.7	Q8NHM4	8.1	Q08380	5.81
P62979	5.77	P07951	3.52	P32926	5.41	P47756	6.62	P06396	5.12	Q9HC84	10.66	P07195	10.78	Q9UIV8	10.23	Q9UHA7	6.33	P06744	1.79	P60953	5.24	Q09666	5.11	P61586	5.7	P07478	8.1	P07476	5.81
P08134	5.7	Q2M2I5	3.43	P07384	5.32	P61158	6.46	P62491	5.09	A8MZ36	10.63	P24534	10.67	P81605	10	P07339	6.31	Q9UIV8	1.79	P63241	5.19	P62491	5.09	P08134	5.7	P07476	8.03	P62249	5.48
P13489	5.64	P06744	3.41	P63241	5.19	Q9UHA7	6.33	Q15907	5.05	P08670	10.52	P50395	10.56	P10809	9.95	Q16378	5.97	Q96HE7	1.71	Q6IS14	5.19	Q15907	5.05	P08670	5.58	P26038	7.97	Q8NHW5	5.36
P40926	5.62	P11488	3.14	Q6IS14	5.19	Q09666	6.32	A8MZ36	4.98	P40394	10.36	Q16610	10.37	P07384	9.8	P48594	5.9	P35222	1.66	A8MZ36	4.98	A8MZ36	4.98	P60953	5.24	P07205	7.91	O76013	5.35
P07858	5.6	A6NCN2	3.14	P06396	5.12	P16104	6.29	Q9UJ70	4.94	P62081	10.31	P08758	10.31	P29401	9.79	P07476	5.81	Q14515	1.66	Q9UJ70	4.94	P13796	4.94	Q6NXT2	5.19	P22392	7.89	P19105	5.26
P61026	5.5	P08754	3.11	P62826	5.09	P13987	6.25	O00204	4.93	P07951	10.21	Q9UIV8	10.23	P12814	9.64	Q09666	5.72	Q6KB66	1.55	O00204	4.93	P06744	4.84	P63241	5.19	Q05639	7.78	P60953	5.24
P62249	5.48	A8MTJ3	3.11	P20061	5.08	P26038	6.24	P59998	4.76	P62826	10.19	P07951	10.21	P15153	9.38	P62081	5.67	Q58FF7	1.51	P06744	4.84	P26038	4.51	Q6IS14	5.19	P01825	7.76	O14950	5.23
P51149	5.31	P63096	3.11	P55072	4.96	P25398	6.06	P26038	4.68	P01033	10.14	P13796	10.21	P60763	9.38	P16403	5.63	O76013	1.5	P55072	4.84	P02790	4.33	Q3SY84	5.16	P0DP08	7.69	P24844	5.23
P60953	5.24	P19087	3.11	P05787	4.76	Q9UGM3	6.05	O95833	4.66	P07858	10.03	P01033	10.14	P63000	9.38	P10412	5.48	P14625	1.49	Q9UGM3	4.81	P30086	4.28	Q5TEC6	5.15	O00204	7.67	Q6NXT2	5.19
Q3SY84	5.16	P04899	3.1	P07858	4.72	P37802	6.03	P30838	4.64	P81605	10	P40926	10.06	Q562R1	9.31	P16402	5.43	O43790	1.44	P05787	4.76	P15153	4.17	P62491	5.09	Q5VT79	7.65	P63241	5.19
Q2M2I5	5.14	P78385	3.04	O95833	4.66	P55072	5.71	P62081	4.64	P06396	9.85	P81605	10	Q3SY84	9.18	P05388	5.36	P11678	1.4	P62081	4.64	P60763	4.17	P20061	5.08	P13928	7.65	Q6IS14	5.19
O76013	5.14	O00204	3.01	P30838	4.64	P08754	5.65	Q14134	4.59	P13796	9.57	P16403	9.86	P07900	9.15	Q8NHW5	5.36	Q14533	1.39	P30838	4.64	P63000	4.17	Q15907	5.05	P0DP06	7.63	P07384	5.18
P62491	5.09	P78386	2.96	Q5VT79	4.59	P63096	5.65	P18124	4.44	P12814	9.53	P61586	9.84	P14550	8.92	P23396	5.35	P35579	1.38	Q08380	4.62	Q6ZVX7	4	Q9UGM3	5.01	A0A0C4DH41	7.63	Q3SY84	5.16
P62826	5.09	Q13162	2.95	P13928	4.59	P16403	5.63	P46782	4.41	P80303	9.52	P08134	9.84	P00403	8.81	O15144	5.33	P32926	1.3	P07339	4.61	P50995	3.96	Q58FF7	4.86	Q96BQ1	7.59	Q5TEC6	5.15
Q15907	5.05	Q96TA1	2.82	P00403	4.41	P04899	5.63	P00403	4.41	P15259	9.49	P07205	9.83	P35268	8.59	P07384	5.32	P29401	1.28	Q01518	4.42	P26641	3.89	P05787	4.76	P55072	7.57	Q2M2I5	5.14
A8MZ36	4.98	P17931	2.8	P12814	4.37	P40926	5.62	Q09666	4.35	Q8N0Y7	9.45	P10412	9.59	Q96BQ1	8.48	P50395	5.17	P98088	0.51	P07205	4.32	P06396	3.71	P02790	4.76	P15104	7.51	Q9UGM3	5.06
O00204	4.93	Q01518	2.74	P30086	4.28	P10412	5.48	P02790	4.33	P18669	9.45	P16402	9.5	A8MZ36	8.31	A8MZ36	4.98			P61158	4.31	P47756	3.68	P59998	4.76	P46776	7.43	A8MZ36	4.98
P16401	4.87	P29401	2.73	P15153	4.17	P16402	5.43	Q58FF7	4.19	Q08380	9.4	O60218	9.49	P07195	8.08	Q9UJ70	4.94			P15153	4.17	P0CG48	3.65	P17931	4.4	Q9NP55	7.42	P14625	4.98
P06396	4.86	P06576	2.65	P60763	4.17	O15144	5.33	Q9UGM3	4.19	Q9Y446	9.16	P15259	9.49	P67936	8.06	O00204	4.93			P60763	4.17	P07339	3.64	P15153	4.17	P46782	7.35	Q9UJ70	4.94
P05787	4.76	P07384	2.52	P63000	4.17	P32926	5.31	P15153	4.17	P26641	9.15	Q8N0Y7	9.45	P22392	7.89	P16401	4.87			P63000	4.17	P46781	3.61	P60763	4.17	P06331	7.32	P06744	4.84
P50395	4.72	P25705	2.17	Q6MZM9	4.11	Q2M2I5	5.14	P60763	4.17	P00403	8.81	P18669	9.45	P08758	7.81	P05787	4.76			Q6MZM9	4.11	P45880	3.4	P63000	4.17	P01824	7.2	P59998	4.76
P62081	4.64	Q02818	2.17	P67936	4.03	P62491	5.09	P63000	4.17	Q9UJ70	8.72	Q96HE7	9.4	P01825	7.76	Q6UWP8	4.75			P67936	4.03	P40926	3.25	Q6MZM9	4.11	P17931	7.2	P30838	4.64
P43490	4.48	Q9Y6R7	2.15	P50395	3.82	Q15907	5.05	Q6MZM9	4.11	P35579	8.67	Q08380	9.4	P0DP08	7.69	P00403	4.41			Q96TA1	4.02	Q14134	3.23	P67936	4.03	P07195	7.19	P00403	4.41
P07384	4.2	Q09666	2.14	P31150	3.8	A8MZ36	4.98	P43490	4.07	P35268	8.59	P08246	9.36	P0DP06	7.63	Q96TA1	4.16			Q6ZVX7	4	Q58FF7	3.18	Q6ZVX7	4	P50395	7.19	P17931	4.4
P15153	4.17	Q92817	2.07	P47756	3.68	O00204	4.93	P67936	4.03	P30101	8.51	Q562R1	9.31	A0A0C4DH41	7.63	P61586	4.15			P02763	3.98	P05388	3.15	Q9NSB2	3.83	A0A8I5KQE6	7.12	Q96TA1	4.29
P60763	4.17	Q16610	2.04	P26641	3.66	P05787	4.76	P07602	4.01	Q96BQ1	8.48	Q58FF7	9.21	P14625	7.6	P08134	4.15			P35222	3.97	Q8NHW5	3.15	Q96TA1	3.75	P08865	7.12	P30086	4.28
P63000	4.17	P30838	1.99	P0CG48	3.65	P50995	4.75	P32926	4	Q8NHM4	8.1	P07384	8.96	P15104	7.51	P29401	4.01			P47756	3.68	O00204	3.01	O00299	3.73	Q8IUE6	6.92	P15153	4.17
Q6MZM9	4.11	Q9UIV8	1.79	P07195	3.59	P0CG48	4.53	P60842	3.94	P07478	8.1	P00403	8.81	P26038	7.45	Q6ZVX7	4			P26641	3.66	P08246	3	P06396	3.71	Q9UIV8	6.65	P60763	4.17
P67936	4.03	P35222	1.66	Q9UIV8	3.58	P00403	4.41	P0CG47	3.93	P07195	8.08	P35268	8.59	P21796	7.42	P55072	3.85			P0CG48	3.65	Q96TA1	2.95	P0CG48	3.65	Q9Y281	6.63	P63000	4.17
Q96TA1	4.02	P26641	1.6	P07951	3.52	P30086	4.28	P50395	3.82	P07476	8.03	Q9Y536	8.54	P06331	7.32	P47756	3.68			P07195	3.59	P35222	2.94	Q06323	3.61	P52566	6.47	Q6MZM9	4.11
P32926	4	Q58FF7	1.51	Q2M2I5	3.43	P15153	4.17	P31150	3.8	P08754	7.91	P26038	8.49	P01824	7.2	P26641	3.66			A6NCN2	3.53	Q96L46	2.82	P35222	3.59	Q14508	6.45	P29401	4.01
Q6ZVX7	4	O76013	1.5	P23396	3.29	P60763	4.17	P40121	3.74	P63096	7.91	P26641	8.47	P17931	7.2	P0CG48	3.65			P07951	3.52	P17931	2.8	P07951	3.52	P05787	6.42	Q6ZVX7	4
P30838	3.97	P14625	1.49	P06744	3.23	P63000	4.17	O00299	3.73	P22392	7.89	Q06323	8.43	P50395	7.19	P07205	3.6			P20061	3.46	P20160	2.79	Q2M2I5	3.43	Q8TAX7	6.37	P02763	3.98
P0CG47	3.93	P22735	1.47	Q14134	3.23	P30101	4.16	P26641	3.66	P04899	7.89	P46940	8.27	P40121	7.18	Q14134	3.23			Q2M2I5	3.43	Q5VT79	2.75	P06744	3.41	P04632	6.34	P35222	3.97
P14625	3.74	O43790	1.44	Q58FF7	3.18	Q6MZM9	4.11	P07195	3.59	P14174	7.83	P46781	8.25	P13489	7.16	P06744	3.23			O43790	3.29	P13928	2.75	Q14134	3.23	P07384	6.3	P15880	3.75
Q09666	3.6	P11678	1.4	Q8NHW5	3.15	P43490	4.07	P35222	3.59	Q14134	7.82	Q6KB66	8.19	P37837	7.12	Q58FF7	3.18			P36578	3.28	Q01518	2.74	Q8NHW5	3.15	P27797	6.24	O00299	3.73
Q6KB66	3.54	Q14533	1.39	P11488	3.14	P67936	4.03	P07951	3.52	Q6UWP8	7.8	Q9UJ70	8.14	P07951	7.04	P11488	3.14			P37837	3.26	A0A8I5KQE6	2.71	P29401	3.05	Q9UGM3	6.17	P23396	3.7
P07951	3.52	P0CG48	1.31	A6NCN2	3.14	P29401	4.01	O76013	3.43	Q9Y6N5	7.78	Q8NHM4	8.1	P23396	7	P08754	3.11			P78385	3.25	P08865	2.71	P08246	3	Q14515	6.02	P47756	3.68
Q14134	3.23	P32926	1	P08754	3.11	Q6ZVX7	4	P06744	3.05	P46781	7.73	P07478	8.1	P46940	7	P63096	3.11			Q14134	3.23	P07384	2.66	O15144	3	O76013	6	P26641	3.66
Q58FF7	3.18	P55786	0.87	A8MTJ3	3.11	Q9NSB2	3.83	P08246	3	P12724	7.5	P10809	8.03	P47756	6.99	A8MTJ3	3.11			Q58FF7	3.18	P62701	2.66	Q13162	2.95	Q13162	5.54	P0CG48	3.65
P08246	3	P98088	0.85	P63096	3.11	P04632	3.73	Q96TA1	2.82	P46776	7.43	P08754	7.91	Q8IUE6	6.92	P19087	3.11			Q14533	3.17	Q8TD47	2.66	Q96L46	2.82	Q9UBD6	5.43	P07195	3.59
Q13162	2.95	P35579	0.82	P19087	3.11	P26641	3.66	Q96L46	2.82	Q9UIV8	7.42	P63096	7.91	Q07020	6.91	P04899	3.1			P78386	3.16	P14625	2.62	P08758	2.81	P35579	5.41	Q96BQ1	3.57
Q9UJ70	2.91	P01024	0.6	P04899	3.1	P46781	3.61	P17931	2.8	P09972	7.42	P04899	7.89	P30101	6.73	O76013	3			Q8NHW5	3.15	Q8NBJ4	2.49	P20160	2.79	P36578	5.39	P36578	3.28
P14780	2.83			P78385	3.04	Q9UIV8	3.58	P20160	2.79	Q9NP55	7.42	P14174	7.83	Q08380	6.67	P08246	3			P11488	3.14	Q9Y446	2.38	A8MZ36	2.66	Q8NHW5	5.36	P37837	3.26
Q96L46	2.82			P08246	3	P07951	3.52	P29401	2.73	Q14240	7.37	P01825	7.76	Q6KB66	6.64	Q13162	2.95			P08754	3.11	P07858	2.36	P14625	2.62	A8MZ36	4.98	Q14134	3.23
P17931	2.8			P78386	2.96	Q5VT79	3.36	P40926	2.66	P22626	7.37	P0DP08	7.69	Q9Y281	6.63	P22626	2.83			P63096	3.11	P15104	2.14	P55072	2.48	P14625	4.98	P08246	3
P29401	2.73			Q13162	2.95	P13928	3.36	P14625	2.62	P37837	7.12	P0DP06	7.63	P52566	6.47	Q96L46	2.82			A8MTJ3	3.11	P35579	2.14	P60842	2.46	P35222	4.87	O15144	3
P55072	2.61			Q9UJ70	2.91	P23396	3.29	P50995	2.57	P02790	6.93	A0A0C4DH41	7.63	P61158	6.46	P08758	2.81			P19087	3.11	P08571	2.13	Q14240	2.46	Q58FF7	4.86	Q13162	2.95
P50995	2.57			Q96TA1	2.82	P36578	3.28	P13489	2.39	P20061	6.93	P15104	7.51	Q8TAX7	6.37	Q5VT79	2.75			P04899	3.1	P10909	2	P43490	2.44	P50995	4.75	Q96L46	2.82
P35222	2.56			Q96L46	2.82	Q14134	3.23	P07384	2.38	Q8IUE6	6.92	P46776	7.43	P13987	6.25	P13928	2.75			Q9Y446	3.01	P61158	1.91	P61158	2.39	P07858	4.72	P20160	2.79
P02790	2.38			P17931	2.8	P05388	3.15	Q01518	2.32	Q07020	6.91	P09972	7.42	P27824	6.25	P10909	2.67			P08246	3	Q9UIV8	1.79	P07384	2.38	O95833	4.66	P35579	2.7
Q6UWP8	2.37			Q09666	2.8	Q8NHW5	3.15	Q99536	2.29	P68871	6.8	Q9NP55	7.42	P27797	6.24	P50995	2.57			Q13162	2.95	O76013	1.5	Q6UWP8	2.37	P43490	4.48	P40926	2.66
Q99536	2.29			P20160	2.79	P11488	3.14	P15104	2.14	P02042	6.8	P06331	7.32	P35579	6.12	P05120	2.41			P46940	2.9	Q9UBD6	1.46	P30101	2.18	P00403	4.41	Q8TD47	2.66
P15104	2.14			P14625	2.74	A6NCN2	3.14	P30101	1.98	P20160	6.77	Q9Y446	7.28	A0A8I5KQE6	6.1	P61158	2.39			P22626	2.83	O43790	1.44	P31146	2.17	P02790	4.33	P50995	2.57
P08571	2.13			A8MZ36	2.66	A8MTJ3	3.11	P61158	1.91	P46940	6.64	P01824	7.2	P08865	6.1	P02790	2.38			Q96L46	2.82	P29401	1.44	P15104	2.14	Q96TA1	4.29	P55072	2.48
P40394	2.07			P62701	2.66	P19087	3.11	Q6KB66	1.77	Q9Y281	6.63	P37837	7.12	P05388	5.99	P07858	2.36			P20160	2.79	P78385	1.42	P35579	2.14	P60842	4.19	P60842	2.46
P31150	2.01			Q8TD47	2.66	P06744	3.05	Q14240	1.72	P30153	6.62	P05787	7.04	P40394	5.96	Q9Y446	2.26			P29401	2.73	P11678	1.4	Q9Y6N5	2	Q14240	4.18	Q14240	2.46
P10909	2			P50995	2.57	P78385	3.04	P07339	1.7	Q2M2I5	6.48	P40394	6.99	P19105	5.85	P46940	2.23			P14625	2.62	Q14533	1.39	P30838	1.99	P15153	4.17	P43490	2.44
Q9UIV8	1.79			P35222	2.56	P08246	3	P20061	1.62	P61158	6.46	P27797	6.95	O14950	5.81	P31146	2.17			P50995	2.57	P78386	1.38	Q6KB66	1.99	P60763	4.17	P07339	2.43
P46940	1.63			P13489	2.39	P78386	2.96	P55072	1.49	Q8TAX7	6.37	Q8IUE6	6.92	Q96L46	5.65	P36578	2.11			P43490	2.44	P30153	1.36	O76013	1.5	P63000	4.17	P05120	2.41
P26641	1.6			P61158	2.39	Q13162	2.95	Q9UBD6	1.46	P50395	6.29	Q07020	6.91	P16403	5.63	P43490	2.04			P05120	2.41	P46940	1.09	O43790	1.44	P08134	4.15	P61158	2.39
Q9UBD6	1.46			P02790	2.38	Q96TA1	2.95	P46940	1.45	P06744	6.09	P68871	6.8	P15259	5.53	P30838	1.99			P02790	2.38	P55072	0.99	P78385	1.42	Q6ZVX7	4	P13489	2.39
O43790	1.44			P35579	2.19	P27797	2.88	O43790	1.44	P07339	6.07	P02042	6.8	Q8N0Y7	5.51	P35222	1.66			P15104	2.14	P01024	0.6	P11678	1.4	P21796	3.89	P02790	2.38
P78385	1.42			P15104	2.14	P08758	2.81	P78385	1.42	P05388	5.99	P30153	6.62	P18669	5.51	Q14515	1.51			P50395	2.02	P98088	0.51	Q14533	1.39	P47756	3.68	Q6UWP8	2.37
P11678	1.4			P08571	2.13	P17931	2.8	P11678	1.4	Q16378	5.97	P14625	6.48	P10412	5.48	P14625	1.49			P31150	2.01	Q13813	0.4	P78386	1.38	P26641	3.66	P11488	2.29
Q14533	1.39			P10909	2	P10909	2.67	Q14533	1.39	P26038	5.89	P52566	6.47	P16402	5.43	O43790	1.44			P35579	1.89	Q9Y6R7	0.33	P14780	1.27	P0CG48	3.65	P08754	2.26
P78386	1.38			Q8NBJ4	1.75	P35222	2.56	P78386	1.38	Q15084	5.68	P61158	6.46	Q9UBD6	5.43	P78385	1.42			O76013	1.5			P55786	0.98	Q3SY84	3.63	P63096	2.26
P35579	1.33			O43790	1.44	P05120	2.41	P0CG48	1.31	P20810	5.65	P60842	6.4	P36578	5.39	P11678	1.4			Q9UBD6	1.46			Q02487	0.78	Q06323	3.61	A8MTJ3	2.26
P0CG48	1.31			P11678	1.4	P13489	2.39	P14780	1.27	P16403	5.63	Q8TAX7	6.37	Q8TD47	5.32	Q14533	1.39			P11678	1.4			Q00610	0.72	P62701	3.42	P19087	2.26
Q02487	0.78			Q14533	1.39	P02790	2.38	P35579	0.82	Q13162	5.54	P14649	6.25	P30153	5.26	P78386	1.38			P30153	1.36			P98088	0.51	P06744	3.41	P04899	2.25
P01024	0.6			P46940	1.39	Q6UWP8	2.37	Q02487	0.78	P07205	5.52	Q96L46	5.65	Q9UGM3	5.18	P30153	1.36			Q02487	0.78					Q14134	3.23	P31146	2.17
P98088	0.51			Q9Y446	1.13	Q9Y446	2.26	Q00610	0.72	P10412	5.48	Q13162	5.54	Q2M2I5	5.14	P35579	1.33			P98088	0.51					Q02487	3.22	P15104	2.14
Q9Y6R7	0.17			Q9Y6R7	1	Q8NBJ4	2.24	P01024	0.6	P16402	5.43	P29401	5.46	P62826	5.09	P14780	1.27			Q15149	0.36					P11488	3.14	Q9Y6N5	2
				Q02487	0.78	P15104	2.14	P98088	0.51	Q9UBD6	5.43	Q9UBD6	5.43	P0CG48	4.96	Q02487	0.78			Q9Y6R7	0.17					P08754	3.11	Q9UIV8	1.79
				P01024	0.6	P08571	2.13			P11488	5.43	P11488	5.43	P35222	4.87	P01024	0.54									P63096	3.11	P46940	1.57
				P98088	0.51	P40394	2.07			P36578	5.39	Q6UWP8	5.42	Q58FF7	4.86	P98088	0.51									A8MTJ3	3.11	Q9UBD6	1.46
				P13535	0.46	P50395	2.02			A8MTJ3	5.37	P36578	5.39	Q6UWP8	4.75	Q9Y6R7	0.17									P19087	3.11	O43790	1.44
				P12882	0.46	P31150	2.01			P19087	5.37	A8MTJ3	5.37	P50995	4.75											P04899	3.1	P78385	1.42
				Q13813	0.44	P30838	1.99			Q99536	5.34	P19087	5.37	P60842	4.68											P08246	3	P11678	1.4
						Q14515	1.51			O15144	5.33	P05388	5.36	P05120	4.34											O15144	3	Q14533	1.39
						O76013	1.5			Q8TD47	5.32	Q8NHW5	5.36	P02790	4.33											P11678	2.94	P78386	1.38
						Q9UBD6	1.46			P14625	5.23	Q8TD47	5.32	P07205	4.32											P14780	2.83	P30153	1.36
						O43790	1.44			Q3SY84	5.16	Q2M2I5	5.14	P08134	4.15											Q96L46	2.82	P14780	1.27
						P11678	1.4			P16401	4.87	Q3SY84	4.97	Q9Y446	4.14											P20160	2.79	P55786	0.98
						Q14533	1.39			P35222	4.87	P0CG48	4.96	P07339	4.13											P29401	2.73	Q8WUM4	0.81
						P35579	1.38			Q9UGM3	4.81	P16401	4.87	P02763	3.98											P10909	2.67	Q02487	0.78
						P14780	1.27			Q02487	4.77	P35222	4.87	P26641	3.66											P40926	2.66	P98088	0.51
						P55786	1.2			P50995	4.75	P50995	4.75	Q06323	3.61											P40394	2.59	P13535	0.46
						P01024	1.14			Q6KB66	4.65	P07858	4.72	P46781	3.61											P05120	2.41	P12882	0.46
						P46940	1.09			P43490	4.48	Q14134	4.59	Q14134	3.23											P61158	2.39	Q13813	0.4
						Q02487	0.78			P15880	4.44	P20810	4.52	Q15084	3.18											P13489	2.39
						Q00610	0.72			P27824	4.39	Q02487	4.44	Q8NHW5	3.15											Q6UWP8	2.37
						P98088	0.51			P05120	4.34	P15880	4.44	P11488	3.14											P30101	2.18
										Q58FF7	4.19	P27824	4.39	P08754	3.11											P31146	2.17
										P60763	4.17	P02790	4.33	P63096	3.11											Q02818	2.17
										P63000	4.17	P30086	4.28	A8MTJ3	3.11											P08571	2.13
										P29401	4.17	Q14240	4.18	P19087	3.11											Q9UJ70	2.03
										P08134	4.15	P15153	4.17	P04899	3.1											P27824	2.03
										P55786	4.03	P60763	4.17	O15144	3											P31150	2.01
										Q6ZVX7	4	P63000	4.17	Q13162	2.95											P46940	1.51
										P52566	3.98	P21796	3.89	P20160	2.79											P30153	1.36
										P02763	3.98	Q00610	3.82	Q14240	2.46											Q9Y446	1.25
										P31150	3.8	P31150	3.8	P43490	2.44											P55786	0.98
										P0CG48	3.65	P40121	3.74	P07858	2.36											Q00610	0.72
										P27797	3.36	Q9UGM3	3.69	P31146	2.17											P01024	0.6
										Q8NHW5	3.15	P07339	3.64	Q00610	2.09											P98088	0.51
										P11678	2.94	Q14515	3.16	P31150	2.01											Q13813	0.4
										Q96L46	2.82	Q99536	3.05	Q13813	1.78											Q9Y6R7	0.17
										P17931	2.8	P11678	2.94	Q14515	1.51											Q15149	0.17
										Q00610	2.39	P22626	2.83	O43790	1.44
										P15104	2.14	P17931	2.8	P06744	1.43
										O43790	1.44	P20160	2.79	P78385	1.42
										P78385	1.42	P10909	2.67	P11678	1.4
										Q14533	1.39	Q8NBJ4	2.49	Q14533	1.39
										P78386	1.38	P43490	2.44	P78386	1.38
										Q8WUM4	1.27	P05120	2.41	P55786	1.2
										Q15149	0.6	O15144	2.33	Q8WUM4	0.81
										P98088	0.51	P55786	2.18	Q02487	0.78
										P13535	0.46	P08571	2.13	P53675	0.73
										P12882	0.46	Q9Y6N5	2	P98088	0.51
										Q13813	0.4	P53675	1.77	P49327	0.36
												Q13813	1.7	Q15149	0.17
												P13535	1.65
												P12882	1.65
												P06744	1.61
												O43790	1.44
												P78385	1.42
												Q14533	1.39
												P78386	1.38
												P49327	0.68
												P98088	0.51
												Q15149	0.38

## Sheet: Table S2
Table S2. List of identified proteins in salivary stones samples, processed according different variants of lysis protocol, applying various sonication amplitude values.
without sonication						0.25						0.5						0.75						1										peptides			proteins			missed cleavage #1 (%)	missed cleavage #2 (%)	missed cleavage #3 (%)
Accession	Coverage(%) - rep 1	Accession	Coverage(%) - rep 2	Accession	Coverage(%) - rep 3	Accession	Coverage(%) - rep 1	Accession	Coverage(%) - rep 2	Accession	Coverage(%) - rep 3	Accession	Coverage(%) - rep 1	Accession	Coverage(%) - rep 2	Accession	Coverage(%) - rep 3	Accession	Coverage(%) - rep 1	Accession	Coverage(%) - rep 2	Accession	Coverage(%) - rep 3	Accession	Coverage(%) - rep 1	Accession	Coverage(%) - rep 2	Accession	Coverage(%) - rep 3					# (median)	(-)SD	(+)SD	# (median)	(-)SD	(+)SD
P06702	51.75	P68871	69.39	P68871	60.54	P01834	79.44	P68871	82.31	P68871	82.31	P68871	82.31	P68871	82.31	P68871	82.31	P68871	82.31	P68871	82.31	P01834	85.98	P68871	82.31	P68871	82.31	P68871	82.31				without sonication	342	55	2	107	8	1	4.08922	2.83912	3.71517
P68871	43.54	Q9HD89	42.59	P02042	46.26	P68871	76.87	P01834	79.44	P01834	80.37	P01834	79.44	P01834	80.37	P01834	79.44	P01834	79.44	P01834	80.37	P68871	82.31	P01834	79.44	P01834	79.44	P01834	80.37				0.25	876	68	31	121	3	6	5.41935	4.3662	4.73815
Q9HD89	42.59	P05109	40.86	P05109	40.86	Q9HD89	76.85	P02814	65.82	Q9HD89	76.85	P02814	65.82	Q9HD89	76.85	P61626	68.24	Q9HD89	76.85	Q9HD89	76.85	P05109	73.12	Q9HD89	76.85	P02814	65.82	P02814	65.82				0.5	815	12	332	121	0	11	6.47383	4.54087	6.51872
P05109	40.86	P06702	37.72	P06702	38.6	P02814	65.82	P0DOY2	63.21	P02814	65.82	P61626	62.16	P06702	67.54	P02814	65.82	P02814	65.82	P02814	65.82	P02814	65.82	P02814	65.82	P06702	64.04	P12273	62.33				0.75	1049	8	101	128	13	6	5.51876	5.2521	4.34286
P61626	37.16	P02042	37.41	P61626	37.16	P61626	61.49	P0DOY3	63.21	P61626	62.16	Q9HD89	60.19	P02814	65.82	Q9HD89	60.19	P61626	62.16	P06702	64.04	P06702	64.04	P61626	61.49	P0DOY2	63.21	P61626	62.16				1	946	13	78	124	6	2	4.9763	5.02451	4.72973
P02042	35.37	P61626	37.16	P02788	36.76	P0DOY2	55.66	P61626	61.49	P02042	60.54	P02788	56.2	P02788	63.8	P02788	56.2	P02042	60.54	P02788	62.39	P0DOY2	63.21	P02788	56.62	P0DOY3	63.21	Q9HD89	60.19
P03973	31.06	P02788	35.77	Q9HD89	31.48	P0DOY3	55.66	Q9HD89	60.19	P02788	58.45	P0DOY2	55.66	P0DOY2	63.21	P0DOY2	55.66	P02788	56.62	P12273	62.33	P0DOY3	63.21	P06702	56.14	P61626	61.49	P02788	59.86
P69905	30.28	P01834	31.78	P69905	30.28	P12273	55.48	P06702	56.14	P06702	56.14	P0DOY3	55.66	P0DOY3	63.21	P0DOY3	55.66	P0DOY2	55.66	P61626	62.16	P02788	61.55	P0DOY2	55.66	P02788	61.27	P06702	56.14
P08311	29.02	P69905	31.69	P08311	29.02	P02788	55.35	P12273	55.48	P0DOY2	55.66	P06702	52.63	P12273	62.33	P12273	55.48	P0DOY3	55.66	P02042	60.54	P61626	61.49	P0DOY3	55.66	P01037	56.03	P01037	56.03
P02788	25.92	P62805	29.13	P05164	26.98	P06702	52.63	P02788	52.11	P0DOY3	55.66	P02042	52.38	P61626	61.49	P05109	54.84	P12273	55.48	P0DOY2	55.66	Q9HD89	60.19	P12273	55.48	P12273	55.48	P0DOY2	55.66
P05164	25.77	P08311	29.02	P04264	24.38	P05109	50.54	P05109	50.54	P12273	55.48	P05109	50.54	P0DOX7	53.74	P06702	52.63	P06702	52.63	P0DOY3	55.66	P12273	55.48	P02042	52.38	P20160	51	P0DOY3	55.66
P02768	23.97	P05164	27.38	P0DOY2	23.58	P05164	47.52	P20160	48.61	P05109	50.54	P08311	47.45	P02768	53.2	P02042	52.38	P05109	50.54	P0DOX7	53.74	P02042	52.38	P05109	50.54	P05109	50.54	P01036	54.61
P0DOY2	23.58	P02768	25.12	P0DOY3	23.58	P08311	44.31	P08311	47.06	P05164	47.38	P05164	47.38	P05164	52.75	P05164	47.52	P05164	47.38	P20160	51	P20160	51	P05164	47.38	P08311	49.8	P02042	52.38
P0DOY3	23.58	P0DOY2	23.58	P02768	23.15	P69905	42.96	P02042	46.26	P20160	45.82	P20160	43.43	P02042	52.38	P08311	47.45	P08311	47.06	P05109	50.54	P08311	49.8	P08311	47.06	P05164	48.59	P05109	50.54
P59665	20.21	P0DOY3	23.58	P59665	20.21	P02042	40.82	P80188	43.43	P01876	45.73	P80188	43.43	P20160	51	P20160	43.43	P0DOX7	44.86	P05164	49.13	P0DOX7	48.13	P20160	43.43	P02768	48.11	P02768	49.59
P59666	20.21	P20160	21.91	P59666	20.21	P01876	40.2	P69905	42.96	P0DOX7	44.86	P69905	42.96	P05109	50.54	P69905	42.96	P01036	43.97	P02768	48.11	P02768	47.78	P80188	43.43	P02042	46.26	P05164	49.13
P20160	17.53	P59665	20.21	P01036	18.44	P02768	39.9	P30740	41.95	P08311	44.31	P12273	42.47	P80188	50	P30740	41.95	P01037	43.97	P01876	45.73	P05164	47.52	P02768	43.19	P80188	43.43	P08311	47.06
P12724	17.5	P59666	20.21	P35527	17.66	P30740	37.99	P05164	40.81	P80188	43.43	P01591	41.51	P01036	48.94	P02768	41.38	P20160	43.43	P08311	44.31	P80188	43.43	P69905	42.96	P69905	42.96	P20160	45.82
P62805	17.48	P04264	20.03	P12724	17.5	P03973	37.88	P02768	37.6	P69905	42.96	P02768	41.38	P30740	48.28	P80188	32.83	P80188	43.43	P01037	43.97	O75594	43.37	P30740	41.95	Q9HD89	42.59	P80188	43.43
P01876	17.34	P12273	19.86	P62805	17.48	P0DOX7	36.45	P0DOX7	36.45	P01036	41.84	P01036	38.3	P08311	47.45	P01591	32.7	P69905	42.96	P80188	43.43	P01037	43.26	P02766	39.46	P25815	41.05	P69905	42.96
P02766	17.01	P12724	17.5	P02766	17.01	P01591	35.22	P01591	35.22	P02768	37.27	P30740	37.99	P01876	45.73	Q96DA0	32.69	P02768	42.86	O75594	43.37	P01036	41.84	P12724	38.75	P30740	38.79	P30740	41.95
P01591	16.98	P01876	17.34	P02533	15.89	P20160	34.26	P02766	31.97	P01591	35.22	P0DOX7	36.45	P01037	43.97	O75594	31.63	P30740	39.58	P69905	42.96	P01876	41.46	P03973	37.88	P02766	38.78	P25815	41.05
P04264	16.61	P02766	17.01	P01859	15.7	P02763	33.33	O75594	31.63	P30740	33.77	P02766	32.65	O75594	43.37	P0DOX7	31.31	P12724	38.75	P30740	41.95	P30740	38.79	P01037	33.33	P0DOX7	36.45	P01009	40.67
Q96DA0	14.9	P01591	16.98	Q96DA0	14.9	P80188	32.83	B9A064	30.37	Q96DA0	32.69	P04264	32.3	P69905	42.96	P01036	31.21	P35527	38.52	P01036	41.84	P02766	38.78	Q96DA0	32.69	P01876	33.92	P12724	38.75
P30740	14.78	P03973	15.91	P30740	14.78	P04264	32.14	P0DOX8	30.09	P02766	31.97	P12724	29.37	P13645	42.29	P12724	29.37	P04264	37.27	P02763	40.8	P12724	38.75	P01780	32.48	P12724	33.75	P0DOX7	36.45
P02763	14.43	P0DOX7	15.89	P02763	14.43	P02766	31.97	P12724	29.37	O75594	31.63	P35908	27.23	P02766	39.46	P59665	26.6	P13645	34.93	P01009	39	P13645	37.16	O75594	31.63	Q96DA0	32.69	P0DTE8	34.05
P01859	13.67	Q96DA0	14.9	P13645	14.38	O75594	31.63	P02763	28.86	P01037	31.21	P13645	27.05	P12724	38.75	P59666	26.6	P02766	32.65	P12724	38.75	P03973	34.09	P0DOX7	31.31	O75594	31.63	P0DTE7	34.05
P80188	13.64	P30740	14.78	P02743	13.9	P01036	31.21	P01876	26.88	P04264	30.59	P01876	26.88	P03973	37.88	P02766	24.49	P01009	31.82	P01591	32.7	P01591	32.7	P01009	30.38	P01036	31.21	P0DUB6	34.05
P13645	13.18	Q96DR5	14.46	P80188	13.64	P12724	29.37	P59665	26.6	P13645	29.79	P59665	26.6	P01591	35.22	P04264	23.91	P0DTE8	30.53	P02766	32.65	Q96DA0	32.69	P62805	29.13	P01009	31.1	P02763	33.33
P12273	13.01	P02743	13.9	P12273	13.01	P35908	28.33	P59666	26.6	P12724	29.37	P59666	26.6	P04264	34.63	P03973	21.97	P0DTE7	30.53	P04264	32.14	P01009	32.54	P01876	26.88	B9A064	30.37	P01591	32.7
O75594	12.24	P80188	13.64	P11678	13.01	B9A064	26.64	P01036	25.53	P01009	27.75	P01780	23.08	P0DTE8	33.66	P01876	21.61	P0DUB6	30.53	P0DTE8	31.12	P69905	31.69	P13645	26.71	P0DOX8	30.09	Q96DA0	32.69
P17213	11.29	P13645	13.01	O75594	12.24	P59665	26.6	P13645	24.83	P0DTE8	26.81	Q96DA0	22.6	P0DTE7	33.66	P0DTE8	21.53	P62805	29.13	P0DTE7	31.12	P35908	30.83	B9A064	26.64	P02763	28.86	P01876	32.41
P02533	11.23	P01009	12.44	P01009	11.96	P59666	26.6	P04264	24.69	P0DTE7	26.81	P01009	22.49	P0DUB6	33.66	P0DTE7	21.53	Q96DA0	28.85	P0DUB6	31.12	P04264	30.59	P59665	26.6	P04264	28.11	P19961	31.9
B9A064	10.75	O75594	12.24	P01591	11.95	P0DOX8	26.39	P01780	23.08	P0DUB6	26.81	P03973	21.97	P02763	33.33	P0DUB6	21.53	P35908	28.48	P13645	30.48	B9A064	30.37	P59666	26.6	P03973	28.03	O75594	31.63
P0DOX8	10.65	P01859	11.9	P0DTE8	11.35	P01009	25.84	P03973	21.97	P59665	26.6	P0DTE8	20.74	P19961	31.51	P01037	20.57	P19961	28.38	P19961	28.96	P0DOX8	30.09	P01591	26.42	P59665	26.6	P13645	31.16
P63261	10.4	P24158	11.33	P0DTE7	11.35	Q96DR5	24.9	P24158	20.7	P59666	26.6	P0DTE7	20.74	B9A064	30.37	P13645	20.03	P04746	28.38	P04746	28.96	P0DTE8	29.16	P0DOX8	26.39	P59666	26.6	P04264	30.75
P60709	10.4	P17213	11.29	P0DUB6	11.35	P13645	23.8	P01037	20.57	P19961	24.66	P0DUB6	20.74	P0DOX8	30.09	P02763	19.9	P02763	27.36	P35908	28.48	P0DTE7	29.16	P04264	25.93	P13645	26.54	P04746	29.35
P84243	10.29	P02533	11.23	P24158	11.33	P35527	22.95	P35908	19.09	P04746	24.66	P24158	20.7	P01009	29.67	Q99954	19.4	P01876	26.88	P31949	27.62	P0DUB6	29.16	P02763	25.87	P01591	26.42	P62805	29.13
P68431	10.29	P35908	10.8	P01876	11.31	Q96DA0	22.6	P63261	18.67	P01780	23.08	P01037	20.57	P62805	29.13	P19961	19.37	B9A064	26.64	P25815	27.37	P31949	27.62	P01036	25.53	P0DTE8	24.85	P35527	27.93
Q71DI3	10.29	P01036	10.64	B9A064	10.75	P0DTE8	22.11	P60709	18.67	P03973	21.97	O75594	19.9	P04746	28.96	P01009	18.66	P59665	26.6	B9A064	26.64	P25815	27.37	P35908	23.94	P0DTE7	24.85	P35908	26.76
Q16695	10.29	P25815	10.53	P0DOX8	10.65	P0DTE7	22.11	P07737	18.57	P02763	21.39	P19961	18.59	Q96DA0	28.85	P02743	18.39	P59666	26.6	P59665	26.6	P19961	27.01	P0DTE8	21.92	P0DUB6	24.85	B9A064	26.64
P08246	9.36	P63261	10.4	P63261	10.4	P0DUB6	22.11	Q96DR5	17.67	P35527	20.71	P04746	18.59	P31949	27.62	B9A064	17.76	P01591	26.42	P59666	26.6	P04746	27.01	P0DTE7	21.92	P01780	23.08	P59665	26.6
P11678	9.09	P60709	10.4	P60709	10.4	P24158	20.7	P62805	17.48	P24158	20.7	B9A064	17.76	P25815	27.37	P35908	17.68	P0DOX8	26.39	P0DOX8	26.39	P59665	26.6	P0DUB6	21.92	P35908	22.85	P59666	26.6
P80511	8.7	P13646	9.83	P84243	10.29	P01037	20.57	P31949	17.14	P35908	20.5	P0DOX8	17.59	P35527	26.97	P0DOX8	17.59	P13647	26.27	P01780	23.08	P59666	26.6	Q96DR5	21.69	P19961	22.7	P0DOX8	26.39
P13646	8.08	P08246	9.36	P68431	10.29	P01859	20	P08246	15.73	P01859	20	P62805	17.48	P59665	26.6	P62805	17.48	P25815	24.21	Q96DA0	22.6	P02763	25.87	P19961	19.77	P04746	22.7	P02766	24.49
P08727	8	P06703	8.89	Q71DI3	10.29	P19961	19.96	P01859	15.7	B9A064	17.76	P31949	17.14	P59666	26.6	P01780	17.09	P02533	23.09	P35527	22.15	P35527	25.84	P04746	19.77	P17213	20.53	P01780	23.08
P24158	7.81	P80511	8.7	Q16695	10.29	P04746	19.96	Q96DA0	14.9	P0DOX8	17.59	Q96DR5	16.87	P08246	25.84	P04746	16.83	P01780	23.08	P03973	21.97	P01780	23.08	Q99954	19.4	P02743	19.28	P03973	21.97
P63267	7.71	P31949	8.57	P13647	9.49	P02533	18.64	P0DTE8	14.68	P62805	17.48	P63261	16.8	P35908	25.82	P01859	15.7	P31151	22.77	P24158	20.7	P24158	20.7	P35527	18.94	P63261	18.67	Q96DR5	21.69
P68032	7.69	P11678	8.53	P08246	9.36	P62805	17.48	P0DTE7	14.68	P06703	16.67	P60709	16.8	P00738	24.38	P35527	15.25	P03973	21.97	P01859	20	P17213	20.53	P07737	18.57	P60709	18.67	P24158	20.7
P68133	7.69	P02763	8.46	P04746	9.2	P31949	17.14	P0DUB6	14.68	P08246	15.73	P08246	15.73	P13646	24.24	P17213	14.99	P24158	20.7	P81605	20	Q96DR5	20.08	P02743	18.39	Q96DR5	17.67	P63261	20.27
P62736	7.69	P08727	8	P19961	9.2	P06703	16.67	P01009	14.59	P17213	14.58	P01859	15.7	Q96DR5	24.1	P63261	13.87	O75594	19.9	Q99954	19.4	P01859	20	P08246	15.73	P62805	17.48	P60709	20.27
Q99880	7.14	P35527	7.87	P06703	8.89	P63261	16	P17213	14.58	Q99880	14.29	P02763	15.42	P01780	23.08	P60709	13.87	Q99954	19.4	P80511	18.48	Q99954	19.4	P01859	15.7	P35527	16.69	P01859	20
P58876	7.14	P63267	7.71	P80511	8.7	P60709	16	Q99880	14.29	P58876	14.29	P35527	13.96	P31151	22.77	Q96DR5	12.85	P07737	18.57	P25311	18.46	P63261	18.13	P17213	14.99	P01859	15.7	P31949	19.05
P62807	7.14	P68032	7.69	P31949	8.57	P08246	15.73	P58876	14.29	P62807	14.29	P02743	13.9	P24158	20.7	P11678	12.45	P63261	18.13	P02533	18.22	P60709	18.13	P01833	14.66	P11678	14.27	P11678	17.9
O60814	7.14	P68133	7.69	P08727	8	P01780	15.38	P62807	14.29	O60814	14.29	P25815	13.68	P17213	20.53	Q6MZM9	11.42	P60709	18.13	P63261	18.13	P01008	17.67	P02533	14.41	P01011	13.71	P08246	15.73
P57053	7.14	P62736	7.69	P13646	7.86	P01011	15.13	O60814	14.29	P57053	14.29	Q6MZM9	11.42	P01008	19.4	P24158	11.33	Q96DR5	17.67	P60709	18.13	P62805	17.48	Q99880	14.29	P01833	13.48	P17213	14.99
Q99877	7.14	P00915	7.28	P17213	7.8	P17213	14.99	P57053	14.29	Q99877	14.29	P17213	11.29	Q99954	19.4	P01011	10.64	P17213	17.25	Q96DR5	17.67	P02743	17.04	P58876	14.29	P27105	12.5	P01008	14.87
Q99879	7.14	Q99880	7.14	P01037	7.8	P13647	14.58	Q99877	14.29	Q99879	14.29	P02533	11.23	P07737	18.57	P01008	10.56	P01008	17.24	P62805	17.48	P08246	15.73	P62807	14.29	P01008	11.85	Q99880	14.29
Q93079	7.14	P58876	7.14	P63267	7.71	P02743	13.9	Q99879	14.29	Q93079	14.29	P00738	11.08	P63261	18.13	P84243	10.29	P01011	16.78	P01008	17.24	P01833	14.66	O60814	14.29	P00739	11.49	P58876	14.29
Q5QNW6	7.14	P62807	7.14	P68032	7.69	P04406	13.13	Q93079	14.29	Q5QNW6	14.29	P13646	10.7	P60709	18.13	P68431	10.29	P06703	16.67	P06703	16.67	P01023	13.91	P57053	14.29	P01023	11.47	P62807	14.29
Q96DR5	6.83	O60814	7.14	P68133	7.69	P01833	12.96	Q5QNW6	14.29	P02743	13.9	P63267	10.64	P00739	17.24	Q71DI3	10.29	P13646	16.38	P13647	16.1	P11678	13.15	Q99877	14.29	Q6MZM9	11.42	O60814	14.29
P01009	6.7	P57053	7.14	P62736	7.69	P40199	12.21	P00738	14.04	P63261	13.87	P01011	10.64	P01859	15.7	Q16695	10.29	P11678	16.22	P08246	15.73	P08727	12.75	Q99879	14.29	P24158	11.33	P57053	14.29
P48594	5.9	Q99877	7.14	Q99880	7.14	P01008	12.07	P02743	13.9	P60709	13.87	P68032	10.61	P11678	15.38	P07737	10	P08246	15.73	P17213	14.99	P02533	12.71	Q93079	14.29	P02533	11.23	Q99877	14.29
P29508	5.9	Q99879	7.14	P58876	7.14	Q6MZM9	11.42	P00739	13.79	P25815	13.68	P68133	10.61	P29508	15.38	A0A0J9YX35	9.4	P01859	15.7	P13646	14.85	P29508	12.56	Q5QNW6	14.29	P04406	11.04	Q99879	14.29
A0A0B4J1V0	5.88	Q93079	7.14	P62807	7.14	P10153	10.56	P25815	13.68	P02533	13.56	P62736	10.61	P04406	15.22	P08246	9.36	P04406	15.52	P11678	14.83	P40199	12.21	P11678	14.13	P29508	10	Q93079	14.29
P07602	4.96	Q5QNW6	7.14	O60814	7.14	P13646	10.48	P35527	12.84	Q96DR5	12.85	P01833	10.6	P01011	15.13	P02533	9.32	A0A0B4J1V0	15.13	Q99880	14.29	P13647	12.2	P40199	12.21	P00738	9.85	Q5QNW6	14.29
P01036	4.96	P0DTE8	7.05	P57053	7.14	P07602	10.31	P19961	12.52	P13646	12.45	P01008	10.56	P13647	14.92	P04406	8.96	P02743	13.9	P58876	14.29	P63267	11.97	Q6MZM9	11.42	A0A0J9YX35	9.4	P13646	14.19
P02008	4.93	P0DTE7	7.05	Q99877	7.14	P84243	10.29	P04746	12.52	P11678	12.45	P00739	10.34	P02533	14.62	P06703	8.89	P25311	13.76	P62807	14.29	P68032	11.94	P24158	11.33	P08246	9.36	P02743	13.9
P0DTE8	4.5	P0DUB6	7.05	Q99879	7.14	P68431	10.29	P40199	12.21	P40199	12.21	P84243	10.29	P01833	14.53	P00738	8.87	P01833	12.7	O60814	14.29	P68133	11.94	P63261	11.2	P06703	8.89	P25311	13.76
P0DTE7	4.5	B9A064	7.01	Q93079	7.14	Q71DI3	10.29	Q6MZM9	11.42	Q6MZM9	11.42	P68431	10.29	Q99880	14.29	P06870	8.78	P40199	12.21	P57053	14.29	P62736	11.94	P60709	11.2	P80511	8.7	P02533	13.56
P0DUB6	4.5	P0DOX8	6.94	Q5QNW6	7.14	Q16695	10.29	P02533	11.23	P00738	11.08	Q71DI3	10.29	P58876	14.29	P80511	8.7	P00738	12.07	Q99877	14.29	P00739	11.49	P13646	10.7	P07602	8.59	P01011	13.48
P04746	4.5	P54108	6.94	P20160	6.77	P08727	10.25	P13646	10.48	P01833	10.6	Q16695	10.29	P62807	14.29	P07602	8.59	P63267	11.97	Q99879	14.29	Q6MZM9	11.42	P01011	10.64	P31949	8.57	P01023	12.35
P19961	4.5	P27105	6.94	Q96DR5	6.43	P11678	10.21	P84243	10.29	P01023	10.58	P07737	10	O60814	14.29	P13646	8.52	P68032	11.94	Q93079	14.29	P04406	11.04	P01008	10.56	P13646	8.52	P40199	12.21
P13647	4.41	P01011	6.38	P01011	6.38	P07737	10	P68431	10.29	P01008	10.56	A0A0J9YX35	9.4	P57053	14.29	P08727	8.25	P68133	11.94	Q5QNW6	14.29	P13646	10.7	P25815	10.53	Q9Y2Y8	8.44	P00739	11.49
Q6MZM9	4.11	P02008	6.34	P35908	6.26	A0A0J9YX35	9.4	Q71DI3	10.29	P00739	10.34	P27105	9.38	Q99877	14.29	P29508	7.95	P62736	11.94	P00738	14.04	P01011	10.64	P29508	10.51	P08727	8	Q6MZM9	11.42
P01011	4.02	P01008	5.82	P03973	6.06	P00738	9.11	Q16695	10.29	P84243	10.29	P01023	8.89	Q99879	14.29	P48594	7.95	P00739	11.49	P02743	13.9	P48594	10.51	P48594	10.51	P48594	7.95	P01024	11.24
P35527	3.69	P84243	5.15	P01780	5.98	P80511	8.7	P29508	10	P68431	10.29	P80511	8.7	Q93079	14.29	P00739	7.76	Q6MZM9	11.42	P00739	13.79	P01024	10.28	P84243	10.29	P63267	7.71	P01833	10.6
P54108	3.67	P68431	5.15	Q6P5S2	5.76	Q9Y2Y8	8.44	P01023	9.7	Q71DI3	10.29	P07602	8.59	Q5QNW6	14.29	P63267	7.71	P10153	10.56	P27105	13.54	P00738	9.85	P68431	10.29	P68032	7.69	P29508	10.51
P01024	3.67	Q71DI3	5.15	P0DOX7	5.14	P00739	8.05	P01833	9.03	Q16695	10.29	P11678	8.53	P02743	13.9	P68032	7.69	P84243	10.29	P01023	13.16	P25311	9.73	Q71DI3	10.29	P68133	7.69	P48594	10.51
P02743	3.59	Q16695	5.15	P02008	4.93	P48594	7.95	P06703	8.89	P07737	10	P01024	8.42	P01023	13.43	P68133	7.69	P68431	10.29	P29508	13.08	P06703	8.89	Q16695	10.29	P62736	7.69	P84243	10.29
P00915	3.45	P07602	4.96	Q6MZM9	4.11	P29508	7.95	P80511	8.7	P25311	9.73	P13647	8.31	P01024	13.29	P62736	7.69	Q71DI3	10.29	P01024	12.27	P80511	8.7	P08727	10.25	P01024	7.4	P68431	10.29
P01023	2.99	P04746	4.89	P48594	4.1	P01023	7.73	P04406	8.66	Q99954	9.7	P08727	8	P07602	13.17	P25311	7.38	Q16695	10.29	P01833	12.17	P07602	8.59	P01023	9.97	P00915	7.28	Q71DI3	10.29
P35908	2.82	P19961	4.89	P29508	4.1	Q99880	7.14	P07602	8.59	P80511	8.7	Q99880	7.14	P08727	12.5	P01024	7.16	P08727	10.25	P63267	11.97	Q9Y2Y8	8.44	P27105	9.38	Q99880	7.14	Q16695	10.29
Q6P5S2	2.73	P00739	4.89	P01023	4.07	P58876	7.14	Q9Y2Y8	8.44	P07602	8.59	P58876	7.14	Q6P5S2	12.42	Q99880	7.14	P01023	10.18	P68032	11.94	P54108	6.94	P06870	8.78	P58876	7.14	P08727	10.25
P48595	2.27	P01833	4.45	P07602	3.82	P62807	7.14	P01008	8.41	P31949	8.57	P62807	7.14	P27105	12.15	P58876	7.14	P80511	8.7	P68133	11.94	Q6P5S2	6.67	P80511	8.7	P62807	7.14	P00738	9.85
P01833	2.23	P01024	4.33	P54108	3.67	O60814	7.14	P08727	8	P29508	8.46	O60814	7.14	P63267	11.97	P62807	7.14	P07602	8.59	P62736	11.94	P22894	6.64	P07602	8.59	O60814	7.14	Q99954	9.7
P00738	2.22	P00738	4.19	P01024	3.49	P57053	7.14	P48594	7.95	P48594	8.46	P57053	7.14	P68032	11.94	O60814	7.14	P01024	8.54	P02787	11.89	P27105	6.6	P01024	7.88	P57053	7.14	P63267	9.31
P04040	1.71	Q6MZM9	4.11	Q7Z794	3.29	Q99877	7.14	P63267	7.71	P13647	8.31	Q99877	7.14	P68133	11.94	P57053	7.14	P29508	8.46	P31151	11.88	P02787	6.02	P02787	7.74	Q99877	7.14	P68032	9.28
P01008	1.51	P48594	4.1	P01833	3.27	Q99879	7.14	P68032	7.69	P08727	8	Q99879	7.14	P62736	11.94	Q99877	7.14	P48594	8.46	P00915	11.88	A0A0B4J1V0	5.88	P00738	7.39	Q99879	7.14	P68133	9.28
P02675	1.43	P29508	4.1	P28676	3.23	Q93079	7.14	P68133	7.69	P17900	7.77	Q93079	7.14	Q6MZM9	11.42	Q99879	7.14	Q9Y2Y8	8.44	P07602	11.83	Q6P4A8	5.24	P25311	7.38	Q93079	7.14	P62736	9.28
P02787	1.29	P01023	3.46	P23280	2.92	Q5QNW6	7.14	P62736	7.69	P63267	7.71	Q5QNW6	7.14	P02787	10.89	Q93079	7.14	P05155	8.2	Q6MZM9	11.42	P84243	5.15	P00915	7.28	Q5QNW6	7.14	P06703	8.89
Q7Z794	1.21	Q7Z794	3.29	P27105	2.78	P54108	6.94	P25311	7.38	P68032	7.69	P54108	6.94	P48594	10.51	Q5QNW6	7.14	P22894	8.14	P01011	10.64	P68431	5.15	P02675	6.92	P54108	6.94	P80511	8.7
P20742	1.08	Q6P5S2	3.03	Q8TAV4	2.75	P00915	6.9	P54108	6.94	P68133	7.69	P22894	6.21	P54108	10.2	P01023	6.99	P53634	7.34	P48594	10.51	Q71DI3	5.15	P04040	6.83	P22894	6.21	P07602	8.59
P0CG39	0.96	Q8TAV4	2.75	P00739	2.59	P25311	5.7	P27105	6.6	P62736	7.69	P29508	5.9	P23280	10.06	P01833	6.94	Q99880	7.14	P84243	10.29	Q16695	5.15	P04406	6.57	P23280	5.52	Q9Y2Y8	8.44
A5A3E0	0.93	P13647	2.54	P00738	2.22	P01024	5.53	P01011	6.38	P53634	7.34	P48594	5.9	P81605	10	P54108	6.94	P58876	7.14	P68431	10.29	P06870	4.96	P13647	6.27	P84243	5.15	P13647	8.31
Q6S8J3	0.93	P48595	2.27	Q92820	2.2	P23280	5.52	P11678	6.01	P01024	7.04	A0A0B4J1V0	5.88	P53634	9.94	P22894	6.21	P62807	7.14	Q71DI3	10.29	P05155	4.8	P22894	6.21	P68431	5.15	P22894	8.14
P0CG38	0.93	P12429	2.17	P04040	1.71	P63267	5.05	P53634	5.83	P54108	6.94	P25311	5.7	P25311	9.73	P40199	6.1	O60814	7.14	Q16695	10.29	P48595	4.79	P00739	6.03	Q71DI3	5.15	P54108	6.94
P0C0L5	0.92	P22894	2.14	P02675	1.43	P68032	5.04	P23280	5.52	P01011	6.38	P23280	5.52	P04040	9.11	A0A0B4J1V0	5.88	P57053	7.14	P08727	10.25	P02675	4.68	A0A0B4J1V0	5.88	Q16695	5.15	P00915	6.9
P0C0L4	0.92	P04040	1.71	P02787	1.29	P68133	5.04	P01024	5.47	A0A0B4J1V0	5.88	P06870	4.96	P06870	8.78	P53634	5.83	Q99877	7.14	P07737	10	P68104	4.11	P23280	5.52	P04040	5.12	P05155	6.8
		P02675	1.43	P0CG39	0.96	P62736	5.04	Q6P4A8	5.24	P23280	5.52	P36222	4.96	P80511	8.7	P23280	5.52	Q99879	7.14	P53634	9.94	Q5VTE0	4.11	P63267	5.05	Q92820	5.03	P27105	6.6
		P20742	1.35	A5A3E0	0.93	P06870	4.96	P06870	4.96	Q6P4A8	5.24	P04040	4.93	P10153	8.7	Q6P4A8	3.98	Q93079	7.14	A0A0J9YX35	9.4	Q05639	4.1	P68032	5.04	P06870	4.96	A0A0B4J1V0	5.88
		P02787	1.29	Q6S8J3	0.93	Q7Z794	4.67	P13647	4.75	P06870	4.96	P13727	3.6	P48595	8.56	P00915	3.83	Q5QNW6	7.14	Q9Y2Y8	8.44	P00915	3.83	P68133	5.04	P13647	4.75	P53634	5.83
		P0CG39	0.96	P0CG38	0.93	P02675	4.28	P22894	4.5	P00915	4.6	Q9Y2Y8	3.56	Q6P4A8	8.5	P17900	3.63	P54108	6.94	P22894	8.14	P20742	3.78	P62736	5.04	P02675	4.68	P23280	5.52
		A5A3E0	0.93	P20742	0.61	P22894	4.07	P17900	3.63	P27105	4.17	Q7Z794	3.29	Q9Y2Y8	8.44	P13727	3.6	P27105	6.6	P02675	7.13	A5A3E0	3.63	Q92820	5.03	P13727	3.6	P04040	5.31
		Q6S8J3	0.93	Q9UGM3	0.58	P17900	3.63	P13727	3.6	P13727	3.6	Q6P5S2	2.73	P05155	8.2	Q9Y2Y8	3.56	Q7Z794	6.57	P54108	6.94	Q6S8J3	3.63	P48595	4.79	P02787	3.44	P06870	4.96
		P0CG38	0.93	P0C0L5	0.52	P13727	3.6	Q7Z794	3.29	Q9Y2Y8	3.56	P04406	2.39	P40199	8.14	Q7Z794	3.29	Q6P5S2	5.76	P04406	6.87	Q7Z794	3.29	P68104	4.11	P25311	3.36	P48595	4.79
		P0C0L5	0.92	P0C0L4	0.52	Q6P4A8	3.44	P04040	3.23	P05155	3.4	P68104	2.38	P06703	7.78	P04040	3.23	P04040	5.31	P04040	6.83	P04040	3.23	Q5VTE0	4.11	Q7Z794	3.29	P04406	4.78
		P0C0L4	0.92			P27105	2.43	Q6P5S2	3.03	Q7Z794	3.29	Q05639	2.38	P22894	7.71	P36222	2.87	Q92820	5.03	P40199	6.1	P13727	3.15	Q05639	4.1	P0C0L5	2.98	P02675	4.68
						P48595	2.27	P0CG39	2.22	P04040	3.23	Q5VTE0	2.38	P00915	7.28	P13647	2.71	P06870	4.96	Q92820	5.97	P23280	2.92	Q6P4A8	3.98	P0C0L4	2.98	P02787	4.58
						Q92820	2.2	A5A3E0	2.14	Q6P5S2	2.73	P48595	2.27	Q92820	5.97	P0C0L5	2.69	P36222	4.96	A0A0B4J1V0	5.88	P0C0L5	2.58	P02679	3.97	P48595	2.27	P13727	3.6
						P05155	2	Q6S8J3	2.14	P02679	2.65	P0CG39	2.22	A0A0B4J1V0	5.88	P0C0L4	2.69	P02787	4.87	P23280	5.52	P0C0L4	2.58	P54108	3.67	P0CG39	2.22	Q7Z794	3.29
						P0C0L5	1.95	P0CG38	2.14	P22894	2.57	A5A3E0	2.14	P84243	5.15	P27105	2.43	A5A3E0	3.63	Q6P4A8	5.24	P0CG39	2.22	P13727	3.6	A5A3E0	2.14	P28676	3.23
						P0C0L4	1.95	P05155	2	Q9UGM3	2.49	Q6S8J3	2.14	P68431	5.15	P20742	2.36	Q6S8J3	3.63	P06870	4.96	Q92820	2.2	Q9Y2Y8	3.56	Q6S8J3	2.14	Q6P4A8	3.07
						P53634	1.73	P0C0L5	1.95	P04406	2.39	P0CG38	2.14	Q71DI3	5.15	P48595	2.27	P13727	3.6	P36222	4.96	P0CG38	2.14	P05155	3.4	P0CG38	2.14	P12429	2.79
						P04040	1.71	P0C0L4	1.95	P68104	2.38	P0C0L5	2.06	Q16695	5.15	P0CG39	2.22	P00915	3.45	P48595	4.79	Q9UGM3	1.57	Q7Z794	3.29	P05155	2	Q6P5S2	2.73
						Q9UGM3	1.57	P20742	1.62	Q05639	2.38	P0C0L4	2.06	P28676	5.07	A5A3E0	2.14	P28676	3.23	P05155	4			P0C0L5	3.27	P20742	1.89	A5A3E0	2.7
						P0CG39	1.25	P02675	1.43	Q5VTE0	2.38	P40199	2.03	P68104	4.11	Q6S8J3	2.14	P23280	2.92	P0C0L5	3.73			P0C0L4	3.27	Q9UGM3	1.49	Q6S8J3	2.7
						A5A3E0	1.21	Q9UGM3	0.58	P20742	2.36	P02787	2.01	Q5VTE0	4.11	P0CG38	2.14	P68104	2.38	P0C0L4	3.73			P53634	3.24	Q8WZ42	0.05	P0C0L5	2.69
						Q6S8J3	1.21			P48595	2.27	P05155	2	Q05639	4.1	P05155	2	Q5VTE0	2.38	A5A3E0	3.63			Q6P5S2	3.03			P0C0L4	2.69
						P0CG38	1.21			P0CG39	2.22	P20742	1.82	A5A3E0	3.63	Q9UGM3	1.2	Q05639	2.38	Q6S8J3	3.63			Q9UGM3	2.11			P20742	2.36
						P20742	1.08			A5A3E0	2.14	Q9UGM3	1.2	Q6S8J3	3.63	P02787	1.15	P20742	2.36	P17900	3.63			P36222	2.09			Q92820	2.2
										Q6S8J3	2.14			P17900	3.63			P48595	2.27	P13727	3.6			P20742	1.82			Q9UGM3	2.11
										P0CG38	2.14			P13727	3.6			P0CG39	2.22	Q7Z794	3.29			P0CG39	1.25			P0CG39	1.25
										P36222	2.09			P0C0L5	3.38			P0CG38	2.14	P28676	3.23			A5A3E0	1.21			P0CG38	1.21
										P0C0L5	1.66			P0C0L4	3.38			Q9UGM3	2.11	Q6P5S2	3.03			Q6S8J3	1.21
										P0C0L4	1.66			Q7Z794	3.29			P0C0L5	1.95	P68104	2.38			P0CG38	1.21
										P02675	1.43			Q9UGM3	2.78			P0C0L4	1.95	Q5VTE0	2.38
														P20742	2.36			P02675	1.83	Q05639	2.38
														P0CG39	2.22					P20742	2.36
														P0CG38	2.14					P0CG39	2.22
														P36222	2.09					P12429	2.17
														P02675	1.83					P0CG38	2.14
																				Q9UGM3	2.11
																				P02679	1.32
						P12814	1.35	Q6ZV73	0.63	P07195	3.59
						P14780	1.27	P01024	0.6	P12814	3.59
						Q09666	1.1	Q92817	0.54	P09493	3.52
						Q96PP9	1.09	P35579	0.51	P06753	3.51
						P01023	0.75			P00739	3.45
						P01024	0.48			Q2M2I5	3.43
										P06744	3.41
										O60437	3.13
										P15328	3.11
										P29401	3.05
										P11678	2.94
										P02675	2.65
										Q6UWP8	2.37
										P25705	2.17
										P31146	2.17
										P08571	2.13
										P10909	2
										Q14515	1.81
										Q09666	1.75
										P01024	1.74
										O76013	1.5
										P35579	1.48
										P20742	1.21
										Q96PP9	1.09
										Q08043	0.89
										Q6ZV73	0.56
										Q92817	0.54

## Sheet: Table S3
Table S3. List of identified proteins in kidney stones samples, processed according different variants of lysis protocol, applying various sonication amplitude values.
without sonication						0.25						0.5						0.75						1										peptides			proteins			missed cleavage #1 (%)	missed cleavage #2 (%)	missed cleavage #3 (%)
Accession	Coverage(%) - rep 1	Accession	Coverage(%) - rep 2	Accession	Coverage(%) - rep 3	Accession	Coverage(%) - rep 1	Accession	Coverage(%) - rep 2	Accession	Coverage(%) - rep 3	Accession	Coverage(%) - rep 1	Accession	Coverage(%) - rep 2	Accession	Coverage(%) - rep 3	Accession	Coverage(%) - rep 1	Accession	Coverage(%) - rep 2	Accession	Coverage(%) - rep 3	Accession	Coverage(%) - rep 1	Accession	Coverage(%) - rep 2	Accession	Coverage(%) - rep 3					# (median)	(-)SD	(+)SD	# (median)	(-)SD	(+)SD
P68871	41.5	P68871	28.57	P68871	49.66	P68871	71.43	P68871	71.43	P68871	71.43	P68871	71.43	P68871	71.43	P68871	58.5	P68871	71.43	P68871	49.66	P68871	71.43	P68871	71.43	P68871	71.43	P68871	71.43				without sonication	192	35	45	64	13	18	2.1097	0.636943	2.08333
P05109	35.48	P05109	26.88	P05109	35.48	P02042	58.5	P02042	58.5	P02042	52.38	P02042	58.5	P02042	50.34	P02042	49.66	P13646	49.34	P19013	43.85	P02042	49.66	P01834	51.4	P01834	51.4	P01834	51.4				0.25	602	234	10	142	42	9	1.3289	2.45098	0.815217
P01834	32.71	P59666	25.53	P06702	30.7	P01834	51.4	P01834	51.4	P01834	51.4	P05109	47.31	P05109	47.31	P05109	38.71	P19013	48.46	P02042	41.5	P05109	47.31	P02042	41.5	P02042	49.66	P02042	49.66				0.5	304	42	331	100	0	45	2.20472	1.64474	1.14504
P04264	31.37	P59665	25.53	P59666	25.53	P0DOY2	49.06	P0DOY2	49.06	P05109	47.31	P05090	37.57	P06702	30.7	P59666	25.53	P05109	47.31	P05109	39.78	P0DOY2	41.51	P05109	38.71	P0DOY2	49.06	P05109	47.31				0.75	705	156	359	170	1	39	1.12782	0.70922	0.546448
P06702	30.7	P04264	24.07	P59665	25.53	P0DOY3	49.06	P0DOY3	49.06	P04264	34.47	P04264	35.4	P69905	30.28	P59665	25.53	P02538	44.68	P13646	37.99	P0DOY3	41.51	P05090	37.57	P0DOY3	49.06	P0DOY2	41.51				1	757	197	8	169	19	2	1.07143	0.792602	1.04575
P13645	28.77	P35527	23.76	P04264	25.31	P05109	47.31	P05109	47.31	P02533	31.14	P0DOY2	32.08	P04264	28.11	P04264	25	P04259	44.68	P02538	37.77	P06702	38.6	P06702	31.58	P05109	47.31	P0DOY3	41.51
P59666	25.53	P69905	21.83	P35527	24.88	P35908	38.81	P06702	38.6	P06702	30.7	P0DOY3	32.08	P13645	27.91	P13645	21.92	P13647	42.2	P04259	37.77	P05090	37.57	P04264	28.57	P02675	38.7	P05090	37.57
P59665	25.53	P13645	21.58	P13645	24.66	P06702	38.6	P05090	37.57	P13645	28.94	P06702	31.58	P35908	26.76	P69905	21.83	P0DOY2	41.51	P13647	36.95	P69905	31.69	P35908	27.7	P06702	38.6	P05787	34.99
P35908	24.26	P35908	19.09	P02042	22.45	P05090	37.57	P35908	36.93	P35527	28.41	P02675	29.74	P59666	25.53	P35908	21.28	P0DOY3	41.51	P08779	35.31	P02675	30.35	P02675	27.29	P05090	37.57	P02675	31.77
P35527	23.27	P06702	17.54	P69905	21.83	P02675	35.03	P02533	31.14	P59666	25.53	P13645	27.91	P59665	25.53	P05090	18.52	P02042	41.5	P02533	33.05	P04264	29.81	P59666	25.53	P04264	36.96	P69905	31.69
P69905	21.83	P02042	14.29	P81605	20	P69905	31.69	P04264	30.59	P59665	25.53	P35908	27.23	P0DOY2	23.58	P02768	17.41	P02533	40.04	P04264	29.81	P02679	29.14	P59665	25.53	P35527	32.1	P06702	31.58
P81605	20	P07911	12.03	P05090	17.46	P04264	29.97	P02675	30.35	P05090	24.87	P00915	26.82	P0DOY3	23.58	P01857	15.54	P05090	37.57	P61626	29.05	P05787	28.99	P35527	24.72	P69905	31.69	P35908	30.83
P02533	19.7	P02533	11.02	P35908	17.06	P13645	28.94	P13645	29.79	P08779	23.89	P59666	25.53	P35527	23.27	P07911	15.31	P08779	37.42	P08727	28.25	P13645	28.6	P13645	24.49	P05787	31.68	P35527	30.66
P07911	17.97	P08779	10.99	P01834	15.89	P35527	28.41	P59666	25.53	P13647	23.56	P59665	25.53	P07911	21.09	P02679	15.23	P35908	35.68	P35908	26.29	P35527	28.41	P25815	24.21	P08779	31.08	P08727	30.25
P12724	17.5	P08123	10.4	P04259	14.54	P00915	26.82	P59665	25.53	P02538	22.34	P69905	23.24	P02768	20.85	P35527	14.93	P04264	35.56	P13645	25.68	P13646	27.73	P02679	23.84	P02533	30.72	P04264	29.81
P05090	17.46	P08727	10.25	P07911	14.53	P59666	25.53	P25815	24.21	P07911	22.19	P04792	21.95	P81605	20	P08727	14.75	P61626	34.46	P59666	25.53	P00915	26.82	P0DOY2	23.58	P35908	30.2	P62805	29.13
P08779	15.01	P02768	10.02	P0DOY2	14.15	P59665	25.53	P69905	23.24	P69905	21.83	P07911	21.09	P12724	17.5	P0DOX5	13.81	P04792	34.15	P59665	25.53	P02533	26.48	P0DOY3	23.58	P02538	29.79	P15428	28.57
P02768	14.61	P81605	10	P0DOY3	14.15	P25815	24.21	P02647	23.22	P02675	20.37	P63261	20.27	P05090	17.46	P06702	13.16	P13645	32.19	P06702	24.56	P35908	26.45	P69905	23.24	P08727	29	P62937	28.48
P02042	14.29	P02452	9.97	P02533	13.56	P02533	23.31	P04259	23.05	P35908	20.19	P60709	20.27	P02675	13.85	P01876	11.31	P06702	31.58	P02768	21.84	P08727	26.25	P02452	22.27	P04259	28.01	P13645	27.4
P08727	12	Q04695	7.41	P08779	13.53	P08727	22.25	P15428	22.93	P81605	20	P81605	20	P02679	13.47	P00915	10.73	P02768	31.03	P69905	21.83	P60709	25.87	P08727	22.25	P13645	27.57	P02533	26.06
P19012	11.18	P00915	7.28	P02538	12.77	P07911	22.19	P02538	22.87	P04259	17.73	P02533	19.92	P01857	12.78	P81605	10	P35527	30.66	P02654	21.69	P63261	25.87	P07911	22.19	P04792	27.32	P04792	25.85
P01857	11.03	P19012	7.02	P13646	10.7	P05787	21.74	P08727	22.75	P12724	17.5	P02768	19.87	P63261	12.53	P13646	9.61	P60709	30.4	P35527	20.71	P59666	25.53	P08123	22.04	P00915	26.82	P59666	25.53
Q04695	10.65	P13646	5.9	P02768	10.02	P63261	20.27	P07911	22.19	P0DOX7	17.29	P02452	19.81	P60709	12.53	P0DOY2	9.43	P02675	30.35	P81605	20	P59665	25.53	P02533	21.82	P13647	26.78	P59665	25.53
P0DOX5	9.8	P01857	5.51	P12724	10	P60709	20.27	P02654	21.69	P08727	16.5	P01857	19.8	P15428	12.41	P0DOY3	9.43	P08727	29.25	P05787	19.25	P06727	25	P06727	21.72	P60709	25.87	P02768	25.45
P13647	9.66	Q12907	5.34	P19012	9.65	P81605	20	P00747	21.11	P02679	16.34	P08123	18.89	P00915	12.26	Q04695	9.26	P05787	26.29	P19012	18.86	P62805	24.27	P02654	21.69	P63261	25.87	P21266	25.33
P08123	8.93	P0DOX5	4.9	P01857	9.27	P21266	20	P35527	21.03	P02768	16.26	P80188	18.69	P0DOX5	11.36	P01859	9.11	Q04695	26.16	P02679	18.76	P25815	24.21	P60709	21.6	P59666	25.53	P02647	23.22
P13646	8.52	P63261	4.8	P13647	9.15	P01857	19.8	P00915	20.69	P80188	15.66	P35527	18.46	P02533	11.23	P19012	8.77	P63261	25.87	Q04695	18.29	P15428	21.8	P63261	21.6	P59665	25.53	P60709	22.93
P02679	8.39	P60709	4.8	P02679	8.61	P02768	19.7	P63261	20.27	P01857	15.54	P05787	18.01	P08779	11.21	P02675	8.76	P59666	25.53	P01876	17.34	P02654	21.69	P13646	20.96	P62805	24.27	P63261	22.93
P80188	8.08	P04259	4.61	P0DOX5	8.24	P13646	19.43	P60709	20.27	Q04695	15.51	P15428	17.67	P02452	10.31	P02533	8.69	P59665	25.53	P06703	16.67	P02768	21.67	P05787	20.08	P25815	24.21	P07911	22.19
P0DOX7	7.94	P02538	4.43	P08727	8	P08123	18.81	P21266	20	P19012	14.91	P0DOX5	17.59	P08727	10.25	P08779	8.67	P07355	25.07	P07911	16.56	P07911	21.09	P02768	18.39	P02679	24.06	P06727	21.72
P63261	7.73	P02763	3.98	P0DOX7	7.94	P02679	18.76	P01857	19.8	P13646	14.41	P08727	17.5	P19012	9.65	P02763	8.46	P62937	24.24	Q01546	16.46	P04792	20.98	P12724	17.5	P02768	23.81	P02654	21.69
P60709	7.73	P05783	3.72	P63261	7.73	P00747	18.64	P04792	19.02	P0DOY2	14.15	P12724	17.5	P04259	9.22	P15428	8.27	Q01546	23.35	P01857	15.54	P81605	20	P0DOX7	17.29	P13646	22.93	P01876	21.61
P00915	7.28	P08311	3.53	P60709	7.73	P02452	18.44	P13647	18.64	P0DOY3	14.15	P13646	16.38	P02538	9.04	P80188	8.08	P69905	23.24	P31947	15.32	P02452	19.81	P06703	16.67	P06727	22.47	P00915	20.69
P02452	6.76	P05787	3.31	Q04695	7.41	P02647	18.35	P02679	18.32	P0DOX5	13.81	P02679	16.34	Q12907	8.71	P04217	8.08	P06727	22.47	P60709	13.87	P01857	19.8	P00915	16.09	P07911	22.19	P81605	20
P04259	6.38	P19013	3.08	P08311	6.67	P04792	18.05	P13646	18.12	P63261	12.53	P08779	15.86	P08123	8.57	P63261	7.73	P19012	22.37	P63261	13.87	P02538	19.15	P80188	15.66	P15428	21.8	P01857	19.8
P02538	6.21	P13647	2.71	P12035	5.41	P15428	17.67	P08779	17.76	P60709	12.53	P00747	15.31	P13646	8.52	P60709	7.73	P02654	21.69	P0DOX5	13.81	P19012	18.86	P02538	15.6	P02654	21.69	P08779	19.66
P32119	5.56	P01859	2.53	Q12907	5.34	P0DOX5	17.59	P0DOX5	17.59	P00915	10.73	P08311	13.73	P80188	8.08	P13647	7.63	P01876	21.61	Q8N1N4	12.88	P08123	18.81	P01857	15.54	P08729	20.68	P62987	19.53
Q06830	5.53	Q01546	2.51	P02452	5.33	P12724	17.5	P12724	17.5	P25815	10.53	P01859	13.67	Q04695	7.41	P00747	7.04	P07911	21.09	P12035	12.74	P01009	18.42	P02647	14.98	P81605	20	P13646	19.43
P02675	5.5	P01876	2.26	P63267	5.05	P62805	17.48	P62805	17.48	P01859	10.13	P13647	13.56	O00187	7.14	P02452	6.83	P02647	20.22	P01859	12.66	Q04695	18.29	P00747	14.07	P21266	20	P02679	18.76
Q12907	5.34	P02679	2.21	P68032	5.04	P13647	17.29	P02768	17.41	P32119	10.1	P19012	13.38	P13647	7.12	P04259	6.03	Q06830	20.1	P07355	12.09	P0DOX5	17.59	Q12907	14.04	P01857	19.8	P08729	18.55
Q71DI3	5.15	P63267	2.13	P62736	5.04	P0DOX7	17.29	P0DOX7	17.29	P02452	9.97	P01876	13.32	P01876	7.04	P02538	5.85	A6NMY6	20.06	A6NMY6	12.09	P04259	17.55	P04259	14.01	P10909	19.38	P10909	18.49
Q16695	5.15	P68032	2.12	P68133	5.04	P06703	16.67	P10909	17.15	P04792	9.76	P08729	12.79	Q13268	6.79	P05783	5.58	P81605	20	P06727	11.36	P12724	17.5	Q04695	13.89	P02647	19.1	P80511	18.48
P84243	5.15	P62736	2.12	Q01546	5.02	P27169	16.62	P06703	16.67	Q12907	8.71	P04217	12.73	Q01546	6.43	Q12907	5.34	P02679	18.76	Q12907	10.67	P01876	17.34	P0DOX5	13.81	P00747	18.64	P13647	18.47
P68431	5.15	P68133	2.12	P05787	4.76	P04259	16.13	P27169	16.62	P02647	8.24	P04003	12.06	P04003	6.37	Q01546	5.17	Q8N1N4	18.46	P25815	10.53	P13647	17.12	P01876	13.57	P01009	18.42	P02452	18.03
P63267	5.05	P02671	1.85	P08123	4.47	P02538	15.96	P01876	16.08	P08123	8.2	P06727	11.62	P01859	6.33	P63267	5.05	P08729	17.7	Q71DI3	10.29	P62937	16.97	P08779	13.53	P08123	18.08	P0DOX5	17.59
P68032	5.04	P04217	1.62	P19013	4.42	P80188	15.66	Q04695	15.97	P04217	8.08	Q9BRK3	11.31	P05787	5.18	P68032	5.04	P15428	17.67	Q16695	10.29	P06703	16.67	P19012	13.38	P0DOX5	17.59	P12724	17.5
P62736	5.04	P08729	1.49	P01859	4.3	Q04695	15.51	P80188	15.66	P05787	7.25	P04259	10.28	P63267	5.05	P62736	5.04	P12724	17.5	P84243	10.29	P00747	16.42	P15428	12.41	P12724	17.5	P08123	17.42
P68133	5.04	P02675	1.43	P02675	4.28	P32119	15.15	P05787	15.53	P01876	7.04	P02538	10.11	P68032	5.04	P68133	5.04	P62805	17.48	P68431	10.29	P21266	16	P08729	12.15	P0DOX7	17.29	P0DOX7	17.29
P15428	4.89	Q8N1N4	1.35	P02647	3.75	P19012	14.91	P04406	15.52	Q9BRK3	7.01	P05546	10.02	P62736	5.04	O00187	4.81	P02788	17.18	P12724	10	P80188	15.66	P10909	12.03	P06703	16.67	P06703	16.67
P61626	4.73	P00747	1.23	P00915	3.45	P08311	13.73	P19012	15.35	P08311	6.67	P63267	9.31	P68133	5.04	P04792	4.39	P21266	16.89	P62805	9.71	P04406	15.52	P04004	11.92	P60660	16.56	P60660	16.56
P01876	4.52	P12035	1.11	P08729	2.99	P06727	13.64	P06727	13.89	P00747	5.93	P68032	9.28	P04792	4.88	P12724	4.38	P06703	16.67	P32119	9.6	P32119	15.15	P13647	11.86	P80188	15.66	P00747	16.54
P01009	4.31			P10451	2.87	P08779	13.53	P08311	13.73	Q06830	5.53	P62736	9.28	P27169	4.79	P04003	4.36	P00747	16.54	P05090	9.52	P63267	14.89	P04217	11.31	P04406	15.52	P04259	16.49
P04217	4.04			P20160	2.79	P04406	13.43	P04217	12.73	P02671	5.31	P68133	9.28	P01009	4.31	P01024	3.73	P01833	16.49	Q9BRK3	9.5	P68032	14.85	P04406	11.04	Q04695	15.51	P02538	16.31
P02763	3.98			Q8N1N4	2.69	P01859	12.15	P05783	12.33	P04003	5.19	Q04695	9.26	P04217	4.04	P08311	3.53	P01859	15.7	P0DOY2	9.43	P62736	14.85	P08311	10.98	P19012	15.35	P01009	16.03
Q01546	3.92			P01876	2.26	P01876	11.81	P01859	12.15	Q71DI3	5.15	Q12907	8.71	P02763	3.98	P05787	3.52	P80188	15.66	P0DOY3	9.43	P68133	14.85	P62937	10.91	P63267	14.89	P62979	16.03
P05783	3.72			P01009	1.91	Q12907	11.52	P62937	12.12	Q16695	5.15	P01009	8.61	P00747	3.95	P02671	3.46	P01857	15.54	Q5VTE0	9.31	Q12907	14.04	P63267	10.64	P68032	14.85	P80188	15.66
P08311	3.53			P02671	1.85	P00738	11.33	P04003	12.06	P84243	5.15	P02461	8.53	P12035	3.82	P08123	3.44	P04406	15.52	P68104	9.31	P05783	13.95	P68032	10.61	P62736	14.85	P04217	15.56
P31946	3.25			P04003	1.84	P04217	11.31	P08123	11.86	P68431	5.15	P02763	8.46	P05783	3.72	P31946	3.25	P31947	15.32	P08729	8.96	P08729	13.86	P62736	10.61	P68133	14.85	P04406	15.52
P31947	3.23			P05783	1.63	P62937	10.91	P00738	11.33	P63267	5.05	P05783	8.37	P08311	3.53	P31947	3.23	P32119	15.15	Q58FF8	8.66	P08779	13.53	P68133	10.61	Q7Z5L0	14.85	P32119	15.15
Q13268	3.21			P04217	1.62	P04003	10.89	P01009	11	P68032	5.04	P01024	8	P31946	3.25	Q13268	3.21	P62258	14.9	P02763	8.46	P04004	13.18	Q71DI3	10.29	P00738	14.29	P04004	14.85
P62258	3.14			P78385	1.42	P02654	10.84	P00734	10.77	P62736	5.04	O00187	7.14	P31947	3.23	P62258	3.14	P63267	14.89	P04792	8.29	P04217	12.73	Q16695	10.29	P32119	14.14	Q16772	14.41
P19013	3.08			P78386	1.38	Q71DI3	10.29	P32119	10.1	P68133	5.04	Q13268	6.79	P05546	3.21	P19013	3.08	P68032	14.85	P80188	8.08	P01859	12.15	P84243	10.29	Q12907	14.04	P08263	14.41
P00747	2.96			P00747	1.23	Q16695	10.29	P04004	10.04	O00187	4.81	P02671	4.97	P62258	3.14	Q8N1N4	2.88	P62736	14.85	Q05639	7.78	P10909	12.03	P68431	10.29	P08311	13.73	P09210	14.41
P10451	2.87			P01024	0.42	P84243	10.29	P81605	10	P27169	4.79	P00751	4.84	P19013	3.08	P20160	2.79	P68133	14.85	P63267	7.71	P02647	11.99	P32119	10.1	P02671	13.63	Q7Z5L0	14.36
P20160	2.79					P68431	10.29	P02452	9.97	P22891	4.5	P27169	4.79	Q8N1N4	2.88	P12035	2.55	Q12907	14.04	P68032	7.69	Q58FF8	11.29	P81605	10	P01876	13.57	P01042	14.29
P12035	2.55					P02671	10.16	Q13268	9.64	P12035	4.46	Q01546	3.92	P20160	2.79	Q9BRK3	2.49	P0DOX5	13.81	P62736	7.69	P27169	11.27	P02671	9.82	P02452	13.05	Q12907	14.04
P01859	2.53					Q13268	9.64	Q9BRK3	9.5	P10909	4.45	Q9BQE3	3.79	P02671	2.66	P06727	2.27	P08311	13.73	P68133	7.69	P08311	10.98	Q13268	9.64	P04217	12.73	P08311	13.73
P04406	2.39					Q9BRK3	9.5	P63267	9.31	P01009	4.31	P0DPH8	3.78	P01024	2.47	Q9BQE3	2.23	Q58FF8	13.65	P02647	7.49	P31946	10.98	Q9BRK3	9.5	P01859	12.66	P02671	13.63
Q9BQE3	2.23					P63267	9.31	Q5VTE0	9.31	Q5VTE0	4.11	Q6PEY2	3.78	P06727	2.27	P0DPH8	2.22	P08123	13.54	P00915	7.28	P00918	10.77	Q5VTE0	9.31	P01042	12.42	P19012	13.38
P0DPH8	2.22					Q5VTE0	9.31	P68104	9.31	P68104	4.11	P0DPH7	3.78	Q9BRK3	2.26	Q6PEY2	2.22	P08238	12.15	O00187	7.14	Q71DI3	10.29	P68104	9.31	P23528	11.45	P01024	13.17
Q6PEY2	2.22					P68104	9.31	P68032	9.28	Q05639	4.1	P68363	3.77	Q9BQE3	2.23	P0DPH7	2.22	P10909	12.03	P00747	6.91	Q16695	10.29	P04792	9.27	P01024	11.3	P01859	12.66
P68363	2.22					P68032	9.28	P62736	9.28	P21266	4	Q71U36	3.77	P0DPH8	2.22	P68363	2.22	Q5VTE0	11.9	P01833	6.81	P84243	10.29	P01859	9.11	P27169	11.27	Q04695	12.5
Q71U36	2.22					P62736	9.28	P68133	9.28	P02763	3.98	P31946	3.25	Q6PEY2	2.22	Q71U36	2.22	P68104	11.9	P08311	6.67	P68431	10.29	P05783	9.07	P00739	11.21	P08238	12.43
P0DPH7	2.22					P68133	9.28	P02671	9.12	Q01546	3.76	P31947	3.23	P0DPH7	2.22	P27169	1.97	P02452	11.89	P31946	6.5	P02671	10.16	P60660	8.61	P05783	10.93	P63267	11.97
P02671	1.85					P01042	9.01	P01024	8.9	P05783	3.72	P62258	3.14	P68363	2.22	P01009	1.91	P01009	11.72	P10909	6.46	P01024	9.74	P01042	8.54	P62937	10.91	P68032	11.94
P05546	1.8					P80511	8.7	Q12907	8.71	P01024	3.61	P19013	3.08	Q71U36	2.22	P08729	1.49	P12035	11.46	P04217	6.26	Q9BRK3	9.5	P02763	8.46	P04003	10.89	P62736	11.94
P08729	1.49					P60660	8.61	P02763	8.46	P00751	3.53	P20160	2.79	P08729	1.49	P05546	1.4	P04217	11.31	P02788	6.2	P01008	9.48	P01009	7.89	P07900	10.79	P68133	11.94
P05787	1.45					P01024	8.48	P61769	8.4	P15428	3.38	P02751	2.7	P00751	0.92	P00751	1.18	P14618	11.11	P08123	5.86	Q5VTE0	9.31	P04003	7.87	P08238	10.77	Q5VTE0	11.9
P02788	1.41					P02763	8.46	P01042	8.39	P00734	3.38	P12035	2.55	P02461	0.75	P02461	0.75	P00915	10.73	P04003	5.86	P68104	9.31	Q05639	7.78	Q16772	10.36	P68104	11.9
Q8N1N4	1.35					P05783	8.37	P05546	8.22	P31946	3.25	Q8N1N4	1.35	P02751	0.4	P02751	0.4	P07900	10.66	P01009	5.5	Q01546	9.09	P62805	7.77	P08263	10.36	P31947	11.69
P00751	0.92					P04004	8.37	P12035	8.12	P31947	3.23	P04279	38.1	P01834	51.4	P04279	16.45	P25815	10.53	P02671	5.43	P08238	8.7	P00751	7.2	P09210	10.36	P00738	11.33
P01024	0.84					P00734	8.04	P61626	8.11	Q13268	3.21	Q02383	34.02	P0DOX7	17.29	P02654	10.84	Q71DI3	10.29	P05783	5.35	P02763	8.46	O00187	7.14	Q71DI3	10.29	Q9BRK3	11.31
						P10909	8.02	Q05639	7.78	P05546	3.21	P01834	32.71	P06703	8.89	P25815	10.53	Q16695	10.29	P02452	4.92	P12035	8.28	P62987	7.03	Q16695	10.29	P27169	11.27
						P01008	7.97	P00739	7.76	P62258	3.14	P21266	20	P04406	8.66	Q71DI3	10.29	P84243	10.29	P27169	4.79	P04003	7.87	P05546	6.81	P84243	10.29	P05783	10.93
						Q05639	7.78	Q01546	7.52	P01042	3.11	P02647	19.1	P00734	6.43	Q16695	10.29	P68431	10.29	P04406	4.78	Q05639	7.78	P12035	6.69	P68431	10.29	P0CG47	10.92
						P00739	7.76	P08729	7.25	P19013	3.08	P62937	17.58	P32119	5.56	P84243	10.29	P02671	10.28	P02675	4.68	P00751	7.2	O95865	6.32	P04004	10.25	P04003	10.89
						Q01546	7.52	P13727	7.21	Q8N1N4	2.88	P12273	15.75	Q06830	5.53	P68431	10.29	Q9BRK3	9.5	P04004	4.6	O00187	7.14	Q01546	6.27	Q13268	9.64	Q7RTV2	10.81
						P08729	7.25	O00187	7.14	P10451	2.87	P04004	11.72	Q16772	4.05	Q02383	9.28	P04003	9.38	P08238	4.56	P02787	7.02	P00734	5.95	Q06830	9.55	P00918	10.77
						O00187	7.14	P07602	7.06	P20160	2.79	P10909	11.36	Q7RTV2	4.05	P06703	8.89	P05783	9.07	P00751	4.45	Q58FF7	6.87	Q7Z5L0	5.94	Q9BRK3	9.5	P01008	10.56
						P20160	6.77	P62987	7.03	P04004	2.51	P00738	11.33	P08263	4.05	P21266	7.11	P02763	8.46	P62937	4.24	P05546	6.81	P62979	5.77	P01591	9.43	P25815	10.53
						P13727	6.76	P20160	6.77	Q9BQE3	2.23	P04406	11.04	P09210	4.05	P12273	5.48	P04004	8.37	Q06830	4.02	P20160	6.77	Q06830	5.53	P00751	9.42	P00751	10.47
						P12035	6.69	P22891	6.75	P0DPH8	2.22	P25815	10.53	P00966	3.64	P13727	3.6	P00966	8.01	P21266	4	Q16772	6.76	P01024	5.47	Q5VTE0	9.31	P00739	10.34
						P01009	6.22	Q7Z5L0	5.94	Q6PEY2	2.22	P32119	10.1	Q58FF8	3.15	P02743	3.59	P01024	8	P00966	3.88	Q7RTV2	6.76	P01008	5.17	P68104	9.31	Q71DI3	10.29
						Q7Z5L0	5.94	P62979	5.77	P0DPH7	2.22	Q5VTE0	9.31	P01042	3.11	P00918	3.46	Q05639	7.78	P02787	3.87	P08263	6.76	P01591	5.03	P00734	9	Q16695	10.29
						P00751	5.89	P00966	5.58	P68363	2.22	P68104	9.31	P10451	2.87	Q5VTE0	3.25	Q9BQE3	7.57	Q9BQE3	3.79	P09210	6.76	P27169	4.79	Q01546	8.93	P84243	10.29
						Q9BQE3	5.79	Q06830	5.53	Q71U36	2.22	P60660	8.61	P06396	2.69	P68104	3.25	P68363	7.54	P0DPH8	3.78	P31947	6.45	P04196	4.76	P80511	8.7	P68431	10.29
						Q58FF8	5.77	Q71DI3	5.15	Q9UKU9	1.83	P02743	8.07	P04004	2.51	P02787	2.58	Q71U36	7.54	Q6PEY2	3.78	P00734	6.43	P06396	4.73	P10599	8.57	P62258	10.2
						P68363	5.76	Q16695	5.15	P08729	1.49	P0DOX7	7.94	P00738	2.46	P10909	2	P00918	7.31	P0DPH7	3.78	P62258	6.27	P00738	4.43	P02763	8.46	Q13268	9.64
						Q71U36	5.76	P84243	5.15	P02751	0.4	Q05639	7.78	P22891	2.25	Q05639	1.73	P02787	7.31	P68363	3.77	P02788	5.92	P21266	4	P05546	8.22	P07900	9.56
						P00966	5.58	P68431	5.15			P62805	7.77	Q9UKU9	1.83	P02748	1.61	P00751	7.2	Q71U36	3.77	P07900	5.87	P0CG47	3.93	P31946	8.13	P01591	9.43
						Q06830	5.53	P01591	5.03			P00739	7.76	P08238	1.66	P02788	1.41	Q58FF7	7.2	Q58FF7	3.52	P02760	5.68	Q9UKU9	3.65	P60174	8.03	Q9BQE3	9.13
						P02788	5.49	P02787	5.01			P02788	7.61	P07900	1.64	P12111	0.57	O00187	7.14	P00918	3.46	P00966	5.58	P00966	3.64	P00966	8.01	O95865	9.12
						P05546	5.01	P00751	4.84			P01042	7.3					P78386	6.9	P01008	3.45	Q06830	5.53	P07602	3.63	P01008	7.97	P68363	9.09
						P02787	5.01	P23528	4.82			Q16772	7.21					P05546	6.81	P15428	3.38	P06396	4.86	Q16772	3.6	Q05639	7.78	Q71U36	9.09
						P22891	4.5	P02790	4.76			Q7RTV2	7.21					P31946	6.5	P00734	3.38	P61626	4.73	Q7RTV2	3.6	P02788	7.75	P02763	8.46
						P19013	4.42	P19013	4.42			P08263	7.21					P06396	5.88	P01024	3.31	P19013	4.42	P08263	3.6	P31947	7.66	P61769	8.4
						Q8N1N4	4.23	P02788	4.37			P09210	7.21					P11142	4.95	Q16772	3.15	Q9BQE3	4.23	P09210	3.6	Q9BQE3	7.57	P10451	8.28
						P0DPH8	3.78	Q8N1N4	4.23			P23528	6.63					P78385	4.87	Q7RTV2	3.15	Q8N1N4	4.23	P13727	3.6	P68363	7.54	P00966	8.01
						Q6PEY2	3.78	Q16772	4.05			P00734	6.43					P27169	4.79	P08263	3.15	P68363	4.21	P02743	3.59	Q71U36	7.54	P04040	7.97
						P0DPH7	3.78	Q7RTV2	4.05			P01008	6.03					P00734	4.5	P09210	3.15	Q71U36	4.21	P19827	3.51	P00918	7.31	Q05639	7.78
						P07602	3.63	P08263	4.05			Q7Z5L0	5.94					P13639	4.31	P62258	3.14	A5A3E0	3.63	P00918	3.46	P02787	7.31	P02788	7.75
						P02743	3.59	P09210	4.05			P00966	5.58					P0DPH8	3.78	P07900	2.87	Q6S8J3	3.63	P31946	3.25	O00187	7.14	P14618	7.72
						O95865	3.51	P05164	4.03			Q06830	5.53					Q6PEY2	3.78	P10451	2.87	P07355	3.24	P31947	3.23	P62987	7.03	Q01546	7.68
						P00918	3.46	P0CG47	3.93			Q71DI3	5.15					P0DPH7	3.78	P20160	2.79	A6NMY6	3.24	P62258	3.14	P20160	6.77	P31946	7.32
						P31946	3.25	Q9BQE3	3.79			Q16695	5.15					P01008	3.66	P02760	2.27	P02748	3.04	A6NCN2	3.14	Q7RTV2	6.76	O00187	7.14
						P31947	3.23	P0DPH8	3.78			P84243	5.15					A5A3E0	3.63	P0CG39	2.22	Q14624	3.01	P19013	3.08	P22891	6.75	P07602	7.06
						P62258	3.14	Q6PEY2	3.78			P68431	5.15					Q6S8J3	3.63	A5A3E0	2.14	P10451	2.87	P02748	3.04	P12035	6.69	P05546	6.81
						P08238	3.04	P0DPH7	3.78			P02787	5.01					Q16772	3.6	Q6S8J3	2.14	P02751	2.66	P78385	3.04	A6NCN2	6.67	P02748	6.8
						P10451	2.87	P68363	3.77			P02790	4.76					Q7RTV2	3.6	P0CG38	2.14	P05164	2.42	P78386	2.96	P19013	6.54	P20160	6.77
						A5A3E0	2.7	Q71U36	3.77			P22891	4.5					P08263	3.6	P05546	1.8	P0DPH8	2.22	P10451	2.87	O95865	6.32	P12035	6.69
						Q6S8J3	2.7	P06396	3.71			P06396	3.71					P09210	3.6	P14618	1.69	Q6PEY2	2.22	P60174	2.81	P62258	6.27	P23528	6.63
						P06396	2.69	P02743	3.59			P07602	3.63					Q14624	3.33	P02748	1.61	P0DPH7	2.22	P20160	2.79	P07355	6.19	P04196	5.9
						P04196	2.67	P78386	3.55			O95865	3.51					P02748	3.04	P78385	1.42	P0CG39	2.22	P02751	2.75	A6NMY6	6.19	Q12805	5.88
						Q04828	2.48	P00918	3.46			P00918	3.46					P10451	2.87	P78386	1.38	P0CG38	2.14	P02788	2.68	P62979	5.77	P06396	5.88
						P42330	2.48	P08238	3.45			P04040	3.42					P20160	2.79	P11142	1.24	P14618	2.07	P08238	2.62	Q14624	5.59	P19013	5.77
						P02790	2.38	P07900	3.42			Q58FF8	3.15					P02751	2.7	P06396	1.15	P11142	1.7	P07900	2.6	P07602	4.96	P11142	5.57
						P02751	2.34	P31946	3.25			P10451	2.87					P05164	2.55	P05164	1.07	P14543	1.44	P02787	2.58	P78385	4.87	Q06830	5.53
						P02760	2.27	P31947	3.23			P12111	2.8					P02760	2.27	P13639	0.93	P78385	1.42	P02790	2.38	P02790	4.76	Q14624	5.38
						P14618	2.07	Q58FF8	3.15			A5A3E0	2.7					P0CG39	2.22	Q14624	0.86	P78386	1.38	P00739	2.3	P78386	4.73	P02787	5.3
						Q12805	1.83	P62258	3.14			Q6S8J3	2.7					P0CG38	2.14	P14543	0.8	P13639	1.17	P02760	2.27	P61626	4.73	Q04828	5.26
						P07900	1.64	P02748	3.04			P04196	2.67					P14543	0.8	P02751	0.4	P01833	1.05	P22891	2.25	P04196	4.57	P42330	5.26
						P68366	1.56	P10451	2.87			P02760	2.27					P35579	0.77	P35579	0.36	P35579	1.02	Q9BQE3	2.23	P01011	4.26	Q9UKU9	5.07
						P78385	1.42	A5A3E0	2.7			P12110	1.96					Q9UBC9	57.4	Q9UBC9	37.87	P01834	51.4	P68363	2.22	Q12805	4.06	P00734	4.98
						P78386	1.38	Q6S8J3	2.7			Q9UKU9	1.83					P01834	51.4	P04083	24.86	P0DOX7	17.29	Q71U36	2.22	P0CG47	3.93	P02790	4.76
						P0CG39	1.25	P02751	2.38			P14618	1.69					P01036	48.94	P0DTE8	20.16	P60660	16.56	P0DPH8	2.22	P01133	3.89	P00558	4.56
						P02461	1.23	P02760	2.27			P08238	1.66					P01037	43.97	P0DTE7	20.16	P23528	11.45	Q6PEY2	2.22	P0DPH8	3.78	P22891	4.5
						P0CG38	1.21	P01833	2.23			P07900	1.64					P04083	37.28	P0DUB6	20.16	P00739	11.21	P0DPH7	2.22	Q6PEY2	3.78	P02751	4.4
						P01833	1.18	Q14624	2.04			P68366	1.56					P0DTE8	31.7	P19961	20.16	P04040	9.87	P0CG39	2.22	P0DPH7	3.78	P01011	4.26
						P19827	1.1	P02461	1.98			P35579	1.38					P0DTE7	31.7	P04746	20.16	Q13268	9.64	Q14624	2.15	P06396	3.71	P30041	4.02
						P01133	0.91	P06733	1.84			P05164	1.34					P0DUB6	31.7	P01591	16.98	P00738	9.61	A5A3E0	2.14	Q9UKU9	3.65	P05164	3.89
						P14543	0.8	Q12805	1.83			P0CG39	1.25					Q96DA0	28.85	Q96DR5	14.06	P80511	8.7	Q6S8J3	2.14	A5A3E0	3.63	P0DPH8	3.78
						P35579	0.51	Q9UKU9	1.83			P0CG38	1.21					Q96DR5	27.71	Q5VSP4	13.58	P01042	8.54	P0CG38	2.14	Q6S8J3	3.63	Q6PEY2	3.78
								P68366	1.56			Q99715	1.18					P19961	26.42	P12273	13.01	P62987	7.03	P01011	2.13	P13727	3.6	P0DPH7	3.78
								P78385	1.42			P35555	1.15					P01591	25.79	P25311	12.75	Q7Z5L0	5.94	P01133	1.91	P02743	3.59	Q8N1N4	3.65
								P0CG48	1.31			P19827	1.1					P04746	23.87	P31025	12.5	Q12805	5.88	P14543	1.44	P14618	3.58	P0CG48	3.65
								P0CG39	1.25			P01133	0.91					P09228	23.4	P10599	12.38	P62979	5.77	Q8N1N4	1.35	P19827	3.51	A5A3E0	3.63
								P0CG38	1.21			P14543	0.8					P12273	23.29	P04080	12.24	P07602	5.73	P0CG48	1.31	P01833	3.4	Q6S8J3	3.63
								P19827	1.1									P31151	22.77	Q6P5S2	11.21	P60174	5.22	P05164	1.07	P68366	3.35	P13727	3.6
								P01133	0.91									P25311	22.48	P01036	10.64	P02790	4.76	P02458	0.94	P04040	3.23	P02743	3.59
								P14543	0.8									P10599	20.95	P09228	10.64	P05154	4.68	P02461	0.75	P02748	3.04	A6NCN2	3.14
								P0C0L5	0.57									Q01469	20	P23280	10.06	P22891	4.5			Q8N1N4	2.88	P78385	3.04
								P0C0L4	0.57									P62987	19.53	P03973	9.09	P01011	4.26			P10451	2.87	P01133	2.98
																		P04080	19.39	P80511	8.7	P0CG47	3.93			P02751	2.75	P78386	2.96
																		P0DOX7	17.29	P47929	8.09	P13727	3.6			P06733	2.53	P02458	2.96
																		P60660	16.56	Q96DA0	6.73	P02743	3.59			P02760	2.27	P60174	2.81
																		P01040	16.33	Q08188	5.48	O95865	3.51			P08697	2.24	P19827	2.41
																		P62979	16.03	P06870	4.96	P19827	3.29			P0CG39	2.22	P02760	2.27
																		P03973	15.91	Q8TAX7	4.24	Q04828	2.79			P02458	2.15	P08697	2.24
																		P00738	14.53	P30041	4.02	P42330	2.79			P0CG38	2.14	P01833	2.23
																		P47929	13.97	P02743	3.59	P06733	2.53			P00558	1.92	P0CG39	2.22
																		Q5VSP4	13.58	P01871	3.38	P01133	2.32			P35579	1.79	P0CG38	2.14
																		Q08188	13.42	P0DOX6	2.78	P04196	2.1			P11142	1.7	P35579	1.89
																		P23280	12.99	P68366	1.56	Q8WZ75	1.79			P11021	1.68	P11021	1.68
																		P31025	12.5	Q9UBG3	1.41	P11021	1.68			P02461	1.57	P68366	1.56
																		P23528	11.45	P14923	1.21	P02545	1.51			P14543	1.44	P14543	1.44
																		Q6P5S2	11.21	Q13835	1.07	P0CG48	1.31			P0CG48	1.31	P0C0L5	1.09
																		P0CG47	10.92	Q9HC84	0.99	P02461	1.23			P13639	1.17	P0C0L4	1.09
																		P06733	10.14	Q09666	0.78	P0C0L5	1.15			P05164	1.07	Q8WZ75	0.99
																		P01871	9.92	P15924	0.63	P0C0L4	1.15			Q8WZ75	0.99	P13639	0.93
																		Q13268	9.64	P98088	0.16					P15924	0.31
																		P06870	8.78							Q15149	0.23
																		P61769	8.4
																		P14923	8.32
																		P0DOX6	8.16
																		P01042	8.07
																		P30041	8.04
																		P60174	8.03
																		P00739	7.76
																		P07602	7.06
																		A6NCN2	6.67
																		P01011	6.38
																		Q8TAX7	6.37
																		P15924	6.2
																		Q7Z5L0	5.94
																		Q12805	5.88
																		P02545	5.72
																		P02790	4.76
																		P11021	4.74
																		Q8TDL5	4.55
																		P22891	4.5
																		Q9UBG3	4.04
																		Q9UKU9	3.65
																		P0CG48	3.65
																		P13727	3.6
																		O95865	3.51
																		P68366	3.35
																		Q9HC84	2.83
																		P04196	2.67
																		Q13835	2.54
																		P19827	2.2
																		P00558	1.92
																		Q8WZ75	1.79
																		P04040	1.71
																		P01133	1.57
																		Q09666	1.02
																		O60437	0.85
																		P0C0L5	0.52
																		P0C0L4	0.52
																		P98088	0.51

## Sheet: Table S4
Table S4. List of identified proteins in salivary glands samples, processed according different variants of lysis protocol, applying various sonication amplitude values.
without sonication						0.25						0.5						0.75						1										peptides			proteins			missed cleavage #1 (%)	missed cleavage #2 (%)	missed cleavage #3 (%)
Accession	Coverage(%) - rep 1	Accession	Coverage(%) - rep 2	Accession	Coverage(%) - rep 3	Accession	Coverage(%) - rep 1	Accession	Coverage(%) - rep 2	Accession	Coverage(%) - rep 3	Accession	Coverage(%) - rep 1	Accession	Coverage(%) - rep 2	Accession	Coverage(%) - rep 3	Accession	Coverage(%) - rep 1	Accession	Coverage(%) - rep 2	Accession	Coverage(%) - rep 3	Accession	Coverage(%) - rep 1	Accession	Coverage(%) - rep 2	Accession	Coverage(%) - rep 3					# (median)	(-)SD	(+)SD	# (median)	(-)SD	(+)SD
P68871	82.99	P68871	82.99	P68871	82.99	A0A0B4J2D5	6.72	A0A0B4J2D5	6.72	A0A0B4J2D5	6.72	A0A075B6H7	7.76	A0A075B6H7	7.76	A0A075B6H7	7.76	A0A0B4J2D5	6.72	A0A0B4J2D5	2.99	A0A0B4J2D5	6.72	A0A075B6H7	7.76	A0A075B6H7	7.76	A0A075B6H7	7.76				without sonication	3826	932	302	794	72	22	2.64	2.9	2.86
P02042	70.07	P02042	70.07	P02042	70.07	A0A2R8Y4L2	3.64	A0A2R8Y4L2	12	A0A2R8Y4L2	9.09	A0A0B4J2D5	6.72	A0A0B4J2D5	2.99	A0A0B4J2D5	2.99	A0A2R8Y4L2	6.55	A0A2R8Y4L2	6.55	A0A2R8Y4L2	6.55	A0A2R8Y4L2	3.64	A0A2R8Y4L2	2.91	A0A2R8Y4L2	19.27				0.25	4348	50	28	874	5	16	4.8758	5.50731	5.21173
P69905	63.38	P01834	60.75	P02768	67.16	A0A8I5KQE6	25.76	A0A8I5KQE6	20	A0A8I5KQE6	20	A0A8I5KQE6	14.24	A0A8I5KQE6	16.27	A0A8I5KQE6	16.61	A0A8I5KQE6	16.27	A0A8I5KQE6	20	A0A8I5KQE6	20	A0A8I5KQE6	16.27	A0A8I5KQE6	12.88	A0A8I5KQE6	16.27				0.5	3777	408	923	825	12	71	4.12585	4.34207	5.91489
P08670	62.02	P08727	60.75	P08670	64.16	A6NHG4	11.19	A6NHG4	11.19	A6NHG4	17.16	A6NMY6	32.15	A6NMY6	34.51	A6NMY6	39.82	A6NMY6	39.82	A6NMY6	39.82	A6NMY6	35.1	A6NMY6	34.51	A6NMY6	35.1	A6NMY6	39.82				0.75	3847	246	111	837	12	6	4.2193	4.49701	5.02638
P01834	60.75	Q96A32	56.21	P60709	64	A6NMY6	39.82	A6NMY6	40.41	A6NMY6	39.82	B5ME19	2.95	B5ME19	5.14	B5ME19	3.17	B2RPK0	6.16	B2RPK0	7.11	B2RPK0	7.11	B2RXH8	7.51	B2RXH8	3.41	B2RXH8	10.58				1	4149	1189	193	855	103	20	4.86864	3.44595	6.44864
P60174	60.64	P08670	56.01	P63261	64	B2RPK0	7.11	B2RPK0	7.11	B2RPK0	7.11	B9A064	10.75	B9A064	17.76	B9A064	17.76	B2RXH8	3.41	B2RXH8	6.48	B2RXH8	3.41	B7ZW38	7.51	B7ZW38	3.41	B7ZW38	10.58
P68133	59.95	P40926	55.03	P69905	63.38	B2RXH8	3.41	B2RXH8	7.51	B2RXH8	3.41	O00148	3.51	O00148	3.98	O00148	5.85	B7ZW38	3.41	B7ZW38	6.48	B7ZW38	3.41	B9A064	26.64	B9A064	26.64	B9A064	17.76
P61604	59.8	P0DTE8	54.21	P40926	61.54	B5ME19	5.03	B5ME19	3.17	B5ME19	3.28	O00159	2.45	O00159	5.46	O00159	12.61	B9A064	10.75	B9A064	10.75	B9A064	10.75	O00159	6.3	O00159	2.45	O00159	3.95
P0DTE8	59.1	P0DTE7	54.21	Q96A32	60.95	B7ZW38	3.41	B7ZW38	7.51	B7ZW38	3.41	O00264	20	O00264	20	O00264	12.82	O00148	2.34	O00148	1.64	O00148	5.85	O00264	12.82	O00264	8.72	O00264	16.92
P0DTE7	59.1	P0DUB6	54.21	P01834	60.75	B9A064	17.76	B9A064	17.76	B9A064	10.75	O00299	7.05	O00299	7.05	O00299	7.05	O00159	8.84	O00159	7.24	O00159	4.99	O00468	0.39	O00468	0.39	O00468	0.39
P0DUB6	59.1	P60709	52.53	P61604	59.8	O00148	10.07	O00148	3.51	O00148	5.85	O00468	0.39	O00468	0.39	O00468	0.39	O00194	5.05	O00194	3.67	O00194	5.05	O00483	22.22	O00483	22.22	O00483	22.22
P02768	58.95	P63261	52.53	P08727	59.25	O00159	6.21	O00159	7.34	O00159	9.6	O00483	22.22	O00483	22.22	O00483	37.04	O00264	20	O00264	12.82	O00264	12.82	O14950	47.09	O14950	33.72	O14950	58.72
Q96A32	56.8	P68133	52.52	P0DTE8	58.12	O00194	5.05	O00194	13.76	O00194	5.05	O14950	23.26	O14950	47.09	O14950	58.72	O00299	11.2	O00299	7.05	O00299	3.73	O14983	5.39	O14983	4.1	O14983	5.09
P40926	56.8	P02768	50.9	P0DTE7	58.12	O00231	4.98	O00231	3.08	O00231	1.9	O14983	5	O14983	7.79	O14983	14.39	O00303	3.08	O00303	3.08	O00303	3.08	O15020	1.21	O15020	0.42	O15020	0.42
P60709	56.53	P61604	48.04	P0DUB6	58.12	O00264	20	O00264	12.82	O00264	12.82	O15020	1.21	O15020	0.46	O15020	0.88	O00483	22.22	O00483	37.04	O00483	12.35	O15144	13.67	O15144	3	O15144	13.67
P63261	56.53	P19961	47.75	P08758	57.5	O00299	7.05	O00299	7.05	O00299	3.73	O15061	2.56	O15061	2.36	O15061	3.07	O14950	58.72	O14950	47.09	O14950	33.72	O15145	10.11	O15145	3.93	O15145	17.42
P30086	56.15	P08729	45.84	P07737	55.71	O00483	22.22	O00483	37.04	O00483	37.04	O15144	7.67	O15144	5.33	O15144	3	O14983	5.59	O14983	6.09	O14983	12.29	O15173	17.49	O15173	7.62	O15173	11.21
P08727	55.75	P07737	45.71	P60660	55.63	O14773	1.24	O14773	2.49	O14773	2.49	O15173	11.21	O15173	11.21	O15173	17.49	O15020	1.72	O15020	0.84	O15020	0.42	O15260	10.41	O15260	3.72	O15260	3.72
P60660	54.3	P04746	45.21	P07355	53.98	O14950	47.09	O14950	58.72	O14950	52.33	O15260	3.72	O15260	10.41	O15260	10.41	O15061	2.36	O15061	2.88	O15061	2.3	O43175	19.32	O43175	19.7	O43175	22.7
P07355	53.98	P05787	44.1	P19961	52.84	O14983	6.79	O14983	9.89	O14983	12.89	O43175	19.7	O43175	18.76	O43175	28.71	O15144	6	O15144	7.67	O15144	3	O43390	1.26	O43390	1.26	O43390	10.11
P19961	53.82	P69905	42.96	P02675	52.75	O15020	1.3	O15020	0.84	O15020	1.3	O43390	2.53	O43390	2.53	O43390	7.27	O15145	10.11	O15145	10.11	O15145	10.11	O43707	24.15	O43707	11.86	O43707	24.26
P62805	50.49	P05976	42.27	P68133	52.25	O15061	3.39	O15061	1.79	O15061	2.88	O43707	11.86	O43707	17.89	O43707	25.14	O15173	11.21	O15173	17.49	O15173	17.49	O43776	4.2	O43776	2.19	O43776	4.56
P02675	49.49	P30086	42.25	P62805	51.46	O15144	6	O15144	10.67	O15144	7.67	O43813	2.01	O43813	2.01	O43813	2.01	O15230	0.46	O15230	0.49	O15230	0.24	O60240	7.47	O60240	2.11	O60240	2.11
P05787	49.48	P60174	42.17	P07437	51.35	O15145	10.11	O15145	10.11	O15145	10.11	O60240	4.02	O60240	6.9	O60240	4.02	O15260	3.72	O15260	3.72	O15260	3.72	O60361	26.28	O60361	25.55	O60361	26.28
P05976	49.48	P02675	41.55	P05787	49.48	O15173	17.49	O15173	17.49	O15173	11.21	O60361	25.55	O60361	25.55	O60361	37.96	O43175	21.01	O43175	19.7	O43175	18.39	O60506	1.28	O60506	1.28	O60506	10.75
P08729	47.97	P0DOY3	41.51	P05976	49.48	O15230	1.27	O15230	0.89	O15230	0.24	O60506	4.33	O60506	4.65	O60506	9.15	O43390	1.26	O43390	3.16	O43390	3.16	O60763	1.98	O60763	2.81	O60763	1.98
P02679	47.24	P0DOY2	41.51	P14854	47.67	O15260	10.41	O15260	10.41	O15260	3.72	O60763	2.91	O60763	2.91	O60763	4.16	O43707	22.94	O43707	19.1	O43707	18.33	O60812	7.51	O60812	3.41	O60812	10.58
P04406	47.16	P07355	41.3	Q99880	47.62	O15511	7.95	O15511	5.3	O15511	7.95	O60814	41.27	O60814	41.27	O60814	41.27	O43813	2.01	O43813	2.01	O43813	2.01	O60814	41.27	O60814	41.27	O60814	42.86
P04746	46.18	P62805	40.78	Q99877	47.62	O43175	22.89	O43175	29.46	O43175	26.83	O75083	7.1	O75083	7.1	O75083	6.93	O60240	6.7	O60240	4.98	O60240	4.02	O75083	7.1	O75083	7.26	O75083	8.58
P23396	46.09	P04406	40	P58876	47.62	O43390	6.48	O43390	3.32	O43390	7.27	O75131	3.35	O75131	5.03	O75131	3.35	O60361	25.55	O60361	32.85	O60361	25.55	O75131	5.03	O75131	5.4	O75131	3.35
P07737	45.71	P62937	38.79	P62807	47.62	O43707	21.08	O43707	22.5	O43707	18.55	O75323	8.04	O75323	3.15	O75323	5.24	O60506	1.28	O60506	3.21	O60506	4.98	O75323	3.15	O75323	3.15	O75323	3.15
P06576	45.37	P05109	38.71	P57053	47.62	O43776	4.2	O43776	4.2	O43776	4.2	O75367	5.42	O75367	7.86	O75367	5.42	O60763	2.91	O60763	3.95	O60763	3.85	O75367	7.86	O75367	5.42	O75367	13.28
Q06830	45.23	P62241	38.46	Q99879	47.62	O60361	25.55	O60361	26.28	O60361	37.96	O75368	30.7	O75368	30.7	O75368	21.93	O60812	3.41	O60812	6.48	O60812	3.41	O75368	30.7	O75368	21.93	O75368	21.93
P48047	44.6	P06576	38	O60814	47.62	O60506	4.49	O60506	5.46	O60506	4.98	O75369	4.27	O75369	5.23	O75369	6.61	O60814	41.27	O60814	41.27	O60814	41.27	O75369	4.15	O75369	5.42	O75369	5.88
P63104	43.27	P48735	37.83	Q93079	47.62	O60763	5.2	O60763	4.78	O60763	5.72	O75390	11.59	O75390	13.73	O75390	19.1	O75083	8.58	O75083	8.58	O75083	8.58	O75390	9.01	O75390	8.15	O75390	12.23
Q96IX5	43.1	P60660	37.75	Q5QNW6	47.62	O60812	3.41	O60812	7.51	O60812	3.41	O75396	4.65	O75396	13.95	O75396	18.14	O75131	3.35	O75131	3.35	O75131	3.35	O75396	10.23	O75396	10.23	O75396	10.23
P04083	42.2	P04792	37.56	P60174	47.39	O60814	41.27	O60814	41.27	O60814	41.27	O75489	4.92	O75489	14.02	O75489	14.02	O75323	3.15	O75323	5.24	O75323	3.15	O75489	9.85	O75489	4.92	O75489	9.85
P0DOY3	41.51	P00558	37.17	P30044	47.2	O75083	6.93	O75083	8.58	O75083	8.58	O75746	7.67	O75746	10.62	O75746	10.77	O75367	5.42	O75367	5.42	O75367	7.86	O75746	5.6	O75746	3.69	O75746	2.51
P0DOY2	41.51	P15531	36.84	P04406	47.16	O75131	7.08	O75131	7.08	O75131	8.38	O75874	4.83	O75874	6.52	O75874	4.83	O75368	21.93	O75368	30.7	O75368	21.93	O75874	6.52	O75874	4.83	O75874	4.83
Q99880	41.27	Q06830	36.68	P23527	46.83	O75323	7.69	O75323	5.24	O75323	15.38	O75891	11.2	O75891	9.98	O75891	17.07	O75369	6.73	O75369	6.11	O75369	6.11	O75891	13.08	O75891	1.88	O75891	1.88
Q99877	41.27	P02679	36.42	Q16778	46.83	O75340	9.42	O75340	4.19	O75340	9.42	O75915	9.57	O75915	9.57	O75915	19.68	O75390	10.52	O75390	13.95	O75390	13.95	O75915	9.57	O75915	3.72	O75915	19.68
P58876	41.27	P22392	36.18	P06899	46.83	O75367	7.86	O75367	7.86	O75367	5.42	O75947	35.4	O75947	22.36	O75947	48.45	O75396	18.14	O75396	10.23	O75396	13.95	O75947	37.89	O75947	22.36	O75947	50.93
P62807	41.27	P13647	35.93	P33778	46.83	O75368	21.93	O75368	21.93	O75368	10.53	O94874	1.26	O94874	1.26	O94874	1.39	O75477	3.45	O75477	3.45	O75477	3.45	O94905	8.85	O94905	2.36	O94905	6.49
P23527	41.27	P07437	35.81	P23284	46.76	O75369	8.8	O75369	4.11	O75369	6.96	O94905	8.85	O94905	2.36	O94905	8.85	O75489	14.02	O75489	14.02	O75489	14.02	O95716	15.53	O95716	3.65	O95716	15.53
P57053	41.27	P25705	35.44	P30086	46.52	O75390	11.59	O75390	11.37	O75390	7.73	O95716	8.68	O95716	13.7	O95716	15.53	O75746	5.16	O75746	7.52	O75746	3.69	O95831	3.26	O95831	3.43	O95831	3.92
Q16778	41.27	P23284	35.19	P23396	46.09	O75396	14.42	O75396	14.42	O75396	18.14	O95831	4.57	O95831	6.69	O95831	6.69	O75874	4.83	O75874	7	O75874	7	P00325	12.8	P00325	9.6	P00325	9.6
P06899	41.27	P05783	34.42	P07237	45.87	O75477	3.45	O75477	3.45	O75477	3.45	P00325	11.73	P00325	14.93	P00325	17.6	O75891	12.31	O75891	10.86	O75891	6.76	P00326	7.47	P00326	9.6	P00326	7.47
Q99879	41.27	Q9NZT1	34.25	P08729	45.84	O75489	14.02	O75489	16.67	O75489	14.02	P00326	9.6	P00326	9.6	P00326	15.47	O75915	9.57	O75915	9.57	O75915	9.57	P00338	20.78	P00338	14.46	P00338	18.37
O60814	41.27	P02533	34.11	P35232	45.59	O75746	8.55	O75746	6.34	O75746	7.37	P00338	20.78	P00338	17.47	P00338	24.7	O75947	34.16	O75947	27.95	O75947	27.95	P00352	35.33	P00352	23.15	P00352	22.95
Q93079	41.27	P06733	34.1	P04746	45.21	O75874	6.28	O75874	6.28	O75874	8.7	P00352	25.55	P00352	26.15	P00352	31.74	O75964	6.8	O75964	12.62	O75964	19.42	P00367	11.29	P00367	10.93	P00367	12.01
Q5QNW6	41.27	P23396	33.74	Q9NZT1	45.21	O75891	11.64	O75891	12.86	O75891	13.75	P00367	11.65	P00367	12.9	P00367	13.8	O94905	8.85	O94905	8.85	O94905	8.85	P00387	7.64	P00387	3.65	P00387	9.97
P33778	41.27	P62987	33.59	P14618	45.01	O75915	9.57	O75915	13.83	O75915	9.57	P00387	3.65	P00387	7.97	P00387	9.97	O95716	15.53	O95716	8.68	O95716	8.68	P00403	11.89	P00403	11.89	P00403	11.89
P09211	40.95	P23527	33.33	Q06830	44.72	O75947	27.95	O75947	58.39	O75947	45.34	P00403	11.89	P00403	11.89	P00403	20.7	O95831	6.69	O95831	6.69	O95831	6.69	P00441	23.38	P00441	15.58	P00441	15.58
P23284	40.28	Q16778	33.33	Q13885	44.27	O75964	10.68	O75964	19.42	O75964	10.68	P00441	15.58	P00441	15.58	P00441	23.38	P00325	11.73	P00325	14.93	P00325	14.93	P00505	26.05	P00505	20.93	P00505	26.05
P09382	40	P06899	33.33	P01857	44.11	O94905	8.85	O94905	6.49	O94905	8.85	P00488	0.96	P00488	3.14	P00488	1.64	P00326	9.6	P00326	9.6	P00326	9.6	P00558	37.17	P00558	31.65	P00558	37.17
A6NMY6	39.53	P33778	33.33	P15531	43.42	O95336	4.65	O95336	4.65	O95336	7.75	P00505	17.67	P00505	24.42	P00505	27.91	P00338	20.78	P00338	20.78	P00338	20.78	P00738	17.24	P00738	23.15	P00738	14.53
P48735	38.94	Q8N257	33.33	P31949	42.86	O95716	15.53	O95716	19.18	O95716	15.53	P00558	36.21	P00558	31.18	P00558	35.97	P00352	23.75	P00352	29.54	P00352	27.94	P00739	6.9	P00739	13.79	P00739	7.76
P13647	38.81	Q99880	32.54	P22392	42.76	O95831	6.69	O95831	5.06	O95831	6.69	P00568	10.82	P00568	10.82	P00568	4.64	P00367	7.71	P00367	11.65	P00367	10.04	P00915	21.46	P00915	24.52	P00915	26.82
P05109	38.71	Q99877	32.54	P25705	42.13	P00325	14.93	P00325	11.73	P00325	14.93	P00738	13.55	P00738	11.33	P00738	18.23	P00387	7.97	P00387	3.65	P00387	3.65	P00918	15.38	P00918	15.38	P00918	16.92
P05783	38.14	P58876	32.54	P06576	41.97	P00326	9.6	P00326	9.6	P00326	9.6	P00739	10.34	P00739	6.9	P00739	8.05	P00403	11.89	P00403	11.89	P00403	11.89	P01008	5.82	P01008	6.9	P01008	7.33
Q9UKX2	38.12	P62807	32.54	P07108	41.38	P00338	23.49	P00338	28.31	P00338	21.99	P00915	21.46	P00915	21.46	P00915	24.52	P00441	15.58	P00441	15.58	P00441	15.58	P01009	18.18	P01009	8.61	P01009	19.38
Q71UM5	38.1	P57053	32.54	P48735	41.37	P00352	24.15	P00352	36.53	P00352	29.54	P00918	15.38	P00918	18.08	P00918	16.92	P00488	3.14	P00488	0.96	P00488	0.96	P01011	6.38	P01011	6.38	P01011	4.02
P02545	37.8	Q99879	32.54	Q8N257	41.27	P00367	12.19	P00367	10.57	P00367	13.08	P01008	4.31	P01008	4.09	P01008	10.56	P00505	21.16	P00505	21.16	P00505	17.67	P01023	4.48	P01023	4.48	P01023	5.02
P07237	37.2	O60814	32.54	P09211	40.95	P00387	3.65	P00387	13.95	P00387	7.97	P01009	10.29	P01009	14.59	P01009	10.29	P00558	37.17	P00558	31.41	P00558	35.97	P01024	3.07	P01024	3.85	P01024	4.15
P00558	37.17	Q93079	32.54	P05783	40.93	P00403	11.89	P00403	20.7	P00403	20.7	P01011	6.38	P01011	4.02	P01011	4.02	P00568	10.82	P00568	8.25	P00568	4.64	P01037	20.57	P01037	25.53	P01037	31.91
P35232	37.13	Q5QNW6	32.54	P06733	40.55	P00441	15.58	P00441	31.17	P00441	15.58	P01023	3.87	P01023	3.26	P01023	5.02	P00738	9.11	P00738	11.58	P00738	8.37	P01591	18.87	P01591	14.47	P01591	9.43
O00483	37.04	P09211	32.38	P62258	40.39	P00505	23.26	P00505	24.42	P00505	20.7	P01024	3.61	P01024	2.65	P01024	7.28	P00739	4.31	P00739	4.31	P00739	4.31	P01834	60.75	P01834	60.75	P01834	60.75
P62937	36.97	P32119	32.32	P19105	40.35	P00558	35.97	P00558	35.97	P00558	35.97	P01591	5.03	P01591	5.03	P01591	14.47	P00915	18.01	P00915	15.33	P00915	17.62	P01857	33.58	P01857	30.08	P01857	32.83
P05091	36.94	A6NMY6	32.15	P02545	40.21	P00568	10.82	P00568	10.82	P00568	10.82	P01833	1.18	P01833	1.05	P01833	3.27	P00918	21.54	P00918	15.38	P00918	10.77	P01859	20	P01859	20	P01859	24.05
P62258	36.86	P01857	32.08	P04083	40.17	P00738	17.24	P00738	12.56	P00738	14.53	P01834	32.71	P01834	60.75	P01834	79.44	P01008	8.84	P01008	5.39	P01008	6.9	P01861	18.43	P01861	18.43	P01861	20.45
P11021	36.85	P68366	31.7	O14950	40.12	P00739	6.9	P00739	5.46	P00739	7.76	P01857	23.31	P01857	33.58	P01857	37.59	P01009	16.03	P01009	10.29	P01009	10.53	P01871	4.01	P01871	10.55	P01871	7.38
P15531	36.84	Q9UKX2	31.38	Q01995	39.8	P00915	21.46	P00915	15.33	P00915	21.46	P01859	15.7	P01859	15.7	P01859	20	P01011	6.38	P01011	6.38	P01011	6.38	P01876	27.39	P01876	26.63	P01876	24.87
P02538	36.7	P62249	30.82	P63104	39.59	P00918	16.92	P00918	21.54	P00918	21.54	P01861	10.86	P01861	16.41	P01861	20.45	P01023	3.32	P01023	2.99	P01023	2.99	P01903	25.59	P01903	7.48	P01903	34.65
P48668	36.7	P06732	30.71	A6NMY6	39.53	P00966	1.94	P00966	3.16	P00966	1.94	P01871	5.06	P01871	7.38	P01871	18.14	P01024	5.29	P01024	4.51	P01024	4.21	P02042	62.59	P02042	61.9	P02042	84.35
P30044	36.45	P04083	30.06	P0DOX5	39.2	P01008	4.96	P01008	5.39	P01008	5.39	P01876	22.11	P01876	19.35	P01876	24.87	P01037	12.77	P01037	12.77	P01037	20.57	P02452	13.52	P02452	9.7	P02452	17.83
P22392	36.18	P21796	30.04	P13647	38.98	P01009	10.29	P01009	8.61	P01009	17.7	P01903	4.33	P01903	14.17	P01903	18.9	P01591	5.03	P01591	9.43	P01591	5.03	P02461	6.89	P02461	6.07	P02461	7.57
P25705	35.99	P11021	29.97	P48047	38.97	P01011	4.02	P01011	4.02	P01011	4.02	P02042	83.67	P02042	74.83	P02042	84.35	P01833	2.23	P01833	1.05	P01833	3.14	P02511	12	P02511	4.57	P02511	4.57
P28325	35.92	P46781	29.9	P25311	38.93	P01023	1.49	P01023	4.95	P01023	2.24	P02452	11.54	P02452	15.78	P02452	15.51	P01834	60.75	P01834	60.75	P01834	60.75	P02533	34.11	P02533	31.36	P02533	35.38
Q8N257	35.71	P07237	29.72	P05109	38.71	P01024	5.65	P01024	4.45	P01024	2.95	P02461	6.89	P02461	6.07	P02461	6.68	P01857	25.31	P01857	33.58	P01857	23.31	P02545	39.76	P02545	32.53	P02545	45.63
P08590	35.38	P63244	29.65	P61247	38.64	P01037	20.57	P01037	33.33	P01037	20.57	P02511	12	P02511	16.57	P02511	26.86	P01859	20	P01859	20	P01859	20	P02585	42.5	P02585	11.88	P02585	14.38
P08758	35.31	Q04695	29.63	Q99497	38.62	P01591	9.43	P01591	5.03	P01591	5.03	P02533	36.02	P02533	36.65	P02533	46.61	P01861	16.41	P01861	18.43	P01861	12.88	P02647	29.21	P02647	11.24	P02647	31.09
P14618	34.46	P10599	29.52	P23528	38.55	P01833	2.09	P01833	2.23	P01833	3.27	P02545	38.1	P02545	37.05	P02545	43.98	P01871	7.38	P01871	3.38	P01871	5.06	P02671	9.12	P02671	8.43	P02671	13.86
P30041	34.38	Q07020	29.26	P00338	38.55	P01834	60.75	P01834	60.75	P01834	60.75	P02585	15.62	P02585	43.75	P02585	43.75	P01876	24.87	P01876	19.85	P01876	19.85	P02675	53.16	P02675	26.88	P02675	51.73
P06732	34.38	Q96DR5	28.92	P62241	38.46	P01857	33.58	P01857	44.11	P01857	44.11	P02647	10.11	P02647	20.6	P02647	35.21	P01903	7.48	P01903	18.9	P01903	12.2	P02679	45.47	P02679	28.26	P02679	42.38
Q9NZT1	34.25	P00918	28.85	P68366	38.39	P01859	20	P01859	20	P01859	20	P02671	10.16	P02671	7.39	P02671	13.39	P02042	60.54	P02042	74.83	P02042	61.9	P02730	8.01	P02730	4.83	P02730	7.35
P04792	34.15	P0DOX5	28.51	P51149	38.16	P01861	26.26	P01861	24.75	P01861	20.45	P02675	38.49	P02675	35.03	P02675	42.97	P02452	16.46	P02452	16.46	P02452	11.54	P02749	4.06	P02749	4.06	P02749	4.06
P30050	33.94	P07951	28.17	P30084	37.93	P01871	5.7	P01871	10.55	P01871	5.7	P02679	25.39	P02679	35.32	P02679	38.63	P02461	6.89	P02461	6.89	P02461	6.07	P02751	7.15	P02751	3.63	P02751	6.3
P63244	33.75	P30044	28.04	P09493	37.68	P01876	22.11	P01876	27.39	P01876	19.85	P02730	0.99	P02730	4.83	P02730	7.9	P02511	26.86	P02511	12	P02511	16.57	P02760	7.67	P02760	2.27	P02760	2.27
P06733	33.64	O75947	27.95	P46781	37.63	P01903	12.2	P01903	18.9	P01903	7.48	P02743	4.48	P02743	4.48	P02743	3.59	P02533	44.07	P02533	40.89	P02533	33.26	P02763	14.43	P02763	14.43	P02763	19.9
P01857	33.58	P45880	27.89	P02585	37.5	P02042	83.67	P02042	71.43	P02042	71.43	P02751	2.42	P02751	4.08	P02751	5.89	P02545	38.86	P02545	43.07	P02545	35.09	P02768	61.41	P02768	45.65	P02768	69.46
P51149	33.33	Q01995	27.86	P11021	37.16	P02452	16.19	P02452	13.59	P02452	17.83	P02760	2.27	P02760	2.27	P02760	7.67	P02585	33.75	P02585	33.75	P02585	33.75	P02787	24.07	P02787	24.93	P02787	31.38
P02533	33.05	P18124	27.82	P62937	36.97	P02461	7.5	P02461	7.37	P02461	5.25	P02763	8.46	P02763	8.46	P02763	21.39	P02647	34.46	P02647	20.6	P02647	20.6	P02788	10.85	P02788	8.73	P02788	6.34
P00352	32.34	P31949	27.62	P02679	36.64	P02511	18.29	P02511	26.86	P02511	16.57	P02768	47.62	P02768	50.41	P02768	60.26	P02671	9.82	P02671	12.47	P02671	9.58	P02790	4.33	P02790	6.28	P02790	14.29
P62241	32.21	P62979	27.56	Q9UKX2	36.22	P02533	43.64	P02533	38.56	P02533	40.89	P02774	1.48	P02774	2.95	P02774	1.48	P02675	56.01	P02675	38.29	P02675	41.14	P02792	12.57	P02792	4	P02792	12.57
P04259	32.09	P48047	27.23	P28325	35.92	P02545	41.11	P02545	42.62	P02545	41.57	P02787	17.91	P02787	16.19	P02787	27.22	P02679	44.15	P02679	36.42	P02679	42.38	P02794	18.03	P02794	9.84	P02794	18.03
P10916	31.93	P05091	27.08	P08133	35.81	P02585	43.75	P02585	43.75	P02585	43.75	P02788	7.61	P02788	5.92	P02788	7.75	P02730	6.7	P02730	7.57	P02730	3.18	P04004	7.74	P04004	1.46	P04004	7.74
P22626	31.73	P14854	26.74	Q96DR5	35.74	P02647	25.09	P02647	29.96	P02647	38.2	P02790	4.33	P02790	2.38	P02790	4.33	P02751	5.41	P02751	4.4	P02751	3.67	P04040	10.06	P04040	9.68	P04040	17.46
P09493	31.69	P12273	26.71	P45880	35.71	P02671	11.66	P02671	8.55	P02671	16.74	P02792	4	P02792	12.57	P02792	12.57	P02760	7.67	P02760	7.67	P02760	7.67	P04075	23.63	P04075	30.22	P04075	36.26
P10599	31.43	P19012	26.54	P05091	35.59	P02675	45.82	P02675	52.34	P02675	58.04	P02794	23.5	P02794	18.03	P02794	18.03	P02763	8.46	P02763	8.46	P02763	8.46	P04083	37.86	P04083	35.26	P04083	41.91
P68366	31.25	P23528	26.51	P10809	35.43	P02679	39.29	P02679	49.67	P02679	47.9	P04004	1.46	P04004	7.32	P04004	4.6	P02768	54.35	P02768	55.01	P02768	50.9	P04179	13.51	P04179	3.15	P04179	19.82
Q9H0U4	30.85	P05141	26.17	P30041	34.38	P02730	5.6	P02730	4.17	P02730	8.56	P04040	4.93	P04040	3.61	P04040	15.75	P02774	1.48	P02774	2.95	P02774	2.95	P04264	36.02	P04264	31.06	P04264	33.54
P23280	30.84	P62829	25.71	P04792	34.15	P02751	4.32	P02751	4.88	P02751	3.59	P04075	23.9	P04075	29.95	P04075	36.54	P02787	24.21	P02787	17.77	P02787	21.2	P04406	48.06	P04406	36.72	P04406	46.87
P62249	30.82	P12882	25.63	P31946	34.15	P02760	2.27	P02760	7.67	P02760	2.27	P04083	28.9	P04083	30.92	P04083	44.8	P02788	4.65	P02788	7.04	P02788	7.18	P04439	10.14	P04439	3.56	P04439	15.89
P19012	30.7	P08758	25.62	P02647	34.08	P02763	15.42	P02763	8.46	P02763	15.42	P04179	7.21	P04179	13.51	P04179	19.82	P02790	6.28	P02790	4.33	P02790	6.28	P04632	8.96	P04632	6.34	P04632	6.34
Q99497	30.69	O60361	25.55	P61204	33.7	P02768	59.61	P02768	61.08	P02768	62.23	P04181	2.28	P04181	1.82	P04181	2.28	P02792	12.57	P02792	12.57	P02792	12.57	P04746	47.36	P04746	30.53	P04746	48.73
P83731	30.57	P59665	25.53	P84077	33.7	P02774	2.95	P02774	1.48	P02774	1.48	P04264	28.88	P04264	29.81	P04264	28.73	P02794	18.03	P02794	18.03	P02794	18.03	P04792	34.15	P04792	37.56	P04792	34.15
P05026	30.36	P59666	25.53	P02533	33.69	P02787	25.21	P02787	32.66	P02787	27.65	P04406	41.79	P04406	49.25	P04406	46.27	P04040	9.3	P04040	3.42	P04040	7.4	P04843	22.24	P04843	16.14	P04843	19.44
P62820	30.24	P35232	25.37	P24752	33.49	P02788	7.18	P02788	7.75	P02788	6.06	P04632	8.58	P04632	11.19	P04632	11.19	P04075	30.22	P04075	26.1	P04075	30.22	P04844	4.75	P04844	3.96	P04844	7.13
P23528	30.12	P00352	25.35	Q04695	33.33	P02790	6.28	P02790	10.82	P02790	4.33	P04746	34.64	P04746	39.92	P04746	47.36	P04083	33.24	P04083	23.99	P04083	23.99	P05023	22.09	P05023	17.99	P05023	19.16
P21796	30.04	P25311	25.17	P62857	33.33	P02792	12.57	P02792	12.57	P02792	12.57	P04792	37.56	P04792	37.56	P04792	34.15	P04179	13.51	P04179	13.51	P04179	3.15	P05026	17.82	P05026	22.44	P05026	20.13
P61247	29.92	P08865	25.08	P30050	33.33	P02794	18.03	P02794	18.03	P02794	18.03	P04843	18.62	P04843	22.24	P04843	24.05	P04264	37.11	P04264	35.4	P04264	29.97	P05090	8.47	P05090	10.58	P05090	9.52
P46781	29.9	Q71UM5	25	P01037	33.33	P04004	4.6	P04004	7.74	P04004	4.6	P04844	1.27	P04844	3.96	P04844	7.13	P04406	44.78	P04406	45.07	P04406	45.97	P05091	29.01	P05091	21.47	P05091	29.01
P0DOX5	29.84	P30041	25	P14550	32.92	P04040	7.21	P04040	3.61	P04040	11.01	P05023	15.54	P05023	24.24	P05023	30.01	P04439	3.84	P04439	6.58	P04439	3.84	P05109	31.18	P05109	19.35	P05109	19.35
P19105	29.82	P62269	25	P00558	32.85	P04075	30.22	P04075	23.9	P04075	36.26	P05026	22.44	P05026	17.82	P05026	33.66	P04632	6.34	P04632	6.34	P04632	6.34	P05141	22.48	P05141	22.48	P05141	22.48
P00505	29.77	P42677	25	O60361	32.85	P04083	37.57	P04083	46.24	P04083	34.97	P05090	12.7	P05090	8.47	P05090	17.46	P04746	34.64	P04746	37.96	P04746	39.92	P05166	9.28	P05166	2.78	P05166	2.78
O14950	29.65	Q13885	24.94	P05388	32.49	P04179	7.21	P04179	19.82	P04179	19.82	P05091	23.98	P05091	29.01	P05091	34.24	P04792	37.56	P04792	37.56	P04792	37.56	P05387	28.7	P05387	28.7	P05387	28.7
Q6NVV1	29.41	P11142	24.92	P06732	32.28	P04264	31.52	P04264	33.54	P04264	33.39	P05109	19.35	P05109	19.35	P05109	31.18	P04843	23.06	P04843	21.09	P04843	19.44	P05388	25.87	P05388	20.19	P05388	16.09
Q07020	29.26	P02545	24.85	P05141	32.21	P04406	45.97	P04406	46.27	P04406	49.25	P05141	22.48	P05141	22.48	P05141	22.82	P04844	5.55	P04844	3.49	P04844	3.49	P05783	46.51	P05783	43.26	P05783	36.05
P49411	29.01	P10606	24.81	Q99623	32.11	P04439	3.84	P04439	3.84	P04439	7.4	P05166	3.71	P05166	7.98	P05166	2.78	P05023	23.07	P05023	23.07	P05023	24.44	P05787	51.55	P05787	48.24	P05787	50.72
P00918	28.85	P14550	24.62	P0DOY3	32.08	P04632	8.96	P04632	11.19	P04632	8.96	P05387	28.7	P05387	28.7	P05387	28.7	P05026	33.66	P05026	22.44	P05026	22.44	P05976	42.27	P05976	33.51	P05976	37.63
P07437	28.83	P01876	24.62	P0DOY2	32.08	P04746	40.9	P04746	48.14	P04746	46.97	P05388	16.09	P05388	21.77	P05388	25.87	P05090	14.29	P05090	17.46	P05090	11.64	P06396	15.22	P06396	10.61	P06396	15.73
P10809	28.8	P06702	24.56	P18085	31.67	P04792	37.56	P04792	37.56	P04792	34.15	P05413	12.78	P05413	6.77	P05413	12.78	P05091	29.01	P05091	26.31	P05091	26.31	P06576	41.97	P06576	35.92	P06576	38
P14550	28.62	P08133	24.37	P62701	31.56	P04843	21.09	P04843	21.75	P04843	23.89	P05556	2.38	P05556	7.02	P05556	1.25	P05109	19.35	P05109	19.35	P05109	31.18	P06702	24.56	P06702	11.4	P06702	24.56
Q01995	28.36	P25398	24.24	P10599	31.43	P04844	3.96	P04844	16.96	P04844	13.63	P05783	39.07	P05783	46.74	P05783	47.67	P05141	22.48	P05141	22.48	P05141	22.48	P06703	16.67	P06703	16.67	P06703	16.67
P11142	28.33	P30048	24.22	P02511	31.43	P05023	23.07	P05023	29.33	P05023	23.95	P05787	44.1	P05787	54.04	P05787	57.97	P05165	7.01	P05165	1.37	P05165	2.34	P06732	25.72	P06732	18.37	P06732	16.54
P32119	28.28	P61204	23.76	P30101	31.29	P05026	25.41	P05026	33.66	P05026	30.69	P05976	42.78	P05976	40.72	P05976	42.78	P05166	9.65	P05166	9.46	P05166	4.64	P06733	36.18	P06733	39.17	P06733	49.54
P12882	28.21	P84077	23.76	P08590	31.28	P05090	17.46	P05090	17.46	P05090	17.46	P06396	11	P06396	14.71	P06396	17.77	P05387	28.7	P05387	28.7	P05387	28.7	P06744	11.29	P06744	3.23	P06744	9.68
P25311	28.19	P19105	23.39	P62249	30.82	P05091	30.56	P05091	35.59	P05091	29.01	P06576	30.62	P06576	38.56	P06576	41.97	P05388	37.85	P05388	32.81	P05388	25.87	P06748	9.52	P06748	9.52	P06748	24.49
P02787	28.08	O14950	23.26	P62244	30.77	P05109	19.35	P05109	19.35	P05109	31.18	P06703	16.67	P06703	16.67	P06703	16.67	P05556	3.63	P05556	2.38	P05556	2.51	P06753	23.86	P06753	14.04	P06753	25.61
O75947	27.95	P00915	22.99	P19012	30.7	P05141	22.48	P05141	27.85	P05141	25.84	P06732	17.06	P06732	30.71	P06732	23.36	P05783	47.91	P05783	47.67	P05783	41.86	P06899	41.27	P06899	40.48	P06899	41.27
P45880	27.89	P04264	22.98	P83731	30.57	P05165	2.61	P05165	1.24	P05165	2.34	P06733	29.49	P06733	35.02	P06733	40.09	P05787	57.14	P05787	56.52	P05787	50.72	P07099	11.21	P07099	5.71	P07099	7.47
P04264	27.8	Q9H0U4	22.89	P21796	30.04	P05166	3.53	P05166	5.01	P05166	6.12	P06744	11.47	P06744	9.5	P06744	9.86	P05976	40.21	P05976	42.78	P05976	40.21	P07108	50.57	P07108	32.18	P07108	32.18
Q04695	27.78	Q92928	22.89	P00352	29.94	P05387	28.7	P05387	28.7	P05387	28.7	P06748	3.06	P06748	3.06	P06748	24.49	P06396	16.62	P06396	17.65	P06396	13.81	P07195	17.66	P07195	11.38	P07195	26.95
P04075	27.75	Q16698	22.69	P35579	29.9	P05388	16.09	P05388	36.91	P05388	29.97	P06753	11.23	P06753	19.65	P06753	17.19	P06576	35.92	P06576	34.59	P06576	35.73	P07205	9.83	P07205	9.83	P07205	9.83
P26447	27.72	P04075	22.53	P11142	29.88	P05556	3.63	P05556	2.51	P05556	4.51	P06899	41.27	P06899	41.27	P06899	41.27	P06702	11.4	P06702	11.4	P06702	11.4	P07237	39.17	P07237	29.53	P07237	43.5
P14406	27.71	P15880	22.53	P00505	29.77	P05783	47.67	P05783	50.47	P05783	52.09	P07099	9.01	P07099	9.23	P07099	11.43	P06703	16.67	P06703	16.67	P06703	16.67	P07305	20.62	P07305	15.46	P07305	15.46
P31949	27.62	P24752	22.48	P51884	29.59	P05787	51.14	P05787	56.11	P05787	56.11	P07195	14.37	P07195	21.86	P07195	18.86	P06732	30.71	P06732	26.25	P06732	25.2	P07327	7.73	P07327	6.67	P07327	4.53
P12235	27.18	P62820	22.44	P55084	29.54	P05976	40.72	P05976	42.27	P05976	49.48	P07205	9.83	P07205	5.52	P07205	5.52	P06733	42.86	P06733	35.02	P06733	30.18	P07339	29.13	P07339	19.66	P07339	32.28
P14625	26.9	P83731	22.29	P12235	29.53	P06396	16.62	P06396	17.52	P06396	15.73	P07237	27.56	P07237	31.69	P07237	37.6	P06744	10.04	P06744	8.6	P06744	4.3	P07355	49.56	P07355	44.25	P07355	54.57
P0DP24	26.85	P12429	21.98	Q6NVV1	29.41	P06576	31.76	P06576	41.97	P06576	41.97	P07305	15.46	P07305	20.62	P07305	15.46	P06748	19.73	P06748	9.52	P06748	9.52	P07384	6.44	P07384	2.38	P07384	7.28
P0DP23	26.85	P15090	21.97	Q07020	29.26	P06702	11.4	P06702	13.16	P06702	24.56	P07327	6.67	P07327	9.87	P07327	12.53	P06753	21.05	P06753	15.44	P06753	15.79	P07437	32.66	P07437	32.88	P07437	48.65
P0DP25	26.85	P62258	21.96	P49411	29.01	P06703	16.67	P06703	16.67	P06703	16.67	P07339	15.29	P07339	19.66	P07339	23.79	P06899	41.27	P06899	41.27	P06899	41.27	P07585	18.38	P07585	14.21	P07585	18.38
P14854	26.74	P0DOX7	21.96	P04843	28.83	P06732	25.2	P06732	25.2	P06732	28.87	P07355	41.59	P07355	49.85	P07355	54.87	P07099	7.47	P07099	7.47	P07099	5.93	P07602	10.69	P07602	9.16	P07602	9.92
P30101	26.73	P07339	21.84	P63244	28.71	P06733	40.09	P06733	46.31	P06733	46.31	P07384	9.8	P07384	3.64	P07384	10.22	P07108	22.99	P07108	9.2	P07108	32.18	P07737	55.71	P07737	45.71	P07737	73.57
P62987	26.56	P10809	21.82	P40939	28.7	P06744	8.78	P06744	11.29	P06744	12.01	P07437	31.08	P07437	32.88	P07437	38.96	P07195	14.37	P07195	17.66	P07195	14.37	P07814	1.59	P07814	0.53	P07814	0.6
P35579	26.43	P18085	21.67	P05023	28.64	P06748	12.59	P06748	21.43	P06748	24.49	P07585	14.21	P07585	14.48	P07585	18.38	P07205	9.83	P07205	5.52	P07205	5.52	P07858	4.72	P07858	7.96	P07858	13.27
P31946	26.42	P14618	21.66	P23280	28.57	P06753	22.46	P06753	23.86	P06753	23.86	P07602	10.69	P07602	8.59	P07602	8.59	P07237	43.5	P07237	33.46	P07237	35.24	P07900	13.8	P07900	13.93	P07900	18.31
P05141	26.17	P02787	21.63	P07951	28.52	P06899	41.27	P06899	41.27	P06899	41.27	P07737	45.71	P07737	35.71	P07737	73.57	P07305	15.46	P07305	15.46	P07305	15.46	P07910	18.95	P07910	9.15	P07910	27.12
Q99798	25.9	O43175	21.39	P06753	28.42	P07099	8.79	P07099	5.93	P07099	12.75	P07814	0.99	P07814	2.12	P07814	0.6	P07327	6.67	P07327	9.87	P07327	9.87	P07942	3.19	P07942	3.02	P07942	3.25
P12883	25.79	P0DP24	20.81	P32119	28.28	P07195	18.86	P07195	18.86	P07195	19.16	P07858	4.72	P07858	4.72	P07858	4.72	P07339	23.79	P07339	17.23	P07339	19.66	P07951	28.87	P07951	20.77	P07951	28.52
P0DMV9	25.74	P0DP23	20.81	P12429	28.17	P07205	5.52	P07205	5.52	P07205	5.52	P07900	16.8	P07900	16.12	P07900	19.54	P07355	49.85	P07355	53.98	P07355	49.85	P07954	7.25	P07954	9.41	P07954	10.78
P0DMV8	25.74	P0DP25	20.81	P22626	28.05	P07237	34.25	P07237	46.06	P07237	46.06	P07910	2.94	P07910	13.07	P07910	12.09	P07384	7.42	P07384	7.14	P07384	2.38	P08123	14.86	P08123	11.2	P08123	16.62
P08133	25.71	P09382	20.74	O75947	27.95	P07305	20.62	P07305	15.98	P07305	15.46	P07942	3.64	P07942	3.81	P07942	3.75	P07437	32.66	P07437	34.91	P07437	32.88	P08133	28.68	P08133	23.92	P08133	44.58
Q96DR5	25.7	P08590	20.51	P04075	27.75	P07327	9.87	P07327	6.67	P07327	9.87	P07951	18.66	P07951	30.99	P07951	30.99	P07451	6.92	P07451	3.46	P07451	6.92	P08134	4.15	P08134	4.15	P08134	4.15
O60361	25.55	P12235	20.47	P26447	27.72	P07339	19.66	P07339	24.51	P07339	26.94	P07954	3.73	P07954	9.8	P07954	11.37	P07585	18.38	P07585	18.38	P07585	18.38	P08238	11.6	P08238	15.47	P08238	20.86
P59665	25.53	Q99623	20.4	P14406	27.71	P07355	54.57	P07355	55.16	P07355	49.56	P08123	10.98	P08123	12.81	P08123	18.45	P07602	8.59	P07602	10.69	P07602	8.59	P08294	3.33	P08294	3.33	P08294	3.33
P56134	25.53	P51149	20.29	P12883	27.7	P07384	7.28	P07384	11.2	P07384	8.4	P08133	21.99	P08133	23.03	P08133	34.32	P07737	63.57	P07737	63.57	P07737	45.71	P08311	3.53	P08311	3.53	P08311	3.53
P59666	25.53	P40939	20.18	P13645	27.57	P07437	34.91	P07437	40.99	P07437	43.92	P08134	4.15	P08134	4.15	P08134	12.95	P07741	12.78	P07741	12.78	P07741	7.22	P08559	18.21	P08559	15.38	P08559	12.31
P49748	25.5	P04843	20.1	P04264	27.48	P07451	3.46	P07451	3.46	P07451	3.46	P08238	14.78	P08238	16.85	P08238	16.57	P07858	4.72	P07858	4.72	P07858	4.72	P08572	5.37	P08572	3.33	P08572	5.61
P05023	25.42	P61247	20.08	P49755	27.4	P07585	18.38	P07585	18.38	P07585	18.38	P08240	2.35	P08240	4.55	P08240	9.87	P07900	18.72	P07900	17.08	P07900	13.8	P08574	15.69	P08574	7.08	P08574	4.92
P12429	25.39	P62244	20	Q5VTE0	27.27	P07602	10.11	P07602	8.59	P07602	7.06	P08294	3.33	P08294	3.33	P08294	8.75	P07910	11.44	P07910	12.09	P07910	9.15	P08590	39.49	P08590	22.56	P08590	23.59
P60866	25.21	A0A8I5KQE6	20	P68104	27.27	P07737	55.71	P07737	73.57	P07737	63.57	P08311	3.53	P08311	3.53	P08311	8.63	P07942	4.7	P07942	4.2	P07942	3.14	P08670	63.73	P08670	49.79	P08670	78.54
P08865	25.08	P01859	20	P13639	27.27	P07741	7.22	P07741	12.78	P07741	20	P08559	12.05	P08559	15.38	P08559	20.26	P07951	26.76	P07951	18.31	P07951	24.65	P08727	78.5	P08727	53.5	P08727	57.75
P62269	25	P09669	20	Q9H0U4	26.87	P07858	7.96	P07858	4.72	P07858	4.72	P08572	3.56	P08572	3.1	P08572	5.37	P07954	13.92	P07954	2.75	P07954	9.8	P08729	59.49	P08729	47.76	P08729	55.01
P42677	25	Q5TEC6	19.85	P0DP24	26.85	P07900	19.54	P07900	17.35	P07900	17.08	P08574	7.08	P08574	10.77	P08574	4.92	P08123	15.96	P08123	14.64	P08123	14.79	P08754	3.11	P08754	3.11	P08754	5.37
P13987	25	Q5VTE0	19.7	P0DP23	26.85	P07910	11.44	P07910	21.9	P07910	15.03	P08590	39.49	P08590	38.46	P08590	39.49	P08133	23.92	P08133	26.75	P08133	26.3	P08758	48.12	P08758	25.62	P08758	56.88
O43707	24.92	P68104	19.7	P0DP25	26.85	P07942	4.2	P07942	3.58	P07942	3.75	P08670	49.57	P08670	55.36	P08670	77.68	P08134	4.15	P08134	4.15	P08134	4.15	P08779	20.51	P08779	18.18	P08779	22.2
P10606	24.81	P61803	19.47	P11177	26.74	P07951	23.94	P07951	24.3	P07951	23.94	P08727	55	P08727	62.75	P08727	76.5	P08238	18.51	P08238	14.09	P08238	15.47	P08865	21.36	P08865	12.88	P08865	21.36
P00338	24.7	P22626	19.26	P05026	26.73	P07954	11.76	P07954	6.86	P07954	7.45	P08729	49.04	P08729	46.48	P08729	56.5	P08240	4.55	P08240	6.74	P08240	6.9	P09104	1.38	P09104	5.53	P09104	10.6
P06702	24.56	P62277	19.21	P12882	26.66	P08123	17.28	P08123	18.74	P08123	16.47	P08754	3.11	P08754	3.11	P08754	3.11	P08311	3.53	P08311	7.84	P08311	11.37	P09211	47.14	P09211	41.43	P09211	41.43
P62424	24.44	P23280	19.16	P18124	26.61	P08133	30.91	P08133	34.47	P08133	25.41	P08758	25.62	P08758	33.75	P08758	60.31	P08559	15.9	P08559	17.44	P08559	15.38	P09382	40	P09382	39.26	P09382	51.11
P62888	24.35	P12111	19.11	P62987	26.56	P08134	4.15	P08134	4.15	P08134	4.15	P08779	25.37	P08779	25.58	P08779	25.79	P08572	4.67	P08572	3.56	P08572	3.56	P09417	11.48	P09417	11.48	P09417	4.51
P51884	24.26	P37837	18.99	P62820	26.34	P08238	16.44	P08238	14.92	P08238	18.92	P08865	14.24	P08865	16.27	P08865	21.69	P08574	7.08	P08574	4.92	P08574	7.08	P09493	33.45	P09493	22.18	P09493	33.45
P13073	24.26	Q96AG4	18.89	P61960	25.88	P08240	9.87	P08240	6.74	P08240	9.87	P09104	6.91	P09104	2.76	P09104	5.53	P08590	32.82	P08590	27.69	P08590	37.44	P09496	6.85	P09496	9.68	P09496	9.68
P30048	24.22	P26447	18.81	P59665	25.53	P08311	7.06	P08311	3.53	P08311	8.63	P09211	15.24	P09211	36.19	P09211	50	P08670	59.87	P08670	56.01	P08670	48.93	P09525	24.76	P09525	7.52	P09525	23.2
P62277	23.84	P0CG47	18.78	P59666	25.53	P08559	20.26	P08559	15.13	P08559	12.05	P09382	28.15	P09382	28.15	P09382	51.11	P08727	74.75	P08727	74	P08727	60.75	P09622	1.96	P09622	1.96	P09622	6.29
P61204	23.76	P35268	18.75	P56134	25.53	P08572	5.55	P08572	6.43	P08572	5.37	P09493	23.59	P09493	32.39	P09493	33.8	P08729	52.67	P08729	49.04	P08729	52.45	P09651	9.14	P09651	4.3	P09651	20.97
P84077	23.76	Q9Y277	18.73	P21291	25.39	P08574	7.08	P08574	12	P08574	12	P09496	6.45	P09496	9.68	P09496	9.68	P08754	5.93	P08754	3.11	P08754	3.11	P09960	3.11	P09960	1.47	P09960	3.11
P61981	23.48	P49411	18.68	P60866	25.21	P08590	44.1	P08590	39.49	P08590	37.44	P09525	9.72	P09525	15.67	P09525	19.75	P08758	47.81	P08758	30.94	P08758	29.06	P0CG47	18.78	P0CG47	18.78	P0CG47	18.78
P08779	23.47	P10916	18.67	P08865	25.08	P08670	59.44	P08670	66.09	P08670	64.81	P09622	3.54	P09622	1.96	P09622	6.29	P08779	32.56	P08779	21.99	P08779	20.51	P0CG48	6.28	P0CG48	6.28	P0CG48	6.28
Q99623	23.41	P00325	18.67	P62269	25	P08727	73.5	P08727	77.75	P08727	78	P09651	2.15	P09651	6.99	P09651	11.29	P08865	21.36	P08865	20	P08865	25.08	P0DMR1	7.51	P0DMR1	3.41	P0DMR1	10.58
P38117	23.14	Q15084	18.64	P07339	25	P08729	50.53	P08729	53.52	P08729	52.24	P09669	10.67	P09669	20	P09669	20	P09104	2.76	P09104	6.91	P09104	6.91	P0DMV8	22.15	P0DMV8	26.21	P0DMV8	23.87
Q96AG4	23.13	Q6NVV1	18.63	P31930	25	P08754	3.11	P08754	3.11	P08754	3.11	P09960	3.11	P09960	3.11	P09960	1.47	P09211	40.95	P09211	40.95	P09211	40.95	P0DMV9	22.15	P0DMV9	26.21	P0DMV9	23.87
P51571	23.12	P62899	18.4	P13987	25	P08758	38.75	P08758	48.12	P08758	55.94	P0CG47	7.86	P0CG47	18.78	P0CG47	18.78	P09382	51.11	P09382	40	P09382	28.15	P0DOX5	29.84	P0DOX5	26.73	P0DOX5	29.18
P02585	23.12	P07108	18.39	P14625	24.91	P08779	23.68	P08779	20.51	P08779	20.51	P0CG48	2.63	P0CG48	6.28	P0CG48	6.28	P09417	4.51	P09417	3.28	P09417	4.51	P0DOX6	3.3	P0DOX6	7.29	P0DOX6	4.69
P13639	23.08	P49748	18.32	P10606	24.81	P08865	30.85	P08865	25.08	P08865	25.08	P0DMV8	23.24	P0DMV8	21.06	P0DMV8	33.54	P09429	6.05	P09429	6.98	P09429	6.98	P0DOX7	21.96	P0DOX7	21.96	P0DOX7	21.96
P55084	23	P09493	18.31	P09525	24.76	P09104	6.91	P09104	6.91	P09104	9.91	P0DMV9	23.24	P0DMV9	21.06	P0DMV9	33.54	P09493	33.8	P09493	27.82	P09493	32.39	P0DOX8	26.39	P0DOX8	26.39	P0DOX8	17.59
P07108	22.99	P61626	18.24	P02787	24.64	P09211	40.95	P09211	40.95	P09211	40.95	P0DOX5	20.71	P0DOX5	29.84	P0DOX5	33.41	P09496	9.68	P09496	9.68	P09496	6.45	P0DOY2	55.66	P0DOY2	55.66	P0DOY2	55.66
Q92928	22.89	P30084	17.93	P06702	24.56	P09382	51.11	P09382	40	P09382	51.11	P0DOX6	2.78	P0DOX6	4.69	P0DOX6	13.54	P09525	16.3	P09525	19.12	P09525	13.17	P0DOY3	55.66	P0DOY3	55.66	P0DOY3	55.66
P40939	22.8	P00505	17.91	P62888	24.35	P09429	6.98	P09429	13.02	P09429	6.98	P0DOX7	7.94	P0DOX7	21.96	P0DOX7	31.31	P09622	3.54	P09622	3.54	P09622	1.96	P0DP23	29.53	P0DP23	29.53	P0DP23	44.3
P05388	22.71	P07195	17.66	Q9Y5M8	24.35	P09493	35.21	P09493	36.27	P09493	36.27	P0DOX8	10.65	P0DOX8	17.59	P0DOX8	17.59	P09651	6.99	P09651	6.99	P09651	6.99	P0DP24	29.53	P0DP24	29.53	P0DP24	44.3
P67936	22.58	P0DMV9	17.63	P49748	24.27	P09496	9.68	P09496	2.82	P09496	6.05	P0DOY2	41.51	P0DOY2	55.66	P0DOY2	55.66	P09669	20	P09669	9.33	P09669	10.67	P0DP25	29.53	P0DP25	29.53	P0DP25	44.3
P07951	22.54	P0DMV8	17.63	P13073	24.26	P09525	12.54	P09525	18.5	P09525	22.57	P0DOY3	41.51	P0DOY3	55.66	P0DOY3	55.66	P09960	1.47	P09960	1.47	P09960	3.11	P0DTE7	57.14	P0DTE7	39.53	P0DTE7	63.6
P15880	22.53	P13639	17.6	P25398	24.24	P09622	1.96	P09622	8.45	P09622	10.02	P0DP23	35.57	P0DP23	50.34	P0DP23	44.3	P0CG47	18.78	P0CG47	14.85	P0CG47	18.78	P0DTE8	57.14	P0DTE8	39.53	P0DTE8	63.6
P62701	22.43	P60903	17.53	P00918	24.23	P09651	4.84	P09651	15.32	P09651	13.17	P0DP24	35.57	P0DP24	50.34	P0DP24	44.3	P0CG48	6.28	P0CG48	4.96	P0CG48	6.28	P0DUB6	57.14	P0DUB6	39.53	P0DUB6	63.6
P04843	22.24	P62857	17.39	P30048	24.22	P09669	10.67	P09669	20	P09669	20	P0DP25	35.57	P0DP25	50.34	P0DP25	44.3	P0DMR1	3.41	P0DMR1	6.48	P0DMR1	3.41	P10412	15.53	P10412	15.07	P10412	17.35
P18124	22.18	Q96IX5	17.24	Q9Y3B3	24.11	P09960	3.11	P09960	1.47	P09960	3.11	P0DPI2	6.72	P0DPI2	2.99	P0DPI2	2.99	P0DMV8	32.29	P0DMV8	25.12	P0DMV8	19.03	P10515	12.36	P10515	9.89	P10515	10.82
P13645	22.09	Q99798	17.18	P10916	24.1	P0CG47	14.85	P0CG47	18.78	P0CG47	14.85	P0DTE7	43.64	P0DTE7	48.92	P0DTE7	57.14	P0DMV9	32.29	P0DMV9	25.12	P0DMV9	19.03	P10599	29.52	P10599	38.1	P10599	29.52
P61254	22.07	P13073	17.16	Q99798	24.1	P0CG48	4.96	P0CG48	6.28	P0CG48	4.96	P0DTE8	43.64	P0DTE8	48.92	P0DTE8	57.14	P0DOX5	22.49	P0DOX5	29.84	P0DOX5	20.71	P10606	25.58	P10606	24.81	P10606	15.5
Q9UNX3	22.07	P26641	17.16	P01859	24.05	P0DMR1	3.41	P0DMR1	7.51	P0DMR1	3.41	P0DUB6	43.64	P0DUB6	48.92	P0DUB6	57.14	P0DOX6	4.69	P0DOX6	1.39	P0DOX6	2.78	P10809	35.25	P10809	25.13	P10809	37.7
P15090	21.97	P02585	16.88	P61106	23.72	P0DMV8	23.71	P0DMV8	25.59	P0DMV8	26.83	P10412	15.53	P10412	15.07	P10412	19.63	P0DOX7	21.96	P0DOX7	21.96	P0DOX7	21.96	P10909	10.47	P10909	1.78	P10909	11.58
P0DOX7	21.96	Q00325	16.85	Q96AG4	23.13	P0DMV9	23.71	P0DMV9	25.59	P0DMV9	26.83	P10515	7.73	P10515	9.58	P10515	12.36	P0DOX8	10.65	P0DOX8	10.65	P0DOX8	10.65	P10916	25.3	P10916	19.88	P10916	9.04
P07339	21.84	O43707	16.68	P51571	23.12	P0DOX5	29.84	P0DOX5	39.2	P0DOX5	39.2	P10599	17.14	P10599	29.52	P10599	17.14	P0DOY2	41.51	P0DOY2	41.51	P0DOY2	41.51	P11021	38.69	P11021	35.47	P11021	37.31
P62979	21.79	P06703	16.67	P0DMV9	23.09	P0DOX6	3.3	P0DOX6	7.29	P0DOX6	3.3	P10606	25.58	P10606	24.81	P10606	24.81	P0DOY3	41.51	P0DOY3	41.51	P0DOY3	41.51	P11047	4.79	P11047	3.73	P11047	6.53
P12814	21.75	P13645	16.61	P0DMV8	23.09	P0DOX7	21.96	P0DOX7	21.96	P0DOX7	21.96	P10809	18.67	P10809	22.34	P10809	35.08	P0DP23	29.53	P0DP23	35.57	P0DP23	29.53	P11055	15.52	P11055	9.64	P11055	8.71
P18085	21.67	P61254	16.55	Q16698	22.99	P0DOX8	17.59	P0DOX8	17.59	P0DOX8	10.65	P10909	6.01	P10909	4.68	P10909	6.68	P0DP24	29.53	P0DP24	35.57	P0DP24	29.53	P11142	33.28	P11142	26.16	P11142	37
P01876	21.61	Q9UNX3	16.55	Q15907	22.94	P0DOY2	55.66	P0DOY2	28.3	P0DOY2	41.51	P10916	30.72	P10916	25.3	P10916	30.72	P0DP25	29.53	P0DP25	35.57	P0DP25	29.53	P11177	17.27	P11177	16.16	P11177	21.73
P37802	21.61	P00568	16.49	Q92928	22.89	P0DOY3	55.66	P0DOY3	28.3	P0DOY3	41.51	P11021	30.58	P11021	37	P11021	40.37	P0DPI2	6.72	P0DPI2	2.99	P0DPI2	6.72	P11216	13.88	P11216	3.32	P11216	6.41
P13535	21.53	P55084	16.46	P27348	22.86	P0DP23	44.3	P0DP23	29.53	P0DP23	44.3	P11047	3.11	P11047	4.47	P11047	7.46	P0DTE7	43.64	P0DTE7	46.97	P0DTE7	48.92	P11217	7.96	P11217	3.33	P11217	5.23
P62280	21.52	P24534	16.44	P26641	22.65	P0DP24	44.3	P0DP24	29.53	P0DP24	44.3	P11055	10.77	P11055	14.33	P11055	15.15	P0DTE8	43.64	P0DTE8	46.97	P0DTE8	48.92	P11279	4.8	P11279	4.8	P11279	4.8
O75964	21.36	P29692	16.37	O43707	22.61	P0DP25	44.3	P0DP25	29.53	P0DP25	44.3	P11142	28.79	P11142	35.45	P11142	36.38	P0DUB6	43.64	P0DUB6	46.97	P0DUB6	48.92	P11310	8.08	P11310	5.23	P11310	8.08
P84103	21.34	P08779	16.28	P15880	22.53	P0DPI2	6.72	P0DPI2	6.72	P0DPI2	6.72	P11177	21.17	P11177	14.76	P11177	23.68	P10412	15.53	P10412	15.07	P10412	15.53	P11498	1.61	P11498	1.61	P11498	0.76
P02792	21.14	P50914	16.28	P62851	22.4	P0DTE7	49.9	P0DTE7	57.93	P0DTE7	61.84	P11182	3.53	P11182	3.73	P11182	1.87	P10515	10.82	P10515	10.82	P10515	11.44	P11940	9.43	P11940	12.11	P11940	12.11
P21912	21.07	P20674	16	O00483	22.22	P0DTE8	49.9	P0DTE8	57.93	P0DTE8	61.84	P11216	12.81	P11216	12.34	P11216	15.3	P10599	29.52	P10599	29.52	P10599	29.52	P12109	15.66	P12109	9.34	P12109	26.26
P49755	21	P60866	15.97	P67936	22.18	P0DUB6	49.9	P0DUB6	57.93	P0DUB6	61.84	P11217	7.13	P11217	9.03	P11217	10.93	P10606	25.58	P10606	25.58	P10606	24.81	P12110	16.29	P12110	7.95	P12110	17.47
P12111	20.68	P62701	15.97	P07195	22.16	P10412	19.63	P10412	15.53	P10412	15.53	P11279	4.8	P11279	4.8	P11279	4.8	P10809	38.39	P10809	33.33	P10809	27.05	P12111	20.99	P12111	17.53	P12111	29.59
P50395	20.67	P16403	15.96	P15090	21.97	P10515	10.82	P10515	12.36	P10515	12.36	P11310	5.23	P11310	8.08	P11310	10.93	P10909	10.24	P10909	8.69	P10909	6.01	P12235	19.8	P12235	13.76	P12235	12.42
Q13885	20.67	P05388	15.77	P0DOX7	21.96	P10599	17.14	P10599	29.52	P10599	29.52	P11586	2.14	P11586	1.18	P11586	3.21	P10916	25.3	P10916	25.3	P10916	30.72	P12273	17.12	P12273	15.75	P12273	6.85
P40925	20.66	Q13268	15.71	Q99714	21.84	P10606	25.58	P10606	25.58	P10606	25.58	P11940	12.11	P11940	10.85	P11940	10.22	P11021	35.93	P11021	35.93	P11021	36.09	P12429	26.63	P12429	27.24	P12429	20.43
Q9Y394	20.65	P13796	15.63	P62979	21.79	P10809	29.14	P10809	41.54	P10809	31.24	P12109	12.26	P12109	16.25	P12109	20.62	P11047	6.77	P11047	4.1	P11047	4.47	P12814	23.99	P12814	7.74	P12814	15.47
P01037	20.57	P00441	15.58	P12814	21.64	P10909	8.69	P10909	6.9	P10909	4.45	P12110	9.13	P12110	13.54	P12110	14.52	P11055	13.09	P11055	13.4	P11055	14.02	P12830	1.02	P12830	2.61	P12830	1.02
P07900	20.49	P40925	15.57	P01876	21.61	P10916	37.95	P10916	25.3	P10916	37.95	P12111	16.49	P12111	18.89	P12111	24.8	P11142	31.73	P11142	32.82	P11142	33.13	P12882	30.89	P12882	17.79	P12882	19.49
P62244	20	P10412	15.53	P13796	21.53	P11021	37.92	P11021	32.11	P11021	44.04	P12235	16.78	P12235	19.8	P12235	16.78	P11177	23.68	P11177	20.61	P11177	15.88	P12883	27.6	P12883	15.87	P12883	16.38
A0A8I5KQE6	20	P07305	15.46	P62280	21.52	P11047	5.47	P11047	5.66	P11047	4.04	P12273	5.48	P12273	5.48	P12273	17.12	P11216	11.27	P11216	9.25	P11216	9.25	P12956	8.54	P12956	5.91	P12956	19.54
P61026	20	P62424	15.41	P12111	21.5	P11055	13.3	P11055	12.78	P11055	15.72	P12277	4.72	P12277	7.61	P12277	8.14	P11217	7.6	P11217	10.93	P11217	9.62	P13010	7.65	P13010	1.23	P13010	7.79
Q8NHW5	19.87	P16402	15.38	O43175	21.39	P11142	36.22	P11142	37	P11142	33.28	P12429	20.43	P12429	24.15	P12429	20.74	P11233	3.4	P11233	3.4	P11233	3.4	P13073	17.75	P13073	24.26	P13073	18.34
Q5VTE0	19.7	P67936	15.32	P84103	21.34	P11177	23.68	P11177	23.68	P11177	26.18	P12814	10.43	P12814	14.01	P12814	18.39	P11234	3.4	P11234	3.4	P11234	3.4	P13473	7.07	P13473	4.15	P13473	7.07
P68104	19.7	Q02878	15.28	Q02878	21.18	P11182	5.39	P11182	1.66	P11182	1.66	P12882	19.86	P12882	28.21	P12882	33.37	P11279	4.8	P11279	4.8	P11279	4.8	P13533	20.37	P13533	11.45	P13533	13.31
P24752	19.67	P12883	15.25	Q96DA0	21.15	P11216	13.52	P11216	13.05	P11216	15.3	P12883	16.69	P12883	25.32	P12883	29.92	P11310	7.36	P11310	5.23	P11310	9.26	P13535	20.86	P13535	12.75	P13535	15.85
P06753	19.65	P35609	15.21	P36542	21.14	P11217	10.69	P11217	8.55	P11217	12.35	P12956	6.73	P12956	8.54	P12956	10.02	P11498	1.61	P11498	0.85	P11498	0.76	P13611	1.44	P13611	1.65	P13611	0.29
P61803	19.47	P62851	15.2	P02792	21.14	P11233	3.4	P11233	3.4	P11233	3.4	P13010	4.23	P13010	5.46	P13010	2.87	P11586	2.25	P11586	1.18	P11586	1.18	P13639	20.28	P13639	12.82	P13639	23.08
P04179	19.37	P30050	15.15	P62424	21.05	P11234	3.4	P11234	3.4	P11234	3.4	P13073	18.34	P13073	17.75	P13073	30.77	P11940	10.85	P11940	12.11	P11940	10.85	P13645	42.47	P13645	25.68	P13645	48.46
P09525	19.12	P63104	15.1	P50914	20.93	P11279	2.16	P11279	4.8	P11279	4.8	P13473	4.15	P13473	4.15	P13473	4.15	P12109	14.3	P12109	12.94	P12109	14.11	P13647	45.08	P13647	38.14	P13647	40.68
Q9Y277	19.08	P13535	15.07	P62854	20.87	P11310	8.79	P11310	7.36	P11310	4.51	P13489	4.12	P13489	4.12	P13489	3.04	P12110	12.56	P12110	12.27	P12110	12.27	P13667	9.15	P13667	9.77	P13667	13.02
P35908	18.94	P31946	15.04	P09382	20.74	P11498	1.61	P11498	1.61	P11498	0.76	P13533	11.04	P13533	19.29	P13533	21.51	P12111	22.44	P12111	21.15	P12111	18.54	P13716	19.39	P13716	12.12	P13716	12.12
P12109	18.77	P62081	14.95	P13804	20.72	P11586	2.14	P11586	1.18	P11586	2.14	P13535	13.99	P13535	18.38	P13535	22.51	P12235	16.78	P12235	16.78	P12235	19.8	P13796	23.6	P13796	18.82	P13796	35.09
Q32P51	18.75	P05026	14.85	P00915	20.69	P11940	14.47	P11940	10.69	P11940	12.58	P13611	0.29	P13611	0.47	P13611	0.53	P12273	17.12	P12273	6.85	P12273	6.85	P13797	6.35	P13797	6.35	P13797	8.41
P35268	18.75	P28325	14.79	P07305	20.62	P12109	17.12	P12109	17.32	P12109	17.41	P13639	16.67	P13639	19.35	P13639	23.54	P12277	7.61	P12277	7.61	P12277	4.72	P13804	17.72	P13804	12.91	P13804	18.92
P00325	18.67	P00338	14.76	P62081	20.62	P12110	13.35	P12110	13.35	P12110	12.27	P13645	22.77	P13645	37.33	P13645	27.57	P12429	17.96	P12429	22.91	P12429	23.22	P13861	8.42	P13861	4.95	P13861	8.42
P08559	18.46	P14625	14.69	P07585	20.61	P12111	22.16	P12111	25.31	P12111	22.76	P13647	44.92	P13647	45.25	P13647	45.93	P12814	21.3	P12814	11.66	P12814	12.89	P13929	4.84	P13929	8.99	P13929	14.06
Q9Y5M8	18.45	P21333	14.66	P35908	20.34	P12235	23.49	P12235	19.8	P12235	26.85	P13667	11.78	P13667	9.92	P13667	12.87	P12830	2.61	P12830	1.02	P12830	1.02	P13987	6.25	P13987	6.25	P13987	15.62
P62899	18.4	P37802	14.57	P07910	20.26	P12273	5.48	P12273	6.85	P12273	6.85	P13716	9.39	P13716	9.39	P13716	9.39	P12882	29.04	P12882	22.54	P12882	25.99	P14174	17.39	P14174	17.39	P14174	17.39
P61626	18.24	P42126	14.57	P12109	20.04	P12277	4.72	P12277	4.72	P12277	8.14	P13796	9.89	P13796	15.79	P13796	20.41	P12883	26.87	P12883	21.65	P12883	27.91	P14314	7.2	P14314	5.3	P14314	5.3
P46782	18.14	P26038	14.56	A0A8I5KQE6	20	P12429	25.39	P12429	20.43	P12429	17.96	P13797	1.43	P13797	2.86	P13797	3.49	P12956	8.54	P12956	6.9	P12956	6.73	P14406	27.71	P14406	12.05	P14406	27.71
P35609	18.12	P07910	14.38	P09669	20	P12814	17.26	P12814	19.62	P12814	15.47	P13804	9.01	P13804	13.81	P13804	20.42	P13010	1.64	P13010	1.23	P13010	4.23	P14543	3.53	P14543	3.77	P14543	4.17
P02794	18.03	P99999	14.29	Q9Y3U8	20	P12830	1.02	P12830	1.02	P12830	1.02	P13805	3.96	P13805	3.24	P13805	3.24	P13073	24.26	P13073	31.95	P13073	30.77	P14550	29.54	P14550	22.15	P14550	31.69
P13533	18	P08238	14.23	P00738	19.95	P12882	27.39	P12882	24.76	P12882	38.89	P13861	7.92	P13861	4.95	P13861	11.39	P13473	7.07	P13473	4.15	P13473	4.15	P14618	39.92	P14618	26.93	P14618	47.46
P08238	17.96	P07585	14.21	P13535	19.88	P12883	30.49	P12883	25.63	P12883	31.21	P13929	9.91	P13929	6.22	P13929	8.99	P13489	1.74	P13489	4.12	P13489	1.74	P14625	26.9	P14625	15.44	P14625	25.16
Q15084	17.95	P46776	14.19	Q8NHW5	19.87	P12956	10.34	P12956	10.02	P12956	11.17	P13987	6.25	P13987	6.25	P13987	15.62	P13533	19.44	P13533	17.23	P13533	21.92	P14649	11.54	P14649	11.54	P14649	11.54
P30084	17.93	P05023	14.17	Q5TEC6	19.85	P13010	1.23	P13010	5.19	P13010	1.09	P14174	17.39	P14174	17.39	P14174	7.83	P13535	16.83	P13535	16.73	P13535	18.53	P14854	45.35	P14854	10.47	P14854	58.14
P61019	17.92	Q562R1	14.1	P62847	19.55	P13073	30.77	P13073	30.77	P13073	19.53	P14314	6.82	P14314	7.2	P14314	7.2	P13611	0.24	P13611	0.85	P13611	0.77	P14923	11.95	P14923	4.03	P14923	4.83
P36542	17.79	P51571	13.87	P61803	19.47	P13473	4.15	P13473	7.07	P13473	7.07	P14406	12.05	P14406	27.71	P14406	15.66	P13639	22.61	P13639	14.22	P13639	15.85	P14927	20.72	P14927	11.71	P14927	11.71
P61009	17.78	P49755	13.7	P62491	19.44	P13489	3.9	P13489	4.12	P13489	1.74	P14543	3.69	P14543	4.41	P14543	8.66	P13645	40.92	P13645	28.94	P13645	37.67	P15090	21.97	P15090	21.97	P15090	21.97
P07195	17.66	P00738	13.55	P07954	19.41	P13533	21.04	P13533	17.02	P13533	21.51	P14550	26.15	P14550	26.15	P14550	29.54	P13647	44.75	P13647	49.15	P13647	42.71	P15153	14.58	P15153	4.17	P15153	16.15
P61960	17.65	Q9BY50	13.54	P04179	19.37	P13535	20.19	P13535	18.28	P13535	24.42	P14618	24.48	P14618	29.76	P14618	43.13	P13667	13.8	P13667	9.77	P13667	9.77	P15259	9.49	P15259	9.49	P15259	9.49
Q5TEC6	17.65	P62750	13.46	P62906	19.35	P13611	0.53	P13611	0.53	P13611	0.53	P14625	21.54	P14625	23.41	P14625	24.91	P13716	17.88	P13716	15.15	P13716	15.15	P15311	7.17	P15311	8.36	P15311	12.29
P54819	17.57	P36542	13.42	P62277	19.21	P13639	19.23	P13639	25.29	P13639	22.84	P14649	11.54	P14649	11.54	P14649	15.87	P13796	17.86	P13796	14.99	P13796	19.78	P15880	15.7	P15880	11.26	P15880	15.7
P27824	17.57	P35579	13.37	Q9Y277	19.08	P13645	27.91	P13645	38.53	P13645	28.08	P14854	10.47	P14854	10.47	P14854	58.14	P13797	4.92	P13797	3.49	P13797	6.35	P15924	4.63	P15924	1.53	P15924	1.92
P07585	17.55	P62906	13.36	P27338	19.04	P13647	47.46	P13647	44.75	P13647	46.95	P14868	5.19	P14868	3.99	P14868	6.39	P13804	17.72	P13804	9.01	P13804	12.91	P16070	5.39	P16070	3.1	P16070	3.1
P00568	17.53	P12814	13.34	P21397	18.98	P13667	10.23	P13667	12.09	P13667	12.09	P14923	13.29	P14923	13.42	P14923	17.85	P13805	3.24	P13805	3.24	P13805	3.24	P16219	2.91	P16219	7.77	P16219	10.44
P60903	17.53	O75367	13.28	P00403	18.94	P13693	14.53	P13693	22.67	P13693	14.53	P15090	21.97	P15090	21.97	P15090	21.97	P13861	8.42	P13861	11.39	P13861	8.42	P16401	4.87	P16401	4.87	P16401	14.6
P26641	17.39	P39656	13.16	O75489	18.94	P13716	12.12	P13716	20.91	P13716	16.36	P15153	4.17	P15153	9.9	P15153	4.17	P13929	8.76	P13929	9.91	P13929	6.91	P16402	15.38	P16402	14.93	P16402	17.19
P62857	17.39	P04179	13.06	P27824	18.92	P13796	16.27	P13796	22.49	P13796	17.38	P15259	3.95	P15259	13.83	P15259	9.49	P13987	6.25	P13987	6.25	P13987	6.25	P16403	15.96	P16403	15.49	P16403	17.84
Q9H8H3	17.21	Q96I99	12.96	P02144	18.83	P13797	4.92	P13797	6.35	P13797	4.92	P15311	8.36	P15311	10.92	P15311	9.73	P14174	17.39	P14174	17.39	P14174	7.83	P16615	7.68	P16615	3.93	P16615	4.03
Q9BY50	17.19	Q8NHW5	12.93	P35268	18.75	P13804	12.91	P13804	26.43	P13804	17.72	P15880	13.65	P15880	11.26	P15880	19.8	P14314	5.3	P14314	7.2	P14314	3.98	P16671	3.18	P16671	1.69	P16671	1.69
P26038	16.98	P62913	12.92	P00325	18.67	P13805	3.24	P13805	3.96	P13805	3.24	P15924	6.44	P15924	6.17	P15924	7.63	P14406	15.66	P14406	27.71	P14406	27.71	P17174	4.84	P17174	6.78	P17174	2.66
P62913	16.85	P06396	12.92	P21333	18.62	P13861	7.92	P13861	8.42	P13861	8.42	P16070	4.18	P16070	4.18	P16070	4.18	P14543	5.53	P14543	5.61	P14543	3.21	P17655	2.14	P17655	1.14	P17655	2.57
P17931	16.8	P31930	12.92	P13533	18.62	P13929	14.75	P13929	10.37	P13929	10.37	P16144	1.26	P16144	0.66	P16144	1.54	P14550	36.31	P14550	28.62	P14550	26.15	P17661	14.89	P17661	11.49	P17661	6.38
O75396	16.74	P21912	12.86	P08779	18.6	P13987	15.62	P13987	15.62	P13987	15.62	P16219	2.67	P16219	2.67	P16219	5.58	P14618	39.92	P14618	37.1	P14618	34.65	P17931	16.8	P17931	2.8	P17931	18
O43175	16.7	P07900	12.84	Q16629	18.49	P14174	17.39	P14174	17.39	P14174	17.39	P16401	4.87	P16401	8.85	P16401	14.16	P14625	23.16	P14625	22.42	P14625	22.29	P17980	2.28	P17980	2.28	P17980	7.74
P07910	16.67	P49207	12.82	P18621	18.48	P14314	5.3	P14314	8.71	P14314	5.3	P16402	15.38	P16402	14.93	P16402	19.46	P14649	11.54	P14649	11.54	P14649	11.54	P18085	21.67	P18085	15.56	P18085	15.56
P06703	16.67	O00264	12.82	P38117	18.43	P14406	27.71	P14406	27.71	P14406	27.71	P16403	15.96	P16403	15.49	P16403	20.19	P14868	8.38	P14868	3.39	P14868	3.39	P18124	27.82	P18124	28.23	P18124	23.79
P00367	16.67	P26373	12.8	P04844	18.38	P14543	5.85	P14543	4.81	P14543	4.65	P16615	3.93	P16615	6.05	P16615	11.71	P14923	13.83	P14923	11.95	P14923	10.2	P18206	20.46	P18206	21.78	P18206	16.23
P13796	16.59	Q9Y536	12.8	P61626	18.24	P14550	25.85	P14550	36.31	P14550	38.77	P16671	3.18	P16671	3.18	P16671	4.66	P14927	11.71	P14927	11.71	P14927	11.71	P18669	13.78	P18669	9.45	P18669	9.45
P02511	16.57	P30101	12.67	P08574	18.15	P14618	33.71	P14618	43.13	P14618	38.61	P17174	6.78	P17174	10.41	P17174	4.84	P15090	21.97	P15090	21.97	P15090	21.97	P19012	33.11	P19012	21.05	P19012	22.15
P00738	16.5	O75964	12.62	P46782	18.14	P14625	21.42	P14625	23.16	P14625	25.28	P17655	2.14	P17655	2.14	P17655	3.71	P15259	9.49	P15259	9.49	P15259	9.49	P19105	47.37	P19105	33.92	P19105	59.06
P24534	16.44	P02792	12.57	P02794	18.03	P14649	11.54	P14649	11.54	P14649	11.54	P17661	19.36	P17661	12.98	P17661	11.91	P15311	7.17	P15311	8.36	P15311	8.53	P19237	3.74	P19237	3.74	P19237	3.74
Q16698	16.42	P08559	12.56	P62834	17.93	P14854	58.14	P14854	58.14	P14854	45.35	P17844	2.12	P17844	4.07	P17844	1.79	P15880	18.09	P15880	15.7	P15880	13.65	P19338	14.08	P19338	11.27	P19338	24.23
P29692	16.37	P09525	12.54	P61224	17.93	P14866	1.87	P14866	2.72	P14866	1.87	P17931	12.4	P17931	12.4	P17931	18	P15924	5.4	P15924	4.7	P15924	3.48	P19367	1.2	P19367	0.87	P19367	4.36
P09651	16.13	P04259	12.41	P61019	17.92	P14868	8.78	P14868	5.59	P14868	5.19	P18085	21.67	P18085	21.67	P18085	30	P16070	3.1	P16070	3.1	P16070	4.31	P19404	9.24	P19404	5.22	P19404	9.24
P04632	16.04	Q15907	12.39	Q96I99	17.82	P14923	13.15	P14923	17.85	P14923	14.9	P18124	32.26	P18124	27.82	P18124	27.82	P16152	19.49	P16152	8.66	P16152	5.78	P19652	3.98	P19652	3.98	P19652	8.46
P21333	16.02	O00483	12.35	P61981	17.81	P14927	11.71	P14927	11.71	P14927	11.71	P18206	14.81	P18206	13.14	P18206	19.58	P16219	4.85	P16219	5.1	P16219	5.58	P19961	49.9	P19961	33.07	P19961	56.36
P20674	16	Q9H8H3	12.3	P61009	17.78	P15090	21.97	P15090	21.97	P15090	21.97	P18669	3.94	P18669	13.78	P18669	9.45	P16401	4.87	P16401	4.87	P16401	4.87	P20073	2.25	P20073	7.17	P20073	6.15
Q96I99	15.97	P02538	12.23	Q00325	17.68	P15153	4.17	P15153	9.9	P15153	5.73	P19012	27.19	P19012	32.24	P19012	31.58	P16402	15.38	P16402	14.93	P16402	15.38	P20336	8.64	P20336	3.64	P20336	8.64
P07954	15.88	P48668	12.23	P60903	17.53	P15259	13.83	P15259	9.49	P15259	9.49	P19105	23.39	P19105	47.37	P19105	59.06	P16403	15.96	P16403	15.49	P16403	15.96	P20618	12.03	P20618	3.73	P20618	17.84
P12273	15.75	P13716	12.12	P00568	17.53	P15311	10.92	P15311	8.36	P15311	7.17	P19237	3.74	P19237	3.74	P19237	3.74	P16615	7.2	P16615	4.41	P16615	8.45	P20674	16	P20674	16	P20674	16
P01591	15.72	P14406	12.05	P21912	17.5	P15880	18.09	P15880	22.18	P15880	22.18	P19338	9.58	P19338	12.39	P19338	19.15	P16671	4.66	P16671	3.18	P16671	3.18	P20700	10.75	P20700	5.12	P20700	16.21
P01859	15.7	Q9NRW1	12.02	P60842	17.49	P15924	6.17	P15924	5.12	P15924	7.21	P19404	5.22	P19404	9.24	P19404	9.24	P17174	9.44	P17174	2.66	P17174	2.66	P20742	1.89	P20742	0.74	P20742	1.28
P08574	15.69	P20340	12.02	Q9UHG3	17.43	P16070	4.18	P16070	4.31	P16070	3.1	P19652	3.98	P19652	3.98	P19652	3.98	P17661	16.17	P17661	15.11	P17661	20.21	P20774	8.39	P20774	9.06	P20774	8.39
P00441	15.58	P02511	12	P40925	17.37	P16144	2.2	P16144	1.15	P16144	0.66	P19961	37.18	P19961	42.47	P19961	49.9	P17931	12.4	P17931	25.2	P17931	16.8	P21333	18.02	P21333	15.3	P21333	20.85
P21397	15.56	P02790	11.9	Q96IX5	17.24	P16152	11.91	P16152	30.69	P16152	15.52	P20336	8.64	P20336	13.64	P20336	8.64	P17987	1.8	P17987	1.8	P17987	1.8	P21397	13.66	P21397	12.52	P21397	12.9
O95716	15.53	P00403	11.89	Q9BY50	17.19	P16219	4.85	P16219	5.1	P16219	2.43	P20340	9.13	P20340	9.13	P20340	11.06	P18085	21.67	P18085	21.67	P18085	21.67	P21695	17.19	P21695	12.61	P21695	5.44
P07305	15.46	P12109	11.87	P07099	17.14	P16401	14.16	P16401	10.18	P16401	4.87	P20674	16	P20674	16	P20674	16.67	P18124	32.26	P18124	32.26	P18124	28.23	P21796	26.15	P21796	26.5	P21796	33.57
P20336	15.45	P27824	11.82	Q15363	16.92	P16402	19.46	P16402	15.38	P16402	15.38	P20700	9.04	P20700	5.12	P20700	8.36	P18206	19.05	P18206	17.2	P18206	19.58	P21810	5.43	P21810	5.16	P21810	11.96
P37837	15.43	P61019	11.79	P62913	16.85	P16403	20.19	P16403	15.96	P16403	15.96	P20742	1.75	P20742	0.74	P20742	0.74	P18669	9.45	P18669	9.45	P18669	9.45	P21912	18.93	P21912	5.71	P21912	14.64
P06396	15.35	P56134	11.7	P06703	16.67	P16615	6.81	P16615	10.94	P16615	8.35	P20774	8.39	P20774	8.39	P20774	8.39	P19012	35.53	P19012	29.39	P19012	31.58	P21926	7.46	P21926	7.46	P21926	7.46
P00915	15.33	P61009	11.67	P00367	16.67	P16671	3.18	P16671	8.47	P16671	3.18	P20929	0.1	P20929	0.1	P20929	0.1	P19105	59.06	P19105	47.37	P19105	33.92	P22079	13.06	P22079	13.34	P22079	12.92
Q02878	15.28	Q9NR31	11.62	P22695	16.56	P17174	2.66	P17174	4.84	P17174	9.69	P21333	14.32	P21333	15.64	P21333	21.12	P19237	10.16	P19237	10.16	P19237	6.42	P22090	3.42	P22090	3.42	P22090	3.42
Q13228	15.25	P51884	11.54	P61254	16.55	P17661	15.74	P17661	10.43	P17661	11.28	P21397	13.85	P21397	13.66	P21397	21.25	P19338	13.1	P19338	13.38	P19338	10.42	P22314	9.17	P22314	1.7	P22314	13.61
P62851	15.2	P14649	11.54	Q9UNX3	16.55	P17844	2.12	P17844	2.12	P17844	5.21	P21695	16.91	P21695	10.03	P21695	15.47	P19367	2.07	P19367	0.87	P19367	1.85	P22392	36.84	P22392	36.18	P22392	36.84
Q13642	15.17	P62834	11.41	P61026	16.5	P17931	22.4	P17931	25.2	P17931	10	P21796	23.32	P21796	18.37	P21796	30.39	P19404	9.24	P19404	9.24	P19404	5.22	P22626	25.78	P22626	15.01	P22626	33.71
P47756	15.07	P61224	11.41	P24534	16.44	P18077	14.55	P18077	6.36	P18077	6.36	P21810	2.45	P21810	5.43	P21810	7.88	P19652	3.98	P19652	3.98	P19652	3.98	P22695	17.44	P22695	8.17	P22695	4.64
P16403	15.02	P62280	11.39	P50395	16.4	P18085	21.67	P18085	21.67	P18085	30	P21912	13.21	P21912	13.21	P21912	22.5	P19961	37.18	P19961	40.51	P19961	42.47	P23246	2.69	P23246	1.13	P23246	11.03
P55072	15.01	Q02543	11.36	P29692	16.37	P18124	27.82	P18124	32.26	P18124	33.47	P21926	7.02	P21926	7.46	P21926	7.02	P20336	8.64	P20336	8.64	P20336	8.64	P23280	15.26	P23280	12.99	P23280	26.3
P22079	14.89	B7ZW38	11.26	P35609	16.33	P18206	20.11	P18206	13.23	P18206	17.37	P22079	9.69	P22079	9.69	P22079	12.36	P20340	11.06	P20340	9.13	P20340	9.13	P23284	27.31	P23284	34.26	P23284	38.89
Q9BVK6	14.89	B2RXH8	11.26	P30046	16.1	P18669	13.78	P18669	9.45	P18669	9.45	P22090	3.42	P22090	7.6	P22090	3.42	P20674	16	P20674	16	P20674	16.67	P23297	15.96	P23297	15.96	P23297	15.96
P0CG47	14.85	O60812	11.26	P35749	16.02	P19012	42.11	P19012	30.04	P19012	32.89	P22314	2.74	P22314	8.51	P22314	9.17	P20700	5.12	P20700	7	P20700	3.75	P23396	28.81	P23396	20.99	P23396	30.86
P18206	14.81	P0DMR1	11.26	P20674	16	P19105	47.37	P19105	59.06	P19105	52.63	P22392	36.18	P22392	36.18	P22392	47.37	P20742	0.74	P20742	0.74	P20742	0.74	P23527	41.27	P23527	40.48	P23527	41.27
P40429	14.78	P04632	11.19	P55072	16	P19237	10.16	P19237	3.74	P19237	10.16	P22626	19.26	P22626	23.51	P22626	29.46	P20774	9.06	P20774	5.7	P20774	8.39	P23528	38.55	P23528	23.49	P23528	48.8
P14923	14.77	P55327	11.16	P49189	15.99	P19338	13.52	P19338	19.15	P19338	10.28	P22695	8.17	P22695	4.64	P22695	13.02	P21333	18.55	P21333	17.94	P21333	16.36	P24534	16.44	P24534	16.44	P24534	16.44
Q14103	14.65	Q96DA0	11.06	Q7Z7H5	15.86	P19367	2.07	P19367	3.38	P19367	3.38	P23229	1.5	P23229	4.51	P23229	4.34	P21397	12.33	P21397	16.51	P21397	14.61	P24539	21.09	P24539	3.12	P24539	12.11
Q9UHG3	14.65	P50395	11.01	P26038	15.77	P19404	9.24	P19404	9.24	P19404	9.24	P23246	2.69	P23246	2.69	P23246	3.39	P21695	16.33	P21695	16.33	P21695	12.61	P24752	31.85	P24752	22.48	P24752	23.42
P10412	14.61	P61026	11	P61978	15.77	P19652	3.98	P19652	3.98	P19652	3.98	P23280	12.99	P23280	12.99	P23280	21.75	P21796	26.5	P21796	23.32	P21796	23.32	P24821	5.59	P24821	3.32	P24821	12.54
P42126	14.57	P46782	10.78	P12273	15.75	P19961	43.44	P19961	50.68	P19961	54.6	P23284	29.17	P23284	32.41	P23284	38.89	P21810	8.15	P21810	8.15	P21810	5.43	P25311	34.23	P25311	31.88	P25311	32.89
P18077	14.55	P13533	10.78	P01591	15.72	P20073	6.15	P20073	6.97	P20073	2.25	P23396	24.69	P23396	28.81	P23396	37.86	P21912	22.5	P21912	18.21	P21912	13.21	P25398	12.88	P25398	12.88	P25398	29.55
P46783	14.55	P07099	10.77	P61313	15.69	P20336	8.64	P20336	8.64	P20336	8.64	P23526	13.43	P23526	9.95	P23526	11.34	P21926	7.46	P21926	7.46	P21926	7.46	P25705	41.05	P25705	37.07	P25705	44.48
P16402	14.48	Q9BUF5	10.76	P00441	15.58	P20340	9.13	P20340	5.29	P20340	5.29	P23527	41.27	P23527	41.27	P23527	41.27	P22079	9.69	P22079	7.87	P22079	10.39	P25789	10.34	P25789	6.51	P25789	16.09
P02763	14.43	P38646	10.6	P63241	15.58	P20618	3.73	P20618	9.54	P20618	9.54	P23528	11.45	P23528	11.45	P23528	30.12	P22090	3.42	P22090	7.6	P22090	3.42	P25940	0.57	P25940	0.57	P25940	0.57
P62081	14.43	P18206	10.58	O95716	15.53	P20674	16	P20674	16	P20674	26.67	P24534	21.78	P24534	16.44	P24534	21.78	P22314	10.59	P22314	8.41	P22314	6.14	P26038	20.62	P26038	14.9	P26038	33.28
P35749	14.3	O75368	10.53	Q15084	15.45	P20700	11.6	P20700	6.31	P20700	4.95	P24539	12.11	P24539	16.41	P24539	12.11	P22392	36.18	P22392	37.5	P22392	36.18	P26368	3.79	P26368	2.11	P26368	7.16
P99999	14.29	P16152	10.47	P37837	15.43	P20774	8.39	P20774	14.77	P20774	14.77	P24752	17.56	P24752	22.48	P24752	24.36	P22626	23.8	P22626	23.51	P22626	19.26	P26373	18.96	P26373	8.06	P26373	8.06
P46776	14.19	P62888	10.43	P04259	15.43	P21333	20.36	P21333	19.42	P21333	18.96	P24821	2.09	P24821	2.77	P24821	3.54	P22695	8.17	P22695	8.17	P22695	8.17	P26447	27.72	P26447	16.83	P26447	36.63
P13804	14.11	P05387	10.43	P35527	15.41	P21397	16.51	P21397	16.51	P21397	18.41	P25311	12.75	P25311	23.49	P25311	34.9	P23229	3.81	P23229	0.8	P23229	2.04	P26599	1.44	P26599	3.41	P26599	11.13
Q562R1	14.1	P60468	10.42	P02538	15.25	P21695	16.33	P21695	22.35	P21695	12.61	P25398	12.88	P25398	12.88	P25398	37.12	P23246	2.69	P23246	2.69	P23246	1.13	P26641	12.81	P26641	2.06	P26641	10.98
P30043	14.08	P49419	10.39	P48668	15.25	P21796	23.32	P21796	26.5	P21796	26.5	P25705	28.57	P25705	38.34	P25705	41.23	P23280	20.13	P23280	12.99	P23280	12.99	P26885	8.45	P26885	8.45	P26885	8.45
Q7KZF4	14.07	Q13011	10.37	Q13228	15.25	P21810	9.24	P21810	8.15	P21810	13.04	P25789	3.45	P25789	7.28	P25789	7.28	P23284	32.41	P23284	32.41	P23284	37.5	P27338	12.31	P27338	4.62	P27338	4.42
P62753	14.06	P00739	10.34	Q13642	15.17	P21912	18.21	P21912	18.93	P21912	22.5	P25940	0.57	P25940	1.09	P25940	0.57	P23297	15.96	P23297	15.96	P23297	15.96	P27348	21.22	P27348	10.2	P27348	23.27
O75489	14.02	P11177	10.31	P08559	15.13	P21926	7.46	P21926	7.46	P21926	7.46	P26038	16.12	P26038	18.72	P26038	19.41	P23396	21.4	P23396	37.45	P23396	25.1	P27487	5.35	P27487	6.14	P27487	3.52
Q00325	13.81	P60981	10.3	P11216	15.07	P21964	2.95	P21964	2.95	P21964	8.49	P26373	12.8	P26373	18.96	P26373	19.43	P23526	11.34	P23526	5.32	P23526	10.88	P27695	3.46	P27695	3.46	P27695	11.95
P49448	13.8	P00387	10.3	P16403	15.02	P22079	13.06	P22079	13.62	P22079	11.38	P26447	16.83	P26447	16.83	P26447	16.83	P23527	41.27	P23527	41.27	P23527	41.27	P27824	13.85	P27824	12.16	P27824	18.92
P00739	13.79	Q96BS2	10.28	Q9BVK6	14.89	P22090	7.6	P22090	3.42	P22090	3.42	P26599	3.41	P26599	3.41	P26599	1.44	P23528	23.49	P23528	23.49	P23528	23.49	P28066	9.54	P28066	4.15	P28066	4.15
O15144	13.67	Q15293	10.27	P0CG47	14.85	P22314	10.4	P22314	9.07	P22314	7.28	P26641	7.32	P26641	8.92	P26641	14.65	P24534	16.44	P24534	16.44	P24534	21.33	P28325	25.35	P28325	35.92	P28325	14.79
P06748	13.61	P53999	10.24	P40429	14.78	P22392	36.18	P22392	36.84	P22392	47.37	P26885	8.45	P26885	8.45	P26885	8.45	P24539	8.98	P24539	12.11	P24539	8.98	P28331	4.95	P28331	1.38	P28331	7.29
P07327	13.6	P27348	10.2	Q00610	14.69	P22626	23.51	P22626	31.73	P22626	28.05	P27338	12.5	P27338	16.73	P27338	32.12	P24752	26.46	P24752	20.61	P24752	25.53	P29401	5.94	P29401	8.99	P29401	10.11
P31930	13.54	Q04917	10.16	P17661	14.68	P22695	15.23	P22695	16.78	P22695	8.17	P27348	13.47	P27348	10.2	P27348	21.22	P24821	2.32	P24821	4.5	P24821	2.59	P29692	29.18	P29692	20.64	P29692	16.37
P62750	13.46	P35749	10.14	Q14103	14.65	P23229	3.72	P23229	3.54	P23229	1.5	P27487	4.57	P27487	3.79	P27487	7.96	P25311	28.52	P25311	28.52	P25311	28.52	P30040	12.26	P30040	10.34	P30040	14.94
Q16629	13.45	P61981	10.12	P10412	14.61	P23246	3.39	P23246	3.39	P23246	4.38	P27635	4.21	P27635	4.21	P27635	4.21	P25398	29.55	P25398	12.88	P25398	12.88	P30041	40.62	P30041	21.88	P30041	17.41
Q8NBS9	13.43	P31947	10.08	P01009	14.59	P23280	12.99	P23280	19.48	P23280	26.3	P27695	3.46	P27695	3.46	P27695	6.29	P25705	39.42	P25705	42.31	P25705	32.55	P30044	47.2	P30044	32.24	P30044	32.71
P62906	13.36	P27482	10.07	P37802	14.57	P23284	32.41	P23284	37.5	P23284	32.41	P27824	12.16	P27824	17.74	P27824	27.03	P25789	6.51	P25789	7.28	P25789	7.28	P30046	9.32	P30046	30.51	P30046	9.32
P00326	13.33	Q13228	9.96	P42126	14.57	P23297	15.96	P23297	15.96	P23297	15.96	P28325	4.93	P28325	14.79	P28325	35.92	P25940	0.57	P25940	0.57	P25940	0.57	P30048	24.22	P30048	24.22	P30048	19.92
P24539	13.28	P07327	9.87	P18077	14.55	P23396	32.1	P23396	30.86	P23396	39.92	P28331	2.89	P28331	5.09	P28331	12.65	P26038	19.24	P26038	20.45	P26038	19.41	P30049	13.69	P30049	13.69	P30049	13.69
Q13162	13.28	P02794	9.84	P46783	14.55	P23526	4.17	P23526	12.96	P23526	10.19	P28838	3.66	P28838	1.35	P28838	3.66	P26373	13.27	P26373	12.8	P26373	8.06	P30050	24.24	P30050	24.24	P30050	33.94
Q13423	13.26	P07205	9.83	P12110	14.52	P23527	41.27	P23527	41.27	P23527	41.27	P29401	4.01	P29401	2.57	P29401	8.51	P26447	16.83	P26447	16.83	P26447	16.83	P30084	22.07	P30084	13.45	P30084	26.9
P27338	13.08	P02144	9.74	P16402	14.48	P23528	23.49	P23528	48.8	P23528	38.55	P29692	24.56	P29692	20.64	P29692	38.43	P26599	1.44	P26599	3.41	P26599	3.41	P30086	56.68	P30086	49.2	P30086	39.57
P11216	13.05	P62826	9.72	B7ZW38	14.33	P23786	1.52	P23786	1.06	P23786	1.06	P30040	7.28	P30040	8.43	P30040	12.26	P26641	5.49	P26641	5.49	P26641	11.9	P30101	27.92	P30101	19.6	P30101	40.4
P18621	13.04	P62879	9.71	B2RXH8	14.33	P24534	21.33	P24534	21.33	P24534	21.33	P30041	25	P30041	25	P30041	40.62	P26885	8.45	P26885	8.45	P26885	8.45	P30153	3.06	P30153	1.7	P30153	6.96
Q99714	13.03	P00367	9.68	O60812	14.33	P24539	8.98	P24539	13.67	P24539	13.28	P30043	14.08	P30043	14.08	P30043	14.08	P27338	15.58	P27338	12.31	P27338	10	P30740	10.29	P30740	5.28	P30740	11.61
Q04917	13.01	P49448	9.68	P0DMR1	14.33	P24752	26.7	P24752	42.86	P24752	33.26	P30044	21.5	P30044	28.04	P30044	39.25	P27348	21.63	P27348	7.35	P27348	10.2	P31040	6.48	P31040	4.22	P31040	2.26
Q13404	12.93	P00326	9.6	P99999	14.29	P24821	3.5	P24821	3.73	P24821	3.95	P30048	20.31	P30048	20.31	P30048	24.22	P27487	4.57	P27487	4.57	P27487	5.61	P31146	6.07	P31146	7.81	P31146	22.78
P25398	12.88	Q13162	9.59	P13667	14.26	P25311	32.55	P25311	28.52	P25311	25.5	P30049	13.69	P30049	13.69	P30049	13.69	P27635	4.21	P27635	4.21	P27635	4.21	P31415	6.06	P31415	6.06	P31415	6.06
P11310	12.83	P17661	9.57	P46776	14.19	P25398	12.88	P25398	37.12	P25398	40.91	P30050	33.94	P30050	33.94	P30050	33.33	P27695	3.46	P27695	3.46	P27695	3.46	P31930	13.33	P31930	7.5	P31930	8.96
P49207	12.82	Q9Y3U8	9.52	Q7KZF4	14.18	P25705	36.89	P25705	42.13	P25705	41.23	P30084	6.21	P30084	26.21	P30084	27.93	P27824	21.45	P27824	17.57	P27824	16.39	P31937	13.69	P31937	5.06	P31937	9.23
Q13011	12.8	P61978	9.5	P06744	14.16	P25789	3.83	P25789	6.9	P25789	10.34	P30086	28.88	P30086	49.2	P30086	46.52	P28066	3.32	P28066	7.47	P28066	4.15	P31946	24.8	P31946	18.7	P31946	31.3
P26373	12.8	Q16555	9.44	Q562R1	14.1	P25940	1.09	P25940	0.57	P25940	0.57	P30101	21.78	P30101	19.21	P30101	35.25	P28325	15.49	P28325	4.93	P28325	4.93	P31949	27.62	P31949	27.62	P31949	42.86
Q9Y536	12.8	P35908	9.39	P20774	14.09	P26038	21.66	P26038	19.24	P26038	17.5	P30153	4.75	P30153	1.7	P30153	3.57	P28331	9.22	P28331	6.74	P28331	4.13	P32119	32.32	P32119	31.82	P32119	33.84
P07741	12.78	P54652	9.39	P07900	14.07	P26368	2.11	P26368	2.11	P26368	3.79	P30626	3.54	P30626	5.56	P30626	11.11	P28838	1.35	P28838	3.66	P28838	1.35	P32322	7.52	P32322	3.45	P32322	3.45
P07099	12.75	P40429	9.36	P62753	14.06	P26373	12.8	P26373	13.27	P26373	19.43	P30740	5.28	P30740	10.55	P30740	9.23	P29401	5.46	P29401	8.51	P29401	8.99	P33778	41.27	P33778	40.48	P33778	41.27
P36578	12.65	P22079	9.27	P18206	13.93	P26447	16.83	P26447	16.83	P26447	16.83	P31040	5.57	P31040	2.26	P31040	9.79	P29692	29.18	P29692	29.89	P29692	33.1	P34897	13.29	P34897	8.93	P34897	3.57
P12110	12.56	P36871	9.25	P08238	13.81	P26599	3.41	P26599	3.41	P26599	3.41	P31146	5.21	P31146	2.17	P31146	6.29	P30040	10.34	P30040	12.26	P30040	14.18	P35221	2.21	P35221	0.77	P35221	0.99
P53621	12.5	P27338	9.23	P49448	13.8	P26640	1.5	P26640	1.5	P26640	2.14	P31415	2.78	P31415	6.06	P31415	9.34	P30041	19.64	P30041	34.38	P30041	16.52	P35222	5.76	P35222	2.43	P35222	4.1
P39656	12.5	Q08043	9.21	P00739	13.79	P26641	10.76	P26641	22.43	P26641	16.25	P31930	10.42	P31930	13.33	P31930	19.79	P30043	14.08	P30043	14.08	P30043	14.08	P35232	40.07	P35232	35.66	P35232	52.94
Q96BQ1	12.5	P13667	9.15	P51991	13.76	P27338	20.19	P27338	17.5	P27338	25	P31942	1.73	P31942	5.78	P31942	4.91	P30044	21.5	P30044	21.5	P30044	21.5	P35241	7.2	P35241	7.03	P35241	8.4
P54652	12.36	P21397	9.11	Q32P51	13.75	P27348	17.14	P27348	17.96	P27348	21.63	P31946	21.95	P31946	13.82	P31946	34.96	P30046	16.1	P30046	9.32	P30046	16.1	P35268	18.75	P35268	18.75	P35268	19.53
Q7Z7H5	12.33	Q99497	8.99	P06748	13.61	P27487	5.48	P27487	6.66	P27487	5.61	P31949	27.62	P31949	27.62	P31949	42.86	P30048	24.22	P30048	20.31	P30048	24.22	P35527	36.92	P35527	16.53	P35527	14.45
P16152	12.27	Q9H2U2	8.98	P07327	13.6	P27635	4.21	P27635	4.21	P27635	4.21	P32119	23.23	P32119	23.23	P32119	33.84	P30049	13.69	P30049	13.69	P30049	13.69	P35555	2.37	P35555	0.87	P35555	4.08
P48444	12.13	Q9NYL4	8.96	Q12907	13.48	P27695	3.46	P27695	3.46	P27695	3.46	P32322	3.45	P32322	3.45	P32322	3.45	P30050	33.94	P30050	14.55	P30050	24.24	P35579	26.89	P35579	15.36	P35579	36.38
P17661	12.13	P10515	8.81	P06396	13.43	P27797	2.88	P27797	6.24	P27797	5.52	P32969	5.21	P32969	5.21	P32969	5.21	P30084	17.59	P30084	22.07	P30084	17.59	P35606	5.3	P35606	2.1	P35606	4.19
P63220	12.05	P62491	8.8	P00326	13.33	P27824	17.74	P27824	21.28	P27824	16.39	P33121	4.58	P33121	4.15	P33121	5.73	P30086	39.57	P30086	28.88	P30086	46.52	P35609	11.86	P35609	6.82	P35609	4.25
A0A2R8Y4L2	12	Q02252	8.79	P53621	13.32	P28325	15.49	P28325	26.06	P28325	15.49	P33778	41.27	P33778	41.27	P33778	41.27	P30101	34.85	P30101	22.18	P30101	25.35	P35637	3.23	P35637	1.52	P35637	3.23
P43307	11.89	Q8TD47	8.75	P78417	13.28	P28331	8.53	P28331	11.14	P28331	9.49	P34897	6.75	P34897	8.33	P34897	7.34	P30153	3.06	P30153	3.06	P30153	1.36	P35749	10.9	P35749	9.18	P35749	7.66
P00403	11.89	O95716	8.68	P24539	13.28	P29401	7.38	P29401	5.94	P29401	7.06	P35221	4.75	P35221	3.2	P35221	4.3	P30626	9.09	P30626	5.56	P30626	5.56	P35754	22.64	P35754	17.92	P35754	22.64
P35527	11.88	P20336	8.64	P39656	13.16	P29692	28.83	P29692	33.1	P29692	41.64	P35222	5.12	P35222	2.69	P35222	8.07	P30740	7.65	P30740	10.29	P30740	13.19	P35908	38.5	P35908	27.39	P35908	36.46
P61978	11.88	P02647	8.61	A0A0B4J2D5	13.06	P30040	18.01	P30040	18.01	P30040	14.94	P35232	29.78	P35232	32.72	P35232	39.71	P31040	8.13	P31040	3.92	P31040	3.92	P36542	14.43	P36542	12.08	P36542	12.08
P20337	11.87	P35527	8.51	P0DPI2	13.06	P30041	25	P30041	40.62	P30041	40.62	P35241	7.03	P35241	8.4	P35241	7.03	P31146	5.64	P31146	5.64	P31146	3.9	P36578	10.07	P36578	10.07	P36578	10.54
Q00610	11.76	Q96BQ1	8.48	Q04917	13.01	P30043	14.08	P30043	14.08	P30043	7.28	P35268	18.75	P35268	18.75	P35268	18.75	P31415	6.06	P31415	6.06	P31415	6.06	P36776	3.44	P36776	1.04	P36776	1.15
P06744	11.65	P02763	8.46	P80303	12.86	P30044	38.79	P30044	38.79	P30044	38.79	P35527	22.95	P35527	20.39	P35527	37.08	P31930	13.33	P31930	8.96	P31930	8.96	P36871	10.5	P36871	3.02	P36871	3.02
P61106	11.63	P20774	8.39	P49207	12.82	P30046	22.03	P30046	22.03	P30046	28.81	P35555	2.26	P35555	0.77	P35555	2.3	P31942	4.91	P31942	7.23	P31942	7.23	P36957	12.14	P36957	7.51	P36957	7.73
Q9NR31	11.62	P60842	8.37	P38646	12.81	P30048	24.22	P30048	20.31	P30048	20.31	P35579	16.68	P35579	21.53	P35579	36.07	P31946	26.42	P31946	15.85	P31946	18.7	P37802	36.68	P37802	25.63	P37802	58.79
P54886	11.57	O15144	8.33	P26373	12.8	P30049	13.69	P30049	13.69	P30049	13.69	P35606	4.08	P35606	6.18	P35606	6.18	P31949	34.29	P31949	27.62	P31949	27.62	P37837	15.43	P37837	18.1	P37837	15.43
Q13813	11.57	O75390	8.15	Q9Y536	12.8	P30050	24.24	P30050	43.03	P30050	14.55	P35609	7.27	P35609	8.5	P35609	10.63	P32119	31.82	P32119	31.82	P32119	23.23	P38117	10.59	P38117	19.22	P38117	15.29
P14649	11.54	Q9UJ70	8.14	Q13423	12.8	P30084	22.07	P30084	34.14	P30084	25.86	P35637	3.23	P35637	3.23	P35637	1.71	P32322	3.45	P32322	3.45	P32322	7.52	P38159	8.95	P38159	7.42	P38159	11
Q96E17	11.45	P21695	8.02	Q9BUF5	12.78	P30086	46.52	P30086	56.15	P30086	28.88	P35749	10.8	P35749	13.74	P35749	21.7	P32969	5.21	P32969	5.21	P32969	5.21	P38646	26.51	P38646	20.32	P38646	21.94
P62829	11.43	P53621	8.01	P07741	12.78	P30101	29.5	P30101	38.81	P30101	31.49	P35754	10.38	P35754	10.38	P35754	10.38	P33121	4.44	P33121	5.44	P33121	3.3	P39023	7.94	P39023	1.99	P39023	7.94
P62834	11.41	P17931	8	Q16836	12.74	P30153	1.36	P30153	1.36	P30153	1.36	P35908	21.75	P35908	32.86	P35908	32.55	P33778	41.27	P33778	41.27	P33778	41.27	P39059	2.52	P39059	2.52	P39059	3.6
P61224	11.41	P02671	7.97	P50995	12.67	P30740	8.18	P30740	7.92	P30740	5.54	P36542	7.72	P36542	17.79	P36542	12.08	P34897	8.73	P34897	12.7	P34897	6.94	P39060	0.51	P39060	0.91	P39060	0.91
Q02543	11.36	P54819	7.95	O75964	12.62	P31040	6.48	P31040	5.57	P31040	3.92	P36578	10.07	P36578	10.07	P36578	14.75	P35221	3.2	P35221	5.08	P35221	3.2	P39656	13.16	P39656	10.75	P39656	8.33
P61313	11.27	P12110	7.95	Q9H2U2	12.57	P31146	8.03	P31146	5.64	P31146	5.21	P36776	3.34	P36776	1.04	P36776	5.53	P35222	5.25	P35222	5.12	P35222	2.18	P39687	19.28	P39687	12.85	P39687	24.5
P19338	11.27	Q14697	7.94	Q9NR45	12.53	P31415	6.06	P31415	9.34	P31415	9.34	P36871	4.98	P36871	6.41	P36871	10.5	P35232	40.07	P35232	43.38	P35232	32.72	P40121	7.18	P40121	7.18	P40121	18.1
Q02252	11.21	P62318	7.94	P46940	12.43	P31930	8.96	P31930	13.33	P31930	17.71	P36957	12.14	P36957	12.14	P36957	10.38	P35237	3.19	P35237	3.19	P35237	5.32	P40227	9.79	P40227	2.26	P40227	14.5
O15173	11.21	Q7KZF4	7.91	P17931	12.4	P31942	7.51	P31942	2.31	P31942	4.91	P37802	14.57	P37802	17.09	P37802	33.67	P35241	5.83	P35241	7.03	P35241	7.2	P40429	3.94	P40429	9.36	P40429	3.94
P61088	11.18	P14174	7.83	P14868	12.38	P31946	29.27	P31946	26.42	P31946	26.42	P37837	12.76	P37837	15.43	P37837	15.43	P35268	18.75	P35268	18.75	P35268	19.53	P40925	21.26	P40925	17.37	P40925	26.35
P55327	11.16	P62854	7.83	Q9H8H3	12.3	P31949	27.62	P31949	42.86	P31949	34.29	P38117	19.22	P38117	17.65	P38117	19.22	P35527	43.34	P35527	24.56	P35527	18.3	P40926	56.8	P40926	42.31	P40926	54.44
Q8WUD1	11.11	P01037	7.8	Q13813	12.26	P32119	32.32	P32119	32.32	P32119	32.32	P38159	2.05	P38159	3.58	P38159	6.91	P35555	1.78	P35555	1.46	P35555	1.78	P40939	30.01	P40939	18.22	P40939	32.37
Q9P2E9	10.99	Q9Y6N5	7.78	P55083	12.16	P32322	3.45	P32322	7.52	P32322	7.52	P38646	16.79	P38646	20.91	P38646	28.42	P35579	27.76	P35579	25.31	P35579	22.86	P42025	2.66	P42025	2.66	P42025	2.66
Q12907	10.96	P36957	7.73	P54819	12.13	P32969	5.21	P32969	19.27	P32969	5.21	P39023	4.22	P39023	7.2	P39023	16.38	P35606	2.1	P35606	3.09	P35606	5.19	P42126	11.92	P42126	15.23	P42126	14.57
Q03252	10.81	Q9UHG3	7.72	P48444	12.13	P33121	6.88	P33121	4.15	P33121	7.88	P39059	3.24	P39059	3.24	P39059	4.18	P35609	9.51	P35609	11.52	P35609	16.33	P42704	1.65	P42704	1.15	P42704	2.01
P46940	10.8	P29401	7.7	P09429	12.09	P33778	41.27	P33778	41.27	P33778	41.27	P39060	0.91	P39060	1.03	P39060	0.91	P35637	1.71	P35637	1.52	P35637	3.23	P43307	11.89	P43307	11.89	P43307	11.89
P02671	10.74	Q9BVK6	7.66	P63220	12.05	P34897	13.69	P34897	7.54	P34897	10.32	P39656	10.75	P39656	10.75	P39656	15.57	P35749	16.78	P35749	15.26	P35749	12.53	P45378	6.69	P45378	2.6	P45378	6.32
P20774	10.74	P39687	7.63	A0A2R8Y4L2	12	P35221	5.41	P35221	4.53	P35221	5.08	P39687	7.63	P39687	8.43	P39687	12.85	P35754	17.92	P35754	10.38	P35754	10.38	P45880	17.35	P45880	17.69	P45880	12.93
P30085	10.71	O15173	7.62	P00387	11.96	P35222	6.53	P35222	6.91	P35222	9.35	P40121	3.74	P40121	3.74	P40121	6.61	P35908	30.2	P35908	26.13	P35908	28.79	P46776	7.43	P46776	7.43	P46776	7.43
P13667	10.7	P63092	7.61	P04040	11.95	P35232	43.38	P35232	32.72	P35232	45.96	P40227	3.77	P40227	6.4	P40227	10.92	P36542	14.43	P36542	15.44	P36542	12.08	P46781	16.49	P46781	15.98	P46781	15.98
P50914	10.7	P04040	7.59	P43307	11.89	P35237	3.19	P35237	3.19	P35237	3.19	P40429	14.78	P40429	3.94	P40429	9.36	P36578	10.07	P36578	10.07	P36578	10.07	P46782	18.14	P46782	10.78	P46782	13.73
P09669	10.67	P20618	7.47	P09651	11.83	P35241	8.4	P35241	7.03	P35241	5.83	P40925	14.97	P40925	14.97	P40925	23.05	P36776	2.29	P36776	2.29	P36776	1.04	P46940	11.71	P46940	3.68	P46940	14
P63092	10.66	P21926	7.46	Q9NR31	11.62	P35268	19.53	P35268	19.53	P35268	19.53	P40926	33.73	P40926	30.77	P40926	45.27	P36871	11.74	P36871	9.96	P36871	4.63	P46977	5.82	P46977	2.55	P46977	3.55
B7ZW38	10.58	Q13642	7.43	Q02252	11.59	P35527	20.55	P35527	34.99	P35527	27.93	P40939	15.86	P40939	23.2	P40939	33.16	P36957	8.39	P36957	12.14	P36957	12.14	P47755	6.29	P47755	6.29	P47755	12.59
B2RXH8	10.58	P11940	7.39	P19338	11.55	P35555	3.31	P35555	3.45	P35555	2.09	P41250	1.49	P41250	1.08	P41250	1.08	P37802	27.14	P37802	17.59	P37802	14.57	P47756	6.99	P47756	12.87	P47756	16.18
P05090	10.58	Q9P2R7	7.34	Q14240	11.55	P35579	28.52	P35579	30.61	P35579	29.64	P42025	2.66	P42025	2.66	P42025	2.66	P37837	15.43	P37837	15.43	P37837	18.99	P48047	34.27	P48047	30.99	P48047	49.3
O60812	10.58	Q9BRA2	7.32	P14649	11.54	P35606	4.19	P35606	4.3	P35606	4.19	P42126	7.62	P42126	11.92	P42126	11.92	P38117	19.22	P38117	15.29	P38117	19.22	P48444	11.35	P48444	4.31	P48444	4.31
P0DMR1	10.58	P51572	7.32	Q16555	11.54	P35609	12.86	P35609	14.54	P35609	14.54	P42704	2.15	P42704	2.51	P42704	1.51	P38159	5.63	P38159	6.91	P38159	3.58	P48735	31.86	P48735	23.45	P48735	29.2
Q14019	10.56	P98160	7.31	Q9Y394	11.5	P35637	1.71	P35637	3.23	P35637	3.23	P42765	2.02	P42765	5.29	P42765	4.79	P38646	23.27	P38646	19.44	P38646	21.35	P48788	14.84	P48788	14.84	P48788	10.44
P01871	10.55	P30043	7.28	P07602	11.45	P35749	17.39	P35749	17.29	P35749	15.21	P43304	1.65	P43304	1.65	P43304	2.89	P39023	10.92	P39023	4.22	P39023	4.22	P49189	10.93	P49189	9.11	P49189	10.32
O75368	10.53	Q13813	7.28	P62829	11.43	P35754	22.64	P35754	42.45	P35754	17.92	P43307	6.64	P43307	6.64	P43307	11.89	P39059	3.24	P39059	3.75	P39059	3.24	P49207	12.82	P49207	12.82	P49207	12.82
O75390	10.52	P07741	7.22	O75368	11.4	P35908	27.07	P35908	25.2	P35908	26.29	P45378	4.09	P45378	6.32	P45378	8.92	P39060	0.51	P39060	0.91	P39060	0.51	P49257	5.88	P49257	3.73	P49257	3.73
Q02978	10.51	Q13423	7.18	Q02543	11.36	P36542	12.08	P36542	12.08	P36542	12.08	P45880	12.93	P45880	24.15	P45880	19.73	P39656	10.75	P39656	13.82	P39656	10.75	P49411	27.91	P49411	26.37	P49411	30.55
P05387	10.43	P15311	7.17	P59998	11.31	P36578	12.65	P36578	12.41	P36578	12.65	P45954	3.94	P45954	3.94	P45954	6.25	P39687	12.85	P39687	12.85	P39687	12.85	P49419	14.66	P49419	11.5	P49419	9.65
P60468	10.42	P06748	7.14	P11217	11.28	P36776	2.82	P36776	2.29	P36776	2.19	P46776	8.78	P46776	8.78	P46776	15.54	P40121	6.61	P40121	7.18	P40121	3.74	P49448	8.42	P49448	8.06	P49448	12.01
P61601	10.36	Q9NPJ3	7.14	O15173	11.21	P36871	9.61	P36871	6.41	P36871	11.74	P46777	2.36	P46777	2.36	P46777	2.36	P40227	3.77	P40227	6.21	P40227	3.95	P49748	21.83	P49748	11.91	P49748	12.82
P11177	10.31	P11217	7.13	P04632	11.19	P36957	10.38	P36957	10.38	P36957	15.23	P46781	20.1	P46781	16.49	P46781	20.1	P40429	14.78	P40429	9.36	P40429	3.94	P49755	16.44	P49755	12.33	P49755	12.79
P60981	10.3	P49189	7.09	P61088	11.18	P37802	25.63	P37802	23.62	P37802	30.65	P46782	10.78	P46782	18.14	P46782	18.14	P40925	17.37	P40925	17.37	P40925	21.26	P50213	10.11	P50213	8.74	P50213	2.73
P00387	10.3	P08574	7.08	P55327	11.16	P37837	15.43	P37837	12.76	P37837	18.1	P46940	5.67	P46940	6.76	P46940	11.95	P40926	39.94	P40926	37.28	P40926	37.28	P50395	13.03	P50395	10.79	P50395	20.67
Q15293	10.27	P46777	7.07	P54652	11.11	P38117	19.22	P38117	11.37	P38117	14.51	P46977	7.52	P46977	7.09	P46977	8.79	P40939	28.83	P40939	27	P40939	21.63	P50502	6.5	P50502	2.71	P50502	9.76
P53999	10.24	P07602	7.06	P46777	11.11	P38159	8.95	P38159	2.05	P38159	6.91	P47755	6.29	P47755	6.29	P47755	3.5	P42025	2.66	P42025	5.59	P42025	2.66	P50914	15.35	P50914	10.7	P50914	20.93
P20339	10.23	Q3SY69	7.04	Q8WUD1	11.11	P38646	17.82	P38646	23.86	P38646	15.02	P47756	3.68	P47756	6.99	P47756	5.88	P42126	11.92	P42126	11.92	P42126	11.92	P50990	7.66	P50990	1.82	P50990	10.04
P61020	10.23	Q02978	7.01	P22079	11.1	P39023	14.64	P39023	11.91	P39023	14.14	P48047	34.27	P48047	30.99	P48047	41.31	P42704	2.51	P42704	3.3	P42704	1.79	P50995	6.34	P50995	4.16	P50995	14.46
P08311	10.2	P62917	7	P10515	10.97	P39059	3.75	P39059	3.75	P39059	3.24	P48444	5.87	P48444	4.31	P48444	9	P42765	3.27	P42765	5.29	P42765	4.28	P51149	33.33	P51149	33.33	P51149	44.93
P27348	10.2	P07384	7	P54886	10.94	P39060	0.91	P39060	0.91	P39060	0.91	P48735	23.45	P48735	22.79	P48735	40.27	P43307	11.89	P43307	11.89	P43307	6.64	P51572	7.32	P51572	7.32	P51572	3.66
P51148	10.19	P07451	6.92	P11310	10.93	P39656	10.75	P39656	12.5	P39656	13.82	P48788	7.69	P48788	14.84	P48788	14.84	P45378	3.35	P45378	8.92	P45378	8.92	P51884	26.92	P51884	34.62	P51884	32.25
P36957	10.15	P13804	6.91	P63092	10.91	P39687	12.85	P39687	12.85	P39687	12.85	P49189	7.49	P49189	12.35	P49189	15.79	P45880	15.99	P45880	12.93	P45880	17.69	P51888	7.85	P51888	7.85	P51888	7.59
P49189	10.12	P61313	6.86	P30085	10.71	P40121	10.06	P40121	3.74	P40121	3.74	P49207	12.82	P49207	20.51	P49207	12.82	P46776	14.19	P46776	7.43	P46776	8.78	P51991	2.91	P51991	2.12	P51991	19.05
P31947	10.08	Q00610	6.81	O14983	10.69	P40227	7.34	P40227	2.26	P40227	5.46	P49257	3.73	P49257	5.88	P49257	5.88	P46777	6.73	P46777	2.36	P46777	2.36	P52272	11.23	P52272	4.79	P52272	22.74
P27482	10.07	P06744	6.81	P05090	10.58	P40429	3.94	P40429	9.36	P40429	9.36	P49411	17.58	P49411	25.05	P49411	36.26	P46781	20.1	P46781	21.65	P46781	20.1	P52565	7.35	P52565	5.39	P52565	12.75
Q9Y6N5	10	P36578	6.79	P02788	10.56	P40925	21.26	P40925	17.37	P40925	18.86	P49419	8.72	P49419	5.38	P49419	8.91	P46782	18.14	P46782	18.14	P46782	10.78	P52566	3.98	P52566	3.98	P52566	22.89
P04844	9.98	O94905	6.78	P05387	10.43	P40926	48.82	P40926	56.21	P40926	49.41	P49448	11.65	P49448	10.04	P49448	12.19	P46940	8.09	P46940	8.99	P46940	4.65	P52597	6.02	P52597	4.1	P52597	10.12
P16615	9.88	P30046	6.78	P29401	10.43	P40939	24.64	P40939	35.65	P40939	26.21	P49748	14.5	P49748	18.17	P49748	25.34	P46977	7.8	P46977	7.52	P46977	7.09	P53597	6.94	P53597	4.34	P53597	6.94
P18669	9.84	P51911	6.73	Q9P2E9	10.43	P41252	1.58	P41252	0.79	P41252	0.79	P49755	5.02	P49755	17.81	P49755	25.57	P47755	6.29	P47755	6.29	P47755	6.29	P53618	3.88	P53618	1.36	P53618	1.36
P61586	9.84	O60547	6.72	P60468	10.42	P42025	5.59	P42025	2.66	P42025	2.66	P49773	5.56	P49773	16.67	P49773	23.81	P47756	6.62	P47756	7.35	P47756	3.68	P53621	8.33	P53621	5.72	P53621	3.27
P08134	9.84	P01009	6.7	P49419	10.39	P42126	11.92	P42126	11.92	P42126	15.23	P50213	5.19	P50213	2.19	P50213	14.75	P48047	34.27	P48047	27.7	P48047	30.99	P53675	3.35	P53675	0.43	P53675	3.11
Q15365	9.83	P06753	6.67	P61601	10.36	P42704	3.66	P42704	1.51	P42704	2.15	P50395	10.34	P50395	6.97	P50395	23.6	P48444	4.11	P48444	1.96	P48444	3.33	P53999	10.24	P53999	10.24	P53999	10.24
P07205	9.83	P08311	6.67	Q16853	10.35	P42765	4.28	P42765	11.34	P42765	2.02	P50502	2.71	P50502	2.71	P50502	2.71	P48735	30.53	P48735	29.2	P48735	29.87	P54136	5	P54136	1.36	P54136	3.18
Q9Y3B3	9.82	Q9Y5M8	6.64	P25789	10.34	P43307	11.89	P43307	11.89	P43307	11.89	P50914	16.28	P50914	10.7	P50914	20.93	P48788	14.84	P48788	14.84	P48788	7.69	P54652	15.02	P54652	12.36	P54652	13.3
P02144	9.74	P43307	6.64	P60981	10.3	P45378	5.95	P45378	7.06	P45378	8.92	P50990	5.29	P50990	7.12	P50990	3.65	P49189	10.93	P49189	10.93	P49189	8.5	P54819	19.67	P54819	16.74	P54819	23.01
P62826	9.72	P61088	6.58	Q96BS2	10.28	P45880	17.69	P45880	34.69	P45880	27.89	P50995	2.57	P50995	4.75	P50995	8.32	P49207	12.82	P49207	12.82	P49207	12.82	P54886	13.58	P54886	6.29	P54886	3.77
P62879	9.71	P54886	6.54	P53999	10.24	P45954	6.25	P45954	2.08	P45954	3.94	P51149	26.57	P51149	33.33	P51149	28.5	P49257	5.69	P49257	3.73	P49257	5.69	P55072	19.6	P55072	11.79	P55072	22.83
Q13268	9.64	P25789	6.51	P98160	10.23	P46776	20.95	P46776	22.3	P46776	14.19	P51571	6.36	P51571	6.36	P51571	24.86	P49411	30.33	P49411	30.55	P49411	26.81	P55084	25.32	P55084	18.57	P55084	24.89
Q9BUF5	9.64	Q9BS26	6.4	P20339	10.23	P46777	2.36	P46777	6.4	P46777	7.07	P51572	7.32	P51572	7.32	P51572	7.32	P49419	3.9	P49419	7.24	P49419	8.72	P55145	3.3	P55145	3.3	P55145	11.54
P36871	9.61	P01011	6.38	P61020	10.23	P46781	25.77	P46781	25.77	P46781	25.77	P51884	16.57	P51884	13.91	P51884	30.18	P49448	7.71	P49448	11.65	P49448	10.04	P55268	6.4	P55268	3.28	P55268	10.29
O75746	9.59	P0CG48	6.28	O75396	10.23	P46782	18.14	P46782	18.14	P46782	18.14	P51888	11.26	P51888	7.85	P51888	4.71	P49748	15.42	P49748	16.18	P49748	11.45	P55327	11.16	P55327	17.41	P55327	4.46
P61158	9.57	P38117	6.27	P51148	10.19	P46940	9.78	P46940	9.96	P46940	8.99	P51911	9.76	P51911	3.03	P51911	13.47	P49755	21	P49755	21	P49755	10.5	P55735	3.42	P55735	3.42	P55735	3.42
O75915	9.57	P13987	6.25	P02790	10.17	P46977	7.52	P46977	10.07	P46977	5.82	P51991	4.76	P51991	2.12	P51991	6.35	P49821	3.88	P49821	4.31	P49821	1.72	P55854	11.65	P55854	11.65	P55854	11.65
P78417	9.54	P39019	6.21	P08754	10.17	P47755	6.29	P47755	6.29	P47755	6.29	P52209	4.14	P52209	2.28	P52209	4.14	P50213	4.92	P50213	5.46	P50213	5.46	P57053	41.27	P57053	41.27	P57053	42.86
Q3SY69	9.53	P19338	6.2	P60900	10.16	P47756	8.09	P47756	3.68	P47756	6.99	P52272	8.22	P52272	7.67	P52272	12.05	P50395	10.79	P50395	8.54	P50395	15.96	P58107	0.39	P58107	0.33	P58107	0.53
Q9Y3U8	9.52	Q13404	6.12	Q13576	10.16	P48047	34.27	P48047	52.58	P48047	44.6	P52597	1.93	P52597	4.1	P52597	10.12	P50502	2.71	P50502	6.5	P50502	2.71	P58876	41.27	P58876	41.27	P58876	42.86
P67812	9.5	Q6DRA6	6.1	P16152	10.11	P48444	9	P48444	9	P48444	6.46	P53597	2.6	P53597	2.6	P53597	6.94	P50914	10.7	P50914	20.93	P50914	16.28	P59665	19.15	P59665	25.53	P59665	25.53
P13716	9.39	Q16836	6.05	O75390	10.09	P48735	38.27	P48735	36.95	P48735	32.74	P53618	1.36	P53618	1.36	P53618	2.73	P50990	7.48	P50990	5.84	P50990	3.65	P59666	19.15	P59666	25.53	P59666	25.53
P19367	9.38	Q00872	6.05	P31947	10.08	P48788	14.84	P48788	14.84	P48788	14.84	P53621	6.45	P53621	8.74	P53621	11.6	P50995	6.14	P50995	4.75	P50995	3.76	P59998	16.07	P59998	6.55	P59998	17.86
Q14697	9.32	O75323	5.94	P27482	10.07	P49189	13.16	P49189	20.04	P49189	13.16	P53675	1.16	P53675	1.16	P53675	3.11	P51149	38.16	P51149	33.33	P51149	33.33	P60174	60.24	P60174	37.35	P60174	61.04
P80303	9.29	P02788	5.92	P36578	10.07	P49207	12.82	P49207	12.82	P49207	12.82	P53999	10.24	P53999	10.24	P53999	10.24	P51571	17.34	P51571	17.34	P51571	6.36	P60468	10.42	P60468	10.42	P60468	10.42
P13929	8.99	Q15365	5.9	Q9Y6N5	10	P49257	5.69	P49257	8.04	P49257	5.88	P54136	4.7	P54136	7.88	P54136	8.18	P51572	7.32	P51572	3.66	P51572	7.32	P60660	47.68	P60660	35.1	P60660	58.28
Q9H2U2	8.98	P47929	5.88	Q9BS26	9.85	P49368	4.04	P49368	4.04	P49368	4.04	P54652	12.21	P54652	15.02	P54652	14.71	P51884	34.62	P51884	26.92	P51884	20.71	P60842	8.13	P60842	2.46	P60842	9.61
P98160	8.97	Q03252	5.81	P61586	9.84	P49411	24.4	P49411	35.16	P49411	32.97	P54819	17.57	P54819	14.23	P54819	17.57	P51888	7.85	P51888	4.71	P51888	8.12	P60866	19.33	P60866	19.33	P60866	25.21
Q15363	8.96	P01871	5.7	P08134	9.84	P49419	12.99	P49419	9.83	P49419	8.72	P54886	6.54	P54886	8.68	P54886	12.83	P51911	13.13	P51911	13.47	P51911	13.47	P61009	11.11	P61009	5	P61009	11.11
Q9NYL4	8.96	P61586	5.7	Q15365	9.83	P49448	12.19	P49448	10.57	P49448	13.08	P55011	0.74	P55011	0.74	P55011	0.83	P51991	2.91	P51991	2.12	P51991	2.12	P61026	11	P61026	5.5	P61026	20
P04040	8.92	P08134	5.7	Q6NZI2	9.74	P49748	19.24	P49748	25.34	P49748	30.08	P55072	12.9	P55072	10.17	P55072	17.49	P52209	6.21	P52209	1.86	P52209	1.86	P61158	7.18	P61158	4.78	P61158	16.27
O94905	8.85	Q96L46	5.65	P62826	9.72	P49755	25.11	P49755	21.92	P49755	18.26	P55084	23.42	P55084	21.94	P55084	29.75	P52272	8.63	P52272	8.63	P52272	8.08	P61163	2.66	P61163	2.66	P61163	2.66
Q9UHQ9	8.85	P63096	5.65	P62879	9.71	P49773	5.56	P49773	12.7	P49773	5.56	P55268	4.84	P55268	5.01	P55268	7.34	P52565	7.35	P52565	7.35	P52565	7.35	P61204	23.76	P61204	9.94	P61204	25.97
P62491	8.8	P08754	5.65	P17174	9.69	P49821	6.03	P49821	2.16	P49821	2.16	P55327	11.16	P55327	11.16	P55327	11.16	P52597	4.1	P52597	4.1	P52597	4.1	P61247	17.42	P61247	2.65	P61247	18.94
Q9H4A4	8.77	Q16853	5.64	O15144	9.67	P50213	12.84	P50213	10.66	P50213	5.46	P55735	3.42	P55735	3.42	P55735	3.42	P53597	2.6	P53597	6.94	P53597	2.6	P61254	15.86	P61254	11.03	P61254	15.86
Q8TD47	8.75	P04899	5.63	O75891	9.65	P50395	13.03	P50395	20.22	P50395	13.71	P55884	1.11	P55884	1.6	P55884	2.7	P53618	1.36	P53618	1.36	P53618	3.25	P61313	11.27	P61313	7.84	P61313	11.27
P34897	8.73	P39059	5.62	Q13268	9.64	P50502	2.71	P50502	2.71	P50502	2.71	P57053	41.27	P57053	41.27	P57053	41.27	P53621	7.43	P53621	10.46	P53621	6.86	P61586	4.15	P61586	4.15	P61586	4.15
Q15907	8.72	Q9UHQ9	5.57	Q13162	9.59	P50914	20.93	P50914	20.93	P50914	20.93	P58107	0.9	P58107	0.33	P58107	1.26	P53675	2.38	P53675	1.65	P53675	1.16	P61604	53.92	P61604	55.88	P61604	53.92
O00264	8.72	Q9Y6B6	5.56	O60240	9.58	P50990	8.94	P50990	8.21	P50990	1.64	P58876	41.27	P58876	41.27	P58876	41.27	P53999	10.24	P53999	10.24	P53999	10.24	P61619	3.78	P61619	6.09	P61619	3.78
Q08722	8.67	P18669	5.51	Q07021	9.57	P50991	1.48	P50991	1.48	P50991	1.48	P59665	25.53	P59665	25.53	P59665	25.53	P54136	2.88	P54136	4.7	P54136	2.88	P61626	18.24	P61626	18.24	P61626	26.35
P10515	8.66	P84103	5.49	Q03252	9.52	P50995	9.7	P50995	7.92	P50995	8.32	P59666	25.53	P59666	25.53	P59666	25.53	P54652	15.34	P54652	12.36	P54652	9.23	P61960	17.65	P61960	35.29	P61960	27.06
P01008	8.62	P46940	5.49	P67812	9.5	P51149	33.33	P51149	28.5	P51149	43.96	P59998	16.07	P59998	11.31	P59998	11.31	P54819	14.23	P54819	18.83	P54819	12.13	P61978	18.79	P61978	11.02	P61978	17.93
P07602	8.59	P55072	5.46	P51911	9.43	P51571	17.34	P51571	30.64	P51571	30.64	P60174	42.57	P60174	52.21	P60174	70.28	P54886	8.81	P54886	10.57	P54886	8.93	P61981	24.7	P61981	13.77	P61981	21.86
Q9NPJ3	8.57	P50213	5.46	P13716	9.39	P51572	7.32	P51572	7.32	P51572	7.32	P60468	10.42	P60468	10.42	P60468	10.42	P55072	16.87	P55072	17.49	P55072	11.91	P62081	14.43	P62081	8.76	P62081	29.9
P12956	8.54	P04844	5.39	P31415	9.34	P51884	34.62	P51884	34.91	P51884	26.92	P60660	47.68	P60660	45.03	P60660	58.28	P55084	24.89	P55084	23.42	P55084	21.94	P62241	32.69	P62241	5.29	P62241	19.23
P38646	8.54	O14983	5.39	P14923	9.26	P51888	7.85	P51888	4.71	P51888	4.71	P60842	8.13	P60842	6.4	P60842	9.61	P55145	8.24	P55145	3.3	P55145	3.3	P62244	20	P62244	13.85	P62244	20
Q9C075	8.53	P11234	5.34	P36871	9.25	P51911	16.84	P51911	13.47	P51911	16.84	P60866	25.21	P60866	15.97	P60866	15.97	P55268	6.84	P55268	8.45	P55268	6.73	P62249	25.34	P62249	28.08	P62249	28.08
P11217	8.43	P11233	5.34	P19404	9.24	P51991	5.56	P51991	11.9	P51991	4.76	P60903	10.31	P60903	17.53	P60903	27.84	P55327	11.16	P55327	11.16	P55327	11.16	P62258	45.1	P62258	27.84	P62258	37.65
Q9UIJ7	8.37	Q9Y394	5.31	Q9NRW1	9.13	P52209	3.93	P52209	1.86	P52209	4.14	P60953	5.24	P60953	5.76	P60953	14.14	P55735	6.83	P55735	6.83	P55735	3.42	P62269	24.34	P62269	19.08	P62269	24.34
P15311	8.36	P22695	5.3	P20340	9.13	P52272	7.12	P52272	11.92	P52272	12.74	P60981	6.67	P60981	6.67	P60981	10.3	P56134	25.53	P56134	25.53	P56134	25.53	P62280	5.06	P62280	10.13	P62280	10.13
O75891	8.31	Q00577	5.28	Q9NYL4	8.96	P52597	8.43	P52597	10.12	P52597	8.19	P61009	11.11	P61009	11.11	P61009	11.11	P57053	41.27	P57053	41.27	P57053	41.27	P62318	7.14	P62318	7.14	P62318	15.08
Q16836	8.28	Q08722	5.26	Q9BZQ8	8.94	P53597	6.94	P53597	6.94	P53597	6.94	P61019	6.6	P61019	6.6	P61019	18.87	P58107	0.33	P58107	0.51	P58107	0.33	P62424	12.03	P62424	12.03	P62424	18.42
P21810	8.15	P11310	5.23	Q13884	8.92	P53618	1.36	P53618	3.88	P53618	5.77	P61026	11	P61026	11	P61026	23.5	P58876	41.27	P58876	41.27	P58876	41.27	P62491	5.09	P62491	5.09	P62491	9.72
Q9UJ70	8.14	P32969	5.21	Q01518	8.84	P53621	8.42	P53621	12.01	P53621	10.05	P61088	4.61	P61088	11.18	P61088	17.11	P59665	25.53	P59665	25.53	P59665	25.53	P62701	22.43	P62701	12.17	P62701	22.43
Q9BRA2	8.13	Q6DN03	5.18	P47756	8.82	P53675	2.62	P53675	4.82	P53675	4.7	P61106	5.12	P61106	5.12	P61106	5.12	P59666	25.53	P59666	25.53	P59666	25.53	P62750	8.33	P62750	5.13	P62750	13.46
P50995	8.12	P21810	5.16	Q8NBS9	8.8	P53999	10.24	P53999	10.24	P53999	10.24	P61158	6.94	P61158	4.78	P61158	9.33	P59998	16.07	P59998	11.31	P59998	11.31	P62753	14.06	P62753	8.03	P62753	14.06
P31150	8.05	P61106	5.12	Q8TD47	8.75	P54136	6.82	P54136	5.3	P54136	6.82	P61163	2.66	P61163	2.66	P61163	2.66	P60174	51.81	P60174	47.39	P60174	42.57	P62805	64.08	P62805	41.75	P62805	68.93
O43760	8.04	P20339	5.12	P16615	8.73	P54652	16.12	P54652	18.94	P54652	11.27	P61204	24.31	P61204	16.02	P61204	32.04	P60468	10.42	P60468	10.42	P60468	10.42	P62807	41.27	P62807	41.27	P62807	42.86
P11940	8.02	P61020	5.12	O00264	8.72	P54819	22.18	P54819	22.18	P54819	14.23	P61224	5.98	P61224	5.98	P61224	5.98	P60660	45.03	P60660	47.68	P60660	45.03	P62820	43.9	P62820	17.07	P62820	26.34
P21695	8.02	P11216	5.1	P19367	8.72	P54886	11.07	P54886	11.32	P54886	10.06	P61247	12.12	P61247	17.42	P61247	24.24	P60842	6.4	P60842	6.4	P60842	6.4	P62826	14.81	P62826	9.72	P62826	9.72
Q08043	7.99	P55083	5.1	P20336	8.64	P55011	0.83	P55011	0.74	P55011	0.74	P61254	15.86	P61254	11.03	P61254	15.86	P60866	15.97	P60866	25.21	P60866	25.21	P62829	22.14	P62829	11.43	P62829	11.43
Q9BZQ8	7.97	Q8WUD1	5.09	Q9BVC6	8.64	P55072	16.13	P55072	21.09	P55072	14.64	P61313	11.27	P61313	11.27	P61313	11.27	P60903	17.53	P60903	17.53	P60903	17.53	P62851	15.2	P62851	15.2	P62851	15.2
P07858	7.96	P51148	5.09	P01008	8.62	P55084	24.89	P55084	36.08	P55084	28.9	P61353	6.62	P61353	6.62	P61353	6.62	P61009	11.11	P61009	15	P61009	11.11	P62854	20.87	P62854	20.87	P62854	20.87
Q96BS2	7.94	P35606	5.08	Q14697	8.58	P55268	6.56	P55268	7.23	P55268	7.9	P61586	10.36	P61586	4.15	P61586	12.95	P61019	12.74	P61019	12.26	P61019	6.13	P62857	46.38	P62857	30.43	P62857	17.39
O14983	7.89	Q12907	5.06	O15260	8.55	P55327	11.16	P55327	11.16	P55327	11.16	P61601	4.15	P61601	4.15	P61601	10.36	P61026	14.5	P61026	18	P61026	14.5	P62906	12.9	P62906	7.37	P62906	13.36
P14174	7.83	Q01518	5.05	Q13011	8.54	P55735	3.42	P55735	3.42	P55735	3.42	P61604	53.92	P61604	53.92	P61604	53.92	P61106	26.05	P61106	5.12	P61106	5.12	P62913	8.99	P62913	16.85	P62913	16.85
P62854	7.83	Q8TCT9	5.04	Q96BQ1	8.48	P55786	1.31	P55786	1.31	P55786	2.72	P61619	5.25	P61619	6.09	P61619	7.98	P61158	6.94	P61158	4.78	P61158	4.78	P62917	7	P62917	13.23	P62917	7
Q9NR45	7.8	P42765	5.04	P02763	8.46	P55884	1.6	P55884	2.7	P55884	2.7	P61626	18.24	P61626	12.84	P61626	18.24	P61163	2.66	P61163	5.59	P61163	2.66	P62937	50.91	P62937	38.79	P62937	70.91
P63241	7.79	P01591	5.03	P09622	8.45	P56134	25.53	P56134	25.53	P56134	25.53	P61803	8.85	P61803	19.47	P61803	19.47	P61204	32.04	P61204	32.04	P61204	16.02	P62979	27.56	P62979	27.56	P62979	27.56
P22695	7.73	P20337	5.02	O75323	8.39	P56539	6.62	P56539	4.64	P56539	6.62	P61960	27.06	P61960	17.65	P61960	35.29	P61224	5.98	P61224	5.98	P61224	4.35	P62987	33.59	P62987	33.59	P62987	33.59
P39687	7.63	Q9BVC6	4.94	Q9NX63	8.37	P57053	41.27	P57053	41.27	P57053	41.27	P61978	6.91	P61978	11.02	P61978	17.93	P61247	9.09	P61247	15.15	P61247	12.12	P63092	13.45	P63092	5.08	P63092	8.38
P02751	7.55	P01024	4.93	P15311	8.36	P58107	0.88	P58107	0.86	P58107	1.32	P61981	17	P61981	13.77	P61981	30.36	P61254	15.86	P61254	15.86	P61254	15.86	P63104	34.69	P63104	30.61	P63104	43.67
P20618	7.47	O75489	4.92	O60506	8.35	P58876	41.27	P58876	41.27	P58876	41.27	P62081	8.76	P62081	14.43	P62081	14.43	P61313	11.27	P61313	11.27	P61313	11.27	P63208	4.91	P63208	4.91	P63208	12.88
P21926	7.46	P60900	4.88	P42765	8.31	P59665	25.53	P59665	25.53	P59665	25.53	P62241	19.23	P62241	25.96	P62241	26.44	P61586	4.15	P61586	4.15	P61586	4.15	P63220	30.12	P63220	12.05	P63220	12.05
P11047	7.46	Q7Z7H5	4.85	P02671	8.2	P59666	25.53	P59666	25.53	P59666	25.53	P62244	20	P62244	20	P62244	13.85	P61601	4.15	P61601	10.36	P61601	4.15	P63241	7.79	P63241	7.79	P63241	7.79
Q00872	7.45	Q96E17	4.85	Q15293	8.16	P59998	11.31	P59998	11.31	P59998	11.31	P62249	33.56	P62249	39.04	P62249	31.51	P61604	53.92	P61604	53.92	P61604	55.88	P63244	18.93	P63244	16.4	P63244	13.88
P04439	7.4	P13929	4.84	P21810	8.15	P60033	6.78	P60033	6.78	P60033	6.78	P62258	28.24	P62258	35.69	P62258	43.92	P61619	3.78	P61619	6.09	P61619	3.78	P67936	26.61	P67936	18.95	P67936	31.05
P35606	7.4	O75874	4.83	Q9UJ70	8.14	P60174	58.63	P60174	65.86	P60174	56.22	P62269	38.16	P62269	38.16	P62269	38.16	P61626	18.24	P61626	18.24	P61626	18.24	P68104	17.97	P68104	14.5	P68104	27.06
P29401	7.38	P62753	4.82	Q9BRA2	8.13	P60468	21.88	P60468	10.42	P60468	10.42	P62277	6.62	P62277	6.62	P62277	6.62	P61803	19.47	P61803	19.47	P61803	19.47	P68133	56.5	P68133	48.28	P68133	59.42
Q9P2R7	7.34	P46977	4.82	P07384	8.12	P60660	45.03	P60660	58.28	P60660	55.63	P62280	15.19	P62280	15.19	P62280	15.19	P61960	27.06	P61960	35.29	P61960	35.29	P68366	32.37	P68366	21.21	P68366	39.73
P51572	7.32	P59998	4.76	P13929	8.06	P60842	11.33	P60842	11.33	P60842	13.05	P62318	7.14	P62318	7.14	P62318	7.14	P61978	17.93	P61978	13.39	P61978	6.91	P68431	19.85	P68431	19.85	P68431	19.85
P0DOX6	7.29	Q00839	4.73	P47985	8.03	P60866	25.21	P60866	25.21	P60866	25.21	P62424	15.04	P62424	18.42	P62424	24.81	P61981	21.46	P61981	10.93	P61981	13.77	P68871	84.35	P68871	83.67	P68871	84.35
Q07955	7.26	P07858	4.72	P07858	7.96	P60953	14.14	P60953	19.9	P60953	14.66	P62491	5.09	P62491	5.09	P62491	5.09	P62081	14.43	P62081	14.43	P62081	8.76	P69891	12.93	P69891	13.61	P69891	30.61
P49419	7.24	P27487	4.7	O00148	7.96	P60981	6.67	P60981	16.36	P60981	6.67	P62701	12.17	P62701	21.29	P62701	23.57	P62241	26.44	P62241	19.23	P62241	20.19	P69892	12.93	P69892	13.61	P69892	22.45
Q01105	7.24	Q7Z794	4.67	Q13838	7.94	P61009	15	P61009	11.11	P61009	15	P62750	5.13	P62750	8.33	P62750	8.33	P62244	20	P62244	21.54	P62244	20	P69905	63.38	P69905	42.96	P69905	63.38
P14868	7.19	O75396	4.65	P63096	7.91	P61019	12.74	P61019	12.26	P61019	6.13	P62753	8.03	P62753	8.03	P62753	14.06	P62249	28.08	P62249	39.04	P62249	39.04	P78386	3.75	P78386	5.72	P78386	1.38
P02788	7.18	Q8NBS9	4.63	P04899	7.89	P61026	14.5	P61026	11	P61026	14.5	P62805	43.69	P62805	64.08	P62805	64.08	P62258	43.53	P62258	37.25	P62258	32.94	P78417	16.6	P78417	15.35	P78417	13.28
P62318	7.14	Q13576	4.63	O75367	7.86	P61106	5.12	P61106	26.05	P61106	5.12	P62807	41.27	P62807	41.27	P62807	41.27	P62269	32.24	P62269	24.34	P62269	30.26	P80303	15.71	P80303	12.14	P80303	11.19
P02647	7.12	P30040	4.6	P20700	7.85	P61158	9.33	P61158	9.33	P61158	7.18	P62820	34.63	P62820	34.63	P62820	34.63	P62280	15.19	P62280	15.19	P62280	15.19	P81605	10	P81605	10	P81605	10
O75083	7.1	P14923	4.56	Q9GZV4	7.84	P61163	5.59	P61163	2.66	P61163	2.66	P62826	9.72	P62826	5.09	P62826	14.81	P62318	7.14	P62318	15.08	P62318	7.14	P83731	19.11	P83731	13.38	P83731	19.11
P46977	7.09	P80303	4.52	P14174	7.83	P61204	24.31	P61204	35.36	P61204	32.04	P62829	35.71	P62829	29.29	P62829	35.71	P62424	18.42	P62424	15.04	P62424	18.42	P84077	23.76	P84077	9.94	P84077	25.97
P13473	7.07	P07954	4.51	Q6IS14	7.79	P61224	10.33	P61224	16.85	P61224	5.98	P62834	5.98	P62834	5.98	P62834	5.98	P62491	11.11	P62491	9.72	P62491	13.89	P84103	14.02	P84103	12.8	P84103	26.22
P46777	7.07	P09417	4.51	P39687	7.63	P61247	26.89	P61247	23.86	P61247	26.89	P62851	15.2	P62851	15.2	P62851	15.2	P62701	22.43	P62701	20.15	P62701	15.97	P84243	19.85	P84243	19.85	P84243	19.85
P62917	7	P05556	4.51	P22090	7.6	P61254	15.86	P61254	15.86	P61254	15.86	P62854	7.83	P62854	20.87	P62854	20.87	P62750	13.46	P62750	5.13	P62750	5.13	P98095	1.52	P98095	0.84	P98095	2.36
P53597	6.94	O60506	4.49	Q3SY69	7.58	P61313	11.27	P61313	11.27	P61313	11.27	P62857	30.43	P62857	17.39	P62857	46.38	P62753	14.06	P62753	8.03	P62753	8.03	P98160	6.4	P98160	4.58	P98160	6.7
P07451	6.92	Q9P2E9	4.47	Q58FF3	7.52	P61353	6.62	P61353	14.71	P61353	6.62	P62879	6.47	P62879	3.24	P62879	8.24	P62805	41.75	P62805	63.11	P62805	59.22	P99999	24.76	P99999	14.29	P99999	24.76
O14979	6.9	P67812	4.47	P20618	7.47	P61586	4.15	P61586	4.15	P61586	4.15	P62906	7.37	P62906	13.36	P62906	13.36	P62807	41.27	P62807	41.27	P62807	41.27	Q00325	11.88	Q00325	12.15	Q00325	16.85
P25789	6.9	Q9Y3B3	4.46	P21926	7.46	P61601	10.36	P61601	10.36	P61601	10.36	P62913	8.99	P62913	16.85	P62913	16.85	P62820	34.63	P62820	34.63	P62820	26.34	Q00341	3.31	Q00341	1.58	Q00341	1.58
Q15819	6.9	Q9H361	4.44	P01024	7.46	P61604	53.92	P61604	53.92	P61604	55.88	P62917	7	P62917	13.23	P62917	7	P62826	9.72	P62826	9.72	P62826	9.72	Q00577	2.8	Q00577	2.48	Q00577	2.48
P07384	6.86	O43390	4.42	P35606	7.4	P61619	7.77	P61619	6.09	P61619	6.09	P62937	36.97	P62937	38.79	P62937	38.79	P62829	50	P62829	28.57	P62829	27.14	Q00610	9.49	Q00610	2.69	Q00610	8.36
Q9NZN4	6.81	P48788	4.4	P11940	7.39	P61626	12.84	P61626	26.35	P61626	18.24	P62979	11.54	P62979	27.56	P62979	27.56	P62834	5.98	P62834	5.98	P62834	4.35	Q00839	6.67	Q00839	2.06	Q00839	10.3
P30046	6.78	P53597	4.34	P01871	7.38	P61803	10.62	P61803	19.47	P61803	19.47	P62987	14.06	P62987	33.59	P62987	33.59	P62851	15.2	P62851	15.2	P62851	15.2	Q01082	5.63	Q01082	2.66	Q01082	8.29
Q01518	6.74	P16615	4.32	P51572	7.32	P61960	25.88	P61960	25.88	P61960	35.29	P63092	7.36	P63092	13.45	P63092	9.9	P62854	20.87	P62854	20.87	P62854	7.83	Q01105	7.24	Q01105	3.79	Q01105	3.79
P51911	6.73	O75891	4.32	P30043	7.28	P61978	6.91	P61978	11.88	P61978	17.93	P63104	26.12	P63104	18.78	P63104	49.39	P62857	30.43	P62857	30.43	P62857	30.43	Q01130	3.62	Q01130	3.62	Q01130	6.79
Q96DA0	6.73	P61158	4.31	O75083	7.26	P61981	17	P61981	13.77	P61981	13.77	P63208	4.91	P63208	7.98	P63208	12.88	P62906	7.37	P62906	13.36	P62906	13.36	Q01518	9.47	Q01518	9.47	Q01518	16
P02790	6.71	O75083	4.29	Q01105	7.24	P62081	18.56	P62081	20.62	P62081	20.62	P63220	12.05	P63220	12.05	P63220	57.83	P62913	16.85	P62913	8.99	P62913	16.85	Q01995	37.81	Q01995	43.78	Q01995	43.78
P01009	6.7	Q16563	4.25	P62899	7.2	P62241	25.48	P62241	32.69	P62241	26.44	P63241	7.79	P63241	7.79	P63241	7.79	P62917	13.23	P62917	7	P62917	7	Q02218	2.83	Q02218	2.64	Q02218	4.4
Q5SSJ5	6.69	P16671	4.24	P16671	7.2	P62244	20	P62244	20	P62244	20	P63244	16.4	P63244	22.4	P63244	14.83	P62937	49.7	P62937	40	P62937	38.79	Q02252	8.79	Q02252	3.36	Q02252	5.98
Q13884	6.69	Q8WU39	4.23	P62318	7.14	P62249	39.04	P62249	39.04	P62249	39.04	P67812	5.03	P67812	9.5	P67812	5.03	P62979	27.56	P62979	21.79	P62979	27.56	Q02338	2.92	Q02338	2.92	Q02338	2.92
Q16853	6.68	P16070	4.18	Q9UQ80	7.11	P62258	35.69	P62258	43.92	P62258	40	P67936	22.58	P67936	24.6	P67936	23.39	P62987	33.59	P62987	26.56	P62987	33.59	Q02878	13.54	Q02878	12.5	Q02878	9.72
Q16555	6.64	Q8IZP2	4.17	P46977	7.09	P62269	32.24	P62269	30.26	P62269	38.16	P68104	11.9	P68104	21	P68104	27.06	P63092	9.9	P63092	7.36	P63092	5.08	Q03252	12.74	Q03252	3.55	Q03252	23.06
O00148	6.56	P61601	4.15	P13473	7.07	P62277	6.62	P62277	6.62	P62277	14.57	P68133	46.42	P68133	51.72	P68133	71.09	P63104	43.27	P63104	35.51	P63104	30.61	Q04695	34.03	Q04695	33.33	Q04695	27.08
Q13838	6.54	P78417	4.15	P62917	7	P62280	15.19	P62280	15.19	P62280	15.19	P68366	25.22	P68366	29.24	P68366	38.84	P63208	12.88	P63208	12.88	P63208	4.91	Q04837	17.57	Q04837	5.41	Q04837	5.41
O60240	6.51	P13473	4.15	O75874	7	P62318	7.14	P62318	15.08	P62318	7.14	P68431	19.85	P68431	19.85	P68431	22.06	P63241	7.79	P63241	7.79	P63241	7.79	Q05707	2.28	Q05707	1	Q05707	11.25
P23526	6.48	Q9HC38	4.15	P26599	7	P62424	22.18	P62424	21.43	P62424	21.43	P68871	83.67	P68871	83.67	P68871	84.35	P63244	16.4	P63244	13.88	P63244	13.88	Q06323	7.63	Q06323	4.82	Q06323	16.87
P52272	6.44	P30085	4.08	Q16563	6.95	P62491	5.09	P62491	5.09	P62491	5.09	P69891	6.8	P69891	13.61	P69891	14.97	P67812	5.03	P67812	5.03	P67812	5.03	Q06830	45.73	Q06830	44.72	Q06830	45.23
Q9BS26	6.4	Q07955	4.03	P53597	6.94	P62701	26.62	P62701	23.57	P62701	22.43	P69892	6.8	P69892	13.61	P69892	6.8	P67936	22.98	P67936	22.98	P67936	24.6	Q07020	29.26	Q07020	29.26	Q07020	22.34
Q7Z794	6.4	Q58FF3	4.01	P07451	6.92	P62750	5.13	P62750	8.33	P62750	13.46	P69905	42.96	P69905	42.96	P69905	63.38	P68036	5.84	P68036	5.84	P68036	5.84	Q07021	3.9	Q07021	8.51	Q07021	15.6
P01011	6.38	P02751	4	Q15819	6.9	P62753	8.03	P62753	14.06	P62753	14.06	P78386	5.52	P78386	5.52	P78386	6.11	P68104	17.1	P68104	16.67	P68104	18.4	Q07955	16.53	Q07955	3.23	Q07955	16.53
P60891	6.29	Q9BZQ8	3.99	Q08043	6.88	P62805	65.05	P62805	63.11	P62805	63.11	P78417	4.15	P78417	4.15	P78417	9.54	P68133	51.72	P68133	51.72	P68133	54.11	Q08043	3.77	Q08043	3	Q08043	3
P11908	6.29	P12956	3.94	Q8WU39	6.88	P62807	41.27	P62807	41.27	P62807	41.27	P80303	12.86	P80303	15.71	P80303	26.19	P68366	35.04	P68366	33.48	P68366	33.48	Q08211	2.91	Q08211	2.05	Q08211	5.83
P22314	6.24	O15145	3.93	Q13404	6.8	P62820	34.63	P62820	40.49	P62820	34.63	P81605	10	P81605	10	P81605	10	P68431	19.85	P68431	22.06	P68431	19.85	Q08380	2.22	Q08380	2.22	Q08380	2.22
P27797	6.24	O75369	3.92	P60033	6.78	P62826	9.72	P62826	9.72	P62826	9.72	P83731	19.11	P83731	24.2	P83731	19.11	P68871	82.31	P68871	83.67	P68871	83.67	Q08722	8.67	Q08722	8.67	Q08722	8.67
P39019	6.21	Q9NR45	3.9	Q00872	6.75	P62829	25	P62829	32.14	P62829	28.57	P84077	24.31	P84077	16.02	P84077	32.04	P69891	6.8	P69891	13.61	P69891	13.61	Q09666	2.8	Q09666	1.77	Q09666	2.11
P27487	6.14	P41219	3.83	O00764	6.73	P62834	10.33	P62834	16.85	P62834	5.98	P84103	14.02	P84103	14.02	P84103	14.02	P69892	6.8	P69892	13.61	P69892	13.61	Q12904	3.85	Q12904	3.85	Q12904	3.85
Q99536	6.11	P11047	3.79	P11047	6.71	P62851	20.8	P62851	15.2	P62851	15.2	P84243	19.85	P84243	19.85	P84243	22.06	P69905	52.11	P69905	42.96	P69905	42.96	Q12907	5.06	Q12907	5.34	Q12907	5.62
Q6DRA6	6.1	P61619	3.78	P61158	6.7	P62854	20.87	P62854	20.87	P62854	20.87	P98160	5.06	P98160	5.6	P98160	8.52	P78386	3.55	P78386	3.75	P78386	1.38	Q13011	14.33	Q13011	7.01	Q13011	10.06
P61619	6.09	P78386	3.75	Q01469	6.67	P62857	30.43	P62857	30.43	P62857	30.43	P99999	14.29	P99999	14.29	P99999	14.29	P78417	9.54	P78417	9.96	P78417	9.54	Q13162	9.59	Q13162	9.59	Q13162	9.59
P31146	6.07	P49257	3.73	P55268	6.62	P62879	9.71	P62879	9.71	P62879	15.29	Q00325	15.75	Q00325	12.15	Q00325	16.3	P80303	12.38	P80303	16.19	P80303	15.24	Q13228	18.43	Q13228	12.29	Q13228	11.65
P31415	6.06	A0A0B4J2D5	3.73	P28331	6.46	P62906	13.36	P62906	13.36	P62906	19.35	Q00341	4.97	Q00341	6.39	Q00341	7.41	P81605	10	P81605	10	P81605	10	Q13310	2.95	Q13310	4.35	Q13310	4.35
P09429	6.05	P0DPI2	3.73	Q12904	6.41	P62913	16.85	P62913	16.85	P62913	16.85	Q00577	5.28	Q00577	5.28	Q00577	5.28	P83731	13.38	P83731	24.2	P83731	19.11	Q13423	12.15	Q13423	7.09	Q13423	8.66
P20700	5.97	O15260	3.72	Q7Z794	6.4	P62917	7	P62917	13.23	P62917	7	Q00610	5.61	Q00610	5.73	Q00610	11.64	P84077	32.04	P84077	32.04	P84077	16.02	Q13576	4.89	Q13576	4	Q13576	2.92
P33121	5.87	P47756	3.68	P01011	6.38	P62937	40	P62937	67.27	P62937	50.91	Q00839	4	Q00839	4.12	Q00839	4.61	P84103	14.02	P84103	14.02	P84103	14.02	Q13813	11.08	Q13813	9.87	Q13813	9.79
Q8TCT9	5.84	Q9NSB2	3.67	O95865	6.32	P62979	21.79	P62979	27.56	P62979	21.79	Q00872	1.75	Q00872	4.29	Q00872	2.54	P84243	19.85	P84243	22.06	P84243	19.85	Q13884	8.36	Q13884	6.51	Q13884	3.53
Q92841	5.76	Q5SSJ5	3.62	P27797	6.24	P62987	26.56	P62987	33.59	P62987	26.56	Q01082	4.23	Q01082	6.68	Q01082	9.77	P98095	1.52	P98095	1.52	P98095	1.52	Q13885	24.49	Q13885	22.02	Q13885	35.73
Q96GK7	5.73	O43760	3.57	P39019	6.21	P63092	9.9	P63092	7.36	P63092	9.9	Q01105	3.79	Q01105	3.79	Q01105	3.79	P98160	7.7	P98160	5.83	P98160	4.46	Q14019	10.56	Q14019	10.56	Q14019	16.2
P16671	5.72	Q16891	3.56	Q969X5	6.21	P63104	38.78	P63104	43.67	P63104	43.27	Q01130	6.79	Q01130	3.62	Q01130	3.62	P99999	14.29	P99999	14.29	P99999	14.29	Q14103	11.27	Q14103	2.82	Q14103	14.65
P49257	5.69	Q16851	3.54	O14979	6.19	P63208	12.88	P63208	12.88	P63208	12.88	Q01518	7.16	Q01518	4.84	Q01518	7.16	Q00325	11.6	Q00325	15.75	Q00325	21.82	Q14108	4.81	Q14108	2.09	Q14108	4.18
Q96L46	5.65	P30837	3.48	P41219	6.17	P63220	22.89	P63220	57.83	P63220	28.92	Q01995	37.81	Q01995	37.81	Q01995	39.8	Q00341	5.36	Q00341	3.55	Q00341	2.05	Q14141	4.61	Q14141	2.07	Q14141	6.91
Q07065	5.65	Q01105	3.45	P52272	6.16	P63241	7.79	P63241	7.79	P63241	7.79	Q02218	2.35	Q02218	3.03	Q02218	5.96	Q00610	7.4	Q00610	7.22	Q00610	6.15	Q14204	1.44	Q14204	0.24	Q14204	1.7
O75323	5.59	P32322	3.45	Q12905	6.15	P63244	16.4	P63244	24.29	P63244	26.5	Q02252	16.64	Q02252	12.52	Q02252	9.35	Q00839	4.61	Q00839	3.15	Q00839	4	Q14315	1.06	Q14315	0.92	Q14315	1.32
Q00839	5.58	Q01082	3.43	Q15149	6.13	P67812	5.03	P67812	9.5	P67812	5.03	Q02543	11.36	Q02543	3.98	Q02543	11.93	Q01082	8.63	Q01082	4.82	Q01082	4.15	Q14344	2.92	Q14344	2.92	Q14344	2.92
Q9Y6B6	5.56	P22090	3.42	P35237	6.12	P67936	24.6	P67936	23.39	P67936	22.98	Q02878	9.72	Q02878	22.22	Q02878	19.44	Q01105	10	Q01105	7.24	Q01105	3.79	Q14697	6.14	Q14697	5.4	Q14697	5.4
P30740	5.54	O75746	3.39	Q93084	6.11	P68104	17.1	P68104	27.06	P68104	27.06	Q03252	9.19	Q03252	9.52	Q03252	13.55	Q01130	6.79	Q01130	3.62	Q01130	3.62	Q14847	5.75	Q14847	5.75	Q14847	5.75
O75367	5.42	P27797	3.36	P61619	6.09	P68133	54.64	P68133	53.85	P68133	71.88	Q04695	36.11	Q04695	35.88	Q04695	47.45	Q01518	7.16	Q01518	7.16	Q01518	7.16	Q14956	1.57	Q14956	1.57	Q14956	4.72
Q04837	5.41	P02452	3.35	P50213	6.01	P68366	39.51	P68366	45.09	P68366	38.84	Q04837	5.41	Q04837	5.41	Q04837	5.41	Q01995	43.78	Q01995	33.83	Q01995	43.78	Q15084	15.45	Q15084	17.95	Q15084	17.95
P01024	5.41	P04004	3.35	Q16891	5.94	P68431	19.85	P68431	19.85	P68431	22.06	Q05707	2.06	Q05707	1.78	Q05707	3.01	Q02218	2.44	Q02218	2.15	Q02218	4.01	Q15149	7.11	Q15149	2.41	Q15149	9.16
O60547	5.38	P54136	3.33	P31040	5.87	P68871	83.67	P68871	84.35	P68871	84.35	Q06830	44.72	Q06830	44.72	Q06830	44.72	Q02252	10.65	Q02252	6.73	Q02252	9.16	Q15293	9.97	Q15293	8.16	Q15293	14.2
P63096	5.37	Q9NZN4	3.31	O43390	5.85	P69891	6.8	P69891	6.8	P69891	14.97	Q07020	29.26	Q07020	29.26	Q07020	34.57	Q02878	13.54	Q02878	12.5	Q02878	15.28	Q15363	7.96	Q15363	7.96	Q15363	7.96
P08754	5.37	P0DME0	3.31	O75915	5.85	P69892	6.8	P69892	6.8	P69892	6.8	Q07021	3.9	Q07021	10.99	Q07021	15.6	Q03135	10.67	Q03135	7.87	Q03135	12.92	Q15365	17.7	Q15365	8.43	Q15365	13.76
P04899	5.35	P0DOX6	3.3	Q9P2R7	5.83	P69905	42.96	P69905	63.38	P69905	63.38	Q07065	2.99	Q07065	6.98	Q07065	2.99	Q03252	11.13	Q03252	10.81	Q03252	6.61	Q15366	10.96	Q15366	5.75	Q15366	10.96
P11234	5.34	Q969X5	3.1	P15924	5.82	P78386	4.14	P78386	3.55	P78386	3.55	Q07955	3.23	Q07955	16.53	Q07955	12.5	Q04695	34.49	Q04695	40.51	Q04695	36.11	Q15582	9.66	Q15582	1.32	Q15582	17.42
P11233	5.34	Q99714	3.07	P36957	5.74	P78417	4.15	P78417	9.54	P78417	4.15	Q08043	4.11	Q08043	3	Q08043	6.33	Q04837	5.41	Q04837	5.41	Q04837	5.41	Q15746	1.67	Q15746	0.57	Q15746	1.25
Q9NRW1	5.29	O00151	3.04	Q96GK7	5.73	P80303	12.38	P80303	20.71	P80303	12.14	Q08170	1.82	Q08170	1.82	Q08170	1.82	Q05707	3.01	Q05707	3.12	Q05707	1.22	Q15907	8.72	Q15907	5.05	Q15907	9.63
P20340	5.29	Q15149	3.03	O75369	5.69	P81605	16.36	P81605	10	P81605	10	Q08211	2.83	Q08211	2.83	Q08211	5.83	Q06830	44.72	Q06830	44.72	Q06830	44.72	Q16181	2.06	Q16181	2.06	Q16181	6.64
Q00577	5.28	P31040	3.01	P49257	5.69	P83731	24.2	P83731	24.2	P83731	24.2	Q08380	2.22	Q08380	2.22	Q08380	4.62	Q07020	34.57	Q07020	29.26	Q07020	23.4	Q16363	0.6	Q16363	0.55	Q16363	1.15
P19404	5.22	Q15363	2.99	P22314	5.67	P84077	24.31	P84077	35.36	P84077	32.04	Q08722	8.67	Q08722	8.67	Q08722	8.67	Q07021	15.6	Q07021	10.99	Q07021	8.51	Q16555	3.5	Q16555	2.27	Q16555	5.94
P32969	5.21	Q13884	2.97	Q96L46	5.65	P84103	21.34	P84103	21.34	P84103	14.02	Q09666	1.95	Q09666	1.88	Q09666	1.95	Q07065	4.15	Q07065	1.83	Q07065	2.99	Q16629	14.71	Q16629	3.78	Q16629	18.49
P13861	5.2	P02774	2.95	P27487	5.61	P84243	19.85	P84243	19.85	P84243	22.06	Q12904	2.56	Q12904	3.85	Q12904	3.85	Q07955	12.5	Q07955	12.9	Q07955	7.26	Q16695	19.85	Q16695	19.85	Q16695	19.85
Q01469	5.19	Q13310	2.95	Q00839	5.58	P98095	2.36	P98095	1.52	P98095	1.52	Q12907	5.06	Q12907	7.87	Q12907	8.15	Q08043	5.66	Q08043	4.99	Q08043	3	Q16698	28.36	Q16698	19.4	Q16698	20.6
Q6DN03	5.18	A0A2R8Y4L2	2.91	Q9UHQ9	5.57	P98160	8.79	P98160	8.7	P98160	8.36	Q13011	2.13	Q13011	7.01	Q13011	9.76	Q08170	1.82	Q08170	1.82	Q08170	1.82	Q16778	41.27	Q16778	40.48	Q16778	41.27
P55083	5.1	Q7Z406	2.91	Q02218	5.57	P99999	14.29	P99999	14.29	P99999	14.29	Q13162	13.28	Q13162	9.59	Q13162	9.59	Q08211	2.05	Q08211	2.05	Q08211	2.13	Q16822	3.59	Q16822	1.88	Q16822	1.88
P12035	5.1	O60763	2.91	Q9Y6B6	5.56	Q00325	11.88	Q00325	20.17	Q00325	18.78	Q13228	12.29	Q13228	17.16	Q13228	18.22	Q08257	6.08	Q08257	6.08	Q08257	6.08	Q16836	14.33	Q16836	6.05	Q16836	16.56
P28331	5.09	P30740	2.9	P07205	5.52	Q00341	4.97	Q00341	8.28	Q00341	7.1	Q13268	3.21	Q13268	6.07	Q13268	6.07	Q08380	2.22	Q08380	2.22	Q08380	2.22	Q16851	1.77	Q16851	3.35	Q16851	3.35
P0CG48	4.96	Q5JWF2	2.89	P18669	5.51	Q00577	5.28	Q00577	2.48	Q00577	2.48	Q13310	4.35	Q13310	4.35	Q13310	4.35	Q08722	8.67	Q08722	8.67	Q08722	8.67	Q16853	6.03	Q16853	7.21	Q16853	4.72
Q9BVC6	4.94	Q92841	2.88	P49368	5.5	Q00610	8.78	Q00610	17.49	Q00610	15.16	Q13423	11.42	Q13423	12.43	Q13423	13.54	Q09666	2.11	Q09666	2.16	Q09666	1.88	Q16891	5.15	Q16891	3.56	Q16891	5.01
P31942	4.91	P33121	2.87	Q6DRA6	5.49	Q00839	5.45	Q00839	2.91	Q00839	5.82	Q13576	5.78	Q13576	6.16	Q13576	8.83	Q12907	2.53	Q12907	5.06	Q12907	8.43	Q32P51	10.62	Q32P51	5	Q32P51	20.62
P60900	4.88	P01023	2.85	Q9Y678	5.49	Q00872	2.98	Q00872	1.4	Q00872	3.59	Q13630	3.74	Q13630	5.92	Q13630	5.92	Q13011	10.06	Q13011	7.01	Q13011	7.01	Q3SY69	8.02	Q3SY69	5.85	Q3SY69	2.17
P16401	4.87	Q14103	2.82	O75746	5.46	Q01082	9.98	Q01082	6.9	Q01082	5.92	Q13642	11.15	Q13642	7.12	Q13642	7.12	Q13162	13.28	Q13162	9.59	Q13162	9.59	Q4VXU2	3.26	Q4VXU2	4.72	Q4VXU2	4.72
P17174	4.84	P08572	2.8	P21695	5.44	Q01105	7.24	Q01105	3.79	Q01105	10	Q13813	10.48	Q13813	10.36	Q13813	14.56	Q13228	18.22	Q13228	15.68	Q13228	15.68	Q53EL6	4.69	Q53EL6	4.69	Q53EL6	2.35
O75874	4.83	P23526	2.78	P33121	5.44	Q01130	6.79	Q01130	6.79	Q01130	3.62	Q13838	3.5	Q13838	3.97	Q13838	5.84	Q13268	3.21	Q13268	3.21	Q13268	3.21	Q562R1	18.09	Q562R1	22.07	Q562R1	17.55
P50991	4.82	P31415	2.78	Q04837	5.41	Q01518	9.47	Q01518	5.05	Q01518	9.47	Q13884	6.69	Q13884	6.32	Q13884	12.83	Q13310	4.35	Q13310	4.35	Q13310	4.35	Q58FF3	5.76	Q58FF3	5.76	Q58FF3	5.76
Q9BRX8	4.8	P55268	2.78	P52565	5.39	Q01995	30.85	Q01995	26.87	Q01995	30.85	Q13885	22.92	Q13885	24.72	Q13885	37.98	Q13423	15.19	Q13423	11.51	Q13423	11.14	Q5JWF2	5.11	Q5JWF2	1.93	Q5JWF2	3.18
O75369	4.77	P24821	2.77	P34897	5.36	Q02218	5.96	Q02218	7.53	Q02218	5.08	Q14019	10.56	Q14019	10.56	Q14019	5.63	Q13576	7.68	Q13576	6.86	Q13576	4.44	Q5QNW6	41.27	Q5QNW6	41.27	Q5QNW6	42.86
P59998	4.76	P50502	2.71	P11234	5.34	Q02252	8.6	Q02252	8.79	Q02252	9.35	Q14103	6.76	Q14103	9.01	Q14103	11.27	Q13630	5.92	Q13630	2.18	Q13630	2.18	Q5SSJ5	1.99	Q5SSJ5	1.99	Q5SSJ5	3.44
Q13576	4.76	Q8N1N4	2.69	P11233	5.34	Q02543	11.36	Q02543	11.36	Q02543	3.98	Q14108	2.09	Q14108	2.09	Q14108	6.28	Q13642	3.72	Q13642	7.12	Q13642	7.12	Q5VTE0	17.97	Q5VTE0	14.5	Q5VTE0	27.06
Q16891	4.75	P23246	2.69	P16219	5.34	Q02878	12.5	Q02878	19.1	Q02878	12.5	Q14126	0.89	Q14126	0.72	Q14126	2.95	Q13813	13.79	Q13813	12.7	Q13813	11.81	Q6DN03	5.18	Q6DN03	4.66	Q6DN03	5.18
P02730	4.72	Q9NP98	2.68	P14314	5.3	Q03135	5.62	Q03135	16.85	Q03135	18.54	Q14141	2.07	Q14141	2.07	Q14141	2.07	Q13838	2.34	Q13838	1.64	Q13838	5.84	Q6DRA6	6.1	Q6DRA6	5.49	Q6DRA6	6.1
P16070	4.72	P17174	2.66	Q00577	5.28	Q03252	12.9	Q03252	14.84	Q03252	9.52	Q14204	1.42	Q14204	1.18	Q14204	2.37	Q13884	8.18	Q13884	9.85	Q13884	9.85	Q6NVV1	7.84	Q6NVV1	18.63	Q6NVV1	7.84
Q9GZM7	4.71	P19367	2.62	Q08722	5.26	Q04695	38.89	Q04695	35.88	Q04695	39.12	Q14315	0.92	Q14315	1.06	Q14315	0.92	Q13885	28.31	Q13885	26.74	Q13885	24.72	Q6NZI2	10.51	Q6NZI2	2.31	Q6NZI2	6.67
P54136	4.7	P28331	2.61	Q9Y3A6	5.24	Q04837	5.41	Q04837	17.57	Q04837	17.57	Q14344	2.92	Q14344	5.04	Q14344	2.92	Q14019	10.56	Q14019	16.2	Q14019	16.2	Q71DI3	19.85	Q71DI3	19.85	Q71DI3	19.85
Q53EL6	4.69	P45378	2.6	P32969	5.21	Q05707	1.56	Q05707	0.56	Q05707	0.56	Q14697	3.07	Q14697	6.14	Q14697	8.9	Q14103	6.76	Q14103	5.07	Q14103	11.27	Q7KZF4	10.66	Q7KZF4	6.04	Q7KZF4	13.85
P60842	4.68	P00488	2.6	P62750	5.13	Q06323	9.24	Q06323	7.63	Q06323	4.82	Q14847	8.43	Q14847	5.75	Q14847	8.43	Q14108	4.81	Q14108	4.81	Q14108	1.46	Q7Z406	3.21	Q7Z406	3.01	Q7Z406	3.96
P31040	4.67	Q9Y678	2.52	P10909	5.12	Q06830	44.72	Q06830	44.72	Q06830	44.72	Q14956	1.57	Q14956	1.57	Q14956	1.57	Q14112	2.25	Q14112	1.53	Q14112	2.04	Q7Z794	9.34	Q7Z794	3.29	Q7Z794	3.63
Q07021	4.61	Q32P51	2.5	P12035	5.1	Q07020	34.57	Q07020	29.26	Q07020	25.53	Q14980	0.43	Q14980	0.43	Q14980	0.43	Q14141	2.07	Q14141	2.07	Q14141	2.07	Q8IZP2	10	Q8IZP2	4.17	Q8IZP2	10
P30040	4.6	P13010	2.46	Q5SSJ5	5.06	Q07021	3.9	Q07021	10.99	Q07021	10.99	Q15084	15.91	Q15084	15.91	Q15084	15.91	Q14204	1.18	Q14204	1.38	Q14204	1.25	Q8N0Y7	9.45	Q8N0Y7	9.45	Q8N0Y7	9.45
P13489	4.56	Q14240	2.46	O95831	5.06	Q07065	7.48	Q07065	1.83	Q07065	4.82	Q15149	5.19	Q15149	5.76	Q15149	7.43	Q14315	0.92	Q14315	0.92	Q14315	0.92	Q8N1N4	6.92	Q8N1N4	2.69	Q8N1N4	4.23
P04181	4.56	P13489	2.39	P14543	5.05	Q07955	12.5	Q07955	12.9	Q07955	12.9	Q15293	8.16	Q15293	8.16	Q15293	15.41	Q14344	2.92	Q14344	2.92	Q14344	2.92	Q8N257	35.71	Q8N257	34.92	Q8N257	35.71
P09417	4.51	O14979	2.38	P20337	5.02	Q08043	5.33	Q08043	5.55	Q08043	8.55	Q15365	8.43	Q15365	11.52	Q15365	14.61	Q14697	6.25	Q14697	3.81	Q14697	4.66	Q8NBS9	13.43	Q8NBS9	4.17	Q8NBS9	12.96
P15924	4.49	O00148	2.34	P54136	5	Q08170	1.82	Q08170	1.82	Q08170	1.82	Q15366	5.75	Q15366	8.77	Q15366	11.78	Q14847	5.75	Q14847	5.75	Q14847	5.75	Q8NFI4	2.71	Q8NFI4	2.71	Q8NFI4	5.96
P35222	4.48	Q13838	2.34	O60763	4.99	Q08211	4.25	Q08211	2.36	Q08211	4.41	Q15582	3.66	Q15582	4.54	Q15582	10.83	Q14956	1.57	Q14956	1.57	Q14956	1.57	Q8NHW5	13.25	Q8NHW5	20.19	Q8NHW5	13.25
P02452	4.44	P02730	2.31	P0CG48	4.96	Q08380	2.22	Q08380	2.22	Q08380	2.22	Q15717	6.75	Q15717	6.75	Q15717	6.75	Q14980	0.43	Q14980	0.43	Q14980	0.43	Q8TCT9	5.84	Q8TCT9	2.65	Q8TCT9	2.65
P48788	4.4	Q6NZI2	2.31	Q9Y3I0	4.95	Q08722	8.67	Q08722	8.67	Q08722	8.67	Q15746	0.52	Q15746	0.68	Q15746	2.19	Q15084	15.45	Q15084	17.95	Q15084	15.91	Q8TD47	8.75	Q8TD47	8.75	Q8TD47	8.75
P43304	4.4	P45954	2.31	Q14019	4.93	Q09666	2.07	Q09666	1.8	Q09666	1.8	Q15907	8.72	Q15907	8.72	Q15907	8.72	Q15149	6.98	Q15149	6.6	Q15149	5.96	Q8WU39	17.46	Q8WU39	6.35	Q8WU39	4.23
Q15149	4.38	P04181	2.28	P63208	4.91	Q12904	6.41	Q12904	3.85	Q12904	3.85	Q16134	3.08	Q16134	4.86	Q16134	6.32	Q15293	8.16	Q15293	12.08	Q15293	13.6	Q92688	19.12	Q92688	8.37	Q92688	19.12
P01023	4.34	P13861	2.23	Q9Y490	4.88	Q12907	8.15	Q12907	10.96	Q12907	5.06	Q16181	4.35	Q16181	2.06	Q16181	2.06	Q15363	14.43	Q15363	7.96	Q15363	7.96	Q92841	7.27	Q92841	1.23	Q92841	12.62
Q9HDC9	4.33	P12035	2.23	Q96E17	4.85	Q13011	7.01	Q13011	4.88	Q13011	10.06	Q16555	4.2	Q16555	3.5	Q16555	3.85	Q15365	13.76	Q15365	8.43	Q15365	8.43	Q93079	41.27	Q93079	41.27	Q93079	42.86
P01903	4.33	P15924	2.23	Q96KP4	4.84	Q13162	13.28	Q13162	5.54	Q13162	9.59	Q16629	9.66	Q16629	14.71	Q16629	9.66	Q15366	10.96	Q15366	5.75	Q15366	5.75	Q969X5	6.21	Q969X5	3.1	Q969X5	5.86
P39059	4.25	P01833	2.23	P39059	4.83	Q13228	20.13	Q13228	17.58	Q13228	13.56	Q16695	19.85	Q16695	19.85	Q16695	22.06	Q15582	7.91	Q15582	5.86	Q15582	5.86	Q96A32	56.21	Q96A32	56.21	Q96A32	47.93
Q16563	4.25	P34897	2.18	Q06323	4.82	Q13268	9.64	Q13268	15.71	Q13268	6.07	Q16698	17.31	Q16698	33.43	Q16698	32.24	Q15717	2.76	Q15717	3.99	Q15717	3.99	Q96AE4	1.86	Q96AE4	1.55	Q96AE4	1.55
P55268	4.23	P35222	2.18	Q9BRX8	4.8	Q13310	6.68	Q13310	4.35	Q13310	4.35	Q16778	41.27	Q16778	41.27	Q16778	41.27	Q15746	0.52	Q15746	1.78	Q15746	0.68	Q96AG4	17.92	Q96AG4	13.68	Q96AG4	19.87
Q8N1N4	4.23	Q9HDC9	2.16	Q9NZN4	4.79	Q13423	14.73	Q13423	12.8	Q13423	11.88	Q16822	4.69	Q16822	6.41	Q16822	6.41	Q15907	14.68	Q15907	13.3	Q15907	17.43	Q96BQ1	7.59	Q96BQ1	10.71	Q96BQ1	3.57
P27635	4.21	P09651	2.15	P31937	4.76	Q13561	3.74	Q13561	3.74	Q13561	3.74	Q16836	10.51	Q16836	14.65	Q16836	16.56	Q16134	3.08	Q16134	1.94	Q16134	6.16	Q96DR5	32.93	Q96DR5	21.69	Q96DR5	18.88
Q14108	4.18	P17655	2.14	P01023	4.75	Q13576	6.92	Q13576	5.08	Q13576	5.78	Q16853	4.72	Q16853	10.88	Q16853	11.4	Q16181	2.06	Q16181	2.06	Q16181	6.64	Q96HC4	3.52	Q96HC4	2.01	Q96HC4	2.01
Q8IZP2	4.17	Q96KP4	2.11	P12277	4.72	Q13642	7.12	Q13642	11.15	Q13642	11.15	Q16890	4.41	Q16890	4.41	Q16890	11.27	Q16363	1.15	Q16363	1.15	Q16363	0.93	Q96I99	17.82	Q96I99	13.43	Q96I99	11.11
P53675	4.15	O00159	2.07	Q9GZM7	4.71	Q13724	1.08	Q13724	4.3	Q13724	0.96	Q16891	4.75	Q16891	9.1	Q16891	6.6	Q16555	4.2	Q16555	4.2	Q16555	3.15	Q96L46	5.65	Q96L46	2.82	Q96L46	2.82
Q9HC38	4.15	Q16181	2.06	P0DOX6	4.69	Q13813	15.66	Q13813	12.74	Q13813	15.41	Q32P51	2.5	Q32P51	8.12	Q32P51	13.12	Q16629	14.71	Q16629	10.92	Q16629	14.71	Q99497	34.39	Q99497	42.33	Q99497	34.39
O00159	4.14	Q9UQ80	2.03	Q6DN03	4.66	Q13838	10.05	Q13838	3.5	Q13838	5.84	Q3SY69	9.75	Q3SY69	12.57	Q3SY69	8.34	Q16695	19.85	Q16695	22.06	Q16695	19.85	Q99536	12.98	Q99536	12.98	Q99536	12.47
P13010	4.1	P49368	2.02	P05166	4.64	Q13884	6.32	Q13884	11.71	Q13884	9.85	Q4VXU2	4.72	Q4VXU2	4.72	Q4VXU2	4.72	Q16698	24.78	Q16698	26.87	Q16698	19.4	Q99623	20.74	Q99623	14.38	Q99623	22.07
P24821	4.09	P39023	1.99	P23526	4.63	Q13885	26.74	Q13885	33.93	Q13885	39.1	Q53EL6	4.69	Q53EL6	4.69	Q53EL6	4.48	Q16778	41.27	Q16778	41.27	Q16778	41.27	Q99714	16.48	Q99714	3.07	Q99714	24.14
P17844	4.07	P48444	1.96	P30040	4.6	Q14019	16.2	Q14019	10.56	Q14019	5.63	Q562R1	11.7	Q562R1	15.69	Q562R1	15.69	Q16822	3.28	Q16822	3.28	Q16822	4.69	Q99798	23.59	Q99798	13.08	Q99798	21.92
Q9UQ80	4.06	P09622	1.96	P12956	4.6	Q14103	11.27	Q14103	7.32	Q14103	5.07	Q58FF3	7.52	Q58FF3	5.76	Q58FF3	5.76	Q16836	16.88	Q16836	11.78	Q16836	9.55	Q99877	41.27	Q99877	41.27	Q99877	42.86
Q5JWF2	4.05	P17844	1.95	P04004	4.6	Q14108	4.81	Q14108	6.28	Q14108	4.18	Q5JWF2	2.8	Q5JWF2	5.11	Q5JWF2	3.76	Q16851	3.35	Q16851	3.35	Q16851	3.35	Q99879	41.27	Q99879	41.27	Q99879	42.86
Q7Z406	4.01	P00966	1.94	O00159	4.52	Q14112	4.22	Q14112	0.73	Q14112	0.73	Q5QNW6	41.27	Q5QNW6	41.27	Q5QNW6	41.27	Q16853	8.52	Q16853	9.44	Q16853	8.52	Q99880	41.27	Q99880	41.27	Q99880	42.86
Q58FF3	4.01	Q9C075	1.9	P09417	4.51	Q14126	1.7	Q14126	2.15	Q14126	2.86	Q5SSJ5	3.44	Q5SSJ5	1.99	Q5SSJ5	1.99	Q16890	11.27	Q16890	4.41	Q16890	11.27	Q9BRL6	2.84	Q9BRL6	2.84	Q9BRL6	5.32
P35237	3.99	Q9H9S3	1.89	P02730	4.5	Q14141	2.07	Q14141	4.61	Q14141	2.07	Q5VTE0	11.9	Q5VTE0	21	Q5VTE0	27.06	Q16891	7.92	Q16891	7.65	Q16891	9.89	Q9BS26	6.4	Q9BS26	9.85	Q9BS26	3.94
P14314	3.98	P42704	1.87	P42704	4.45	Q14152	2.03	Q14152	2.82	Q14152	2.53	Q6DN03	5.18	Q6DN03	5.18	Q6DN03	5.18	Q32P51	8.12	Q32P51	8.12	Q32P51	8.12	Q9BUF5	12.56	Q9BUF5	7.85	Q9BUF5	21.75
O15145	3.93	P14866	1.87	Q9H361	4.44	Q14195	1.75	Q14195	1.75	Q14195	6.14	Q6DRA6	6.1	Q6DRA6	6.1	Q6DRA6	6.1	Q3SY69	10.94	Q3SY69	10.29	Q3SY69	7.8	Q9BVC6	8.64	Q9BVC6	4.94	Q9BVC6	4.94
P42704	3.87	Q15629	1.87	Q9UIJ7	4.41	Q14204	1.66	Q14204	2.35	Q14204	2.3	Q6IS14	5.19	Q6IS14	5.19	Q6IS14	5.19	Q4VXU2	4.72	Q4VXU2	4.72	Q4VXU2	4.72	Q9BVK6	15.74	Q9BVK6	7.66	Q9BVK6	14.89
P17693	3.85	P50990	1.82	P48788	4.4	Q14315	1.28	Q14315	0.99	Q14315	1.47	Q6NVV1	29.41	Q6NVV1	7.84	Q6NVV1	18.63	Q53EL6	2.35	Q53EL6	4.69	Q53EL6	2.35	Q9BX66	0.85	Q9BX66	0.85	Q9BX66	1.01
Q12904	3.85	P17987	1.8	Q14195	4.39	Q14344	2.92	Q14344	2.92	Q14344	2.92	Q6NVY1	1.81	Q6NVY1	1.81	Q6NVY1	3.11	Q562R1	10.9	Q562R1	15.16	Q562R1	15.16	Q9BX68	9.2	Q9BX68	9.2	Q9BX68	14.72
P41219	3.83	P31150	1.79	Q7Z406	4.36	Q14697	4.56	Q14697	7.31	Q14697	5.3	Q6NZI2	7.18	Q6NZI2	8.97	Q6NZI2	22.82	Q58FF3	7.52	Q58FF3	5.76	Q58FF3	7.52	Q9BY50	9.38	Q9BY50	8.33	Q9BY50	5.21
P78386	3.75	O95831	1.79	Q9HDC9	4.33	Q14847	5.75	Q14847	5.75	Q14847	5.75	Q71DI3	19.85	Q71DI3	19.85	Q71DI3	22.06	Q5JWF2	3.76	Q5JWF2	2.8	Q5JWF2	1.93	Q9BZQ8	8.73	Q9BZQ8	6.14	Q9BZQ8	1.94
P14866	3.74	P31146	1.74	P01903	4.33	Q15046	2.35	Q15046	1.17	Q15046	2.35	Q7KZF4	10.66	Q7KZF4	12.09	Q7KZF4	20.11	Q5QNW6	41.27	Q5QNW6	41.27	Q5QNW6	41.27	Q9C075	8.53	Q9C075	4.5	Q9C075	1.66
O60763	3.74	Q14525	1.73	P53675	4.27	Q15084	15.91	Q15084	20.23	Q15084	15.45	Q7Z406	3.06	Q7Z406	2.66	Q7Z406	4.71	Q5SSJ5	5.24	Q5SSJ5	3.44	Q5SSJ5	1.99	Q9H0W9	9.21	Q9H0W9	3.49	Q9H0W9	3.81
P19237	3.74	O60240	1.72	Q8N1N4	4.23	Q15147	1.02	Q15147	1.02	Q15147	1.87	Q7Z794	4.67	Q7Z794	3.29	Q7Z794	3.63	Q5VTE0	17.1	Q5VTE0	16.67	Q5VTE0	18.4	Q9H361	4.91	Q9H361	6.18	Q9H361	6.18
A0A0B4J2D5	3.73	P35637	1.71	P08572	4.21	Q15149	9.37	Q15149	7.41	Q15149	6.83	Q8IZP2	4.17	Q8IZP2	4.17	Q8IZP2	4.17	Q6DN03	5.18	Q6DN03	5.18	Q6DN03	5.18	Q9H9S3	1.89	Q9H9S3	1.89	Q9H9S3	1.89
P0DPI2	3.73	Q9Y4L1	1.7	P27635	4.21	Q15293	14.2	Q15293	17.52	Q15293	15.41	Q8N0Y7	3.94	Q8N0Y7	9.45	Q8N0Y7	9.45	Q6DRA6	6.1	Q6DRA6	6.1	Q6DRA6	6.1	Q9HC38	7.35	Q9HC38	10.54	Q9HC38	13.74
O15260	3.72	Q9H4A4	1.69	Q9UJZ1	4.21	Q15363	13.93	Q15363	13.93	Q15363	10.95	Q8N1N4	4.23	Q8N1N4	5.96	Q8N1N4	7.31	Q6IS14	5.19	Q6IS14	5.19	Q6IS14	5.19	Q9HD45	1.87	Q9HD45	1.36	Q9HD45	1.87
Q9NSB2	3.67	Q15323	1.68	P16070	4.18	Q15365	13.76	Q15365	10.67	Q15365	10.67	Q8N257	35.71	Q8N257	35.71	Q8N257	35.71	Q6NVV1	29.41	Q6NVV1	18.63	Q6NVV1	7.84	Q9NQC3	1.09	Q9NQC3	1.09	Q9NQC3	1.09
O00194	3.67	O75131	1.68	Q8IZP2	4.17	Q15366	13.97	Q15366	7.95	Q15366	7.95	Q8NBS9	8.8	Q8NBS9	6.25	Q8NBS9	8.8	Q6NVY1	3.11	Q6NVY1	6.74	Q6NVY1	1.81	Q9NR28	4.18	Q9NR28	6.28	Q9NR28	6.28
P50990	3.65	Q00341	1.66	Q5JWF2	4.15	Q15437	1.3	Q15437	3	Q15437	1.3	Q8NE62	2.86	Q8NE62	4.88	Q8NE62	6.23	Q6NZI2	18.21	Q6NZI2	20	Q6NZI2	16.15	Q9NR31	5.56	Q9NR31	4.04	Q9NR31	5.56
P00966	3.64	P07942	1.62	P13010	4.1	Q15582	9.08	Q15582	9.66	Q15582	7.61	Q8NFI4	2.71	Q8NFI4	2.71	Q8NFI4	2.71	Q6UW68	8.99	Q6UW68	6.88	Q6UW68	8.99	Q9NR45	2.79	Q9NR45	2.79	Q9NR45	7.8
Q93084	3.6	P50995	1.58	Q9UGP8	4.08	Q15717	7.36	Q15717	3.99	Q15717	6.75	Q8NHW5	13.25	Q8NHW5	9.15	Q8NHW5	13.25	Q6YN16	2.15	Q6YN16	2.15	Q6YN16	2.15	Q9NRP0	14.09	Q9NRP0	8.05	Q9NRP0	8.05
P01893	3.59	Q8NE62	1.52	Q9UK22	4.05	Q15746	1.78	Q15746	1.25	Q15746	1.1	Q8TCJ2	2.54	Q8TCJ2	1.69	Q8TCJ2	1.69	Q71DI3	19.85	Q71DI3	22.06	Q71DI3	19.85	Q9NVA2	4.66	Q9NVA2	2.1	Q9NVA2	4.66
P01889	3.59	P52272	1.51	Q07955	4.03	Q15907	8.72	Q15907	8.72	Q15907	8.72	Q8TCT9	5.84	Q8TCT9	5.84	Q8TCT9	5.84	Q7KZF4	15.05	Q7KZF4	14.07	Q7KZF4	9.45	Q9NX63	3.52	Q9NX63	8.37	Q9NX63	3.52
Q16822	3.59	Q07065	1.5	Q92841	3.98	Q16134	6.16	Q16134	3.24	Q16134	1.3	Q8TD47	8.75	Q8TD47	9.89	Q8TD47	9.89	Q7Z406	4.36	Q7Z406	3.41	Q7Z406	4.36	Q9NYL4	17.91	Q9NYL4	8.96	Q9NYL4	8.96
P40227	3.58	P53675	1.46	P16401	3.98	Q16181	4.35	Q16181	2.06	Q16181	2.06	Q8WU39	4.23	Q8WU39	6.88	Q8WU39	13.23	Q7Z794	4.67	Q7Z794	3.63	Q7Z794	5.02	Q9NZT1	47.26	Q9NZT1	31.51	Q9NZT1	31.51
P08572	3.56	P26599	1.44	O15145	3.93	Q16363	0.99	Q16363	1.48	Q16363	0.6	Q8WZ42	0.15	Q8WZ42	0.25	Q8WZ42	0.06	Q8IZP2	4.17	Q8IZP2	10	Q8IZP2	4.17	Q9P2E9	9.08	Q9P2E9	7.87	Q9P2E9	7.8
Q9NX63	3.52	O43790	1.44	P31146	3.9	Q16555	3.67	Q16555	3.15	Q16555	4.37	Q92499	2.57	Q92499	1.22	Q92499	2.57	Q8N0Y7	9.45	Q8N0Y7	9.45	Q8N0Y7	9.45	Q9P2R7	3.89	Q9P2R7	3.89	Q9P2R7	3.89
Q01082	3.51	P13611	1.44	P38919	3.89	Q16629	14.71	Q16629	13.45	Q16629	14.71	Q92688	3.19	Q92688	12.75	Q92688	9.56	Q8N1N4	4.23	Q8N1N4	5.96	Q8N1N4	4.23	Q9UBQ7	8.23	Q9UBQ7	3.05	Q9UBQ7	3.05
Q14525	3.47	P78385	1.42	P04439	3.84	Q16695	19.85	Q16695	19.85	Q16695	22.06	Q92841	3.02	Q92841	5.76	Q92841	4.39	Q8N257	35.71	Q8N257	35.71	Q8N257	35.71	Q9UGM3	0.58	Q9UGM3	0.58	Q9UGM3	0.58
P32322	3.45	P14868	1.4	P31150	3.8	Q16698	26.87	Q16698	26.87	Q16698	26.87	Q93079	41.27	Q93079	41.27	Q93079	41.27	Q8NBS9	6.25	Q8NBS9	6.71	Q8NBS9	8.8	Q9UGP8	1.18	Q9UGP8	1.05	Q9UGP8	1.05
P22090	3.42	Q14533	1.39	P78386	3.75	Q16778	41.27	Q16778	41.27	Q16778	41.27	Q969X5	6.21	Q969X5	3.1	Q969X5	8.97	Q8NE62	2.86	Q8NE62	4.21	Q8NE62	3.37	Q9UHG3	12.08	Q9UHG3	6.34	Q9UHG3	8.91
P01911	3.38	O95479	1.39	P14866	3.74	Q16822	5	Q16822	6.41	Q16822	3.28	Q96A32	42.01	Q96A32	66.27	Q96A32	66.27	Q8NFI4	2.71	Q8NFI4	2.71	Q8NFI4	2.71	Q9UHQ9	2.95	Q9UHQ9	6.56	Q9UHQ9	6.23
Q15323	3.37	P43304	1.38	P19237	3.74	Q16836	19.11	Q16836	11.78	Q16836	14.33	Q96AG4	10.42	Q96AG4	17.92	Q96AG4	16.61	Q8NHW5	28.08	Q8NHW5	20.19	Q8NHW5	13.25	Q9UIJ7	8.37	Q9UIJ7	8.37	Q9UIJ7	8.37
Q96E39	3.33	P26639	1.38	P43304	3.71	Q16851	5.12	Q16851	6.89	Q16851	1.77	Q96BQ1	15.62	Q96BQ1	7.59	Q96BQ1	12.5	Q8TCJ2	0.85	Q8TCJ2	1.69	Q8TCJ2	0.85	Q9UJ70	5.23	Q9UJ70	3.78	Q9UJ70	4.94
P38159	3.32	Q02218	1.37	Q9NSB2	3.67	Q16853	6.03	Q16853	7.99	Q16853	6.95	Q96BS2	7.94	Q96BS2	14.95	Q96BS2	3.27	Q8TCT9	5.84	Q8TCT9	5.84	Q8TCT9	5.84	Q9UKX2	41.11	Q9UKX2	25.97	Q9UKX2	26.89
P0DME0	3.31	P20742	1.35	P00966	3.64	Q16890	11.27	Q16890	11.27	Q16890	11.27	Q96DA0	2.88	Q96DA0	2.88	Q96DA0	3.85	Q8TD47	8.75	Q8TD47	8.75	Q8TD47	8.75	Q9UNX3	15.86	Q9UNX3	11.03	Q9UNX3	15.86
P42765	3.27	P46459	1.34	O14818	3.63	Q16891	7.65	Q16891	9.37	Q16891	8.84	Q96DR5	18.07	Q96DR5	22.09	Q96DR5	28.92	Q8WU39	4.23	Q8WU39	4.23	Q8WU39	4.23	Q9UQ80	7.36	Q9UQ80	2.03	Q9UQ80	8.63
P35637	3.23	Q15582	1.32	Q01082	3.6	Q32P51	5.62	Q32P51	17.81	Q32P51	15.31	Q96HC4	3.52	Q96HC4	3.52	Q96HC4	2.01	Q8WUD1	6.02	Q8WUD1	12.04	Q8WUD1	6.02	Q9Y265	2.41	Q9Y265	2.41	Q9Y265	5.48
Q9H361	3.17	P05165	1.24	O43760	3.57	Q3SY69	9.75	Q3SY69	12.57	Q3SY69	7.8	Q96I99	19.91	Q96I99	18.06	Q96I99	21.76	Q8WZ42	0.11	Q8WZ42	0.1	Q8WZ42	0.29	Q9Y277	8.13	Q9Y277	12.01	Q9Y277	12.01
Q969X5	3.1	Q14195	1.23	Q9C075	3.55	Q4VXU2	7.17	Q4VXU2	3.26	Q4VXU2	4.72	Q96KP4	4.42	Q96KP4	5.05	Q96KP4	2.32	Q92499	1.22	Q92499	1.22	Q92499	1.22	Q9Y394	11.8	Q9Y394	8.26	Q9Y394	10.32
P46459	3.09	P51659	1.22	O94905	3.54	Q53EL6	4.69	Q53EL6	2.35	Q53EL6	2.35	Q96L46	2.82	Q96L46	2.82	Q96L46	2.82	Q92688	5.18	Q92688	9.56	Q92688	12.75	Q9Y3I0	3.56	Q9Y3I0	1.78	Q9Y3I0	4.16
P14543	3.05	P20700	1.19	Q8NE62	3.54	Q562R1	17.55	Q562R1	17.55	Q562R1	10.9	Q96P44	0.84	Q96P44	0.84	Q96P44	1.67	Q92841	2.33	Q92841	5.62	Q92841	6.17	Q9Y3U8	10.48	Q9Y3U8	10.48	Q9Y3U8	10.48
O00151	3.04	P07814	1.19	P08311	3.53	Q56UQ5	9.29	Q56UQ5	9.29	Q56UQ5	9.29	Q96TA1	1.47	Q96TA1	1.47	Q96TA1	2.95	Q93079	41.27	Q93079	41.27	Q93079	41.27	Q9Y490	4.88	Q9Y490	3.7	Q9Y490	11.06
P02774	2.95	Q9UGP8	1.18	Q96HC4	3.52	Q58FF3	7.52	Q58FF3	7.52	Q58FF3	5.76	Q99497	20.63	Q99497	20.63	Q99497	34.39	Q93084	4.9	Q93084	1.3	Q93084	2.3	Q9Y4L1	4	Q9Y4L1	2.3	Q9Y4L1	9.11
Q13310	2.95	Q9Y6C2	1.18	P19827	3.51	Q5JWF2	3.76	Q5JWF2	2.8	Q5JWF2	3.76	Q99536	5.34	Q99536	7.63	Q99536	11.96	Q969X5	3.1	Q969X5	3.1	Q969X5	6.21	Q9Y536	12.8	Q9Y536	12.8	Q9Y536	12.8
Q02218	2.93	P19827	1.1	Q14525	3.47	Q5QNW6	41.27	Q5QNW6	41.27	Q5QNW6	41.27	Q99613	2.96	Q99613	5.15	Q99613	3.18	Q96A32	56.21	Q96A32	58.58	Q96A32	56.21	Q9Y5Z4	4.39	Q9Y5Z4	3.9	Q9Y5Z4	6.34
P47985	2.92	Q9NQC3	1.09	P32322	3.45	Q5SSJ5	3.44	Q5SSJ5	3.44	Q5SSJ5	3.44	Q99623	16.72	Q99623	18.06	Q99623	20.07	Q96AG4	10.42	Q96AG4	13.68	Q96AG4	7.17	Q9Y678	1.72	Q9Y678	2.97	Q9Y678	1.72
P51991	2.91	P53618	1.05	P08240	3.45	Q5VTE0	17.1	Q5VTE0	27.06	Q5VTE0	27.06	Q99714	7.66	Q99714	16.48	Q99714	24.14	Q96BQ1	15.62	Q96BQ1	7.59	Q96BQ1	10.71	Q9Y6B6	5.56	Q9Y6B6	4.04	Q9Y6B6	5.56
Q9Y678	2.86	P36776	1.04	P02751	3.39	Q6DN03	5.18	Q6DN03	5.18	Q6DN03	5.18	Q99798	13.97	Q99798	16.92	Q99798	26.41	Q96BS2	10.28	Q96BS2	7.94	Q96BS2	3.27	Q9Y6C2	2.66	Q9Y6C2	1.87	Q9Y6C2	6.1
Q00341	2.84	Q14974	1.03	P05556	3.38	Q6DRA6	6.1	Q6DRA6	6.1	Q6DRA6	6.1	Q99877	41.27	Q99877	41.27	Q99877	41.27	Q96DA0	2.88	Q96DA0	2.88	Q96DA0	2.88	P56134	25.53	A6NHG4	26.87	P60903	45.36
P11678	2.8	Q09666	1	Q15323	3.37	Q6IS14	5.19	Q6IS14	5.19	Q6IS14	5.19	Q99879	41.27	Q99879	41.27	Q99879	41.27	Q96DR5	26.1	Q96DR5	24.9	Q96DR5	20.88	P07741	20	P09669	20	O75531	42.7
Q13510	2.78	P35221	0.99	P53618	3.36	Q6NVV1	7.84	Q6NVV1	18.63	Q6NVV1	18.63	Q99880	41.27	Q99880	41.27	Q99880	41.27	Q96HC4	2.01	Q96HC4	2.01	Q96HC4	3.52	P61803	19.47	Q96IX5	17.24	P61088	28.29
P05165	2.75	Q14324	0.96	P15088	3.36	Q6NVY1	4.92	Q6NVY1	10.88	Q6NVY1	7.77	Q9BRL6	5.32	Q9BRL6	2.84	Q9BRL6	2.84	Q96I99	15.74	Q96I99	15.74	Q96I99	17.59	P61019	18.87	P05413	12.78	P56134	25.53
P50213	2.73	P02462	0.96	O75131	3.35	Q6NZI2	7.18	Q6NZI2	15.64	Q6NZI2	12.82	Q9BS26	6.4	Q9BS26	6.4	Q9BS26	9.36	Q96KP4	4.42	Q96KP4	9.26	Q96KP4	6.53	O75347	17.59	Q16890	11.27	P51571	24.86
P50502	2.71	P52789	0.87	Q07065	3.32	Q71DI3	19.85	Q71DI3	19.85	Q71DI3	22.06	Q9BUF5	12.56	Q9BUF5	7.85	Q9BUF5	12.56	Q96L46	2.82	Q96L46	2.82	Q96L46	2.82	P60903	17.53	Q15717	10.12	P01911	23.31
P45378	2.6	P63010	0.85	P0DME0	3.31	Q7KZF4	18.46	Q7KZF4	13.52	Q7KZF4	18.79	Q9BVC6	8.64	Q9BVC6	8.64	Q9BVC6	8.64	Q99497	34.39	Q99497	34.39	Q99497	42.33	P51571	17.34	P16152	9.75	P62888	20.87
Q99832	2.58	P11498	0.85	Q9Y4L1	3.3	Q7Z406	4.16	Q7Z406	3.61	Q7Z406	3.06	Q9BVK6	8.51	Q9BVK6	7.66	Q9BVK6	15.74	Q99536	12.47	Q99536	16.03	Q99536	9.41	P16152	17.33	Q9H2U2	8.98	P51148	20.37
O60506	2.57	Q10567	0.84	P20073	3.28	Q7Z794	3.29	Q7Z794	5.54	Q7Z794	3.63	Q9BX66	0.85	Q9BX66	0.85	Q9BX66	1.01	Q99623	18.73	Q99623	29.1	Q99623	26.76	P61088	16.45	P61803	8.85	P09669	20
Q12905	2.56	P08123	0.81	P01833	3.27	Q8IZP2	4.17	Q8IZP2	4.17	Q8IZP2	4.17	Q9BY50	8.33	Q9BY50	13.54	Q9BY50	17.19	Q99798	22.44	Q99798	17.31	Q99798	17.18	P13693	15.12	Q13268	6.79	P32969	19.27
O43390	2.53	Q93084	0.8	P40227	3.2	Q8N0Y7	9.45	Q8N0Y7	9.45	Q8N0Y7	9.45	Q9BZQ8	7.65	Q9BZQ8	5.71	Q9BZQ8	10.13	Q99832	3.87	Q99832	1.29	Q99832	1.29	P20340	14.9	O96000	6.4	Q30154	17.29
Q14240	2.46	Q9Y490	0.79	Q9HC38	3.19	Q8N1N4	4.62	Q8N1N4	2.69	Q8N1N4	4.23	Q9C075	6.64	Q9C075	10.66	Q9C075	9	Q99877	41.27	Q99877	41.27	Q99877	41.27	P46783	14.55	P18077	6.36	Q96IX5	17.24
Q14195	2.46	Q14112	0.73	Q00341	3.15	Q8N257	35.71	Q8N257	35.71	Q8N257	35.71	Q9H2U2	5.09	Q9H2U2	6.59	Q9H2U2	5.09	Q99879	41.27	Q99879	41.27	Q99879	41.27	O00299	14.52	P45954	6.25	P62308	17.11
P23229	2.39	Q14315	0.73	O00231	3.08	Q8NBS9	13.43	Q8NBS9	18.06	Q8NBS9	13.43	Q9H361	6.18	Q9H361	4.91	Q9H361	6.18	Q99880	41.27	Q99880	41.27	Q99880	41.27	O15511	13.25	P00568	6.19	A8MWD9	17.11
P31937	2.38	P23229	0.71	Q99613	3.07	Q8NE62	4.88	Q8NE62	3.37	Q8NE62	4.88	Q9H9S3	3.36	Q9H9S3	1.89	Q9H9S3	3.78	Q9BRL6	5.32	Q9BRL6	2.84	Q9BRL6	2.84	P62841	13.1	P62834	5.98	P13693	14.53
Q6NZI2	2.31	Q9ULD0	0.69	B5ME19	3.06	Q8NFI4	2.71	Q8NFI4	2.71	Q8NFI4	2.71	Q9HC38	7.35	Q9HC38	7.35	Q9HC38	7.35	Q9BS26	3.94	Q9BS26	6.4	Q9BS26	6.4	O75964	12.62	P61224	5.98	P07741	14.44
A6NEC2	2.3	Q08211	0.63	Q16576	3.06	Q8NHW5	13.25	Q8NHW5	24.29	Q8NHW5	17.35	Q9HCC0	1.24	Q9HCC0	5.15	Q9HCC0	3.55	Q9BSJ8	2.17	Q9BSJ8	1	Q9BSJ8	1	Q9Y5M8	12.55	O75828	5.78	P60953	14.14
P05556	2.26	O15061	0.58	Q09028	3.06	Q8TCJ2	2.54	Q8TCJ2	1.69	Q8TCJ2	2.54	Q9NQC3	1.09	Q9NQC3	1.09	Q9NQC3	1.09	Q9BUF5	14.13	Q9BUF5	12.56	Q9BUF5	10.54	Q9H8H3	12.3	P35270	5.75	Q5JXB2	13.73
P20073	2.25	Q9UGM3	0.58	O00151	3.04	Q8TCT9	5.84	Q8TCT9	5.84	Q8TCT9	5.84	Q9NR28	4.18	Q9NR28	4.18	Q9NR28	4.18	Q9BVC6	8.64	Q9BVC6	8.64	Q9BVC6	8.64	Q8WUD1	12.04	P11234	5.34	P62834	13.59
Q9UGP8	2.24	Q14204	0.52	P02774	2.95	Q8TD47	8.75	Q8TD47	9.89	Q8TD47	8.75	Q9NR31	15.66	Q9NR31	11.62	Q9NR31	5.56	Q9BVK6	14.89	Q9BVK6	15.74	Q9BVK6	8.51	P61106	11.63	P11233	5.34	P61224	13.59
O95831	2.12	P39060	0.51	Q13310	2.95	Q8WU39	10.58	Q8WU39	11.11	Q8WU39	11.11	Q9NR45	6.69	Q9NR45	11.7	Q9NR45	6.41	Q9BY50	13.54	Q9BY50	17.19	Q9BY50	17.19	P23526	11.34	Q9Y3A6	5.24	O15511	13.25
P55809	2.12	Q05707	0.5	P30740	2.9	Q8WUD1	6.02	Q8WUD1	12.04	Q8WUD1	6.02	Q9NRP0	8.05	Q9NRP0	14.09	Q9NRP0	14.09	Q9BZQ8	8.84	Q9BZQ8	8.84	Q9BZQ8	7.65	P60953	10.99	P25788	4.71	P62841	13.1
Q96KP4	2.11	O15230	0.32	P11498	2.89	Q8WZ42	0.1	Q8WZ42	0.07	Q8WZ42	0.18	Q9NRW1	9.13	Q9NRW1	9.13	Q9NRW1	5.29	Q9C075	8.53	Q9C075	6.4	Q9C075	4.5	P00568	10.82	P01833	4.32	P09429	13.02
P12277	2.1	P35555	0.31	Q9ULD0	2.87	Q92688	9.56	Q92688	12.75	Q92688	9.56	Q9NSD9	4.75	Q9NSD9	2.89	Q9NSD9	4.75	Q9H2U2	5.99	Q9H2U2	5.09	Q9H2U2	7.19	P61601	10.36	Q9UBX5	3.79	P61019	12.74
P01833	2.09	P78527	0.22	P24821	2.86	Q92841	4.8	Q92841	3.02	Q92841	5.62	Q9NVA2	2.1	Q9NVA2	2.1	Q9NVA2	2.1	Q9H361	4.91	Q9H361	6.18	Q9H361	4.91	P08240	9.87	A0A0B4J2D5	3.73	O15143	12.37
P36776	2.09	Q8WZ42	0.18	P46459	2.82	Q93079	41.27	Q93079	41.27	Q93079	41.27	Q9NX63	3.52	Q9NX63	3.52	Q9NX63	8.37	Q9H4A4	1.69	Q9H4A4	3.23	Q9H4A4	3.23	P12694	9.44	P0DPI2	3.73	O75340	12.04
P52789	2.07	P58107	0.16	P07942	2.8	Q93084	4.5	Q93084	5.11	Q93084	5.71	Q9NYL4	8.96	Q9NYL4	8.96	Q9NYL4	17.91	Q9H9S3	1.89	Q9H9S3	1.89	Q9H9S3	1.89	P51911	9.43	O14818	3.63	O00299	12.03
Q16181	2.06	P20929	0.1	O95479	2.78	Q969X5	6.21	Q969X5	12.07	Q969X5	8.97	Q9NZN4	1.66	Q9NZN4	5.89	Q9NZN4	10.87	Q9HC38	10.54	Q9HC38	7.35	Q9HC38	10.54	O75340	9.42	O43760	3.57	P18621	11.96
Q02338	2.04			Q13510	2.78	Q96A32	55.03	Q96A32	56.21	Q96A32	68.64	Q9NZT1	18.49	Q9NZT1	18.49	Q9NZT1	47.26	Q9NQC3	1.09	Q9NQC3	1.09	Q9NQC3	2.18	Q04760	9.24	P07451	3.46	P42765	11.84
P49368	2.02			P05165	2.75	Q96AG4	18.89	Q96AG4	19.87	Q96AG4	19.87	Q9P2E9	10.57	Q9P2E9	10.64	Q9P2E9	13.83	Q9NR31	9.6	Q9NR31	5.56	Q9NR31	9.6	Q9NRW1	9.13	Q96BS2	3.27	P26583	11.48
Q9UBX5	2.01			P50502	2.71	Q96BQ1	16.07	Q96BQ1	10.71	Q96BQ1	7.59	Q9P2J5	0.77	Q9P2J5	1.79	Q9P2J5	2.72	Q9NR45	2.79	Q9NR45	8.64	Q9NR45	2.79	Q9Y3Q3	8.76	Q9UJZ1	3.09	Q02543	11.36
P39023	1.99			P02452	2.66	Q96BS2	7.94	Q96BS2	7.94	Q96BS2	3.27	Q9P2R7	3.89	Q9P2R7	3.89	Q9P2R7	7.78	Q9NRP0	14.09	Q9NRP0	14.09	Q9NRP0	14.09	P30043	7.28	P51911	3.03	O00148	11.01
P09622	1.96			P50453	2.66	Q96DR5	18.07	Q96DR5	35.74	Q96DR5	35.74	Q9UBX5	3.79	Q9UBX5	2.01	Q9UBX5	4.46	Q9NRW1	11.06	Q9NRW1	9.13	Q9NRW1	9.13	Q9Y3D6	7.24	Q9Y5M8	2.95	Q13838	10.98
Q969V3	1.95			Q8TCT9	2.65	Q96HC4	2.01	Q96HC4	2.01	Q96HC4	2.01	Q9UGM3	0.58	Q9UGM3	0.58	Q9UGM3	1.2	Q9NVA2	2.1	Q9NVA2	2.1	Q9NVA2	2.1	Q13642	7.12	P02774	2.95	Q16658	10.95
P51659	1.9			Q16795	2.65	Q96I99	20.6	Q96I99	20.14	Q96I99	20.14	Q9UGP8	1.05	Q9UGP8	5.92	Q9UGP8	3.03	Q9NX63	8.37	Q9NX63	3.52	Q9NX63	3.52	Q6UW68	6.88	P31948	2.95	Q03135	10.67
Q9H9S3	1.89			P45378	2.6	Q96KP4	2.32	Q96KP4	6.74	Q96KP4	8.84	Q9UHG3	8.51	Q9UHG3	6.34	Q9UHG3	11.68	Q9NYL4	8.96	Q9NYL4	17.91	Q9NYL4	8.96	Q16890	6.86	Q96DA0	2.88	Q12905	10.51
Q15629	1.87			Q99832	2.58	Q96L46	5.65	Q96L46	5.65	Q96L46	5.65	Q9UHQ9	6.56	Q9UHQ9	5.57	Q9UHQ9	3.61	Q9NZT1	47.26	Q9NZT1	47.26	Q9NZT1	47.26	P05413	6.77	Q08257	2.74	P17844	10.1
P05166	1.86			Q02978	2.55	Q96P44	0.84	Q96P44	0.84	Q96P44	0.84	Q9UJ70	8.14	Q9UJ70	8.14	Q9UJ70	8.14	Q9P2E9	10.92	Q9P2E9	9.79	Q9P2E9	9.15	Q96KP4	6.74	Q9UN36	2.7	P31942	9.83
P17987	1.8			P60891	2.52	Q96TA1	1.47	Q96TA1	1.47	Q96TA1	1.47	Q9UKX2	24.57	Q9UKX2	37.61	Q9UKX2	40.44	Q9P2J5	1.7	Q9P2J5	0.77	Q9P2J5	0.77	P60981	6.67	Q6YN16	2.15	P02144	9.74
Q16401	1.79			P11908	2.52	Q99497	42.33	Q99497	41.8	Q99497	34.39	Q9ULD0	1.68	Q9ULD0	1.68	Q9ULD0	0.99	Q9P2R7	5.83	Q9P2R7	6.05	Q9P2R7	5.83	P31942	6.65	Q9ULV4	2.11	P27701	9.74
P07942	1.74			O60547	2.42	Q99536	16.03	Q99536	12.47	Q99536	16.03	Q9UN36	2.7	Q9UN36	2.7	Q9UN36	10.51	Q9UBQ7	3.05	Q9UBQ7	3.05	Q9UBQ7	3.05	P62277	6.62	P14868	2	P62879	9.71
O15061	1.73			Q53EL6	2.35	Q99613	5.04	Q99613	3.18	Q99613	3.29	Q9UNX3	15.86	Q9UNX3	11.03	Q9UNX3	15.86	Q9UBX5	6.92	Q9UBX5	5.36	Q9UBX5	5.36	P61353	6.62	P14866	1.87	Q9NVJ2	9.68
O76009	1.73			Q9HCC0	2.31	Q99623	21.07	Q99623	33.11	Q99623	26.76	Q9UQ80	4.31	Q9UQ80	2.03	Q9UQ80	4.31	Q9UGM3	1.2	Q9UGM3	1.2	Q9UGM3	1.2	Q5JXB2	6.54	P23786	1.52	Q96BM9	9.68
Q9Y4L1	1.7			Q99536	2.29	Q99714	7.66	Q99714	21.07	Q99714	15.33	Q9Y277	7.42	Q9Y277	12.37	Q9Y277	12.37	Q9UGP8	1.05	Q9UGP8	2.5	Q9UGP8	2.24	P46777	6.4	P23229	1.42	Q56UQ5	9.29
O75131	1.68			P04181	2.28	Q99798	18.08	Q99798	27.44	Q99798	25.13	Q9Y394	7.67	Q9Y394	2.06	Q9Y394	7.67	Q9UHG3	8.91	Q9UHG3	11.49	Q9UHG3	6.34	Q9UBX5	6.25	P47897	1.16	P20340	9.13
P12532	1.68			P13861	2.23	Q99832	1.29	Q99832	3.87	Q99832	3.87	Q9Y3I0	2.38	Q9Y3I0	3.76	Q9Y3I0	2.18	Q9UHQ9	6.56	Q9UHQ9	9.18	Q9UHQ9	6.23	P63316	6.21	Q9Y4W6	1.13	Q9NRW1	9.13
Q9Y490	1.61			P36776	2.19	Q99877	41.27	Q99877	41.27	Q99877	41.27	Q9Y3U8	28.57	Q9Y3U8	28.57	Q9Y3U8	20	Q9UIJ7	8.37	Q9UIJ7	8.37	Q9UIJ7	8.37	Q08257	6.08	P08240	1.1	P29350	9.08
Q9ULD0	1.58			P13489	2.17	Q99879	41.27	Q99879	41.27	Q99879	41.27	Q9Y490	3.15	Q9Y490	4.57	Q9Y490	7.04	Q9UJ70	8.14	Q9UJ70	8.14	Q9UJ70	8.14	Q13268	6.07	P19827	1.1	Q6UW68	8.99
P30837	1.55			Q9NSE4	2.17	Q99880	41.27	Q99880	41.27	Q99880	41.27	Q9Y4L1	2.8	Q9Y4L1	3.7	Q9Y4L1	8.01	Q9UKX2	35.6	Q9UKX2	36.01	Q9UKX2	36.12	Q13630	5.92	Q9ULD0	0.99	Q9Y3Z3	8.95
Q9UHD8	1.54			P17655	2.14	Q9BRL6	5.32	Q9BRL6	5.32	Q9BRL6	2.84	Q9Y4W6	1	Q9Y4W6	1	Q9Y4W6	1.13	Q9UN36	6.47	Q9UN36	2.7	Q9UN36	6.47	O00231	5.92	P07996	0.94	P11234	8.74
Q9NSD9	1.53			Q14108	2.09	Q9BRX8	10.04	Q9BRX8	4.8	Q9BRX8	4.8	Q9Y536	12.8	Q9Y536	12.8	Q9Y536	12.8	Q9UNX3	15.86	Q9UNX3	15.86	Q9UNX3	15.86	P17844	5.86	O00160	0.91	P11233	8.74
Q8NE62	1.52			Q9UBX5	2.01	Q9BS26	10.34	Q9BS26	6.4	Q9BS26	7.39	Q9Y5M8	6.64	Q9Y5M8	2.95	Q9Y5M8	6.64	Q9Y277	12.01	Q9Y277	12.01	Q9Y277	12.01	P68036	5.84	O75976	0.87	P62263	8.61
P41250	1.49			P39023	1.99	Q9BSJ8	1	Q9BSJ8	2.17	Q9BSJ8	1	Q9Y6B6	9.6	Q9Y6B6	5.56	Q9Y6B6	5.56	Q9Y394	10.32	Q9Y394	8.26	Q9Y394	7.67	O75828	5.78	Q9P2J5	0.77	Q9H2U2	8.38
Q09666	1.49			Q14204	1.98	Q9BUF5	12.56	Q9BUF5	13.68	Q9BUF5	20.85	Q9Y6C2	0.98	Q9Y6C2	4.72	Q9Y6C2	2.66	Q9Y3I0	3.56	Q9Y3I0	2.38	Q9Y3I0	1.78	P35270	5.75	Q00872	0.7	P79483	8.27
P04004	1.46			P17844	1.95	Q9BVC6	8.64	Q9BVC6	8.64	Q9BVC6	8.64	Q9Y6N5	3.11	Q9Y6N5	4.67	Q9Y6N5	4.89	Q9Y3U8	20	Q9Y3U8	20	Q9Y3U8	20	Q9NZN4	5.71	Q9NYU2	0.64	P28838	8.09
P26599	1.44			Q9H9S3	1.89	Q9BVK6	7.66	Q9BVK6	15.74	Q9BVK6	15.74	Q06323	12.05	P56134	25.53	O75531	34.83	Q9Y490	3.7	Q9Y490	3.5	Q9Y490	2.4	P52209	5.59	O15061	0.58	P23526	7.87
O43790	1.44			P35221	1.88	Q9BX66	1.86	Q9BX66	1.01	Q9BX66	1.01	P51148	11.57	P23297	15.96	P07108	32.18	Q9Y4L1	2.9	Q9Y4L1	5.61	Q9Y4L1	2.3	P49773	5.56	P22105	0.21	Q9UHD8	7.85
P78385	1.42			Q15629	1.87	Q9BX68	14.72	Q9BX68	9.2	Q9BX68	9.2	P02144	9.74	P07741	12.78	P01037	31.91	Q9Y536	12.8	Q9Y536	12.8	Q9Y536	12.8	P15088	5.52	Q8WZ42	0.05	Q9Y6N5	7.78
P08237	1.41			P52209	1.86	Q9BY50	17.19	Q9BY50	17.19	Q9BY50	13.54	P62263	8.61	P01037	12.77	O75964	30.1	Q9Y6B6	9.6	Q9Y6B6	5.56	Q9Y6B6	9.6	Q15063	5.5			A6NIZ1	7.61
Q14533	1.39			Q6NVY1	1.81	Q9BZQ8	8.84	Q9BZQ8	8.73	Q9BZQ8	7.65	O75347	8.33	P14927	11.71	P56134	25.53	Q9Y6N5	3.11	Q9Y6N5	3.11	Q9Y6N5	2	Q15661	5.45			P49368	7.52
P26639	1.38			O00571	1.81	Q9C075	6.4	Q9C075	6.87	Q9C075	6.87	P18077	6.36	O75964	10.68	P06702	24.56	P14854	20.93	P63220	30.12	Q96IX5	17.24	P20231	5.45			P13489	7.38
P20742	1.35			P17987	1.8	Q9GZM7	4.71	Q9GZM7	1.93	Q9GZM7	7.49	Q08257	6.08	P07108	9.2	Q03135	23.03	P63220	18.07	Q96IX5	17.24	P05413	12.78	P32969	5.21			Q13510	7.34
P08123	1.32			P09960	1.8	Q9H0W9	9.21	Q9H0W9	7.3	Q9H0W9	3.81	P68036	5.84	Q9BX68	9.2	P13693	22.67	P62277	14.57	P61088	14.47	P02144	9.74	Q6IS14	5.19			P30043	7.28
Q15582	1.32			Q16851	1.77	Q9H2U2	2.69	Q9H2U2	8.68	Q9H2U2	8.98	P46779	5.84	Q6UW68	8.99	P62888	20.87	P62888	13.91	P05413	12.78	O75347	8.33	P51148	5.09			P01920	7.28
Q14204	1.31			P41250	1.76	Q9H361	8.56	Q9H361	6.18	Q9H361	8.56	P16152	5.78	O75531	7.87	Q96IX5	17.24	P62841	13.1	P51148	11.57	O15511	7.95	P67812	5.03			Q9Y3D6	7.24
P45974	1.28			P31942	1.73	Q9H4A4	6.77	Q9H4A4	3.23	Q9H4A4	4.92	O75828	5.78	P09417	7.79	Q9NVJ2	17.2	P51148	11.57	P62879	9.71	P13693	6.98	Q93084	4.9			Q14974	7.19
P08240	1.25			O76009	1.73	Q9H8H3	6.15	Q9H8H3	12.3	Q9H8H3	6.15	P15088	5.52	P49368	7.52	P08708	16.3	Q99714	10.73	Q9UQ80	9.39	P60981	6.67	Q9BRX8	4.8			Q96KP4	7.16
Q9HCC0	1.24			P07814	1.72	Q9H9S3	3.78	Q9H9S3	1.89	Q9H9S3	1.89	Q04760	5.43	B7ZW38	7.51	P23297	15.96	P02144	9.74	Q9H0W9	9.21	Q9Y5M8	6.64	P12277	4.72			B2RPK0	7.11
Q92499	1.22			Q16822	1.72	Q9HC38	13.74	Q9HC38	6.39	Q9HC38	7.35	Q03135	5.06	B2RXH8	7.51	P62263	15.89	Q9BX68	9.2	Q9BX68	9.2	P62277	6.62	Q9GZM7	4.71			P61160	6.85
P55786	1.2			P35637	1.71	Q9HD45	1.87	Q9HD45	3.4	Q9HD45	1.87	O00194	5.05	O60812	7.51	P07741	14.44	Q9Y3Q3	8.76	P62263	8.61	P18077	6.36	P02743	4.48			O75964	6.8
P07814	1.19			Q9UHD8	1.71	Q9NQC3	1.09	Q9NQC3	1.09	Q9NQC3	1.09	P84098	4.59	P0DMR1	7.51	P46783	13.94	Q12905	8.72	O75347	8.33	P45954	6.25	Q14195	4.21			P60033	6.78
Q15046	1.17			Q9P2J5	1.7	Q9NR31	9.6	Q9NR31	9.6	Q9NR31	9.6	O75340	4.19	P52565	7.35	P62841	13.1	P62263	8.61	Q9NZN4	7.92	Q9Y2Q3	6.19	P49368	4.04			Q15717	6.75
P17655	1.14			Q9H4A4	1.69	Q9NR45	2.79	Q9NR45	7.8	Q9NR45	6.41	P52566	3.98	B2RPK0	7.11	Q9H8H3	12.3	Q9Y5M8	8.49	O75531	7.87	A6NHG4	5.97	Q9Y2Q3	3.98			P62277	6.62
Q9Y4W6	1.13			P12532	1.68	Q9NRP0	14.09	Q9NRP0	14.09	Q9NRP0	14.09	O15145	3.93	P09429	6.98	Q8WUD1	12.04	O15511	7.95	A0A075B6H7	7.76	P21964	5.9	P05165	3.98			P56539	6.62
P23246	1.13			P30837	1.55	Q9NRW1	9.13	Q9NRW1	5.29	Q9NRW1	5.29	P49821	3.88	P04439	6.58	P14927	11.71	A0A075B6H7	7.76	Q99714	7.66	P17844	5.86	P13805	3.96			Q16576	6.59
P35221	1.1			Q96RQ3	1.52	Q9NSD9	4.75	Q9NSD9	1.36	Q9NSD9	2.89	O14818	3.63	A0A2R8Y4L2	6.55	P51148	11.57	P04004	7.74	P13693	6.98	O75828	5.78	P49821	3.88			Q09028	6.59
Q99613	1.1			O75306	1.51	Q9NVA2	2.1	Q9NVA2	4.66	Q9NVA2	2.1	O43760	3.57	Q5JXB2	6.54	Q93084	11.11	Q12904	7.69	Q14165	6.85	Q9NZN4	5.52	P23229	3.81			O14818	6.45
Q9NQC3	1.09			Q14315	1.47	Q9NX63	3.52	Q9NX63	8.37	Q9NX63	8.37	P07451	3.46	P18077	6.36	Q9Y5Z4	10.73	P18621	7.61	P61353	6.62	Q04760	5.43	Q13561	3.74			P11182	6.43
B5ME19	1.09			Q09666	1.46	Q9NYL4	8.96	Q9NYL4	8.96	Q9NYL4	17.91	O75477	3.45	P63316	6.21	Q02338	10.5	Q9Y3D6	7.24	Q12904	6.41	Q9H0W9	5.4	O14773	3.73			P18077	6.36
P35555	1.08			O43790	1.44	Q9NZN4	5.71	Q9NZN4	10.31	Q9NZN4	7.37	P11234	3.4	Q9H8H3	6.15	O15145	10.11	P61353	6.62	Q9NR28	6.28	Q12905	5.13	O00194	3.67			O14773	6.22
Q14974	1.03			Q13724	1.43	Q9NZT1	18.49	Q9NZT1	58.22	Q9NZT1	31.51	P11233	3.4	P27797	5.04	Q9BRX8	10.04	P56539	6.62	Q13347	6.15	P31937	5.06	Q00872	3.59			Q9H8H3	6.15
O94875	1			P78385	1.42	Q9P2E9	11.28	Q9P2E9	12.41	Q9P2E9	9.29	Q16851	3.35	Q06323	4.82	P02144	9.74	P61088	6.58	Q9H8H3	6.15	Q9BRX8	4.8	O43760	3.57			Q8WUD1	6.02
P00488	0.96			Q08211	1.42	Q9P2R7	7.78	Q9P2R7	7.99	Q9P2R7	5.83	P09417	3.28	P46459	4.57	Q96BM9	9.68	Q5JXB2	6.54	P60953	5.76	P54920	4.41	Q16576	3.53			P17987	5.94
Q14324	0.96			Q14533	1.39	Q9UBX5	3.79	Q9UBX5	6.25	Q9UBX5	6.25	P19367	3.05	P05165	3.98	O14561	9.62	O14818	6.45	P15153	5.73	Q9Y5Z4	4.39	Q09028	3.53			P05556	5.76
P39060	0.91			P26639	1.38	Q9UGM3	0.58	Q9UGM3	0.58	Q9UGM3	0.58	Q9UBQ7	3.05	Q9UIJ7	3.96	O75340	9.42	P27797	6.24	O15143	5.65	A6NIZ1	4.35	P16422	3.5			O15382	5.61
P63010	0.85			P20742	1.35	Q9UGP8	2.63	Q9UGP8	4.47	Q9UGP8	4.47	P61160	3.05	P25788	3.92	P30046	9.32	A6NHG4	5.97	P49773	5.56	Q9NR28	4.18	O75477	3.45			P49773	5.56
P11498	0.85			Q15582	1.32	Q9UHG3	13.27	Q9UHG3	11.49	Q9UHG3	9.31	P46459	2.82	Q04760	3.8	Q56UQ5	9.29	P0DME0	5.96	O75340	5.24	P02749	4.06	Q30154	3.38			P30626	5.56
Q13724	0.84			P08123	1.32	Q9UHQ9	9.51	Q9UHQ9	9.51	Q9UHQ9	6.56	Q9GZM7	2.78	P20618	3.73	Q6UW68	8.99	P49773	5.56	Q9Y3A6	5.24	P60228	4.04	P79483	3.38			P21964	5.54
P53618	0.84			Q9NYU2	1.29	Q9UIJ7	3.96	Q9UIJ7	8.37	Q9UIJ7	3.96	Q13347	2.77	P00390	3.64	Q9Y3Q3	8.76	Q04760	5.43	Q06323	4.82	P52566	3.98	Q07065	3.32			P12277	5.51
Q10567	0.84			Q92499	1.22	Q9UJ70	11.92	Q9UJ70	8.14	Q9UJ70	9.88	Q86TX2	2.61	Q93084	3.6	O00194	8.72	P60953	5.24	Q99613	4.71	Q02543	3.98	P0DME0	3.31			P46783	5.45
P13611	0.77			O15061	1.15	Q9UJZ1	3.09	Q9UJZ1	4.21	Q9UJZ1	3.09	Q9Y265	2.41	Q9H0W9	3.49	P16152	8.66	O75340	5.24	P25788	4.71	O43760	3.57	Q96BS2	3.27			P35237	5.32
Q14112	0.73			Q16363	1.15	Q9UK22	5.07	Q9UK22	4.05	Q9UK22	9.12	P50991	2.41	P47897	3.48	O75828	8.66	P31937	5.06	B5ME19	4.7	Q9UJZ1	3.09	P62879	3.24			Q9BRX8	5.24
Q08211	0.63			P23246	1.13	Q9UKX2	41.22	Q9UKX2	37.82	Q9UKX2	45.08	P00390	2.3	P11234	3.4	Q9UIJ7	8.37	Q9NVJ2	4.84	P45954	4.17	Q02338	2.92	Q9H4A4	3.23			Q6IS14	5.19
Q14315	0.62			Q9NQC3	1.09	Q9ULD0	2.97	Q9ULD0	1.68	Q9ULD0	0.69	P12694	2.25	P11233	3.4	O75347	8.33	Q96BM9	4.84	P02749	4.06	Q9Y6C2	2.66	Q8NFV4	3.17			P61106	5.12
Q9UGM3	0.58			P35222	1.02	Q9UN36	6.47	Q9UN36	2.7	Q9UN36	6.47	Q9P1U1	2.15	Q16851	3.35	P55145	8.24	Q06323	4.82	Q9Y2Q3	3.98	O14773	2.49	P00488	3.14			P67812	5.03
Q15746	0.57			O94875	1	Q9UNX3	15.86	Q9UNX3	15.86	Q9UNX3	15.86	P26368	2.11	P55145	3.3	P54920	8.14	Q9BRX8	4.8	P17844	3.91	Q00577	2.48	Q6NVY1	3.11			O00231	4.98
Q05707	0.5			Q86VP6	0.98	Q9UQ80	6.6	Q9UQ80	7.36	Q9UQ80	4.31	Q9ULV4	2.11	Q9UJZ1	3.09	Q15363	7.96	P84098	4.59	P16422	3.5	Q00872	2.37	O00303	3.08			Q14195	4.91
P58107	0.16			P00488	0.96	Q9Y277	8.48	Q9Y277	12.37	Q9Y277	12.01	Q02338	2.04	O00303	3.08	Q9GZM7	7.49	P02743	4.48	Q13418	3.32	P04181	2.28	P61160	3.05			P31948	4.79
Q8WZ42	0.11			Q14324	0.96	Q9Y2Q3	10.18	Q9Y2Q3	3.98	Q9Y2Q3	3.98	O15382	2.04	Q9UHD8	3.07	P04439	7.4	P54920	4.41	P0DME0	3.31	P20073	2.25	P33121	3.01			P25788	4.71
P20929	0.1			P02462	0.96	Q9Y394	14.16	Q9Y394	24.78	Q9Y394	10.32	P60228	2.02	Q9HD45	2.89	P52565	7.35	Q9Y5Z4	4.39	P04004	3.14	P27797	2.16	P46459	2.96			P84098	4.59
				Q9UGM3	0.95	Q9Y3D6	7.24	Q9Y3D6	7.24	Q9Y3D6	7.24	P29350	2.02	Q16795	2.65	Q9Y3D6	7.24	Q9UQ80	4.31	P21964	2.95	P50895	2.07	P02774	2.95			P14866	4.58
				Q14126	0.89	Q9Y3I0	2.38	Q9Y3I0	2.38	Q9Y3I0	2.38	Q16576	1.88	Q86TX2	2.61	Q5JXB2	7.19	P15153	4.17	Q9NSD9	2.89	O15382	2.04	Q96DA0	2.88			Q07666	4.51
				P52789	0.87	Q9Y3Q3	13.36	Q9Y3Q3	8.76	Q9Y3Q3	8.76	Q09028	1.88	P55809	2.5	O43760	7.14	P52566	3.98	Q9GZM7	2.78	P14866	1.87	P27797	2.88			Q6UWY5	4.48
				P35555	0.87	Q9Y3U8	28.57	Q9Y3U8	20	Q9Y3U8	28.57	P17987	1.8	O14773	2.49	B2RPK0	7.11	Q13561	3.74	Q9Y617	2.7	Q14195	1.75	Q8NE62	2.86			Q15019	4.43
				P63010	0.85	Q9Y490	5.47	Q9Y490	4.33	Q9Y490	5.27	Q9Y2J8	1.8	Q15019	2.49	P09429	6.98	P60981	3.64	Q16795	2.65	Q9ULD0	1.68	Q9Y617	2.7			P42167	4.41
				Q10567	0.84	Q9Y4L1	3.9	Q9Y4L1	6.81	Q9Y4L1	6.31	P20073	1.64	Q14165	2.4	P63316	6.83	O43760	3.57	P17655	2.57	P31948	1.66	P54578	2.63			Q14739	4.39
				Q05707	0.84	Q9Y536	12.8	Q9Y536	12.8	Q9Y536	12.8	P11498	1.61	Q14195	2.28	P60033	6.78	P62879	3.53	Q9Y265	2.41	Q9HCC0	1.6	P05556	2.38			P15088	4.32
				P55011	0.83	Q9Y5M8	11.07	Q9Y5M8	11.44	Q9Y5M8	12.55	Q99832	1.29	P17980	2.28	P56539	6.62	P08294	3.33	Q9Y4W6	2.38	Q96AE4	1.55	Q9Y4W6	2.38			Q9P1U1	4.31
				P54296	0.82	Q9Y678	2.86	Q9Y678	4.35	Q9Y678	3.43	P11678	1.26	Q13561	2.24	A0A2R8Y4L2	6.55	Q13418	3.32	P17980	2.28	Q9NSD9	1.53	Q9Y230	2.38			Q9UJZ1	4.21
				O15230	0.81	Q9Y6B6	9.6	Q9Y6B6	9.6	Q9Y6B6	9.6	P00450	1.22	O43776	2.19	Q16795	6.1	P00966	3.16	P04181	2.28	P23786	1.52	O15061	2.36			P27635	4.21
				Q14112	0.8	Q9Y6N5	2	Q9Y6N5	7.78	Q9Y6N5	4.67	Q9BSJ8	1	Q8WVM8	2.18	P78371	5.98	P61160	3.05	P20073	2.25	P50991	1.48	O00148	2.34			P61601	4.15
				P26640	0.79	P62888	20.87	P07108	32.18	P07108	22.99	O75976	0.87	Q6YN16	2.15	Q14974	5.82	Q02338	2.92	P54578	2.23	P55786	1.31	Q13838	2.34			Q9NZN4	4.05
				P13611	0.77	P46779	13.87	P62888	23.48	P60903	17.53	Q13724	0.84	P34932	2.14	P17980	5.69	Q9UJZ1	2.81	P15088	2.16	P11678	1.26	P19827	2.2			Q9Y2Q3	3.98
				P23229	0.71	Q96BM9	9.68	P62899	18.4	Q96IX5	17.24	Q14112	0.73	Q9ULV4	2.11	O15143	5.65	Q13347	2.77	P26368	2.11	P00450	1.22	Q8WVM8	2.18			P52209	3.93
				O75533	0.69	Q9NVJ2	9.68	P60903	17.53	A0A075B6H7	16.38	Q14152	0.65	Q1KMD3	1.87	Q9BX68	5.52	P11678	2.66	O15382	2.04	Q15046	1.17	Q6YN16	2.15			P50991	3.9
				P16144	0.66	P30626	9.09	P08708	16.3	P08708	16.3	Q9NYU2	0.64	Q9Y678	1.72	P16422	5.1	Q14974	2.63	P49368	2.02	P17655	1.14	O15143	2.15			Q99832	3.87
				P39060	0.51	P08294	8.75	P46783	14.55	P04271	16.3	Q16363	0.55	Q9H4A4	1.69	P31937	5.06	Q00577	2.48	P29350	2.02	Q9Y4W6	1.13	Q14152	2.1			P00488	3.83
				Q9Y4G6	0.43	Q12905	8.72	P62841	13.1	Q6UW68	15.87	P49327	0.4	P31948	1.66	Q9Y678	5.03	Q9Y265	2.41	O43776	2.01	Q99613	1.1	P01833	2.09			P08575	3.83
				Q15746	0.42	P62263	8.61	P55854	11.65	P68036	15.58	P11532	0.24	P98095	1.52	P19367	5.02	P17980	2.28	Q96AE4	1.86	P19827	1.1	Q99613	2.08			Q9BSJ8	3.62
				P58107	0.16	P26885	8.45	P62847	11.28	P46783	14.55			Q9Y2J8	1.5	P84098	4.59	Q9P1U1	2.15	Q9Y2J8	1.8	B5ME19	1.09	B5ME19	2.08			P60228	3.6
				P20929	0.1	O75347	8.33	A6NIZ1	10.87	P62841	13.1			P50991	1.48	O14579	4.55	P26368	2.11	Q14195	1.75	P41250	1.08	P43304	2.06			Q9Y230	3.46
				Q8WZ42	0.03	O75531	7.87	Q9Y5Z4	10.73	P62847	11.28			P08237	1.41	Q13724	4.42	Q9ULV4	2.11	Q9Y678	1.72	P07996	1.03	Q07666	2.03			O75477	3.45
						A0A075B6H7	7.76	O14561	9.62	P62899	11.2			Q15063	1.32	O43776	4.2	P43304	2.06	P41250	1.49	P29590	1.02	P60228	2.02			Q16795	3.45
						P18621	7.61	O75828	8.66	Q16795	10.61			Q12906	1.12	B7ZW38	4.1	P49368	2.02	Q1KMD3	1.34	P41252	0.79	P29350	2.02			P43243	3.42
						P52565	7.35	O96000	8.14	P61088	9.87			P19827	1.1	B2RXH8	4.1	O43776	2.01	Q12906	1.34	P55011	0.74	O43813	2.01			P14868	3.39
						O14579	6.49	P52565	7.35	P02144	9.74			O75976	0.87	O60812	4.1	Q9Y6C2	1.87	P55786	1.31	P02462	0.66	P07996	1.97			Q13347	3.38
						Q04760	5.43	O43760	7.14	P18621	8.7			P41252	0.79	P0DMR1	4.1	P11182	1.87	P45974	1.28	P08575	0.61	P17987	1.8			P27797	3.36
						Q9Y3A6	5.24	Q6UW68	6.88	P62263	8.61			Q86UP2	0.59	Q9UK22	4.05	P14866	1.87	Q9HCC0	1.24	P07814	0.53	Q16134	1.78			P13805	3.24
						P31937	5.06	P60228	5.62	P26885	8.45			O15230	0.57	P49368	4.04	Q9Y678	1.72	P00450	1.22	P16144	0.44	P13489	1.74			P29590	3.17
						P61088	4.61	Q04760	5.43	P46779	8.03			P22105	0.42	Q6PCB0	4.04	Q96P44	1.67	P47897	1.16	O00468	0.39	P04196	1.71			A0A0B4J2D5	2.99
						P84098	4.59	Q9HCC0	5.15	Q9Y5Z4	6.34			A6NMZ7	0.4	P52566	3.98	Q14152	1.52	P55884	1.11	P20929	0.1	Q8TCJ2	1.69			P0DPI2	2.99
						A6NIZ1	4.35	Q96BM9	4.84	P05413	6.02					Q9Y2Q3	3.98	Q96TA1	1.47	P19827	1.1			P11166	1.63			Q15063	2.99
						P02749	4.06	Q9NVJ2	4.84	P0DME0	5.96					Q13057	3.9	P34932	1.31	P07996	0.94			Q9HCC0	1.6			P55786	2.72
						O60240	4.02	Q14956	4.72	Q13630	5.92					P50895	3.82	P45974	1.28	O75976	0.87			P55884	1.6			Q9UN36	2.7
						P52566	3.98	P09417	4.51	P30626	5.56					Q9H0W9	3.81	O94874	1.26	Q9BX66	0.85			P41252	1.58			O94874	2.64
						Q96DA0	3.85	P46459	4.44	P51148	5.09					Q13561	3.74	P47897	1.16	Q96P44	0.84			P23786	1.52			Q12906	2.46
						P00488	3.83	P54920	4.41	Q9Y3A6	4.8					P20618	3.73	P55884	1.11	P26640	0.79			Q9Y2J8	1.5			P46777	2.36
						Q13418	3.76	Q9NR28	4.18	P25788	4.71					P12694	3.6	P29590	1.02	Q14152	0.65			P50991	1.48			P09874	2.27
						P27701	3.75	P28066	4.15	Q15661	4.36					P05165	3.57	Q9ULD0	0.99	Q9NYU2	0.64			Q96TA1	1.47			Q13057	2.13
						P17655	3.57	P55809	4.04	P20231	4.36					O15382	3.57	O75976	0.87	P16144	0.44			P29590	1.36			P45954	2.08
						O43760	3.57	Q96DA0	3.85	P43304	4.26					P07451	3.46	Q14126	0.81	A6NMZ7	0.4			P00390	1.34			O43813	2.01
						Q08257	3.34	Q13630	3.74	Q9NR28	4.18					O75477	3.45	Q00872	0.7	O00468	0.39			P34932	1.31			P0C0L4	2.01
						P0DME0	3.31	P12694	3.6	P31937	4.17					P28066	3.32	P26640	0.63	P78527	0.22			P43243	1.3			Q14152	1.95
						P09417	3.28	P16422	3.5	P28066	4.15					P20073	3.28	P02462	0.6					P45974	1.28			Q86VP6	1.95
						P21281	3.13	P08294	3.33	P12694	3.6					Q9H4A4	3.23	P07814	0.6					P11678	1.26			Q9GZM7	1.93
						O00303	3.08	P55145	3.3	Q6PCB0	3.6					P35237	3.19	P29400	0.59					O94874	1.26			P78371	1.87
						Q9UBQ7	3.05	P43304	3.3	Q12905	3.59					Q9UJZ1	3.09	A6NMZ7	0.4					Q14126	1.25			Q07065	1.83
						P61160	3.05	O00303	3.08	P55145	3.3					O00303	3.08	P22105	0.21					O60716	1.24			Q08170	1.82
						Q9Y6C2	2.95	P41250	2.84	Q9UBQ7	3.05					O00231	3.08	P20929	0.1					Q92499	1.22			P41250	1.76
						Q02338	2.92	Q13347	2.77	Q02338	2.92					Q9UBQ7	3.05							P00450	1.22			Q9ULV4	1.69
						Q9HCC0	2.84	Q9Y6C2	2.66	Q9Y265	2.41					P21964	2.95							Q15046	1.17			Q9H4A4	1.69
						P46459	2.82	P54578	2.63	P47897	2.32					P27797	2.88							Q13724	1.08			P11166	1.63
						Q13347	2.77	Q86TX2	2.61	P28838	2.31					O60716	2.79							Q14974	0.91			Q9HCC0	1.6
						P42167	2.64	Q92499	2.43	Q8WVM8	2.18					Q13510	2.78							P26640	0.79			Q9H930	1.55
						Q86TX2	2.61	P04181	2.28	O15143	2.15					Q13347	2.77							Q9P2J5	0.77			Q14005	1.5
						Q9Y265	2.41	P17980	2.28	O60240	2.11					Q08257	2.74							A6NMZ7	0.75			Q13724	1.43
						P54578	2.23	P15088	2.16	Q9ULV4	2.11					P11678	2.52							O15230	0.49			P45974	1.4
						P15088	2.16	Q9P1U1	2.15	Q9UHD8	1.71					Q15437	2.48							P16144	0.44			P21281	1.37
						Q9P1U1	2.15	O43813	2.01	P31948	1.66					Q9Y265	2.41							P78527	0.19			Q9NSD9	1.36
						O15143	2.15	P17987	1.8	Q16576	1.65					Q15046	2.35							Q8WZ42	0.11			Q1KMD3	1.34
						O94874	2.14	P20742	1.75	Q09028	1.65					Q14152	2.32							P20929	0.1			P0C0L5	1.32
						O15382	2.04	Q14974	1.71	P11166	1.63					Q14112	2.25											Q93084	1.3
						P11166	2.03	Q15063	1.67	O75976	1.59					Q8WVM8	2.18											O15230	1.3
						Q16576	1.88	Q13418	1.55	P60228	1.57					Q9BSJ8	2.17											Q14126	1.25
						Q09028	1.88	Q9H930	1.55	O43813	1.5					P15088	2.16											P43304	1.24
						P17987	1.8	P02462	1.5	P41250	1.49					P49821	2.16											Q14980	1.23
						Q9Y2J8	1.8	P11678	1.4	P08237	1.41					Q6YN16	2.15											Q15046	1.17
						Q14974	1.71	Q9UBF2	1.38	P45974	1.4					Q9P1U1	2.15											P05165	1.1
						Q9ULV4	1.69	P28838	1.35	O94874	1.26					P26368	2.11											Q99613	1.1
						Q15063	1.67	Q1KMD3	1.34	Q9Y4W6	1.13					Q92947	2.05											B5ME19	1.09
						P31948	1.66	P00450	1.22	P00488	0.96					P60228	2.02											O75643	1.03
						Q14956	1.57	P17655	1.14	Q9P2J5	0.77					Q9HD45	1.87											P23497	1.02
						P08237	1.41	P23497	1.02	P20742	0.74					Q16363	1.87											Q9ULD0	0.99
						P45974	1.28	Q86VP6	0.98	Q14980	0.43					P14866	1.87											P34932	0.83
						P11678	1.26	P07996	0.94	P20929	0.31					P17987	1.8											P26640	0.79
						P02462	1.26	P29400	0.59							Q14195	1.75											Q14112	0.73
						Q92499	1.22	P07814	0.53							Q15063	1.67											P16144	0.66
						P47897	1.16	P0C0L5	0.52							P11166	1.63											P78527	0.61
						Q9Y4W6	1.13	P0C0L4	0.52							Q13418	1.55											P02462	0.6
						P07814	1.12	A6NMZ7	0.4							Q9UHD8	1.54											P29400	0.59
						P19827	1.1									P98095	1.52											A6NMZ7	0.4
						P29590	1.02									P23786	1.52
						O00160	0.91									P26640	1.5
						P34932	0.83									P02462	1.44
						O00468	0.77									P29400	1.42
						Q9P2J5	0.77									P55786	1.31
						P08575	0.77									Q99832	1.29
						Q9NYU2	0.64									P45974	1.28
						P78527	0.61									P47897	1.16
						P29400	0.59									P19827	1.1
						P0C0L5	0.52									O15230	1.06
						P0C0L4	0.52									Q15147	1.02
						Q14980	0.43									P12830	1.02
						P49327	0.36									P29590	1.02
						A6NMZ7	0.35									Q86VP6	0.98
						P20929	0.1									Q9UBF2	0.92
																P41252	0.79
																P11498	0.76
																P0C0L5	0.52
																P0C0L4	0.52
																A6NMZ7	0.4
																P11532	0.27

## Sheet: Table S5
Table S5. List of identified proteins in Raoultella ornithinolytica samples, processed according different variants of lysis protocol, applying various sonication amplitude values.
without sonication						0.25						0.5						0.75						1										peptides			proteins			missed cleavage #1 (%)	missed cleavage #2 (%)	missed cleavage #3 (%)
Accession	Coverage(%) - rep 1	Accession	Coverage(%) - rep 2	Accession	Coverage(%) - rep 3	Accession	Coverage(%) - rep 1	Accession	Coverage(%) - rep 2	Accession	Coverage(%) - rep 3	Accession	Coverage(%) - rep 1	Accession	Coverage(%) - rep 2	Accession	Coverage(%) - rep 3	Accession	Coverage(%) - rep 1	Accession	Coverage(%) - rep 2	Accession	Coverage(%) - rep 3	Accession	Coverage(%) - rep 1	Accession	Coverage(%) - rep 2	Accession	Coverage(%) - rep 3					# (median)	(-)SD	(+)SD	# (median)	(-)SD	(+)SD
A0A1Y6GRW2	92.62	A0A1Y6GRW2	92.62	A0A1Y6GRW2	87.92	A0A1Y6GIW2	83.46	A0A1Y6GIW2	82.68	A0A1Y6GIW2	83.46	A0A038CYN9	86.96	A0A038CYN9	86.96	A0A038CYN9	86.96	A0A1Y6GIW2	70.08	A0A038CLU9	80	A0A1Y6GIW2	77.95	Q7WUW3	75.28	A0A038CYN9	86.96	A0A1Y6GIW2	83.46				without sonication	4913	142	208	1076	22	13	8.85406	9.91994	9.7883
A0A038CYN9	86.96	A0A038CYN9	86.96	A0A038CYN9	86.96	A0A038CLU9	76.67	A0A038CLU9	76.67	A0A038CLU9	80	A0A1Y6GIW2	82.68	A0A855EZ57	86.86	A0A1Y6GIW2	83.46	A0A1Y6GRW2	69.8	A0A1Y6GRW2	75.17	A0A038CLU9	76.67	A0A1Y6GRW2	75.17	A0A1Y6GIW2	83.46	A0A1Y6GIR2	77.64				0.25	3682	89	400	1013	13	44	6.95737	6.78979	6.81881
A0A855EZ57	85.26	A0A1Y6GIR2	86.4	A0A1Y6GIW2	86.61	A0A855EZ57	76.28	A0A855ET55	75.38	A0A855ET55	75.38	A0A855EZ57	79.17	A0A1Y6GIW2	86.61	A0A1Y6GRW2	82.55	A0A038CYN9	65.22	Q7WUW3	71.91	A0A855ET55	75.38	A0A1Y6GIW2	70.08	A0A038CLU9	80	A0A038CLU9	76.67				0.5	4449	257	79	1047	2	9	6.2486	7.02297	6.65553
A0A1Y6GIR2	85.2	A0A855EZ57	82.05	A0A1Y6GDM2	81.73	A0A1Y6GRW2	75.84	A0A855EZ57	74.36	Q7WUW3	72.28	A0A1Y6GG47	78.1	A0A1B2GFT4	81.98	A0A038CLU9	76.67	A0A1Y6GSE6	64.24	A0A1Y6GIW2	70.08	A0A1Y6GRW2	75.17	A0A038CYN9	65.22	A0A855ET55	75.38	A0A855EZ57	76.28				0.75	3237	1026	88	956	207	31	7.2907	8.54135	5.97015
A0A1Y6GIW2	81.89	A0A1Y6GIW2	81.89	A0A1Y6GCM6	80.97	A0A855ET55	75.38	A0A1B2GFT4	72.08	A0A1Y6GRW2	71.81	A0A1Y6GMQ7	77.6	A0A1Y6GIR2	78.25	A0A855EZ57	76.28	A0A1Y6GMQ7	63.41	A0A038CYN9	65.22	A0A1Y6GFM4	67.8	A0A1Y6GSE6	64.24	A0A1Y6GMQ7	75.08	A0A855ET55	75.38				1	3779	679	170	992	60	29	7.19355	7.96507	8.07799
A0A1Y6GKN8	80.85	A0A1Y6GDM2	81.11	A0A1Y6GKN8	80.85	A0A1B2GFT4	73.6	A0A1Y6GRW2	70.47	A0A1Y6GMQ7	66.56	A0A038CLU9	76.67	A0A1Y6GNQ8	76.76	A0A1Y6GIR2	75.83	A0A1Y6GH22	61.19	A0A1Y6GQ00	64.29	A0A038CYN9	65.22	A0A1Y6GPI6	63.38	A0A1Y6GRW2	70.47	A0A1B2GFT4	73.6
A0A1B2GFT4	80.71	A0A1Y6GCM6	80.97	A0A038CLU9	80	A0A1Y6GFM4	68.36	Q7WUW3	69.66	A0A038CYN9	65.22	A0A1B2GFT4	75.89	A0A038CLU9	76.67	A0A855ET55	75.38	A0A038CLU9	60	A0A1Y6GSE6	64.24	A0A038CP98	61.54	A0A1Y6GMQ7	61.2	Q7WUW3	68.91	A0A038CKJ7	72.86
A0A1Y6GG47	78.57	A0A1Y6GKN8	80.85	A0A1Y6GFM4	79.66	A0A1Y6GMQ7	68.14	A0A1Y6GFM4	68.36	A0A1Y6GSE6	64.24	A0A855ET55	75.38	A0A1Y6GRW2	75.84	A0A1Y6GMQ7	75.08	A0A1Y6GFM4	59.32	A0A1Y6GG47	63.81	A0A1Y6GH22	61.19	A0A1Y6GH22	61.19	A0A855EZ57	67.63	A0A1Y6GMQ7	72.56
A0A1Y6GNQ8	78.42	A0A1Y6GFM4	79.66	A0A1Y6GG47	79.52	A0A1Y6GG47	66.67	A0A1Y6GSE6	64.24	A0A1Y6GJG8	61.8	Q7WUW3	75.28	A0A855ET55	75.38	A0A1B2GFT4	73.6	A0A038CPE9	59.32	A0A038CQ63	62.87	A0A1Y6GSE6	60	A0A1Y6GFM4	61.02	A0A1B2GFT4	66.75	A0A1Y6GJB2	72
A0A1Y6GIC4	77.42	A0A1Y6GG47	79.52	A0A1Y6GIR2	78.85	Q7WUW3	65.92	A0A038CPX8	63.5	A0A1Y6GH22	61.19	A0A1Y6GIR2	73.11	Q7WUW3	75.28	A0A1Y6GJB2	72	A0A1Y6GFK5	58.18	A0A038CW44	62.82	A0A1Y6GL42	58.52	A0A038CLU9	60	A0A1Y6GG47	66.67	A0A1Y6GFM4	70.06
A0A038CLU9	76.67	A0A1Y6GNQ8	78.42	A0A038CPX8	77.5	A0A038CYN9	65.22	A0A4P1AQ65	62.36	A0A038CPE9	59.32	A0A1Y6GJB2	72	A0A1Y6GMQ7	75.08	A0A038CQ63	71.86	A0A855F4V2	58	A0A1Y6GH22	61.19	A0A1Y6GE68	58.4	A0A855F4V2	58	A0A038CKJ7	64.29	A0A1Y6GRW2	69.8
A0A855ET55	75.38	A0A1B2GFT4	78.17	A0A1Y6GIC4	77.42	A0A1Y6GL42	64.13	A0A1Y6GJG8	61.8	A0A1Y6GFK5	59.09	A0A1Y6GRW2	71.81	A0A1Y6GA11	72.53	A0A1Y6GLZ9	68.26	A0A1Y6GAY7	57.14	A0A1Y6GFK5	59.09	A0A1Y6GLZ9	58.08	A0A038CM48	56.15	A0A1Y6GSE6	64.24	A0A038CM48	66.92
A0A038CMN2	75.21	Q7WUW3	76.78	A0A855EZ57	76.28	A0A9Q9JKU0	62.89	A0A038CP98	61.54	A0A1Y6GFM4	58.76	A0A1Y6GCM6	71.46	A0A1Y6GJB2	72	A0A1Y6GHI3	68.25	A0A1Y6GJG8	56.74	A0A855F4V2	58	A0A855F4V2	58	A0A1Y6GD19	55.77	A0A038CP98	63.46	A0A1Y6GG47	66.67
A0A1Y6GMQ7	75.08	A0A038CLU9	76.67	A0A855ET55	75.38	A0A1Y6GE68	62.53	A0A1Y6GMQ7	61.51	A0A1Y6GC39	58.1	A0A1Y6GDM2	71.21	A0A1Y6GHI3	71.43	A0A1Y6GFM4	67.8	A0A038CM28	56.31	A0A1Y6GMQ7	57.73	A0A9Q9JKU0	57.62	A0A038CKJ7	55.71	A0A1Y6GIR2	62.84	Q7WUW3	65.92
A0A1Y6GEN9	72.55	A0A1Y6GMQ7	76.03	A0A1B2GFT4	73.6	A0A1Y6GJG8	61.8	A0A1Y6GH22	61.19	A0A855F4V2	58	A0A1Y6GDC4	68.7	A0A1Y6GFM4	68.36	A0A038CM48	66.92	A0A1Y6GDC4	55.65	A0A1Y6GL42	57.4	A0A1B2GFT4	57.61	A0A1Y6GAY7	55.68	A0A038CW44	62.82	A0A038CYN9	65.22
A0A1Y6GJB2	72	A0A855ET55	75.38	A0A1Y6GMQ7	72.56	A0A038CP98	61.54	A0A1Y6GKN8	60.64	A0A1B2GFT4	57.61	A0A1Y6GFM4	68.36	A0A038CM48	66.92	A0A1Y6GG47	66.67	A0A038CQA5	55.07	A0A1Y6GJG8	56.74	A0A1Y6GQJ8	57.58	A0A038CM28	55.34	A0A1Y6GM71	62.19	A0A1Y6GSE6	64.24
A0A1Y6GCM6	71.46	A0A038CMN2	75.21	A0A1Y6GEN9	72.55	A0A1Y6GH22	61.19	A0A1Y6GIR2	59.21	A0A1Y6GQJ8	57.58	A0A1Y6GLZ9	68.26	A0A1Y6GG47	66.67	Q7WUW3	65.92	A0A1Y6GIC4	54.84	A0A1Y6GD19	56.73	A0A038CM28	56.31	A0A038CQA5	55.07	A0A1Y6GJG8	61.8	A0A038CPX8	63.5
A0A1Y6GHI3	71.43	A0A1Y6GPN7	74.23	A0A1Y6GJB2	72	A0A1Y6GIR2	60.73	A0A1Y6GL42	58.52	A0A1Y6GL42	56.61	A0A1Y6GHI3	68.25	A0A1Y6GFK5	65.45	A0A1Y6GFK5	65.45	A0A225U0Q4	54.24	A0A1Y6GFM4	56.5	A0A855EZ57	56.09	A0A1Y6GJG8	55.06	A0A1Y6GKN8	61.7	A0A1Y6GPI6	63.38
A0A1Y6GM71	71.38	A0A4P1AQ65	73.6	A0A1Y6GM71	71.73	A0A4P1AQ65	60.11	A0A1Y6GE68	58.4	A0A038CM48	56.15	A0A1Y6GE68	66.93	A0A1Y6GFQ8	65.32	A0A1Y6GL42	64.91	A0A6P1XLQ6	53.91	A0A9Q9JKU0	56.5	A0A038CQA5	55.07	A0A1Y6GIC4	54.84	A0A1Y6GC39	61.45	A0A038CW44	62.82
A0A1Y6GDM2	71.21	A0A1Y6GPT1	73.48	A0A6P1XLQ6	71.48	A0A1Y6GSE6	60	A0A855F4V2	58	A0A855EZ57	56.09	A0A1Y6GFK5	65.45	A0A1Y6GPT1	64.78	A0A1Y6GSE6	64.24	A0A1Y6GC39	52.51	A0A038CM28	56.31	A0A1Y6GJG8	55.06	A0A6P1XLQ6	53.91	A0A1Y6GH22	61.19	A0A4P1AQ65	62.36
A0A1Y6GPN7	71.13	O66213	72.73	A0A1Y6GHI3	71.43	A0A038CPE9	59.32	A0A1Y6GQJ8	57.58	A0A1Y6GVV8	55.75	A0A038CP98	64.1	A0A1Y6GL42	64.35	A0A9Q9JKU0	63.68	A0A1Y6GPI6	52.11	A0A038CM48	56.15	A0A038CMN2	54.55	A0A038CQ63	53.89	A0A1Y6GLZ9	61.08	A0A038CP98	62.18
A0A1Y6GDN0	71.01	A0A1Y6GLZ9	72.46	A0A4P1AQ65	71.07	A0A038CP13	58.91	A0A1Y6GJB2	57.33	A0A1Y6GDC4	55.65	A0A1Y6GL42	64.01	A0A038CP98	64.1	A0A038CP98	63.46	A0A1Y6GLZ9	52.1	A0A1Y6GVV8	55.75	A0A1Y6GMQ7	54.26	A0A1Y6GIR2	53.78	A0A1Y6GFM4	60.45	A0A1Y6GJG8	61.8
A0A1Y6GPR0	70.79	A0A6P1XLQ6	72.27	A0A1Y6GJG8	70.51	A0A1Y6GC39	58.66	A0A1Y6GVV8	57.31	A0A9Q9JKU0	55.38	A0A1Y6GK31	63.7	A0A4P1AY53	63.68	A0A4P1AQ65	62.36	A0A1Y6GIR2	50.45	A0A038CKJ7	55.71	A0A1Y6GM71	53.71	A0A225U0Q4	53.39	A0A1Y6GGU7	59.02	A0A1Y6GH22	61.19
Q7WUW3	70.41	A0A1Y6GJB2	72	A0A1Y6GL42	69.84	A0A1Y6GFK5	58.18	A0A9Q9JKU0	57.29	A0A038CM28	55.34	A0A1Y6GPI6	63.38	A0A1Y6GTN8	63.68	A0A1Y6GJG8	61.8	A0A855F2N1	50.43	A0A1Y6GIR2	55.59	Q7WUW3	53.56	A0A1Y6GPT1	53.04	A0A6S4Y8R2	59.02	A0A1Y6GL42	61.1
A0A1Y6GC39	70.39	A0A1Y6GND4	71.88	A0A855F265	69.8	A0A855F4V2	58	A0A1Y6GDM2	57.28	A0A038CQA5	55.07	A0A9Q9JKU0	63.12	A0A038CPX8	63.5	A0A1Y6GDM2	61.3	Q7WUW3	50.19	A0A038CQA5	55.07	A0A6P1XLQ6	53.12	A0A1Y6GLZ9	51.5	A0A1Y6GFK5	58.18	A0A1Y6GLZ9	61.08
A0A1Y6GJV7	70.26	A0A1Y6GHI3	71.43	A0A1Y6GLZ9	68.86	A0A038CNA6	57.89	A0A1Y6GQA3	56.67	A0A1Y6GIC4	54.84	A0A1Y6GJV7	62.5	A0A1Y6GPI6	63.38	A0A1Y6GH22	61.19	A0A038CQ63	49.1	A0A1Y6GIC4	54.84	A0A038CPX8	53	A0A038CNC1	51.22	A0A855F4V2	58	A0A9Q9JKU0	60.2
A0A4P1AQ65	69.94	A0A1Y6GDN0	71.01	A0A038CQ63	68.86	A0A6S4XYK5	57.89	A0A038CYN9	56.52	A0A038CMN2	54.55	A0A1Y6GMT9	62.38	A0A1Y6GC12	63.29	A0A1Y6GKN8	60.64	A0A038CP13	48.84	A0A1Y6GC39	53.63	A0A1Y6GPI6	52.11	A0A1Y6GJV7	50.53	A0A1Y6GQJ8	57.58	A0A1Y6GM71	59.72
A0A855F265	69.8	A0A1Y6GPR0	70.79	A0A1Y6GE68	68.73	A0A1Y6GEN9	57.65	A0A038CM48	56.15	A0A038CQ45	54.41	A0A4P1AQ65	62.36	A0A9Q9JKU0	63.12	A0A1Y6GC39	59.22	A0A6G7N0J5	48.84	A0A6P1XLQ6	53.52	A0A1Y6GG47	51.9	A0A1Y6GDM2	50.46	A0A1Y6GL42	57.51	A0A038CPE9	59.32
A0A1Y6GPT1	69.78	A0A1Y6GRY7	70.6	A0A1Y6GJV7	68.68	A0A1Y6GQJ8	57.58	A0A1Y6GRY7	55.79	A0A1Y6GJV7	54.34	A0A1Y6GFQ8	62.34	A0A1Y6GE68	62.53	A0A038CP13	58.91	A0A038CNA6	48.8	A0A038CPX8	53	A0A1Y6GIR2	51.66	A0A855F2N1	50.43	A0A1Y6GE68	57.36	A0A1Y6GQT5	58.72
A0A038CUE3	69.44	A0A038D0T0	70.59	A0A1Y6GM51	68.63	A0A1Y6GDM2	57.28	A0A038CNA6	55.5	A0A038CPX8	54	A0A1Y6GJG8	61.8	A0A1Y6GCM6	62.41	A0A1Y6GQT5	58.72	A0A6S4XYK5	48.8	A0A225U0Q4	52.54	A0A1Y6GEN9	50.98	A0A038CP13	50.39	A0A1Y6GMT9	56.9	A0A1Y6GFK5	58.18
O66213	69.32	A0A1Y6GFQ8	70	A0A9Q9JKU0	68.61	A0A1Y6GQA3	56.67	A0A6S4XYK5	55.5	A0A1Y6GSX0	53.85	A0A1Y6GM51	61.62	A0A4P1AQ65	62.36	A0A038CNA6	58.37	A0A038CW44	48.72	A0A1Y6GFA4	52.44	A0A855F265	50.98	A0A6G7N0J5	48.84	A0A1Y6GQA3	56.67	A0A855F4V2	58
A0A1Y6GLZ9	68.86	A0A1Y6GE68	69.51	Q7WUW3	67.42	A0A038CM28	56.31	A0A1Y6GIC4	54.84	A0A1Y6GG47	53.81	A0A1Y6GPT1	61.3	A0A1Y6GDM2	61.92	A0A6S4XYK5	58.37	A0A855F6R6	48.1	A0A1Y6GPI6	52.11	A0A225U0Q4	50.85	A0A038CW44	48.72	A0A9Q9JKU0	56.61	A0A1Y6GQJ8	57.58
A0A1Y6GL42	68.72	A0A1Y6GQ70	69.34	A0A1Y6GDC4	66.96	A0A038CM48	56.15	A0A1Y6GAY7	54.58	A0A6P1XLQ6	53.12	A0A1Y6GH22	61.19	A0A1Y6GJG8	61.8	A0A855F4V2	58	A0A1Y6GHG5	48.08	A0A1Y6GAY7	52.01	A0A855F2N1	50.43	A0A1Y6GDC4	48.7	A0A038CM28	56.31	A0A1Y6GE68	57.36
A0A1Y6GM51	68.63	A0A1Y6GJV7	69.08	A0A1Y6GQ00	66.96	A0A038CQA5	55.07	A0A038CMN2	54.55	A0A1Y6GGU7	52.63	A0A1Y6GKN8	60.64	A0A1Y6GM51	61.62	A0A1Y6GQJ8	57.58	A0A1Y6GNQ8	47.72	A0A1Y6GJV7	51.58	A0A1Y6GJV7	49.21	A0A1B2GFT4	48.22	A0A038CM48	56.15	A0A1Y6GDM2	57.28
A0A1Y6GQ70	68.43	A0A1Y6GK31	68.89	A0A038CM48	66.92	A0A1Y6GQT5	55.05	A0A1Y6GSX0	54.49	A0A1Y6GIR2	52.57	A0A1Y6GSE6	60	A0A1Y6GVV8	61.6	A0A1Y6GDC4	57.39	A0A1Y6GM71	47.35	A0A1Y6GLZ9	51.5	A0A1Y6GDM2	48.92	A0A855F6R6	48.1	A0A038CQA5	55.07	A0A1Y6GVV8	56.34
A0A1Y6GFM4	68.36	A0A1Y6GL42	68.72	A0A1Y6GFQ8	66.38	A0A855F265	54.9	A0A1Y6GJV7	54.34	A0A225U0Q4	52.54	A0A1Y6GRY7	59.49	A0A1Y6GH22	61.19	A0A1Y6GE68	57.36	A0A038CPX8	47	A0A038CNC1	51.22	A0A6G7N0J5	48.84	A0A038CN61	48.1	A0A1Y6GIC4	54.84	A0A038CM28	56.31
A0A1Y6GRY7	68.06	A0A1Y6GM51	68.63	A0A1Y6GFK5	65.45	A0A1Y6GIC4	54.84	A0A1Y6GC39	54.19	A0A4P1AQ65	52.53	A0A1Y6GM71	59.36	A0A1Y6GLZ9	61.08	A0A1Y6GGU7	57.14	A0A1I9ZKZ6	46.99	A0A1Y6GPT1	51.09	A0A038CW44	48.72	A0A9Q9MT65	48.1	A0A038CMN2	54.55	A0A1Y6GD19	55.77
A0A1Y6GE68	67.7	A0A1Y6GM71	67.84	A0A1Y6GBF0	65.05	A0A1Y6GAY7	54.58	A0A6P1XLQ6	53.52	A0A1Y6GKN8	52.13	A0A1Y6GC39	58.66	A0A1Y6GSE6	60	A0A038CPX8	57	A0A6S4Y4K1	46.88	A0A1Y6GPN7	50.52	A0A855F6R6	48.1	A0A1Y6GHG5	48.08	A0A1Y6GSX0	54.49	A0A038CQA5	55.07
A0A9Q9JKU0	67.49	A0A9Q9JKU0	67.49	A0A1Y6GQ70	64.96	A0A038CMN2	54.55	A0A1Y6GQ70	52.92	A0A1Y6GPI6	52.11	A0A1Y6GNQ8	58.51	A0A038CPE9	59.32	A0A1Y6GQA3	56.67	A0A1B2GFT4	46.7	A0A1Y6GDM2	50.46	A0A1Y6GHG5	48.08	A0A1Y6GM51	47.6	A0A1Y6GN61	54.04	A0A1Y6GEN9	54.9
A0A1Y6GFK5	67.27	A0A1Y6GDC4	66.96	A0A6S4Y4K1	64.45	A0A038CQ45	54.41	A0A1Y6GD19	52.88	A0A1Y6GE68	51.94	A0A855F4V2	58	A0A038CP13	58.91	A0A1Y6GM71	56.54	O66213	46.59	A0A855F2N1	50.43	A0A1Y6GC39	48.04	A0A038CPE9	47.46	A0A038CPX8	54	A0A855F265	54.9
A0A1Y6GDC4	66.96	A0A1Y6GQ00	66.96	A0A1Y6GSE6	64.24	A0A225U0Q4	54.24	A0A038CP13	52.71	A0A1Y6GLZ9	51.5	A0A1Y6GQJ8	57.58	A0A1Y6GQT5	58.72	A0A1Y6GVV8	56.34	A0A1Y6GSX0	46.15	A0A1B2GFT4	50	A0A1Y6GCM6	47.8	A0A1Y6GM71	47.35	A0A1Y6GEN9	53.73	A0A1Y6GIC4	54.84
A0A1Y6GQ00	66.96	O66214	66.3	A0A038CP98	64.1	A0A1Y6GD19	53.85	A0A225U0Q4	52.54	A0A1Y6GPT1	51.3	A0A1Y6GNG6	57.25	A0A1Y6GC39	58.66	A0A038CM28	56.31	A0A1Y6GHI3	46.03	A0A6G7N0J5	48.84	A0A038CM55	46.6	A0A038CPX8	47	A0A6P1XLQ6	53.52	A0A1Y6GDC4	54.78
A0A038CM48	66.92	A0A1Y6GC12	65.82	A0A1Y6GMH2	63.64	A0A1Y6GM71	53.71	A0A1Y6GLZ9	52.1	A0A855F2N1	50.43	A0A1Y6GND4	57.03	A0A1Y6GK31	58.52	A0A1Y6GJV7	55.79	A0A038CKJ7	45.71	A0A1Y6GSX0	48.72	O66213	46.59	A0A1I9ZKZ6	46.99	A0A1Y6GD19	52.88	A0A4P1AY53	54.73
O66214	65.37	A0A6S4Y4K1	65.23	A0A1Y6GPI6	63.38	A0A6P1XLQ6	53.52	A0A1Y6GPT1	51.96	A0A1Y6GCM6	50.35	A0A038CPX8	57	A0A038CNA6	58.37	A0A1Y6GSX0	55.77	A0A1Y6GL42	45.63	A0A038CM55	48.54	A0A1Y6GFK5	46.36	A0A6S4Y4K1	46.88	A0A225U0Q4	52.54	A0A1Y6GTN8	54.73
A0A6P1XLQ6	65.23	A0A1Y6GBF0	65.05	A0A1Y6GC12	63.29	A0A1Y6GPT1	53.48	A0A1Y6GFK5	51.82	A0A1Y6GRY7	49.77	A0A038CQ63	56.89	A0A6S4XYK5	58.37	A0A038CQA5	55.07	A0A038CM48	45.38	A0A1Y6GQJ8	48.48	A0A1Y6GFQ8	46.17	O66213	46.59	A0A4P1AQ65	52.53	A0A1Y6GAY7	54.58
A0A1Y6GBF0	65.05	A0A038CKJ7	64.29	A0A1Y6GAY9	63.19	A0A1Y6GAY9	53.47	A0A1Y6GEN9	51.76	A0A6S4Y8R2	49.62	A0A1Y6GEN9	56.47	A0A1Y6GJV7	58.16	A0A038CMN2	54.55	A0A1Y6GD00	45.27	A0A855F6R6	48.1	A0A1Y6GSX0	46.15	A0A4P1AY53	46.52	A0A1Y6GVV8	52.44	A0A038CMN2	54.55
A0A1Y6GSE6	64.24	A0A1Y6GSE6	64.24	A0A1Y6GRY7	62.96	A0A6S4XXD2	53.47	A0A1Y6GG47	51.43	A0A1Y6GDM2	49.23	A0A1Y6GVV8	56.34	A0A038CQ63	58.08	A0A1Y6GCM6	54.29	A0A1Y6GAY9	45.14	A0A1Y6GNQ8	47.72	A0A6S4Y4K1	46.09	A0A1Y6GTN8	46.52	A0A1Y6GBT0	52.27	A0A1Y6GCM6	54.29
A0A038CP98	64.1	A0A038CP98	64.1	A0A1Y6GND4	62.5	A0A1Y6GKN8	53.19	A0A038CNC1	51.22	A0A1Y6GFQ8	49.15	A0A038CM28	56.31	A0A855F4V2	58	A0A038CKJ7	54.29	A0A6S4XXD2	45.14	A0A038CZ42	47.22	A0A1Y6GHI3	46.03	A0A1Y6GQ00	46.43	A0A1Y6GPI6	52.11	A0A225U0Q4	54.24
A0A1Y6GFQ8	63.4	A0A1Y6GQT5	63.3	A0A6S4XXD2	62.5	A0A1Y6GGU7	53.01	A0A1Y6GPN7	50.52	A0A6G7N0J5	48.84	A0A038CM48	56.15	A0A1Y6GQJ8	57.58	A0A1Y6GFQ8	54.26	A0A1Y6GRY7	44.91	A0A1I9ZKZ6	46.99	A0A1Y6GVV8	46	A0A038CME3	46.15	A0A1Y6GM51	52.03	A0A038CQ63	53.89
A0A1Y6GC12	63.29	A0A1Y6GM46	63.27	A0A1Y6GC39	62.01	A0A038CPX8	53	A0A855F2N1	50.43	A0A038CW44	48.72	A0A038CQA5	55.07	A0A1Y6GGU7	57.52	A0A1Y6GAY7	54.21	A0A9Q9JKU0	44.73	A0A1Y6GE68	46.77	A0A038CKJ7	45.71	A0A1Y6GHI3	46.03	A0A1Y6GAY7	52.01	A0A1Y6GRY7	53.7
A0A038CQ63	62.87	A0A1Y6GC39	63.13	O66214	61.85	A0A1Y6GQ70	52.92	O66214	49.63	A0A038CQ63	48.5	A0A1Y6GQT5	55.05	A0A1Y6GEN9	57.25	A0A6S4Y8R2	54.14	A0A038CRJ6	44.7	A0A1Y6GQ70	46.72	A0A1Y6GRY7	45.6	A0A038CRJ6	45.96	A0A1Y6GJB2	52	A0A1Y6GC39	53.63
A0A1Y6GA11	62.64	A0A1Y6GLW2	62.68	A0A1Y6GH22	61.19	A0A225TZS3	52.48	A0A1Y6GDD3	49.55	A0A855F6R6	48.1	A0A1Y6GIC4	54.84	A0A1Y6GND4	57.03	A0A6P1XLQ6	53.52	A0A038CQ45	44.12	O66213	46.59	A0A038CM48	45.38	A0A1Y6GAY9	45.14	A0A1Y6GDN0	51.48	A0A6P1XLQ6	53.52
A0A038CND3	62.61	A0A038CPX8	62.5	A0A038CNA6	60.77	A0A1Y6GBT0	52.27	A0A1Y6GM71	49.47	A0A1Y6GM71	47.7	A0A038CMN2	54.55	A0A1Y6GQA3	56.67	A0A1Y6GEN9	53.33	A0A1Y6GJ41	43.86	A0A225TZS3	46.53	A0A1Y6GAY9	45.14	A0A6S4XXD2	45.14	A0A038CNC1	51.22	A0A1Y6GM51	52.03
A0A6P1XVJ9	62.12	A0A1Y6GJG8	61.8	A0A1Y6GNQ8	60.17	A0A1Y6GFQ8	52.13	A0A1Y6GA11	49.45	A0A038CM55	47.09	A0A1Y6GSX0	54.49	A0A038CM28	56.31	A0A855F265	53.33	A0A855F9T2	43.86	A0A1Y6GMH2	46.52	A0A6S4XXD2	45.14	A0A038CLD7	44.4	A0A855F265	50.98	A0A1Y6GPR4	51.92
A0A9Q9N3K5	62.12	A0A1Y6GH22	61.19	A0A1Y6GVV8	60.04	A0A1Y6GPI6	52.11	A0A038CME3	49.23	A0A1I9ZKZ6	46.99	A0A038CKJ7	54.29	A0A1Y6GM71	56.18	A0A1Y6GD19	52.88	A0A038CN61	43.81	A0A6S4Y4K1	46.48	A0A038CNC1	44.72	A0A1Y6GL42	44.39	A0A1Y6GJV7	50.92	A0A1Y6GFQ8	51.91
A0A1Y6GJG8	61.8	A0A6S4YCF3	61.11	A0A038CPE9	59.32	A0A1Y6GM51	52.03	A0A1Y6GFQ8	49.15	O66213	46.59	A0A1Y6GAY9	54.17	A0A1Y6GRY7	56.02	A0A1Y6GRY7	52.55	A0A9Q9MT65	43.81	A0A855EZ57	46.47	A0A038CRJ6	43.99	A0A855EZ57	44.23	A0A1Y6GPN7	50.52	A0A1Y6GPT1	51.52
A0A1Y6GH22	61.19	A0A038CNA6	60.77	A0A038CND3	59.27	A0A1Y6GJB2	52	A0A1Y6GN61	49.07	A0A1Y6GQ00	46.43	A0A1Y6GN61	54.04	A0A038CQA5	55.07	A0A1Y6GBT0	52.27	A0A1Y6GJV7	43.55	A0A1Y6GM51	46.13	A0A855F9T2	43.86	A0A855F9T2	43.86	A0A1Y6GDM2	50.46	A0A1Y6GG74	51.49
A0A6S4YCF3	60.9	A0A225U1H6	60.68	A0A1Y6GSX0	58.97	A0A1Y6GJV7	51.71	A0A855F265	49.02	A0A1Y6GM51	46.13	A0A855F265	53.73	A0A1Y6GQ70	54.93	A0A1Y6GPI6	52.11	A0A1Y6GDM2	43.03	A0A225U3C8	46.11	A0A4P1AQ65	42.98	A0A1Y6GJ41	43.86	A0A855F2N1	50.43	A0A1Y6GRJ3	51.48
A0A038CNA6	60.77	A0A1Y6GFQ9	60.17	A0A1Y6GQT5	58.72	A0A1Y6GVV8	51.46	A0A1Y6GM79	48.54	A0A6S4Y4K1	46.09	A0A6P1XLQ6	53.52	A0A225TZS3	54.65	A0A1Y6GPT1	51.52	A0A1Y6GE68	42.89	A0A1Y6GRY7	46.06	A0A038CPF0	42.53	A0A1Y6GNQ8	43.57	A0A038CP13	50.39	A0A1Y6GQ70	50.91
A0A1Y6GVV8	60.04	A0A1Y6GVV8	60.04	A0A1Y6GPT1	58.7	A0A225TV60	50.91	A0A038CM55	48.54	A0A1Y6GHI3	46.03	A0A6S4XXD2	53.47	A0A038CMN2	54.55	A0A038CNC1	51.22	A0A038CPF0	42.53	A0A1Y6GHI3	46.03	A0A038D0T0	42.35	A0A9Q9JKU0	43.5	A0A1Y6GDD3	49.55	A0A1Y6GJV7	50.79
A0A1Y6GLW2	59.51	A0A1Y6GFK5	60	A0A1Y6GK31	58.52	A0A1Y6GLZ9	50.9	A0A038CQ63	48.5	A0A1Y6GQ70	45.99	A0A038CNA6	53.11	A0A855F265	54.51	A0A1Y6GQ70	50.91	A0A855EZ57	42.31	A0A038CPE9	45.76	A0A1Y6GPN7	42.27	A0A038CQ45	43.38	A0A1Y6GPT1	49.35	A0A1Y6GGU7	50.75
A0A1Y6GDG1	59.43	A0A225TZS3	59.01	A0A1Y6GCY1	58.48	A0A1Y6GPN7	50.52	A0A1Y6GBT0	48.18	A0A038CKJ7	45.71	A0A6S4XYK5	53.11	A0A6S4Y8R2	54.51	A0A225U0Q4	50.85	A0A038CU82	42.31	A0A1Y6GAY9	45.14	A0A1Y6GBF0	41.75	A0A1Y6GUE0	42.31	A0A1Y6GCM6	49.19	A0A855F2N1	50.43
A0A1Y6GSX0	58.97	A0A1Y6GSX0	58.97	A0A6S4XYK5	58.37	A0A855F2N1	50.43	A0A1Y6GDC4	47.83	A0A1Y6GNQ8	45.23	A0A1Y6GQ70	52.92	A0A1Y6GSX0	54.49	A0A1Y6GPN7	50.52	A0A1Y6GPN7	42.27	A0A6S4XXD2	45.14	A0A1Y6GDD3	41.44	A0A038CU82	42.31	A0A1Y6GRJ3	49.11	A0A1Y6GSX0	49.36
A0A1Y6GS19	58.97	A0A1Y6GS19	58.97	A0A1Y6GDG1	58.2	A0A1Y6GNG6	50.19	A0A1Y6GMT9	47.81	A0A1Y6GAY9	45.14	A0A1Y6GD19	52.88	A0A1Y6GN61	54.04	A0A855F2N1	50.43	A0A1Y6GCM6	42	A0A1Y6GFQ8	44.47	A0A1Y6GDN0	41.42	A0A1Y6GPN7	42.27	A0A038CQ63	49.1	A0A038CME3	49.23
A0A1Y6GQT5	58.72	A0A1Y6GJS8	58.78	A0A855F4V2	58	A0A6S4XYM6	50.14	A0A1Y6GQT5	47.71	A0A6S4XXD2	45.14	A0A1Y6GBT0	52.27	A0A1Y6GD19	53.85	A0A1Y6GRJ3	50.3	A0A1Y6GBT0	41.82	A0A1Y6GQT5	44.04	O66214	40.93	A0A1Y6GBT0	42.27	A0A6G7N0J5	48.84	A0A1Y6GN61	49.07
A0A855FF45	58.55	A0A855FF45	58.76	A0A1Y6GQJ8	57.58	A0A1Y6GH80	50.14	A0A225TZS3	47.52	A0A1Y6GBT0	45	A0A1Y6GFQ9	52.17	A0A6P1XLQ6	53.52	A0A4P1AY53	50.25	A0A038CLD7	41.81	A0A038CRJ6	43.99	A0A1Y6GPT1	40.43	A0A1Y6GCM6	42	A0A1Y6GQ70	48.72	A0A6G7N0J5	48.84
A0A1Y6GCY1	58.48	A0A038CQ63	58.68	A0A1Y6GAY7	57.51	A0A6S4Y8R2	50	A0A1Y6GNG6	47.21	A0A1Y6GP31	44.93	A0A1Y6GA11	51.65	A0A1Y6GD00	53.23	A0A1Y6GTN8	50.25	A0A1Y6GBF0	41.75	A0A855F9T2	43.86	A0A1Y6GQ70	40.33	A0A1Y6GRY7	41.9	A0A1Y6GMH2	48.66	A0A038CM55	48.54
A0A6S4XYK5	58.37	A0A1Y6GD19	58.65	A0A038CM55	57.28	A0A1Y6GMT9	49.69	A0A1Y6GPR0	47.19	A0A225TZS3	44.75	A0A1Y6GRJ3	51.48	A0A1Y6GNG6	53.16	A0A038CRJ6	49.55	A0A4P1AY53	41.04	A0A1Y6GM71	43.82	A0A1Y6GAY7	40.29	A0A4P1AQ65	41.57	A0A038CM55	48.54	A0A1Y6GBT0	48.41
A0A1Y6GFQ9	58.26	A0A1Y6GCY1	58.48	A0A038CM28	56.31	O66214	49.63	A0A1Y6GFW7	47.06	A0A038CNC1	44.72	A0A1Y6GMH2	51.34	A0A1Y6GAY7	53.11	A0A038CME3	49.23	A0A1Y6GTN8	41.04	A0A038CNA6	43.54	A0A1Y6GTR7	40	A0A225U1W2	41.55	A0A855F6R6	48.1	A0A225TZS3	48.12
A0A1Y6GJ60	58.23	A0A1Y6GMT9	58.46	A0A6P1XVJ9	56.31	A0A1Y6GK31	49.63	A0A1Y6GNQ8	46.89	A0A1Y6GK31	44.44	A0A038CNC1	51.22	A0A6G7MZH6	53.09	A0A6S4YCF3	49.15	A0A038CM55	40.78	A0A6S4XYK5	43.54	A0A1Y6GNQ8	39.83	A0A1Y6GQ70	41.42	A0A1Y6GHG5	48.08	A0A855F6R6	48.1
A0A6S4Y4K1	58.2	A0A6S4XYK5	58.37	A0A9Q9N3K5	56.31	A0A1Y6GDC4	49.57	O66213	46.59	A0A855F9T2	43.86	A0A225TV60	50.91	A0A1Y6GMT9	52.98	A0A1Y6GQ00	49.11	A0A1Y6GTR7	40	A0A038CQ45	43.38	A0A1Y6GC12	39.24	A0A1Y6GE68	41.34	A0A225TZS3	47.92	A0A1Y6GHG5	48.08
A0A855F4V2	58	A0A855F4V2	58	A0A1Y6GGU7	56.02	A0A1Y6GSX0	49.36	A0A1Y6GP73	46.53	A0A1Y6GJ41	43.86	A0A225U0Q4	50.85	A0A1Y6GM79	52.92	A0A1Y6GN61	49.07	A0A038CMC8	40	O66214	43.33	A0A038CME3	39.23	A0A1Y6GSX0	41.03	A0A1Y6GNQ8	47.72	A0A1Y6GNG6	47.96
A0A1Y6GMH2	57.75	A0A038CM55	57.77	A0A1Y6GD19	55.77	A0A6S4YCF3	49.36	A0A6S4Y4K1	46.48	A0A1Y6GDN0	43.79	A0A6P1XVJ9	50.51	A0A1Y6GBT0	52.27	A0A6G7N0J5	48.84	A0A1Y6GB52	39.84	A0A4P1AY53	43.28	A0A038CQ45	38.97	A0A038CM55	40.78	A0A038CPE9	47.46	A0A6S4Y8R2	47.74
A0A1Y6GQJ8	57.58	A0A1Y6GEN9	57.65	A0A038CQA5	55.07	A0A225U1W2	49.3	A0A1Y6GQ00	46.43	A0A1Y6GMT9	43.73	A0A9Q9N3K5	50.51	A0A1Y6GKN8	52.13	A0A038CW44	48.72	A0A1Y6GC12	39.24	A0A1Y6GTN8	43.28	A0A1Y6GUE0	38.89	A0A038CPF0	40.23	A0A1Y6GFQ8	47.45	O66214	47.59
A0A1Y6GND4	57.03	A0A1Y6GNG6	57.62	A0A9Q9N4Z4	54.67	A0A1Y6GM79	49.27	A0A1Y6GCM6	46.4	A0A038CRJ6	43.63	A0A855F2N1	50.43	O66214	51.67	A0A038CM55	48.54	A0A038CME3	39.23	A0A1Y6GUE0	42.74	A0A038CNA6	38.76	A0A1Y6GC39	40.22	A0A6S4XYM6	47.4	A0A1Y6GUE0	47.44
A0A1Y6GSS1	56.66	A0A1Y6GQJ8	57.58	A0A1Y6GDL4	54.67	A0A1Y6GCM6	49.19	A0A038CQA5	46.38	A0A1Y6GPR4	43.55	O66214	49.63	A0A1Y6GRJ3	51.48	A0A1Y6GG74	48.51	A0A4P1AQ65	39.04	A0A1Y6GDC4	42.61	A0A6S4XYK5	38.76	A0A1Y6GVV8	40.16	A0A1Y6GH80	47.4	A0A1Y6GCY1	47.37
A0A038CP13	56.59	A0A1Y6GJ26	57.38	A0A038CMN2	54.55	A0A1Y6GN61	49.07	A0A038CKJ7	45.71	A0A6S4XYM6	43.01	A0A225U1W2	49.3	A0A1Y6GMH2	51.34	A0A1Y6GPR4	48.43	A0A1Y6GLB5	39.02	A0A038CPF0	42.53	A0A1Y6GVB3	38.03	A0A1Y6GFK5	40	A0A1Y6GRY7	47.22	A0A038CUE3	47.22
A0A4P1AY53	56.47	A0A1Y6GFA4	57.32	A0A6S4XYM6	54.52	A0A6G7N0J5	48.84	A0A1Y6GAY9	45.14	A0A1Y6GH80	43.01	A0A4P1AY53	49.25	A0A038CNC1	51.22	A0A1I9ZKZ6	48.19	A0A225TZS3	38.61	A0A1Y6GBT0	42.27	A0A1Y6GBT0	37.95	A0A1Y6GTR7	40	A0A1Y6GFW7	47.06	A0A1Y6GPR0	47.19
A0A1Y6GTN8	56.47	A0A1Y6GUE0	57.26	A0A1Y6GH80	54.52	A0A038CW44	48.72	A0A6S4XXD2	45.14	O66214	42.59	A0A1Y6GTN8	49.25	A0A225TV60	50.91	A0A1Y6GDG1	48.16	A0A1Y6GN61	38.51	A0A1Y6GDN0	42.01	A0A1Y6GN61	37.89	A0A1Y6GB52	39.84	A0A1I9ZKZ6	46.99	A0A1I9ZKZ6	46.99
A0A038CM28	56.31	A0A1Y6GAY7	57.14	A0A1I9ZL00	54.47	A0A038CM55	48.54	A0A4P1AY53	45.02	A0A038CN61	42.38	A0A6S4YCF3	49.15	A0A225U0Q4	50.85	A0A855F6R6	48.1	A0A1Y6GPT1	38.48	A0A1Y6GCM6	41.76	A0A1Y6GRJ3	37.87	A0A1Y6GC12	39.24	O66213	46.59	A0A038CNA6	46.89
A0A038CZ42	56.25	A0A1Y6GQA3	56.67	A0A1Y6GM79	54.38	A0A855F6R6	48.1	A0A1Y6GTN8	45.02	A0A9Q9MT65	42.38	A0A6G7N0J5	48.84	A0A6S4YCF3	50.64	A0A225TZS3	47.92	A0A855ET55	38.46	A0A1Y6GM79	41.61	A0A6S4XYM6	36.71	A0A1Y6GN61	38.51	A0A4P1AY53	46.52	A0A6S4XYK5	46.89
A0A1Y6GNG6	56.13	A0A038CM28	56.31	A0A1Y6GUE0	54.27	A0A1Y6GHG5	48.08	A0A038CM28	44.66	A0A1Y6GPN7	42.27	A0A038CW44	48.72	A0A855F2N1	50.43	A0A1Y6GNQ8	47.72	A0A1Y6GUE0	38.46	A0A1Y6GDD3	41.44	A0A1Y6GH80	36.71	A0A855ET55	38.46	A0A1Y6GTN8	46.52	A0A1Y6GDN0	46.75
A0A225U1H6	56.03	A0A9Q9JG14	56.2	A0A1Y6GN61	54.04	A0A1Y6GPR4	47.74	A0A038CZ42	44.44	A0A1Y6GA11	41.76	A0A1Y6GAY7	48.72	A0A1Y6GFQ9	50.09	O66214	47.59	A0A1Y6GM79	38.32	A0A1Y6GHG5	41.35	A0A1Y6GFA4	36.59	A0A038CP98	38.46	A0A6S4Y4K1	46.48	O66213	46.59
A0A1Y6GGU7	56.02	A0A038CM48	56.15	A0A1Y6GDN0	53.85	A0A1Y6GNQ8	47.72	A0A225U3C8	43.89	A0A1Y6GBF0	41.75	A0A038CM55	48.54	A0A225U1H6	49.68	A0A1Y6GPR0	47.19	A0A1Y6GN39	37.85	A0A038CLR7	40.85	A0A1Y6GD19	36.54	A0A038CLE4	38.46	A0A1Y6GQ00	46.43	A0A1Y6GP73	46.53
A0A9Q9JG14	55.98	A0A9Q9JHW9	56.03	A0A6S4YCF3	53.63	A0A1Y6GUE0	47.44	A0A1Y6GEI1	43.88	A0A1Y6GM79	41.61	A0A1Y6GG74	48.51	A0A038CME3	49.23	A0A1Y6GFW7	47.06	A0A038CP98	37.82	A0A6S4XZ90	40.73	A0A038CQ63	36.53	O66214	37.96	A0A6S4XZ90	46.36	A0A6S4Y4K1	46.48
A0A6S4Y701	55.27	A0A038CY40	55.87	A0A1Y6GD00	53.23	A0A1Y6GCY1	47.37	A0A855F9T2	43.86	A0A1Y6GEN9	41.57	A0A1Y6GDG1	48.36	A0A6G7N0J5	48.84	A0A855FF45	46.79	O66214	37.78	A0A1Y6GTR7	40	A0A1Y6GD00	36.32	A0A1Y6GN39	37.85	A0A038CME3	46.15	A0A1Y6GQ00	46.43
A0A038CQA5	55.07	A0A1Y6GMH2	55.61	A0A6G7MZH6	53.09	A0A1Y6GDN0	47.34	A0A1Y6GJ41	43.86	A0A855F265	41.57	A0A038CW17	48.31	A0A038CW44	48.72	O66213	46.59	A0A1Y6GQ70	37.23	A0A038CMC8	40	A0A1Y6GM79	36.13	A0A1Y6GM79	37.59	A0A1Y6GHI3	46.03	A0A1Y6GHI3	46.03
A0A038CRJ6	54.4	A0A6G7MZH6	55.56	A0A6S4Y8R2	53.01	A0A038CQ63	47.31	A0A038CRJ6	43.63	A0A1Y6GDD3	41.44	A0A1Y6GM79	48.18	A0A1Y6GDC4	48.7	A0A1Y6GP73	46.53	A0A6S4XYM6	36.71	A0A1Y6GB52	39.84	A0A4P1AY53	35.82	A0A038CNA6	37.32	O66214	45.37	A0A6S4XYM6	45.75
A0A1Y6GUE0	54.27	A0A1Y6GSS1	55.35	A0A1Y6GB03	52.56	A0A1Y6GRY7	47.22	A0A1Y6GJ60	43.46	A0A1Y6GKL4	41.07	A0A855F6R6	48.1	A0A038CM55	48.54	A0A6S4Y4K1	46.48	A0A1Y6GH80	36.71	A0A1Y6GN61	39.75	A0A1Y6GTN8	35.82	A0A6S4XYK5	37.32	A0A1Y6GAY9	45.14	A0A1Y6GH80	45.75
A0A1Y6GMT9	54.23	A0A1Y6GDG1	55.33	A0A225U0Q4	52.54	A0A1Y6GFW7	47.06	A0A6G7N0J5	43.41	A0A4P1AY53	41.04	A0A1Y6GHG5	48.08	A0A038CRJ6	48.47	A0A1Y6GMT9	46.39	A0A1Y6GDN0	36.69	A0A038CME3	39.23	A0A1Y6GGU7	35.34	A0A6S4XYM6	36.71	A0A6S4XXD2	45.14	A0A1Y6GM79	45.26
A0A1Y6GAY7	54.21	A0A1Y6GJ60	55.27	A0A1Y6GBT0	52.27	A0A855FF45	47.01	A0A038CQ45	43.38	A0A1Y6GTN8	41.04	A0A038CLD7	47.84	A0A1Y6GDG1	48.36	A0A1Y6GA11	46.15	A0A225U3C8	36.67	A0A1Y6GB03	39.2	A0A038CLD7	35.34	A0A1Y6GH80	36.71	A0A038CNA6	44.98	A0A1Y6GAY9	45.14
A0A1Y6GAY9	54.17	A0A6S4Y701	55.27	A0A1Y6GA11	51.65	A0A1I9ZKZ6	46.99	A0A1Y6GG74	43.07	A0A038CLR7	40.85	A0A038CPE9	47.46	A0A855FF45	48.29	A0A1Y6GM51	46.13	A0A1Y6GFA4	36.59	A0A4P1AQ65	39.04	A0A225U1W2	35.21	A0A1Y6GDN0	36.69	A0A6S4XYK5	44.98	A0A6S4XXD2	45.14
A0A1Y6GK31	54.07	A0A038CQA5	55.07	A0A1Y6GRJ3	51.48	O66213	46.59	A0A6S4XYM6	43.01	A0A1Y6GQT5	40.37	A0A6S4XYM6	47.4	A0A855F6R6	48.1	A0A1Y6GM79	45.99	A0A038CMN2	36.36	A0A6P1XVJ9	38.89	A0A1Y6GK31	34.81	A0A1Y6GFA4	36.59	A0A038CQ45	44.85	A0A038CQ45	44.85
A0A1Y6GN61	54.04	A0A855F265	54.9	A0A855FF45	51.28	A0A1Y6GP73	46.53	A0A1Y6GH80	43.01	A0A1Y6GAY7	40.29	A0A1Y6GH80	47.4	A0A1Y6GHG5	48.08	A0A1Y6GAY9	45.83	A0A1Y6GQJ8	35.86	A0A9Q9N3K5	38.89	A0A1Y6GDC4	34.78	A0A038CMN2	36.36	A0A1Y6GK31	44.44	A0A038CNC1	44.72
A0A6S4XXD2	53.47	A0A1Y6GIC4	54.84	A0A038CNC1	51.22	A0A4P1AY53	46.52	A0A1Y6GGU7	42.86	A0A038CPF0	40.23	A0A1Y6GCY1	47.37	A0A1Y6GUE0	47.44	A0A038CPE9	45.76	A0A038CW17	35.59	A0A038CUE3	38.89	A0A038CPE9	33.9	A0A1Y6GD00	36.32	A0A1Y6GVB3	44.37	A0A6S4XZ90	44.55
A0A225U3C8	53.33	A0A038CRJ6	54.58	A0A1Y6GPM6	51.19	A0A1Y6GTN8	46.52	A0A1Y6GDN0	42.6	A0A1Y6GTR7	40	A0A1Y6GDN0	47.34	A0A1Y6GDN0	47.34	A0A6S4XYM6	45.75	A0A1Y6GB03	35.51	A0A1Y6GCY1	38.6	A0A225TZS3	33.47	A0A1Y6GPR4	36.24	A0A1Y6GQT5	44.04	A0A1Y6GK31	44.44
A0A1Y6GD00	53.23	A0A6S4XYM6	54.52	A0A038CSX3	51.15	A0A6S4Y4K1	46.48	A0A038CW17	42.37	A0A038CMC8	40	A0A1Y6GD00	47.26	A0A038CUE3	47.22	A0A1Y6GH80	45.75	A0A038CZ42	35.42	A0A855ET55	38.46	A0A038CL68	33.33	A0A1Y6GBF0	35.92	A0A855F9T2	43.86	A0A6S4YCF3	44.44
A0A6G7MZH6	53.09	A0A1Y6GH80	54.52	A0A1Y6GG26	51	A0A1Y6GKT8	46.48	A0A038D0T0	42.35	A0A038CME3	39.23	A0A038CUE3	47.22	A0A1Y6GPR0	47.19	A0A1Y6GLB5	45.73	A0A1Y6GG47	35.24	A0A1Y6GL17	37.91	A0A1Y6GB03	32.39	A0A1Y6GQJ8	35.86	A0A1Y6GJ41	43.86	A0A9Q9JG14	44.44
A0A6S4Y8R2	53.01	A0A6P1XVJ9	54.29	A0A855F0M1	50.58	A0A1Y6GQ00	46.43	A0A038CU82	42.31	A0A1Y6GRJ3	39.05	A0A225TZS3	47.13	A0A1Y6GFW7	47.06	A0A038CY40	45.4	A0A1Y6GKT8	35.21	A0A1Y6GPM6	37.9	A0A6S4Y8R2	32.33	A0A225TZS3	35.45	A0A038CN61	43.81	A0A1Y6GVB3	44.37
A0A038CPX8	53	A0A9Q9N3K5	54.29	A0A1Y6GPN7	50.52	A0A6S4XZ90	46.36	A0A6S4XZ90	42.18	A0A1Y6GNG6	39.03	A0A1Y6GFW7	47.06	A0A1I9ZKZ6	46.99	A0A1Y6GPM6	45.31	A0A1Y6GKN8	35.11	A0A038CP98	37.82	A0A1Y6GLB5	32.32	A0A6S4X4V8	35.33	A0A9Q9MT65	43.81	A0A855F9T2	43.86
A0A6S4XYM6	52.88	A0A1I9ZL00	54.28	A0A038CRJ6	50.45	A0A1Y6GHI3	46.03	A0A6S4YCF3	42.09	A0A1Y6GCY1	38.6	A0A1I9ZKZ6	46.99	A0A225U9E0	46.65	A0A6S4XXD2	45.14	A0A1Y6GQA3	35	A0A1Y6GBI8	37.64	A0A038CQX3	32.06	A0A1Y6GTU7	35.29	A0A1Y6GN39	43.46	A0A038CN61	43.81
A0A1Y6GD19	52.88	A0A225U0Q4	54.24	A0A855F2N1	50.43	A0A038CZ42	45.83	A0A1Y6GBF0	41.75	A0A038CP98	38.46	A0A855FF45	46.79	O66213	46.59	A0A1Y6GP31	44.93	A0A038CNC1	34.96	A0A9Q9JE92	37.64	A0A038CU82	32.05	A0A1Y6GG47	35.24	A0A038CRJ6	43.27	A0A9Q9MT65	43.81
A0A1Y6GH80	52.88	A0A4P1AY53	53.73	A0A038CQX3	50.38	A0A038CKJ7	45.71	A0A225U1W2	41.55	A0A1Y6GD19	38.46	A0A038CRJ6	46.68	A0A1Y6GP73	46.53	A0A038CQ45	44.85	A0A1Y6GVB3	34.51	A0A1Y6GPR4	37.28	A0A1Y6GB52	32.03	A0A1Y6GKT8	35.21	A0A1Y6GBI8	43.27	A0A1Y6GNQ8	43.57
A0A225U0Q4	52.54	A0A1Y6GTN8	53.73	A0A1Y6GFQ9	50.26	A0A225U3C8	45	A0A1Y6GB69	41.51	A0A1Y6GUE0	38.46	O66213	46.59	A0A6S4Y4K1	46.48	A0A1Y6GSP9	44.73	A0A1Y6GLW2	34.51	A0A1Y6GGU7	36.84	A0A1Y6GG26	32	A0A1Y6GKN8	35.11	A0A9Q9JE92	43.27	A0A1Y6GN39	43.46
A0A1Y6GBT0	52.27	A0A1Y6GEI1	53.48	A0A6S4XZ90	50.18	A0A038CNC1	44.72	A0A1Y6GHG5	41.35	A0A225U3C8	38.33	A0A1Y6GP73	46.53	A0A1Y6GKT8	46.48	A0A1Y6GK31	44.44	A0A1Y6GMH2	33.69	A0A6S4XYM6	36.71	A0A1Y6GIC4	31.61	A0A1Y6GQA3	35	A0A1Y6GL17	43.26	A0A1Y6GMT9	43.1
A0A1Y6GDD3	52.25	A0A1Y6GAY9	53.47	A0A225TZS3	50.1	A0A9Q9JG14	44.44	A0A1Y6GKD5	41.18	A0A225U2A7	38	A0A6S4Y4K1	46.48	A0A1Y6GQ00	46.43	A0A6P1XVJ9	44.44	A0A9Q9JGZ6	33.59	A0A1Y6GH80	36.71	A0A1Y6GQ00	31.25	A0A1Y6GI25	34.93	A0A1Y6GUE0	42.74	A0A038CPF0	42.53
A0A1Y6GPI6	52.11	A0A6S4XXD2	53.47	A0A1Y6GSS1	49.87	A0A1Y6GD00	44.28	A0A855F2A7	41.18	A0A1Y6GN39	37.85	A0A1Y6GKT8	46.48	A0A6S4XZ90	46.36	A0A9Q9N3K5	44.44	A0A038CL68	33.33	A0A038CMN2	36.36	A0A1Y6GM51	31	A0A1Y6GVB3	34.51	A0A038CPF0	42.53	A0A038D0T0	42.35
A0A225U9E0	51.8	A0A1Y6GQ08	53.37	A0A1Y6GDD3	49.55	A0A855F9T2	43.86	A0A1Y6GPI6	40.85	A0A038CZ42	37.5	A0A1Y6GQ00	46.43	A0A1Y6GG26	46.25	A0A1Y6GD00	44.28	A0A1Y6GPR4	33.1	A0A1Y6GD00	36.32	A0A1Y6GVM9	30.94	A0A1Y6GB03	34.38	A0A038D0T0	42.35	A0A038CU82	42.31
A0A1Y6GEI1	51.56	A0A9Q9N4Z4	52.95	A0A225U1W2	49.3	A0A1Y6GVB3	43.66	A0A855F6R6	40.51	A0A1Y6GB03	37.5	A0A6S4XZ90	46.36	A0A1Y6GJ26	45.9	A0A9Q9JG14	44.23	A0A1Y6GVV8	32.75	A0A225U2A7	36.29	A0A1Y6GN39	30.84	A0A1Y6GMH2	33.69	A0A038CU82	42.31	A0A1Y6GPN7	42.27
A0A1Y6GRJ3	51.48	A0A1Y6GDL4	52.95	A0A038CME3	49.23	A0A038CRJ6	43.63	A0A6S4Y701	40.51	A0A1Y6GBA4	37.34	A0A038CME3	46.15	A0A1Y6GP77	45.86	A0A1Y6GNG6	43.87	A0A038CLE4	32.48	A0A038CXL4	35.94	A0A038CLE4	30.77	A0A9Q9JGZ6	33.59	A0A1Y6GD00	42.29	A0A1Y6GLW2	42.25
A0A9Q9JHW9	51.37	A0A1Y6GM79	52.92	A0A1Y6GEI1	48.92	A0A1Y6GBI8	43.27	A0A1Y6GSS1	40.47	A0A6S4Y1V1	36.74	A0A1Y6GJ26	45.9	A0A038CZ42	45.83	A0A1Y6GJ41	43.86	A0A1Y6GGU7	32.33	A0A1Y6GBF0	35.92	A0A6S4XZ90	30.73	A0A038CL68	33.33	A0A1Y6GBF0	41.75	A0A038CLD7	42.24
A0A1Y6GJS8	51.33	A0A1Y6GHP3	52.88	A0A6G7N0J5	48.84	A0A9Q9JE92	43.27	A0A1Y6GPM6	40.14	A0A6S4YHY2	36.67	A0A1Y6GGU7	45.86	A0A6S4XYM6	45.75	A0A855F9T2	43.86	A0A6S4Y8R2	32.33	A0A038CN61	35.71	A0A9Q9JE74	30.35	A0A225U2A7	32.57	A0A1Y6GM79	41.61	A0A1Y6GMW8	42.17
A0A038CNC1	51.22	A0A1Y6GPI6	52.11	A0A9Q9JG14	48.72	A0A038CPF0	42.53	A0A1Y6GTR7	40	A0A1Y6GFA4	36.59	A0A1Y6GLB5	45.73	A0A1Y6GH80	45.75	A0A1Y6GUE0	43.59	A0A6S4X3S9	32.29	A0A9Q9MT65	35.71	A0A038CZ45	30.3	A0A1Y6GLB5	32.32	A0A225U1W2	41.55	A0A855FF45	42.09
A0A038CSX3	50.57	A0A038CP13	51.94	A0A038CW44	48.72	A0A038CW17	42.37	A0A038CMC8	40	A0A1Y6GD00	36.32	A0A1Y6GIZ0	44.95	A0A9Q9JG14	45.73	A0A1Y6GN39	43.46	A0A1Y6GFQ8	31.91	A0A038CW17	35.59	A0A1Y6GQT5	30.28	A0A1Y6GDG1	31.97	A0A038CLR7	40.85	A0A1Y6GB03	42.05
A0A855F2N1	50.43	A0A1Y6GA11	51.65	A0A1Y6GG74	48.51	A0A038D0T0	42.35	A0A6S4Y8R2	39.85	A0A1Y6GSP9	36.29	A0A1Y6GPG6	44.62	A0A038CKJ7	45.71	A0A1Y6GJ60	43.46	A0A1Y6GE63	31.9	A0A1Y6GE63	35.58	A0A1Y6GND4	29.69	A0A6S4Y1V1	31.49	A0A1Y6GTR7	40	A0A038CRJ6	42.01
A0A038CQX3	50.38	A0A855F0M1	51.56	A0A1Y6GPR4	48.43	A0A038CU82	42.31	A0A1Y6GB52	39.84	A0A1Y6GGL0	36.23	A0A1Y6GPR4	44.6	A0A038CY40	45.71	A0A1Y6GDN0	42.6	A0A1Y6GQ00	31.25	A0A1Y6GB69	35.38	A0A6G7MZH6	29.63	A0A038CQX3	31.3	A0A1Y6GB52	39.84	A0A6S4YHY2	41.78
A0A6G7N0C7	50	A0A1Y6GRJ3	51.48	A0A855F6R6	48.1	A0A1Y6GSS1	42.3	A0A855FF45	39.74	A0A9Q9N4Z4	36	A0A1I9ZL00	44.36	A0A1Y6GJ41	45.61	A0A038D0T0	42.35	A0A1Y6GI25	31.16	A0A1Y6GEN9	35.29	A0A1Y6GPR4	29.62	A0A038CPE5	30.69	A0A1Y6GJJ3	39.38	A0A1Y6GBF0	41.75
A0A225TZS3	49.7	A0A6S4XZ90	51.27	A0A1Y6GHG5	48.08	A0A6S4YHY2	42.16	A0A1Y6GPR4	39.37	A0A1Y6GDL4	36	A0A9Q9JG14	44.23	A0A6P1XVJ9	45.45	A0A1Y6GHP3	42.31	A0A1Y6GVM9	30.94	A0A1Y6GMT9	35.27	A0A1Y6GDG1	29.1	A0A6S4YHY2	30.62	A0A1Y6GC12	39.24	A0A225U3C8	41.67
A0A1Y6GM79	49.64	A0A038CNC1	51.22	A0A4P1AY53	48.01	A0A1Y6GDG1	42.01	A0A1Y6GK31	39.26	A0A038CXL4	35.94	A0A1Y6GPM6	43.92	A0A9Q9N3K5	45.45	A0A038CU82	42.31	A0A1Y6GJ26	30.74	A0A225TU31	35.23	A0A1Y6GGL0	28.99	A0A1Y6GFW7	30.59	A0A1Y6GLB5	39.02	A0A038CZ42	41.67
A0A1Y6GPR4	49.48	A0A038CSX3	51.15	A0A1Y6GTN8	48.01	A0A6S4X4V8	41.92	A0A1Y6GBI8	39.09	A0A038CY40	35.56	A0A855F9T2	43.86	A0A1Y6GB69	45.28	A0A6S4XZ90	42.18	A0A038CPE5	30.69	A0A1Y6GKT8	35.21	A0A855F7D5	28.96	A0A6S4XZ90	30.55	A0A1I9ZL00	38.52	A0A225U1W2	41.55
A0A6S4XZ90	49.09	A0A1Y6GGU7	50.75	A0A038CLD7	47.84	A0A1Y6GBF0	41.75	A0A9Q9JE92	39.09	A0A6S4YCF3	35.47	A0A1Y6GJ41	43.86	A0A6S4Y096	45.19	A0A1Y6GMW8	42.17	A0A1Y6GJB2	30.67	A0A6S4Y1V1	35.08	A0A4P1ARK1	28.96	A0A038CZ45	30.3	A0A1Y6GVM9	38.44	A0A1Y6GBI8	41.45
A0A1Y6GHP3	49.04	A0A1Y6GG26	50.5	A0A225U1H6	47.78	A0A1Y6GDD3	41.44	A0A1Y6GRJ3	39.05	A0A1Y6GB69	35.38	A0A1Y6GUE0	43.59	A0A1Y6GKQ0	45.19	A0A1Y6GBF0	41.75	A0A038CZ45	30.3	A0A1Y6GQA3	35	A0A1I9ZKZ6	28.92	A0A1Y6GRJ3	30.18	A0A6S4YHY2	38	A0A9Q9JE92	41.45
A0A1Y6GFK1	49	A0A855F2N1	50.43	A0A9Q9JE74	47.43	A0A1Y6GKD5	41.18	A0A1Y6GSP9	39.03	A0A1Y6GQA3	35	A0A6S4YHY2	43.48	A0A1Y6GAY9	45.14	A0A1Y6GDD3	41.44	A0A1Y6GN06	30	A0A1Y6GVB3	34.51	A0A1Y6GMU7	28.7	A0A1Y6GC10	29.84	A0A1Y6GTU7	37.25	A0A1Y6GDD3	41.44
A0A6G7N0J5	48.84	A0A038CQX3	50.38	A0A038CUE3	47.22	A0A855F2A7	41.18	A0A1Y6GUE0	38.89	A0A1Y6GE63	34.97	A0A1Y6GN39	43.46	A0A6S4XXD2	45.14	A0A1Y6GJJ3	41.25	A0A1Y6GC10	29.84	A0A1Y6GEI1	34.29	A0A6S4YHY2	28.36	A0A1Y6GCY1	29.82	A0A1Y6GDG1	36.89	A0A1Y6GKD5	41.18
A0A038CW44	48.72	A0A1Y6GB03	50.28	A0A1Y6GBI8	47.09	A0A038CLR7	40.85	A0A1Y6GD00	38.81	A0A038CNA6	34.93	A0A1Y6GJ60	43.46	A0A9Q9JHW9	45.03	A0A038CLR7	40.85	A0A1Y6GCY1	29.82	A0A1Y6GFW7	34.12	A0A1Y6GPM6	28.25	A0A1Y6GND4	29.69	A0A6P1XHJ4	36.82	A0A855F2A7	41.18
A0A038CM55	48.54	A0A1Y6GD00	50.25	A0A9Q9JE92	47.09	A0A1Y6GJJ3	40.62	A0A1Y6GVM9	38.44	A0A6S4XYK5	34.93	A0A038CP13	43.41	A0A225U3C8	45	A0A1Y6GB69	40.57	A0A1Y6GND4	29.69	A0A038CP13	34.11	A0A1Y6GD76	28.13	A0A038CW17	29.66	A0A1Y6GFQ9	36.7	A0A038CLR7	40.85
A0A1Y6GG59	48.38	A0A1Y6GBT0	50.23	A0A1Y6GFW7	47.06	A0A6S4X3S9	40.62	A0A6P1XVJ9	38.38	A0A1Y6GF11	34.85	A0A1Y6GJJ3	43.33	A0A1I9ZL00	44.55	A0A9Q9N4Z4	40.57	A0A225TVC6	29.65	A0A1Y6GKN8	34.04	A0A1Y6GEI1	28.06	A0A6G7MZH6	29.63	A0A038CLD7	36.64	A0A6S4X3S9	40.62
A0A6S4Y3F6	48.2	A0A6G7N0C7	50	A0A1Y6GMT9	47.02	A0A225TW63	40.26	A0A9Q9N3K5	38.38	A0A225TW63	34.78	A0A1Y6GBI8	43.27	A0A855F2W5	44.4	A0A1Y6GDL4	40.57	A0A6G7MZH6	29.63	A0A6S4Y8R2	33.83	A0A1Y6GHP3	27.88	A0A1Y6GGL0	29.35	A0A1Y6GFA4	36.59	A0A1Y6GTR7	40
A0A855F6R6	48.1	A0A038CND3	49.85	A0A1I9ZKZ6	46.99	A0A9Q9MWJ9	40.26	A0A1Y6GDG1	38.32	A0A9Q9MWJ9	34.78	A0A9Q9JE92	43.27	A0A1Y6GVB3	44.37	A0A6S4Y701	40.51	A0A225U2A7	29.43	A0A1Y6GG23	33.66	A0A1Y6GG17	27.72	A0A038CSX3	29.31	A0A1Y6GB03	36.36	A0A225TW63	39.89
A0A6S4Y096	48.08	A0A225U1W2	49.3	O66213	46.59	A0A1Y6GRJ3	40.24	A0A1Y6GN08	38.29	A0A038CL68	34.62	A0A6S4Y8R2	42.86	A0A1Y6GPM6	44.34	A0A1Y6GFQ9	40.35	A0A855F7D5	28.96	A0A038CLD7	33.62	A0A1Y6GBI8	27.64	A0A1Y6GG23	29.11	A0A1Y6GGL0	36.23	A0A9Q9MWJ9	39.89
A0A1Y6GHG5	48.08	A0A855F2W5	49.26	A0A1Y6GVM9	46.56	A0A1Y6GTR7	40	A0A038CN61	38.1	A0A1Y6GIP0	34.55	A0A038CPF0	42.53	A0A855F9T2	43.86	A0A225U1H6	40.17	A0A4P1ARK1	28.96	A0A9Q9JGZ6	33.59	A0A9Q9JE92	27.64	A0A855F7D5	28.96	A0A225TW63	36.11	A0A1Y6GB52	39.84
A0A1Y6GKQ0	48.08	A0A1Y6GF11	49.24	A0A1Y6GKT8	46.48	A0A1Y6GB52	39.84	A0A9Q9MT65	38.1	A0A1Y6GFW7	34.12	A0A9Q9JCN9	42.36	A0A038CMC8	43.64	A0A1Y6GTR7	40	A0A1Y6GDG1	28.89	A0A038CU82	33.33	A0A1Y6GJ44	27.4	A0A4P1ARK1	28.96	A0A9Q9MWJ9	36.11	A0A1Y6GDG1	39.75
A0A1Y6GP77	48.07	A0A038CME3	49.23	A0A1Y6GLF6	46.37	A0A038CSX3	39.66	A0A1Y6GFQ9	38.09	A0A1Y6GVB3	33.8	A0A038D0T0	42.35	A0A1Y6GN39	43.46	A0A1Y6GB52	39.84	A0A1Y6GK31	28.89	A0A038CL68	33.33	A0A038CMC8	27.27	A0A1Y6GK31	28.89	A0A855F7D5	36.07	A0A038CY40	39.68
A0A1Y6GP73	47.52	A0A1Y6GN61	49.07	A0A038CL68	46.15	A0A1Y6GMH2	39.57	A0A1Y6GKT8	38.03	A0A225U8F2	33.73	A0A038CU82	42.31	A0A038CQ45	43.38	A0A1Y6GG26	39.75	A0A038CND3	28.88	A0A6S4YHY2	32.7	A0A1Y6GS30	27.27	A0A1Y6GDD3	28.83	A0A4P1ARK1	36.07	A0A1Y6GJ60	39.66
A0A038CL68	47.44	A0A6S4YHY2	48.96	A0A1Y6GJ26	45.9	A0A1Y6GEI1	39.33	A0A1Y6GVB3	38.03	A0A1Y6GMH2	33.69	A0A1Y6GHP3	42.31	A0A038CN61	43.33	A0A1Y6GB03	39.63	A0A1Y6GDD3	28.83	A0A225TUP8	32.6	A0A225U1H6	27.06	A0A225TW63	28.73	A0A855F0M1	35.8	A0A6P1XVJ9	39.65
A0A9Q9N4Z4	47.43	A0A6G7N0J5	48.84	A0A038CP13	45.74	A0A1Y6GPM6	39.3	A0A1I9ZL00	37.74	A0A1Y6GP73	33.66	A0A1Y6GPN7	42.27	A0A9Q9MT65	43.33	A0A1Y6GMH2	39.57	A0A225TUP8	28.73	A0A855F265	32.55	A0A9Q9JHW9	27.06	A0A9Q9MWJ9	28.73	A0A1Y6GN08	35.76	A0A9Q9N3K5	39.65
A0A1Y6GDL4	47.43	A0A1Y6GPL1	48.84	A0A1Y6GLB5	45.73	A0A1Y6GC12	39.24	A0A1I9ZKZ6	37.35	A0A1Y6GG17	33.66	A0A1Y6GLW2	42.25	A0A1Y6GBI8	43.27	A0A1Y6GIC4	39.35	A0A6S4Y1V1	28.45	A0A038CND3	32.52	A0A1Y6GQX6	26.96	A0A1Y6GIP0	28.36	A0A038CY40	35.56	A0A1Y6GMH2	39.57
A0A855FEQ1	47.39	A0A038CW44	48.72	A0A038CKJ7	45.71	A0A038CME3	39.23	A0A9Q9JG14	37.18	A0A038CLD7	33.62	A0A9Q9N4Z4	42.1	A0A9Q9JE92	43.27	A0A1Y6GC12	39.24	A0A1Y6GIP0	28.36	A0A9Q9N4Z4	32.38	A0A1Y6GMT9	26.8	A0A1Y6GSP9	28.27	A0A1Y6GB69	35.38	A0A1Y6GF35	39.44
A0A1Y6GJJ3	47.29	A0A1Y6GG59	48.38	A0A038CY40	45.71	A0A1Y6GLB5	39.02	A0A9Q9N4Z4	37.14	A0A1Y6GDG1	33.61	A0A1Y6GDL4	42.1	A0A1Y6GG74	43.07	A0A9Q9JK04	39.19	A0A6S4YHY2	28.17	A0A1Y6GDL4	32.38	A0A1Y6GDC7	26.79	A0A1Y6GSL6	28	A0A6S4X4V8	35.33	A0A1Y6GD00	39.3
A0A1Y6GB03	47.16	A0A1Y6GBI8	48.18	A0A855F7D5	45.54	A0A038CUE3	38.89	A0A1Y6GDL4	37.14	A0A038CU82	33.33	A0A6S4X4V8	41.92	A0A6S4Y3F6	43.04	A0A1Y6GBI8	39.09	A0A6S4XZ90	28	A0A038CUK5	32.18	A0A038CLR7	26.76	A0A1Y6GPL1	27.78	A0A1Y6GSP9	35.23	A0A1Y6GC12	39.24
A0A1I9ZKZ6	46.99	A0A9Q9JE92	48.18	A0A4P1ARK1	45.54	A0A1Y6GP77	38.67	A0A038CLD7	37.07	A0A855FF45	33.12	A0A038CQ45	41.91	A0A1Y6GDI1	42.95	A0A9Q9JE92	39.09	A0A1Y6GSL6	28	A0A1Y6GIP5	32.12	A0A1Y6GTC4	26.49	A0A1Y6GP31	27.54	A0A225TU31	35.23	A0A855EZD4	39.09
A0A1Y6GE63	46.63	A0A855F6R6	48.1	A0A1Y6GJS8	45.48	A0A1Y6GSP9	38.61	A0A038CPF0	36.78	A0A1Y6GVM9	33.12	A0A1Y6GBF0	41.75	A0A1Y6GD76	42.62	A0A855F7D5	38.98	A0A1Y6GP77	27.62	A0A6S4YCF3	32.05	A0A225TW63	26.47	A0A1Y6GBI8	27.45	A0A1Y6GKT8	35.21	A0A1Y6GNA9	38.38
A0A1Y6GKT8	46.48	A0A6S4Y096	48.08	A0A6S4Y096	45.19	A0A038CN61	38.1	A0A855EVS0	36.76	A0A1Y6GQZ6	32.99	A0A855F0M1	41.63	A0A038CPF0	42.53	A0A4P1ARK1	38.98	A0A6G7N347	27.59	A0A1Y6GDG1	31.97	A0A9Q9MWJ9	26.47	A0A9Q9JE92	27.45	A0A225U2A7	34.86	A0A9Q9N4Z4	38.29
A0A038CME3	46.15	A0A1Y6GHG5	48.08	A0A1Y6GKQ0	45.19	A0A9Q9MT65	38.1	A0A1Y6GFA4	36.59	A0A1Y6GB52	32.81	A0A225TW63	41.59	A0A038D0T0	42.35	A0A038CUE3	38.89	A0A855F370	27.58	A0A1Y6GLB5	31.71	A0A1Y6GJJ3	26.46	A0A1Y6GGU7	27.44	A0A1Y6GQZ6	34.79	A0A1Y6GDL4	38.29
A0A1Y6GBI8	46	A0A1Y6GKQ0	48.08	A0A1Y6GP31	44.93	A0A225U2A7	38	A0A1Y6GHI3	36.51	A0A225TUP8	32.6	A0A9Q9MWJ9	41.59	A0A1Y6GHP3	42.31	A0A1Y6GEI1	38.85	A0A9Q9JBY1	27.58	A0A1Y6GA49	31.6	A0A038CP13	26.36	A0A6S4Y8R2	27.44	A0A1Y6GDC4	34.78	A0A1Y6GSS1	37.6
A0A9Q9JE92	46	A0A1Y6GP77	48.07	A0A038CQ45	44.85	A0A1Y6GJ26	37.7	A0A855F7D5	36.07	A0A1Y6GPM6	32.59	A0A1Y6GDD3	41.44	A0A9Q9N4Z4	42.29	A0A1Y6GP77	38.67	A0A225U1W2	27.46	A0A1I9ZL00	31.52	A0A038CY40	26.35	A0A038CMC8	27.27	A0A6P1XVJ9	34.6	A0A1Y6GPM6	37.48
A0A038CPE9	45.76	A0A1Y6GTR7	48	A0A225U306	44.64	A0A038CLD7	37.07	A0A4P1ARK1	36.07	A0A038CP60	32.37	A0A1Y6GSP9	40.93	A0A1Y6GDL4	42.29	A0A1Y6GCY1	38.6	A0A1Y6GS30	27.27	A0A1Y6GJG9	31.39	A0A1Y6GFW7	25.88	A0A1Y6GS30	27.27	A0A9Q9N3K5	34.6	A0A6S4Y701	36.71
A0A038CKJ7	45.71	A0A6S4Y8R2	47.74	A0A1Y6GIZ0	44.47	A0A1Y6GTC4	36.76	A0A1Y6GB03	35.8	A0A6S4X3S9	32.29	A0A038CLR7	40.85	A0A1Y6GPN7	42.27	A0A1Y6GN08	38.29	A0A1Y6GN08	27.22	A0A1Y6GLW2	31.34	A0A9Q9JGZ6	25.78	A0A1Y6GNG6	27.14	A0A1Y6GLW2	34.51	A0A1Y6GFQ9	36.7
A0A9Q9JE74	45.53	A0A1Y6GL17	47.67	A0A1Y6GVB3	44.37	A0A6S4Y1V1	36.74	A0A1Y6GJ16	35.59	A0A1Y6GIP5	32.12	A0A1Y6GB03	40.77	A0A225U1W2	42.25	A0A038CN61	38.1	A0A1Y6GPM6	27.13	A0A225TW63	30.81	A0A1Y6GKN8	25.53	A0A1Y6GE63	26.99	A0A1Y6GPM6	34.41	A0A1Y6GFA4	36.59
A0A6S4Y8U1	45.21	A0A038CL68	47.44	A0A1Y6GJ41	43.86	A0A1Y6GFA4	36.59	A0A9Q9MWU3	35.59	A0A1Y6GSS1	32.11	A0A6S4X3S9	40.62	A0A1Y6GMW8	42.17	A0A9Q9MT65	38.1	A0A1Y6GB69	26.89	A0A9Q9MWJ9	30.81	A0A038CN61	25.24	A0A1Y6GB69	26.89	A0A6S4YCF3	34.4	A0A1Y6GIZ0	36.3
A0A1Y6GD76	45.13	A0A225U4T0	47.42	A0A855F9T2	43.86	A0A1Y6GHP3	36.54	A0A038CY40	35.56	A0A1Y6GG26	32	A0A1Y6GB69	40.57	A0A9Q9JE74	42.01	A0A1Y6GVB3	38.03	A0A1I9ZL00	26.85	A0A038CLE4	30.77	A0A9Q9MT65	25.24	A0A9Q9N4Z4	26.86	A0A1Y6GEI1	34.29	A0A1Y6GE63	36.2
A0A038CQ45	44.85	A0A855FEQ1	47.23	A0A1Y6GJJ3	43.75	A0A225TUP8	36.46	A0A1Y6GN39	35.51	A0A1Y6GJJ3	31.88	A0A6S4Y701	40.51	A0A855F0M1	41.83	A0A1Y6GNA9	37.88	A0A038CTH0	26.83	A0A1Y6GJB2	30.67	A0A1Y6GG59	25.14	A0A1Y6GDL4	26.86	A0A1Y6GF35	34.27	A0A1Y6GKI0	36
A0A038CLD7	44.83	A0A1Y6GPG6	47.23	A0A1Y6GLW2	43.66	A0A1Y6GGL0	36.23	A0A6S4X4V8	35.33	A0A1Y6GPL1	31.71	A0A1Y6GSS1	40.47	A0A1Y6GBF0	41.75	A0A1Y6GHG5	37.5	A0A038CLR7	26.76	A0A1Y6GGL0	30.43	A0A1Y6GMH2	25.13	A0A1Y6GPM6	26.85	A0A9Q9N4Z4	33.9	A0A1Y6GVM9	35.94
A0A1Y6GKI0	44.8	A0A9Q9JCN9	47.23	A0A038CLR7	43.66	A0A038CND3	36.17	A0A6S4YHY2	35.16	A0A1Y6GL17	31.4	A0A1Y6GKN2	40.35	A0A1Y6GPR4	41.46	A0A038CPF0	36.78	A0A1Y6GQT5	26.61	A0A1Y6GC12	30.38	A0A1Y6GSP9	25.11	A0A038CLR7	26.76	A0A1Y6GDL4	33.9	A0A038CXL4	35.94
A0A1Y6GF11	44.7	A0A225TW63	47.07	A0A038CMC8	43.64	A0A9Q9JEM9	35.99	A0A1Y6GGL0	35.14	A0A6P1XVJ9	31.31	A0A9Q9JE74	40.11	A0A1Y6GDD3	41.44	A0A1Y6GTC4	36.76	A0A1Y6GM51	26.57	A0A038CZ45	30.3	A0A038CM37	25	A0A1Y6GF71	26.71	A0A6S4Y1V1	33.7	A0A1Y6GQZ6	35.82
A0A855F2W5	44.61	A0A9Q9MWJ9	47.07	A0A1Y6GJ60	43.46	A0A038CXL4	35.94	A0A855F0M1	35.02	A0A9Q9N3K5	31.31	A0A1Y6GTR7	40	A0A1Y6GSP9	41.35	A0A1Y6GL17	36.74	A0A225TW63	26.28	A0A225U1W2	30.28	A0A038CND3	24.92	A0A1Y6GN08	26.58	A0A1Y6GSS1	33.68	A0A1Y6GJ16	35.59
A0A1Y6GJ26	44.26	A0A1Y6GFW7	47.06	A0A1Y6GN39	43.46	A0A1Y6GFQ9	35.83	A0A1Y6GA49	34.97	A0A038CND3	31.31	A0A225U1H6	39.96	A0A1Y6GJJ3	41.25	A0A038CLD7	36.64	A0A9Q9MWJ9	26.28	A0A1Y6GRJ3	30.18	A0A6S4YCF3	24.79	A0A1Y6GKD5	26.47	A0A9Q9JGZ6	33.59	A0A9Q9MWU3	35.59
A0A1Y6GG26	44	A0A1I9ZKZ6	46.99	A0A038CN61	43.33	A0A1Y6GN08	35.76	A0A225U2A7	34.86	A0A1I9ZL00	31.13	A0A1Y6GB52	39.84	A0A1Y6GKD5	41.18	A0A1Y6GFA4	36.59	A0A9Q9JE74	26.02	A0A038CY40	30.16	A0A9Q9JG14	24.79	A0A855F2A7	26.47	A0A038CL68	33.33	A0A1Y6GB69	35.38
A0A1Y6GSP9	43.88	A0A1Y6GB69	46.7	A0A9Q9MT65	43.33	A0A1Y6GN39	35.51	A0A038CL68	34.62	A0A1Y6GGA8	31.02	A0A1Y6GG26	39.75	A0A855F2A7	41.18	A0A1Y6GGL0	36.23	A0A9Q9J8E7	25.97	A0A1Y6GN39	29.91	A0A9Q9N4Z4	24.57	A0A855F370	26.31	A0A1Y6GNG6	33.09	A0A6S4X4V8	35.33
A0A855F9T2	43.86	A0A225TUP8	46.69	A0A1Y6GSP9	43.25	A0A1Y6GB69	35.38	A0A1Y6GLW2	34.51	A0A855EYL9	31.02	A0A038CY40	39.68	A0A6G7N0C7	41.14	A0A1Y6GKI0	36	A0A6S4Y6T9	25.97	A0A1Y6GKL4	29.91	A0A1Y6GDL4	24.57	A0A9Q9JBY1	26.31	A0A1Y6GA11	32.97	A0A1Y6GTU7	35.29
A0A1Y6GJ41	43.86	A0A1Y6GVM9	46.56	A0A9Q9JHW9	43.13	A0A1Y6GG23	35.25	A0A1Y6GE63	34.36	A0A1Y6GHG5	30.77	A0A038CSX3	39.66	A0A1Y6GSS1	40.99	A0A038CXL4	35.94	A0A1Y6GEI1	25.9	A0A225U8F2	29.88	A0A225U2A7	23.43	A0A9Q9JE74	26.02	A0A1Y6GPL1	32.87	A0A225TU31	35.23
A0A038CN61	43.81	A0A1Y6GKT8	46.48	A0A1Y6GD76	42.9	A0A1Y6GB03	35.23	A0A1Y6GG26	34.25	A0A6S4XZ90	30.73	A0A1Y6GUY6	39.55	A0A038CLR7	40.85	A0A1Y6GVM9	35.94	A0A6P1XVJ9	25.76	A0A1Y6GC10	29.84	A0A6S4X4V8	23.35	A0A1Y6GEI1	25.9	A0A038CND3	32.52	A0A9Q9JE74	35.23
A0A9Q9MT65	43.81	A0A1Y6GNA9	46.46	A0A1Y6GFA4	42.68	A0A1Y6GA11	35.16	A0A1Y6GP74	34.04	A0A1Y6GP58	30.65	A0A1Y6GJG9	39.42	A0A1Y6GB03	40.77	A0A6S4YHY2	35.92	A0A9Q9N3K5	25.76	A0A9Q9J8E7	29.83	A0A6P1XVJ9	23.23	A0A1Y6GEN9	25.88	A0A1Y6GIP0	32.36	A0A1Y6GKT8	35.21
A0A038CMC8	43.64	A0A1Y6GQL3	46.38	A0A855FAR1	42.62	A0A6P1XHJ4	34.8	A0A1Y6GCY1	33.92	A0A1Y6GD76	30.64	A0A1Y6GPR0	39.33	A0A6S4X3S9	40.62	A0A1I9ZL00	35.8	A0A1Y6GFQ9	25.57	A0A6S4Y6T9	29.83	A0A9Q9N3K5	23.23	A0A6P1XVJ9	25.76	A0A6S4X3S9	32.29	A0A1Y6GA11	35.16
A0A1Y6GPG6	43.6	A0A1Y6GG74	46.04	A0A038CPF0	42.53	A0A038CL68	34.62	A0A038CPE9	33.9	A0A9Q9JG14	30.56	A0A1Y6GC12	39.24	A0A6S4YHY2	40.45	A0A1Y6GJ16	35.59	A0A1Y6GIP5	25.45	A0A855FF45	29.7	A0A038CW17	22.88	A0A9Q9N3K5	25.76	A0A1Y6GBA4	32.28	A0A1Y6GGL0	35.14
A0A1Y6GN39	43.46	A0A1Y6GE63	46.01	A0A855F2W5	42.49	A0A038CY40	34.6	A0A1Y6GJJ3	33.75	A0A1Y6GC12	30.38	A0A6G7N347	39.22	A0A1Y6GTR7	40	A0A9Q9MWU3	35.59	A0A1Y6GTC4	25.41	A0A1Y6GND4	29.69	A0A6S4Y1V1	22.65	A0A1Y6GFQ8	25.53	A0A1Y6GG74	32.18	A0A1Y6GKN8	35.11
A0A1Y6GG74	43.07	A0A1Y6GIZ0	45.91	A0A038D0T0	42.35	A0A1Y6GLW2	34.51	A0A1Y6GP77	33.7	A0A038CZ45	30.3	A0A855EZD4	39.09	A0A1Y6GB52	39.84	A0A9Q9JHW9	35.52	A0A1Y6GIZ0	25.24	A0A6G7MZH6	29.63	A0A1Y6GC10	22.58	A0A6G7N347	25.49	A0A1Y6GIP5	32.12	A0A1Y6GQA3	35
A0A1Y6GFA4	42.68	A0A038CPE9	45.76	A0A1Y6GQ08	42.33	A0A1Y6GE63	34.36	A0A6S4Y1V1	33.7	A0A1Y6GLB5	29.88	A0A1Y6GA49	38.96	A0A1Y6GJ60	39.66	A0A225TVC6	35.47	A0A6S4Y7D5	25.2	A0A1Y6GF11	29.55	A0A1Y6GKT8	22.54	A0A1Y6GIP5	25.45	A0A855FF45	32.05	A0A225U2A7	34.86
A0A1Y6GIZ0	42.55	A0A038CLD7	45.69	A0A038CU82	42.31	A0A1Y6GG26	34.25	A0A1Y6GMH2	33.69	A0A855F7D5	29.87	A0A1Y6GEI1	38.85	A0A038CSX3	39.66	A0A1Y6GA49	35.28	A0A1Y6GG59	25.14	A0A1Y6GNG6	29.37	A0A855FF45	22.44	A0A1Y6GTC4	25.41	A0A1Y6GG26	32	A0A1Y6GKL4	34.82
A0A038D0T0	42.35	A0A1Y6GPR4	45.64	A0A1Y6GI25	42.12	A0A855F7D5	34.24	A0A9Q9JGZ6	33.59	A0A4P1ARK1	29.87	A0A1Y6GD76	38.16	A0A1Y6GIC4	39.35	A0A9Q9JE74	35.23	A0A038CXL4	25	A0A1Y6GFQ9	29.22	A0A6S4Y1L6	22.43	A0A1I9ZL00	25.29	A0A038CPE5	31.68	A0A1Y6GJJ3	34.79
A0A038CU82	42.31	A0A1Y6GJ41	45.61	A0A6S4X4V8	41.92	A0A4P1ARK1	34.24	A0A1Y6GM51	33.58	A0A1Y6GC10	29.84	A0A038CN61	38.1	A0A6G7N347	39.22	A0A1Y6GKT8	35.21	A0A855EVS0	25	A0A1I9ZKN6	29.03	A0A1Y6GHS4	22.37	A0A1Y6GG59	25.14	A0A1Y6GUY6	31.64	A0A1Y6GP31	34.78
A0A225U1W2	42.25	A0A9Q9JE74	45.53	A0A6G7N0C7	41.77	A0A9Q9J8E7	33.7	A0A6P1XHJ4	33.45	A0A9Q9J8E7	29.83	A0A9Q9MT65	38.1	A0A855EZD4	39.09	A0A225U1W2	35.21	A0A038CM37	25	A0A855F7D5	28.96	A0A1Y6GFQ9	22.26	A0A038CM37	25	A0A1Y6GP74	31.41	A0A1Y6GEI1	34.77
A0A1I9ZL00	42.22	A0A6S4Y8U1	45.04	A0A1Y6GE63	41.72	A0A6S4Y6T9	33.7	A0A038CW44	33.33	A0A6S4Y6T9	29.83	A0A1Y6GVB3	38.03	A0A1Y6GLB5	39.02	A0A855F2W5	34.88	A0A1Y6GBI8	24.91	A0A4P1ARK1	28.96	A0A038CTH0	21.95	A0A038CXL4	25	A0A038CQX3	31.3	A0A225TV60	34.55
A0A1Y6GDE4	42.02	A0A1Y6GP31	44.93	A0A1Y6GG59	41.62	A0A9Q9JGZ6	33.59	A0A225TW63	33.27	A0A1Y6GSU9	29.71	A0A225U2A7	38	A0A1Y6GA49	38.96	A0A6P1XHJ4	34.8	A0A9Q9JE92	24.91	A0A1Y6GK31	28.89	A0A855F2W5	21.78	A0A225TZE3	25	A0A1Y6GD76	31.2	A0A1Y6GG59	34.32
A0A1I9ZKN6	41.94	A0A1Y6GD76	44.85	A0A1Y6GTC4	41.62	A0A1Y6GVM9	33.44	A0A9Q9MWJ9	33.27	A0A6G7MZH6	29.63	A0A225TUP8	37.02	A0A1Y6GEI1	38.85	A0A1Y6GQZ6	34.79	A0A6S4YCF3	24.79	A0A855F0M1	28.79	A0A1Y6GPL1	21.76	A0A225U3C8	25	A0A038CSX3	31.03	A0A1I9ZL00	34.24
A0A1Y6GP86	41.88	A0A038CQ45	44.85	A0A1Y6GIH8	41.6	A0A6P1XVJ9	33.33	A0A1Y6GTC4	32.97	A0A1Y6GJ44	29.33	A0A1Y6GE63	36.81	A0A1Y6GL17	38.84	A0A038CW17	34.75	A0A9Q9JG14	24.79	A0A1Y6GJJ3	28.75	A0A1Y6GSL6	21.71	A0A855EVS0	25	A0A6G7N0C7	31.01	A0A1Y6GFW7	34.12
A0A1Y6GLF1	41.82	A0A1Y6GKI0	44.8	A0A1Y6GP77	41.44	A0A9Q9N3K5	33.33	A0A038CQX3	32.82	A0A1Y6GQX6	29.06	A0A1Y6GTC4	36.76	A0A1Y6GQZ6	38.66	A0A225U306	34.72	A0A6S4Y1H1	24.73	A0A1Y6GJS8	28.72	A0A1Y6GTU7	21.57	A0A038CND3	24.92	A0A855EVS0	30.88	A0A038CP13	34.11
A0A1Y6GQ08	41.72	A0A1Y6GGL0	44.57	A0A1Y6GKD5	41.18	A0A1Y6GTU7	33.33	A0A6S4Y096	32.69	A0A1I9ZKN6	29.03	A0A6S4Y1V1	36.74	A0A1Y6GCY1	38.6	A0A855FAR1	34.72	A0A1Y6GIH8	24.43	A0A1Y6GMU7	28.7	A0A9Q9JEM9	21.45	A0A225TUP8	24.86	A0A038CLE4	30.77	A0A6S4Y1V1	33.7
A0A1Y6GC07	41.67	A0A038CZ42	44.44	A0A855F2A7	41.18	A0A225U306	33.15	A0A1Y6GKQ0	32.69	A0A1Y6GQ94	28.95	A0A1Y6GJS8	36.7	A0A225TW63	38.56	A0A038CL68	34.62	A0A1Y6GMT9	24.29	A0A1Y6GDY0	28.66	A0A1Y6GJ26	21.31	A0A1Y6GVM9	24.69	A0A1Y6GP73	30.69	A0A9Q9JGZ6	33.59
A0A6S4XYY0	41.67	A0A9Q9JG37	44.42	A0A038CPG7	41.18	A0A1Y6GD76	33.15	A0A225TUP8	32.6	A0A9Q9JK04	28.72	A0A225U3C8	36.67	A0A9Q9MWJ9	38.56	A0A1Y6GLW2	34.51	A0A1Y6GGL0	24.28	A0A1Y6GPL1	28.47	A0A1Y6GJ56	21.31	A0A1Y6GLW2	24.65	A0A1Y6GKF5	30.59	A0A038CL68	33.33
A0A1Y6GNA9	41.41	A0A1Y6GDE4	44.24	A0A1Y6GN08	40.82	A0A855FAR1	33.15	A0A1Y6GLB5	32.32	A0A1Y6GMU7	28.7	A0A1Y6GFK1	36.67	A0A225U306	38.56	A0A1Y6GG59	34.32	A0A855F0M1	24.12	A0A1Y6GSL6	28	A0A1Y6GB69	21.23	A0A225U9E0	24.48	A0A038CZ45	30.3	A0A1Y6GSP9	33.12
A0A9Q9JCN9	41.34	A0A1Y6GDD3	44.14	A0A6S4X3S9	40.62	A0A855FEQ1	33.11	A0A6S4X3S9	32.29	A0A1Y6GDY0	28.66	A0A1Y6GFA4	36.59	A0A225U2A7	38	A0A225TW63	34.03	A0A1Y6GKD5	24.12	A0A1Y6GIA1	27.98	A0A038CPE5	20.79	A0A6S4Y3F6	24.48	A0A1Y6GDI1	30.13	A0A225U1H6	32.98
A0A6P1XHJ4	41.22	A0A9Q9J8E7	43.92	A0A6S4Y701	40.51	A0A038CQX3	32.82	A0A225U1H6	31.92	A0A1Y6GFS4	28.57	A0A1Y6GGL0	36.23	A0A855F7D5	37.52	A0A9Q9MWJ9	34.03	A0A855F2A7	24.12	A0A1Y6GP58	27.74	A0A1Y6GSU9	20.71	A0A1Y6GDW1	24.47	A0A1Y6GPG6	30.12	A0A9Q9JHW9	32.98
A0A1Y6GKD5	41.18	A0A6S4Y6T9	43.92	A0A1Y6GPG6	40.43	A0A225U1H6	32.77	A0A9Q9JHW9	31.92	A0A1Y6GFQ9	28.52	A0A038CXL4	35.94	A0A4P1ARK1	37.52	A0A1Y6GJ26	34.02	A0A1Y6GSP9	24.05	A0A1Y6GP77	27.62	A0A225U306	20.29	A0A1Y6GF35	24.41	A0A1Y6GG23	30.1	A0A6S4Y096	32.69
A0A855F2A7	41.18	A0A225U3C8	43.89	A0A9Q9JCN9	40.43	A0A9Q9JHW9	32.77	A0A1Y6GQX6	31.68	A0A1Y6GJS8	28.46	A0A1Y6GVM9	35.94	A0A1Y6GJS8	37.5	A0A6G7N347	33.89	A0A1Y6GBQ5	24.04	A0A225U306	27.4	A0A855FAR1	20.29	A0A225U306	24.24	A0A1Y6GPR4	29.97	A0A1Y6GKQ0	32.69
A0A038CPG7	41.18	A0A855F9T2	43.86	A0A225TUP8	40.33	A0A1Y6GIP0	32.36	A0A038CSX3	31.03	A0A855F0M1	28.4	A0A1Y6GP77	35.91	A0A1Y6GPG6	37.49	A0A1Y6GLF6	33.87	A0A9Q9JCH4	24.04	A0A855FAR1	27.4	A0A1Y6GJ60	20.25	A0A855FAR1	24.24	A0A1Y6GKL4	29.91	A0A225TUP8	32.6
A0A1Y6GM62	40.98	A0A1Y6GP74	43.71	A0A1Y6GFK1	40.33	A0A1Y6GP74	32.2	A0A6G7N0C7	31.01	A0A1Y6GKF5	28.26	A0A038CL68	35.9	A0A1Y6GIP0	37.45	A0A855FEQ1	33.78	A0A1Y6GJS8	23.94	A0A1Y6GS30	27.27	A0A1I9ZL00	20.23	A0A1Y6GJS8	24.2	A0A1Y6GC10	29.84	A0A9Q9JEM9	32.53
A0A9Q9N0E2	40.98	A0A1Y6GJJ3	43.54	A0A1Y6GTR7	40	A0A1Y6GIP5	32.12	A0A1Y6GD76	30.92	A0A225U306	28.18	A0A1Y6GL17	35.81	A0A855FEQ1	37.31	A0A9Q9JGZ6	33.59	A0A1Y6GEN9	23.92	A0A1Y6GF35	27.23	A0A1Y6GKF5	20.21	A0A1Y6GBQ5	24.04	A0A1Y6GCY1	29.82	A0A1Y6GLB5	32.32
A0A038CLR7	40.85	A0A1Y6GN39	43.46	A0A038CP60	39.88	A0A1Y6GQZ6	31.96	A0A1Y6GPL1	30.56	A0A855FAR1	28.18	A0A6S4Y1H1	35.77	A0A225TUP8	37.02	A0A855F0M1	33.07	A0A855F265	23.92	A0A1Y6GSU9	27.2	A0A1I9ZKN6	20	A0A9Q9JCH4	24.04	A0A1Y6GSU9	29.71	A0A1Y6GG26	32
A0A1Y6GPM6	40.28	A0A225U306	43.4	A0A1Y6GB52	39.84	A0A1Y6GQL3	31.88	A0A1Y6GC07	30.47	A0A1Y6GMC7	27.84	A0A1Y6GJ16	35.59	A0A225U8F2	36.98	A0A1Y6GC07	33.07	A0A1Y6GDI1	23.72	A0A1Y6GVM9	27.19	A0A1Y6GP74	19.97	A0A1Y6GMT9	23.98	A0A225TVC6	29.65	A0A225U306	31.79
A0A1Y6GTR7	40	A0A1Y6GPM6	43.36	A0A855FEQ1	39.66	A0A1Y6GPG6	31.82	A0A6S4XYY0	30.47	A0A6S4YSG8	27.84	A0A9Q9MWU3	35.59	A0A1Y6GE63	36.81	A0A6S4XYY0	33.07	A0A1Y6GP58	23.71	A0A9Q9JG14	27.14	A0A225TUP8	19.89	A0A1Y6GJJ3	23.96	A0A6G7MZH6	29.63	A0A855FAR1	31.79
A0A1Y6GA49	39.88	A0A6P1XHJ4	43.24	A0A1Y6GKI0	39.6	A0A9Q9JCN9	31.82	A0A1Y6GC12	30.38	A0A1Y6GKD5	27.65	A0A038CZ42	35.42	A0A1Y6GTC4	36.76	A0A225TUP8	32.6	A0A1Y6GD76	23.68	A0A1Y6GQX6	26.96	A0A9Q9J8E7	19.89	A0A1Y6GL17	23.95	A0A1Y6GJS3	29.61	A0A225U782	31.74
A0A1Y6GB52	39.84	A0A1Y6GF35	43.19	A0A038CZ45	39.39	A0A1Y6GPL1	31.48	A0A038CZ45	30.3	A0A855F2A7	27.65	A0A9Q9JHW9	35.31	A0A6S4Y1V1	36.74	A0A1Y6GD76	32.59	A0A1Y6GTU7	23.53	A0A038CTH0	26.83	A0A1Y6GNG6	19.7	A0A6S4Y7D5	23.93	A0A1Y6GPL0	29.61	A0A6P1XJ51	31.74
A0A6G7N347	39.78	A0A1Y6GQ94	42.76	A0A1Y6GPR0	39.33	A0A225U1D4	31.33	A0A1Y6GDI1	30.13	A0A1Y6GBI8	27.64	A0A1Y6GKD5	35.29	A0A6S4Y701	36.71	A0A1Y6GIP0	32.36	A0A6S4X4V8	23.35	A0A1Y6GQ17	26.62	A0A1Y6GG23	19.6	A0A038CY40	23.81	A0A1Y6GNA9	29.55	A0A038CSX3	31.61
A0A1Y6GL17	39.77	A0A038CPF0	42.53	A0A1Y6GQZ6	39.18	A0A1Y6GNA9	31.31	A0A1Y6GC10	29.84	A0A9Q9JE92	27.64	A0A855F2A7	35.29	A0A1Y6GFA4	36.59	A0A1Y6GP74	32.34	A0A225U306	22.89	A0A1Y6GN08	26.58	A0A6S4Y096	19.23	A0A1Y6GDI1	23.72	A0A9Q9JG14	29.49	A0A855F0M1	31.52
A0A1Y6GSL6	39.43	A0A1Y6GC07	42.45	A0A855EZD4	39.09	A0A1Y6GL17	31.16	A0A9Q9J8E7	29.83	A0A1Y6GC07	27.6	A0A1Y6GTU7	35.29	A0A855FAR1	36.53	A0A6S4X3S9	32.29	A0A855FAR1	22.89	A0A6G7N347	26.47	A0A1Y6GKQ0	19.23	A0A1Y6GFS4	23.69	A0A6G7N347	29.13	A0A855F7D5	31.51
A0A1Y6GJG9	39.42	A0A6S4XYY0	42.45	A0A1Y6GNG6	39.03	A0A6G7N0C7	31.01	A0A6S4Y6T9	29.83	A0A6S4XYY0	27.6	A0A225TU31	35.23	A0A038CW17	36.44	A0A225U8F2	32.25	A0A1Y6GA49	22.7	A0A1Y6GJ41	26.32	A0A1Y6GKL4	19.2	A0A6S4YCF3	23.5	A0A1I9ZKN6	29.03	A0A4P1ARK1	31.51
A0A038CY40	39.37	A0A038CW17	42.37	A0A1Y6GPL1	38.89	A0A6S4Y8U1	30.92	A0A1Y6GNA9	29.8	A0A1Y6GG23	27.52	A0A1Y6GQA3	35	A0A1Y6GP86	36.29	A0A1Y6GIP5	32.12	A0A9Q9JEM9	22.49	A0A1Y6GNA9	26.26	A0A1Y6GQZ6	19.07	A0A9Q9JG14	23.5	A0A225U3C8	28.89	A0A1Y6GD76	31.48
A0A1Y6GP31	39.13	A0A038CU82	42.31	A0A9Q9JEM9	38.75	A0A9Q9JLD2	30.77	A0A9Q9JEM9	29.76	A0A225U1W2	27.46	A0A1Y6GPL1	34.72	A0A1Y6GG59	36.22	A0A1Y6GEY2	32.07	A0A1Y6GNA9	22.47	A0A1Y6GP31	26.09	A0A038CPG7	18.91	A0A1Y6GNA9	23.23	A0A1Y6GF71	28.88	A0A038CQX3	31.3
A0A855EZD4	39.09	A0A1Y6GIE8	42.26	A0A1Y6GL17	38.6	A0A1Y6GC07	30.47	A0A225U306	29.76	A0A1Y6GS30	27.27	A0A855F2W5	34.67	A0A038CXL4	35.94	A0A225U2A7	32	A0A855FF45	22.44	A0A1Y6GHS4	26.03	A0A038CSI1	18.89	A0A855F265	23.14	A0A225TUP8	28.73	A0A1Y6GPG6	31.03
A0A6S4YHY2	38.94	A0A1I9ZKN6	41.94	A0A1Y6GHP3	38.46	A0A6S4XYY0	30.47	A0A855FAR1	29.76	A0A1Y6GEQ0	27.1	A0A855F7D5	34.61	A0A6S4X4V8	35.93	A0A1Y6GPG6	31.94	A0A6S4Y1L6	22.43	A0A9Q9JE74	26.02	A0A1Y6GPQ6	18.81	A0A1Y6GD76	23.12	A0A1Y6GMU7	28.7	A0A9Q9JCN9	31.03
A0A1Y6GJV5	38.86	A0A1Y6GLF6	41.94	A0A1Y6GPY8	37.68	A0A1Y6GJ60	30.38	A0A1Y6GND4	29.69	A0A1Y6GI25	27.05	A0A4P1ARK1	34.61	A0A038CND3	35.87	A0A9Q9JCN9	31.94	A0A1Y6GDW1	22.34	A0A1Y6GKI0	26	A0A1Y6GIP5	18.79	A0A1Y6GP58	23.04	A0A1Y6GFK1	28.67	A0A6G7N0C7	31.01
A0A1Y6GPL1	38.66	A0A6S4X4V8	41.92	A0A1Y6GDE4	37.58	A0A038CZ45	30.3	A0A6G7MZH6	29.63	A0A1Y6GN08	26.9	A0A1Y6GKF5	34.35	A0A038CLD7	35.78	A0A1Y6GE63	31.9	A0A1Y6GKL4	22.32	A0A6S4X4V8	25.75	A0A1Y6GA49	18.71	A0A1Y6GSU9	22.8	A0A1Y6GDY0	28.66	A0A1Y6GG23	30.89
A0A1Y6GQZ6	38.66	A0A1Y6GJG9	41.61	A0A9Q9J8E7	37.57	A0A1Y6GIT2	30.1	A0A1Y6GPL0	29.61	A0A6G7N347	26.89	A0A1Y6GG59	34.32	A0A6S4Y1H1	35.77	A0A855EVS0	31.86	A0A038CQX3	22.14	A0A1Y6GTC4	25.41	A0A1Y6GNL4	18.45	A0A1Y6GG26	22.75	A0A1Y6GIE8	28.57	A0A1Y6GP58	30.87
A0A1Y6GP74	38.52	A0A855FAR1	41.38	A0A6S4Y6T9	37.57	A0A1Y6GC10	29.84	A0A1Y6GP31	28.99	A0A038CK19	26.8	A0A9Q9J8E7	34.25	A0A1Y6GJ16	35.59	A0A855F785	31.76	A0A1Y6GD19	22.12	A0A1Y6GNL4	25.24	A0A6G7N347	18.21	A0A6S4Y1H1	22.74	A0A1Y6GHP3	28.53	A0A9Q9JLD2	30.77
A0A1Y6GVM9	38.44	A0A1Y6GKD5	41.18	A0A1Y6GJ44	37.5	A0A1Y6GBA4	29.75	A0A1Y6GMU7	28.7	A0A1Y6GDC7	26.79	A0A6S4Y6T9	34.25	A0A9Q9MWU3	35.59	A0A1Y6GQX6	31.68	A0A1Y6GJJ3	22.08	A0A1Y6GF49	25.19	A0A1Y6GEL3	18.18	A0A1Y6GA49	22.7	A0A1Y6GI25	28.42	A0A1Y6GN08	30.7
A0A1Y6GQ94	38.38	A0A855F2A7	41.18	A0A6S4Y8U1	37.48	A0A225TVC6	29.65	A0A1Y6GHP3	28.53	A0A1Y6GA49	26.69	A0A038CP60	34.1	A0A1Y6GIZ0	35.58	A0A6S4Y8U1	31.6	A0A1Y6GPL1	21.99	A0A9Q9JNF0	25.16	A0A1Y6GI25	18.15	A0A1Y6GFQ9	22.61	A0A1Y6GSL6	28	A0A1Y6GUY6	30.51
A0A1Y6GI25	38.36	A0A1Y6GKF5	41.14	A0A1Y6GIP0	37.45	A0A6G7MZH6	29.63	A0A1Y6GI25	28.42	A0A9Q9JGZ6	26.56	A0A1Y6GIT2	33.67	A0A225TVC6	35.47	A0A038CQX3	31.3	A0A9Q9JLD2	21.98	A0A1Y6GG59	25.14	A0A855F7Z1	17.99	A0A855F0M1	22.57	A0A225U1D4	28	A0A9Q9JK04	30.41
A0A855F0M1	38.33	A0A038CLR7	40.85	A0A1Y6GP86	36.74	A0A1Y6GF11	29.55	A0A855F370	28.37	A0A038CP13	26.36	A0A1Y6GKI0	33.6	A0A1Y6GC07	35.42	A0A038CSX3	31.03	A0A855EZD4	21.82	A0A6S4Y1H1	25.13	A0A1Y6GP77	17.68	A0A9Q9JEM9	22.49	A0A1Y6GIA1	27.98	A0A038CZ45	30.3
A0A1Y6GVB3	38.03	A0A1Y6GSP9	40.72	A0A1Y6GP73	36.63	A0A1Y6GQX6	29.06	A0A9Q9JBY1	28.37	A0A6S4Y096	26.28	A0A9Q9JGZ6	33.59	A0A6S4XYY0	35.42	A0A1Y6GPL1	31.02	A0A1Y6GQ94	21.71	A0A038CM37	25	A0A1Y6GLW2	17.61	A0A6S4Y1L6	22.43	A0A9Q9JCN9	27.86	A0A1Y6GC10	29.84
A0A855F7D5	37.7	A0A1Y6GKN2	40.35	A0A1Y6GHS4	36.53	A0A1I9ZKN6	29.03	A0A225U9E0	28.09	A0A1Y6GKQ0	26.28	A0A1Y6GF35	33.33	A0A1Y6GTU7	35.29	A0A6G7N0C7	31.01	A0A1Y6GMW8	21.69	A0A038CP60	24.86	A0A1Y6GJ41	17.54	A0A1Y6GC07	22.4	A0A1Y6GG17	27.72	A0A9Q9J8E7	29.83
A0A4P1ARK1	37.7	A0A1Y6GFK1	40	A0A1Y6GGL0	36.23	A0A1I9ZL00	28.79	A0A6S4Y3F6	28.09	A0A9Q9JE74	26.02	A0A1Y6GP86	33.08	A0A225TU31	35.23	A0A6S4Y1V1	30.94	A0A6P1XL55	21.59	A0A1Y6GSS1	24.8	A0A855F0M1	17.51	A0A6S4XYY0	22.4	A0A9Q9JEM9	27.68	A0A6S4Y6T9	29.83
A0A1Y6GPY8	37.68	A0A038CMC8	40	A0A1Y6GA49	36.2	A0A855F7Z1	28.72	A0A225TU31	27.98	A0A6P1XTQ2	25.77	A0A1Y6GC07	33.07	A0A9Q9JCN9	35.22	A0A225TV60	30.91	A0A1Y6GG23	21.58	A0A1Y6GFS4	24.74	A0A225U6V7	17.39	A0A1Y6GKL4	22.32	A0A6S4Y1H1	27.66	A0A1Y6GP74	29.78
A0A1Y6GJ44	37.5	A0A855F477	39.96	A0A225U4T0	36.15	A0A1Y6GMU7	28.7	A0A1Y6GG17	27.72	A0A6S4YKR7	25.77	A0A6S4XYY0	33.07	A0A1Y6GF35	35.21	A0A6S4Y1H1	30.72	A0A1Y6GSU9	21.55	A0A1Y6GIP0	24.73	A0A6S4Y701	17.3	A0A225TU31	22.28	A0A1Y6GA49	27.61	A0A1Y6GBA4	29.75
A0A1Y6GDT9	37.47	A0A6S4YMK4	39.96	A0A6G7N347	35.85	A0A1Y6GP58	28.64	A0A1Y6GG23	27.52	A0A1Y6GLW2	25.7	A0A1Y6GF71	32.92	A0A6S4Y8U1	35.13	A0A6P1XPE8	30.72	A0A6G7N0C7	21.52	A0A6P1XPE8	24.7	A0A6S4Y1H1	17.29	A0A1Y6GBA4	22.15	A0A1Y6GJ44	27.4	A0A6G7MZH6	29.63
A0A225U8F2	37.28	A0A1Y6GB52	39.84	A0A038CW17	35.59	A0A1Y6GI25	28.42	A0A1Y6GS30	27.27	A0A6S4Y1H1	25.53	A0A038CND3	32.83	A0A1Y6GKF5	35.06	A0A855F5K9	30.72	A0A1Y6GJ56	21.31	A0A855F5K9	24.7	A0A6S4Y6T9	17.13	A0A9Q9J8E7	22.1	A0A038CMC8	27.27	A0A1Y6GQ08	29.45
A0A1Y6GTU7	37.25	A0A6G7N347	39.78	A0A1Y6GTU7	35.29	A0A038CK19	28.24	A0A225U8F2	27.22	A0A1Y6GTC4	25.41	A0A038CQX3	32.82	A0A1Y6GPP7	34.75	A0A1Y6GHS4	30.59	A0A1Y6GPG6	21.29	A0A1Y6GDW1	24.47	A0A6P1XPE8	16.87	A0A6S4Y6T9	22.1	A0A1Y6GS30	27.27	A0A1Y6GL17	29.3
A0A1Y6GGC8	37.08	A0A1Y6GSL6	39.43	A0A1Y6GKF5	35.24	A0A225U9E0	28.09	A0A1Y6GL17	27.21	A0A855F785	25.34	A0A855FEQ1	32.77	A0A038CL68	34.62	A0A1Y6GF71	30.43	A0A9Q9JCN9	21.29	A0A038CSI1	24.44	A0A855F5K9	16.87	A0A038CTH0	21.95	A0A225U8F2	27.22	A0A6G7N347	29.27
A0A225TW63	37.05	A0A855EZD4	39.09	A0A225TU31	35.23	A0A6S4Y3F6	28.09	A0A1Y6GIP0	26.91	A0A855FEQ1	25.21	A0A1Y6GP74	32.76	A0A1Y6GLW2	34.51	A0A038CZ45	30.3	A0A1Y6GNG6	21.19	A0A225TVC6	24.42	A0A1I9ZKZ9	16.78	A0A1Y6GP74	21.89	A0A225U306	27.17	A0A1Y6GQX6	29.06
A0A9Q9MWJ9	37.05	A0A038CUE3	38.89	A0A1Y6GQA3	35	A0A1Y6GEY2	28.06	A0A038CTH0	26.83	A0A1Y6GF49	25.19	A0A1Y6GNA9	32.58	A0A9Q9J8E7	34.25	A0A1Y6GP86	30.25	A0A1Y6GHP3	21.15	A0A1Y6GQ94	24.34	A0A225U9E0	16.75	A0A1Y6GIZ0	21.88	A0A855FAR1	27.17	A0A1I9ZKN6	29.03
A0A225TUP8	37.02	A0A9Q9JEM9	38.75	A0A1Y6GP58	34.9	A0A855F370	28.05	A0A1Y6GGA8	26.81	A0A1Y6GG59	25.14	A0A1Y6GQ08	32.52	A0A6S4Y6T9	34.25	A0A1Y6GDI1	30.13	A0A1Y6GP74	21.04	A0A1Y6GFY6	24.33	A0A6S4Y3F6	16.75	A0A1Y6GM62	21.86	A0A1Y6GJ16	27.12	A0A038CND3	28.88
A0A225U306	36.98	A0A1Y6GP58	38.7	A0A225U2A7	34.86	A0A9Q9JBY1	28.05	A0A855EYL9	26.81	A0A038CM37	25	A0A1Y6GIP0	32.36	A0A1Y6GVM9	34.06	A0A6S4X4V8	29.94	A0A1Y6GGG7	20.83	A0A855F370	24.25	A0A1Y6GC07	16.41	A0A9Q9N0E2	21.86	A0A9Q9MWU3	27.12	A0A1Y6GF71	28.88
A0A1Y6GF71	36.96	A0A1Y6GQZ6	38.66	A0A855F370	34.71	A0A6P1XPE8	28.01	A0A1Y6GF71	26.71	A0A1Y6GP74	24.73	A0A225U306	32.13	A0A225U653	33.88	A0A1Y6GG23	29.9	A0A9Q9JCR0	20.81	A0A9Q9JBY1	24.25	A0A6S4XYY0	16.41	A0A1Y6GMW8	21.69	A0A1Y6GKD5	27.06	A0A1Y6GA49	28.83
A0A038CM37	36.96	A0A1Y6GIH8	38.55	A0A9Q9JBY1	34.71	A0A855F5K9	28.01	A0A855F2W5	26.64	A0A855F1U4	24.55	A0A1Y6GIP5	32.12	A0A6P1XHJ4	33.78	A0A1Y6GC10	29.84	A0A038CSX3	20.69	A0A6S4Y7D5	24.25	A0A1Y6GJB2	16	A0A1Y6GKI0	21.6	A0A855F2A7	27.06	A0A1Y6GMU7	28.7
A0A1Y6GKF5	36.85	A0A855F370	38.51	A0A6S4Y7D5	34.71	A0A1Y6GSL6	28	A0A1Y6GJ56	26.64	A0A9Q9N1Q7	24.55	A0A6S4Y096	32.05	A0A1Y6GGL0	33.7	A0A9Q9J8E7	29.83	A0A1Y6GC07	20.31	A0A1Y6GP74	24.16	A0A1Y6GCY1	15.79	A0A6G7N0C7	21.52	A0A225U1H6	27.06	A0A225U4T0	28.64
A0A038CPF0	36.78	A0A9Q9JBY1	38.51	A0A1Y6GJV5	34.65	A0A225TU31	27.98	A0A1Y6GUY6	26.55	A0A6P1XN67	24.55	A0A1Y6GKQ0	32.05	A0A1Y6GJS3	33.69	A0A6S4Y6T9	29.83	A0A6S4XYY0	20.31	A0A1Y6GBQ5	24.04	A0A038CXL4	15.62	A0A225TVC6	21.51	A0A9Q9JHW9	27.06	A0A1Y6GHP3	28.53
A0A1Y6GTC4	36.76	A0A225U9E0	38.4	A0A225TV60	34.55	A0A1Y6GJG9	27.74	A0A1Y6GJS3	26.39	A0A1Y6GQ08	24.54	A0A1Y6GIH8	31.68	A0A9Q9JGZ6	33.59	A0A1Y6GJS3	29.83	A0A1Y6GMH1	20.14	A0A9Q9JCH4	24.04	A0A1Y6GF00	15.54	A0A1Y6GIH8	21.37	A0A1Y6GJ26	27.05	A0A1Y6GPL1	28.24
A0A1Y6GBA4	36.71	A0A6S4Y3F6	38.4	A0A6S4YHY2	34.4	A0A1Y6GKF5	27.73	A0A1Y6GQZ6	26.29	A0A1Y6GQ17	24.46	A0A1Y6GSU9	31.38	A0A1Y6GNA9	33.59	A0A6G7MZH6	29.63	A0A225U1H6	20.08	A0A1Y6GD76	23.96	A0A1Y6GPP2	15.32	A0A1Y6GJ26	21.31	A0A1Y6GJ60	27	A0A1Y6GBQ1	28.16
A0A1Y6GHS4	36.53	A0A1Y6GJV5	38.12	A0A1Y6GDY0	34.15	A0A1Y6GG17	27.72	A0A1Y6GHS4	26.03	A0A225TVC6	24.42	A0A225U8F2	31.36	A0A038CU82	33.33	A0A1Y6GF11	29.55	A0A9Q9JHW9	20.08	A0A1Y6GQZ6	23.71	A0A855F370	15.21	A0A1Y6GJ56	21.31	A0A1Y6GJV5	26.98	A0A1Y6GJS3	28.11
A0A6S4Y1L6	36.49	A0A038CN61	38.1	A0A6P1XJF0	34.07	A0A1Y6GA49	27.61	A0A9Q9JE74	26.02	A0A855F370	24.25	A0A6G7N0C7	31.01	A0A1Y6GHS4	33.33	A0A1Y6GSU9	29.5	A0A855F2W5	20.08	A0A1Y6GTU7	23.53	A0A9Q9JBY1	15.21	A0A1Y6GMC7	21.25	A0A1Y6GGA8	26.81	A0A1Y6GSL6	28
A0A1Y6GPL0	36.41	A0A9Q9MT65	38.1	A0A1Y6GUY6	33.9	A0A1Y6GKI0	27.6	A0A6S4Y7D5	25.99	A0A9Q9JBY1	24.25	A0A1Y6GQZ6	30.93	A0A9Q9JEM9	33.22	A0A1Y6GDY0	29.27	A0A1I9ZKN6	20	A0A1Y6GLF6	23.39	A0A6S4Y7D5	15.21	A0A6S4YSG8	21.25	A0A855EYL9	26.81	A0A1Y6GIA1	27.98
A0A1Y6GN08	36.39	A0A1Y6GVB3	38.03	A0A225U9E0	33.76	A0A855F2W5	27.48	A0A855F7Z1	25.95	A0A6S4Y7D5	24.25	A0A9Q9JLD2	30.77	A0A1Y6GP74	33.12	A0A9Q9JEM9	29.07	A0A1Y6GFY6	19.97	A0A225TZE3	23.35	A0A855F151	15.2	A0A1Y6GHP3	21.15	A0A038CP60	26.59	A0A855F370	27.89
A0A1Y6GEL3	36.36	A0A1Y6GBA4	37.97	A0A6S4Y3F6	33.76	A0A6S4Y701	27.43	A0A6P1XPE8	25.9	A0A1Y6GND4	24.22	A0A225TZE3	30.77	A0A1Y6GF71	32.92	A0A1I9ZKN6	29.03	A0A9Q9N4Z4	19.81	A0A1Y6GJS3	22.96	A0A9Q9JNF0	15.09	A0A855FF45	21.15	A0A038CXL4	26.56	A0A9Q9JBY1	27.89
A0A6S4Y1H1	36.3	A0A1Y6GUY6	37.85	A0A6S4Y1V1	33.7	A0A855F7M1	27.37	A0A855F5K9	25.9	A0A225U1H6	24.1	A0A855F370	30.74	A0A1I9ZKN6	32.9	A0A1Y6GIS7	28.96	A0A1Y6GDL4	19.81	A0A1Y6GEY2	22.94	A0A1Y6GQA3	15	A0A1Y6GQ94	21.05	A0A1Y6GF00	26.55	A0A1Y6GG17	27.72
A0A1Y6GIH8	36.26	A0A1Y6GIP0	37.45	A0A1Y6GEQ0	33.64	A0A225U2S1	27.37	A0A1Y6GKF5	25.76	A0A9Q9JHW9	24.1	A0A9Q9JBY1	30.74	A0A1Y6GPL1	32.87	A0A038CND3	28.88	A0A9Q9JFL3	19.81	A0A1Y6GP08	22.86	A0A1Y6GP58	14.99	A0A6P1XRD7	20.98	A0A1Y6GTC4	26.49	A0A855F2W5	27.7
A0A1Y6GGL0	36.23	A0A225U8F2	37.28	A0A9Q9JGZ6	33.59	A0A038CMC8	27.27	A0A1Y6GFY6	25.74	A0A1Y6GFY6	24.05	A0A6P1XPE8	30.72	A0A038CQX3	32.82	A0A1Y6GS19	28.85	A0A225U0M7	19.81	A0A038CPE5	22.77	A0A038CSX3	14.94	A0A855FB16	20.98	A0A1Y6GCB2	26.27	A0A1Y6GIP0	27.64
A0A9Q9JEM9	35.99	A0A1Y6GGC8	37.08	A0A1Y6GF35	33.33	A0A1Y6GS30	27.27	A0A6P1XL55	25.46	A0A1Y6GJS3	24.03	A0A855F5K9	30.72	A0A1Y6GSU9	32.64	A0A1Y6GMU7	28.7	A0A038CY40	19.68	A0A6S4Y096	22.76	A0A225U2S1	14.94	A0A6P1XHJ4	20.95	A0A1Y6GHS4	26.03	A0A1Y6GC07	27.6
A0A038CXL4	35.94	A0A1Y6GPS1	36.99	A0A1Y6GKV4	33.01	A0A1Y6GKL4	27.23	A0A1Y6GIP5	25.45	A0A1Y6GJ60	23.63	A0A6S4Y8U1	30.59	A0A1Y6GPL0	32.52	A0A1Y6GIE8	28.57	A0A6S4YHG8	19.66	A0A1Y6GKQ0	22.76	A0A855F7M1	14.94	A0A1Y6GJ35	20.92	A0A9Q9JE74	26.02	A0A6S4XYY0	27.6
A0A6S4X4V8	35.93	A0A038CM37	36.96	A0A1I9ZKN6	32.9	A0A1Y6GIZ0	27.16	A0A1Y6GPP7	25.37	A0A1Y6GKI0	23.6	A0A1Y6GGG7	30.56	A0A1Y6GBQ1	32.45	A0A1Y6GI25	28.42	A0A1Y6GQZ6	19.59	A0A1Y6GG26	22.75	A0A1Y6GSS1	14.88	A0A1Y6GSS1	20.89	A0A9Q9J8E7	25.97	A0A1Y6GP86	27.5
A0A1Y6GJ16	35.59	A0A1Y6GP86	36.81	A0A1Y6GBQ5	32.69	A0A1Y6GEQ0	27.1	A0A1Y6GIZ0	25.24	A0A9Q9JEM9	23.53	A0A038CZ45	30.3	A0A038CP60	32.37	A0A1Y6GPP7	28.36	A0A855EVL6	19.57	A0A6S4Y4B6	22.66	A0A225TZE3	14.84	A0A1Y6GGG7	20.83	A0A6S4Y6T9	25.97	A0A225TVC6	27.33
A0A9Q9MWU3	35.59	A0A1Y6GPP7	36.67	A0A9Q9JCH4	32.69	A0A855EVS0	26.96	A0A1Y6GEY2	25.17	A0A038CPG7	23.53	A0A6P1XRD7	30.17	A0A9Q9JG37	32.37	A0A1Y6GSL6	28	A0A1Y6GL17	19.53	A0A1Y6GKF5	22.54	A0A1Y6GCB2	14.83	A0A038CZ42	20.83	A0A1I9ZKZ9	25.87	A0A038CMC8	27.27
A0A1Y6GLF6	35.48	A0A1Y6GP73	36.63	A0A6S4Y1H1	32.58	A0A1Y6GJ44	26.92	A0A1Y6GG59	25.14	A0A1Y6GIS7	23.5	A0A855FB16	30.17	A0A1Y6GG23	32.28	A0A1Y6GSS1	27.94	A0A225U8F2	19.53	A0A6S4Y1L6	22.43	A0A1Y6GJS3	14.81	A0A9Q9JJ61	20.39	A0A1Y6GPR0	25.84	A0A1Y6GS30	27.27
A0A225TVC6	35.47	A0A1Y6GLB5	36.59	A0A225TW63	32.51	A0A6G7N347	26.89	A0A1Y6GJU5	25.12	A0A1Y6HRA3	23.4	A0A9Q9JG37	30.13	A0A1Y6GIP5	32.12	A0A1Y6GTX3	27.57	A0A1Y6GDY0	19.51	A0A038CQX3	22.14	A0A1Y6GBB2	14.67	A0A225U881	20.39	A0A1Y6GE63	25.77	A0A225U8F2	27.22
A0A1Y6GQT6	35.38	A0A1Y6GDI1	36.54	A0A9Q9MWJ9	32.51	A0A038CTH0	26.83	A0A1Y6GMC7	25.09	A0A1Y6GI49	23.4	A0A855FAR1	30.1	A0A1Y6GEY2	32.07	A0A1Y6GQ94	27.41	A0A6S4Y0I4	19.26	A0A038CK19	21.9	A0A6G9RV91	14.5	A0A1Y6GF49	20.37	A0A038CZ42	25.69	A0A1Y6GKF5	27.19
A0A225TU31	35.23	A0A1Y6GHS4	36.53	A0A225U8F2	32.25	A0A9Q9N4Z4	26.67	A0A6S4YSG8	25.09	A0A6S4X4V8	23.35	A0A1Y6GN08	30.06	A0A855F370	31.7	A0A1Y6GKF5	27.37	A0A1Y6GPP7	19.19	A0A1Y6GM62	21.86	A0A6G9RU95	14.5	A0A1Y6GEY2	20.27	A0A1Y6GC07	25.52	A0A1Y6GEQ0	27.1
A0A1Y6GQA3	35	A0A6S4Y1L6	36.49	A0A1Y6GQ94	32.24	A0A1Y6GDL4	26.67	A0A6G7N347	25.07	A0A855F7M1	23.32	A0A225U2S1	30.03	A0A9Q9JBY1	31.7	A0A038CMC8	27.27	A0A855F1U4	19.17	A0A9Q9N0E2	21.86	A0A6G9RU30	14.5	A0A225U8E8	20.25	A0A6S4XYY0	25.52	A0A1Y6GJ26	27.05
A0A855FAR1	34.95	A0A1Y6GTY5	36.4	A0A1Y6GM62	32.24	A0A1Y6GJ56	26.64	A0A038CQL3	25.06	A0A225U2S1	23.32	A0A1Y6GKL4	29.91	A0A1Y6GQX6	31.68	A0A1Y6GS30	27.27	A0A9Q9N1Q7	19.17	A0A855EZD4	21.82	A0A6G9RSC2	14.5	A0A6S4XCH2	20.1	A0A1Y6GF49	25.19	A0A1Y6GJ44	26.92
A0A855F370	34.71	A0A1Y6GEL3	36.36	A0A9Q9N0E2	32.24	A0A038CP60	26.59	A0A1Y6GP86	25.04	A0A1Y6GDE4	23.03	A0A1Y6GG23	29.9	A0A1Y6GM62	31.15	A0A1Y6GIZ0	27.16	A0A6P1XN67	19.17	A0A1Y6GJV5	21.78	A0A6G9RUA3	14.5	A0A1Y6GI49	20.06	A0A1Y6GG59	25.14	A0A038CTH0	26.83
A0A9Q9JBY1	34.71	A0A6S4Y1H1	36.3	A0A225U3C8	32.22	A0A6P1XL55	26.48	A0A038CXL4	25	A0A6S4Y8U1	23.03	A0A1Y6GC10	29.84	A0A9Q9N0E2	31.15	A0A6P1XL55	27.09	A0A1Y6GTK6	19.14	A0A1Y6GTY5	21.76	A0A6G9RSG0	14.5	A0A1I9ZKN6	20	A0A1Y6GRC7	25.08	A0A6P1XTQ2	26.6
A0A1Y6GG23	34.65	A0A855F7D5	36.25	A0A1Y6GP74	32.2	A0A1Y6GP86	26.38	A0A038CM37	25	A0A1Y6GJV5	23.02	A0A1Y6GFY6	29.82	A0A225U782	30.81	A0A1Y6GN53	26.95	A0A855F7Z1	19.03	A0A1Y6GMW8	21.69	A0A6G9RSZ9	14.5	A0A1Y6GPG6	19.82	A0A038CM37	25	A0A6S4YKR7	26.6
A0A9Q9J8E7	34.25	A0A4P1ARK1	36.25	A0A1Y6GIP5	32.12	A0A1Y6GJ41	26.32	A0A038CND3	24.92	A0A038CQX3	22.9	A0A1Y6GBA4	29.75	A0A6P1XJ51	30.81	A0A1Y6GJ44	26.92	A0A1Y6GRJ3	18.93	A0A1Y6GPG6	21.63	A0A6G9RUD3	14.5	A0A9Q9JCN9	19.82	A0A6P1XL55	24.85	A0A038CP60	26.59
A0A6S4Y6T9	34.25	A0A6S4Y7D5	36.13	A0A9Q9JG37	31.92	A0A6S4Y096	26.28	A0A1Y6GPG6	24.92	A0A1Y6GF71	22.67	A0A225TVC6	29.65	A0A9Q9JLD2	30.77	A0A038CTH0	26.83	A0A038CSI1	18.89	A0A9Q9JCN9	21.63	A0A6G9RVN0	14.5	A0A6P1XL55	19.76	A0A1Y6GP58	24.61	A0A1Y6GEL3	26.57
A0A1Y6GFW7	34.12	A0A1Y6GDT9	36	A0A1Y6GQX6	31.68	A0A1Y6GKQ0	26.28	A0A225U4T0	24.88	A0A6S4Y4B6	22.66	A0A1Y6GPP7	29.64	A0A038CLE4	30.77	A0A1Y6GGA8	26.81	A0A1Y6GP73	18.81	A0A1Y6GP86	21.54	A0A6G9RSA0	14.5	A0A225U1H6	19.66	A0A855F370	24.56	A0A855FEQ1	26.55
A0A9Q9JFL3	33.96	A0A038CXL4	35.94	A0A6P1XTQ2	31.55	A0A855F0M1	26.07	A0A038CP60	24.86	A0A1Y6GKT8	22.54	A0A6G7MZH6	29.63	A0A9Q9JBX8	30.73	A0A855EYL9	26.81	A0A1Y6GPQ6	18.81	A0A6G7N0C7	21.52	A0A6G9RSP8	14.5	A0A9Q9JHW9	19.66	A0A9Q9JBY1	24.56	A0A1Y6GF11	26.52
A0A225U0M7	33.96	A0A1Y6GI25	35.62	A0A6S4YKR7	31.55	A0A1Y6GHS4	26.03	A0A1Y6GLF6	24.6	A0A1Y6GPG6	22.54	A0A1Y6GGA8	29.52	A0A6S4Y4B6	30.58	A0A855F1U4	26.76	A0A6P1XTQ2	18.76	A0A1Y6GJ60	21.52	A0A6G9RV49	14.5	A0A855F2W5	19.66	A0A6S4Y7D5	24.56	A0A1Y6GTC4	26.49
A0A6S4Y0I4	33.78	A0A1Y6GJ16	35.59	A0A855F7Z1	31.49	A0A9Q9JE74	26.02	A0A1Y6GQ17	24.46	A0A1Y6GCX2	22.54	A0A855EYL9	29.52	A0A1Y6GFI0	30.41	A0A9Q9N1Q7	26.76	A0A6S4YKR7	18.76	A0A1Y6GEQ0	21.5	A0A6G9RU90	14.5	A0A6S4Y096	19.55	A0A1Y6GQ17	24.46	A0A6P1XL55	26.48
A0A1Y6GGA8	33.73	A0A9Q9MWU3	35.59	A0A7T8S875	31.22	A0A038CQL3	26.01	A0A1Y6GIH8	24.43	A0A9Q9N4R6	22.54	A0A9Q9JEM9	29.07	A0A038CZ45	30.3	A0A6P1XN67	26.76	A0A1Y6GEY2	18.71	A0A1Y6GIH8	21.37	A0A1Y6GPS1	14.38	A0A1Y6GKQ0	19.55	A0A1Y6GIH8	24.43	A0A6S4Y1H1	26.33
A0A855EYL9	33.73	A0A225TVC6	35.47	A0A1Y6GBQ1	31.22	A0A1Y6GHD1	25.84	A0A1Y6GDE4	24.24	A0A1Y6GMK4	22.44	A0A1Y6GP31	28.99	A0A1Y6GIT2	30.1	A0A1Y6GJ56	26.64	A0A1Y6GQ17	18.71	A0A1Y6GJ26	21.31	A0A1Y6GDE4	13.94	A0A1Y6GDY0	19.51	A0A1Y6GND4	24.22	A0A1Y6GJ41	26.32
A0A1Y6GIT2	33.67	A0A1Y6GRC7	35.42	A0A6P1XHJ4	31.08	A0A225U4T0	25.82	A0A1Y6GBA4	24.05	A0A855F9V8	22.44	A0A6P1XL55	28.92	A0A1Y6GN08	30.06	A0A1Y6GKD5	26.47	A0A6P1XPE8	18.67	A0A1Y6GHP3	21.15	A0A1Y6GDW1	13.83	A0A1Y6GQT5	19.27	A0A6S4Y701	24.05	A0A855EVS0	25.98
A0A225U653	33.64	A0A1Y6GTU7	35.29	A0A1Y6GFY6	31.08	A0A1Y6GPL0	25.73	A0A1Y6GBQ5	24.04	A0A6S4Y1L6	22.43	A0A855F7M1	28.77	A0A1Y6GFY6	29.96	A0A855F2A7	26.47	A0A855F5K9	18.67	A0A855EVS0	21.08	A0A1Y6GP08	13.71	A0A038CP60	19.08	A0A1Y6GJS8	23.94	A0A1Y6GSU9	25.94
A0A9Q9JGZ6	33.59	A0A225TU31	35.23	A0A225TZE3	30.77	A0A1Y6GSU9	25.73	A0A9Q9JCH4	24.04	A0A1Y6GHS4	22.37	A0A1Y6GMU7	28.7	A0A1Y6GC10	29.84	A0A038CPG7	26.47	A0A1Y6GNL4	18.45	A0A1Y6GRC7	21	A0A1Y6GIP0	13.45	A0A1Y6GAX8	19.05	A0A1Y6GN21	23.83	A0A1Y6GQ94	25.88
A0A1Y6GDY0	33.54	A0A1Y6GQG4	34.79	A0A9Q9JLD2	30.77	A0A6S4Y7D5	25.67	A0A1Y6GP58	23.94	A0A1Y6GN61	22.36	A0A1Y6GM60	28.48	A0A1Y6GF00	29.66	A0A6S4Y096	26.28	A0A9Q9J9B8	18.44	A0A1Y6GMK4	20.99	A0A225U3C8	13.33	A0A855F7Z1	19.03	A0A1Y6GF14	23.58	A0A1Y6GDE4	25.86
A0A038CLE4	33.33	A0A225TV60	34.55	A0A6P1XL55	30.75	A0A038CLE4	25.64	A0A038CK19	23.92	A0A1Y6GDW1	22.34	A0A1Y6GI25	28.42	A0A038CQL3	29.59	A0A1Y6GKQ0	26.28	A0A1Y6GJS3	18.24	A0A855F9V8	20.99	A0A1Y6GKI0	13.2	A0A1Y6GPP7	18.98	A0A038CPG7	23.53	A0A1Y6GPL0	25.73
A0A1Y6GKV4	33.01	A0A9Q9JFL3	33.96	A0A038CPE5	30.69	A0A6S4Y1H1	25.53	A0A855F7M1	23.88	A0A225TU31	22.28	A0A1Y6GP58	28.41	A0A1Y6GHT0	29.46	A0A1Y6GJG9	26.28	A0A1Y6GDE4	18.18	A0A6P1XRD7	20.98	A0A1Y6GMH1	13.19	A0A038CSI1	18.89	A0A1Y6GIZ0	23.32	A0A225TZE3	25.55
A0A1Y6GIP0	32.73	A0A225U0M7	33.96	A0A1Y6GGG7	30.56	A0A1Y6GFY6	25.46	A0A225U2S1	23.88	A0A6P1XJF0	22.22	A0A038CQL3	28.4	A0A6S4Y7D5	29.32	A0A855F370	26.15	A0A1Y6GEL3	18.18	A0A855FB16	20.98	A0A1Y6GL17	13.02	A0A1Y6GPQ6	18.81	A0A1Y6GJ35	23.3	A0A6S4Y7D5	25.52
A0A1Y6GP58	32.66	A0A1Y6GFY6	33.9	A0A1Y6GSL6	30.29	A0A1Y6GF49	25.19	A0A225TVC6	23.84	A0A1Y6GBR8	22.22	A0A6S4Y7D5	28.37	A0A1Y6GDE4	29.29	A0A9Q9JBY1	26.15	A0A855FEQ1	18.15	A0A1Y6GMC7	20.7	A0A6P1XTQ2	12.99	A0A1Y6GNL4	18.45	A0A1Y6GBQ1	23.27	A0A1Y6GIP5	25.45
A0A1Y6GJY2	32.42	A0A1Y6GQX6	33.77	A0A1Y6GIT2	30.1	A0A1Y6GG59	25.14	A0A6S5XGG6	23.7	A0A9Q9JLD2	21.98	A0A225U9E0	28.09	A0A1Y6GKI0	28.8	A0A225U653	25.93	A0A6S4Y8U1	18.15	A0A6S4YSG8	20.7	A0A6S4YKR7	12.99	A0A1Y6GJ24	18.42	A0A7T8S875	23.27	A0A1Y6GEY2	25.39
A0A038CP60	32.37	A0A225U782	33.61	A0A1Y6GNA9	30.05	A0A038CM37	25	A0A1Y6GSU9	23.64	A0A038CTH0	21.95	A0A6S4Y3F6	28.09	A0A6P1XL55	28.72	A0A9Q9JG37	25.89	A0A1Y6GGA8	18.07	A0A038CSX3	20.69	A0A0M4KK73	12.97	A0A1Y6GDE4	18.38	A0A6S4Y096	23.08	A0A855F7Z1	25.26
A0A1Y6GR63	32.37	A0A6P1XJ51	33.61	A0A1Y6GKL4	29.91	A0A1Y6GUY6	24.86	A0A1Y6GF14	23.58	A0A1Y6GEY2	21.83	A0A1Y6GDE4	28.08	A0A1Y6GMU7	28.7	A0A1Y6GHD1	25.84	A0A855EYL9	18.07	A0A1Y6GDM1	20.4	A0A225TU31	12.95	A0A9Q9JEG8	18.35	A0A1Y6GKQ0	23.08	A0A225U9E0	25.26
A0A6S4Y7D5	32.33	A0A9Q9JGZ6	33.59	A0A038CZ42	29.86	A0A6S5XGG6	24.6	A0A1Y6GTU7	23.53	A0A855EZD4	21.82	A0A1Y6GSL6	28	A0A6P1XPE8	28.61	A0A1Y6GG17	25.74	A0A1Y6GHD1	17.98	A0A9Q9JJ61	20.39	A0A1Y6GQ17	12.95	A0A1Y6GQZ6	18.3	A0A1Y6GQX6	23.04	A0A6S4Y3F6	25.26
A0A6S4Y7I6	32.31	A0A038CTH0	33.54	A0A1Y6GC10	29.84	A0A1Y6GQ08	24.54	A0A038CPG7	23.53	A0A1Y6GF00	21.75	A0A1Y6GIA1	27.98	A0A855F5K9	28.61	A0A225TZE3	25.55	A0A6S4Y7I6	17.95	A0A225U881	20.39	A0A1Y6GP73	12.87	A0A1Y6GF14	18.29	A0A038CW17	22.88	A0A1Y6GF49	25.19
A0A6S4X3S9	32.29	A0A6P1XTQ2	33.4	A0A1Y6GJS3	29.83	A0A1Y6GQ17	24.46	A0A1Y6GJS8	23.4	A0A1Y6GSL6	21.71	A0A1Y6GEL3	27.97	A0A1Y6GIE8	28.57	A0A1Y6GP58	25.5	A0A855F151	17.91	A0A6P1XL55	20.37	A0A1Y6GN06	12.86	A0A1Y6GEL3	18.18	A0A1Y6GQG4	22.55	A0A855ESI1	25.11
A0A1Y6GUY6	32.2	A0A6S4YKR7	33.4	A0A6S4Y1L6	29.73	A0A1Y6GIH8	24.43	A0A7T8S875	23.27	A0A1Y6GMW8	21.69	A0A7T8S875	27.76	A0A1Y6GI25	28.42	A0A225U782	25.44	A0A9Q9JG37	17.86	A0A1Y6GUK9	20.37	A0A6P1XJF0	12.84	A0A855FEQ1	18.15	A0A855FEQ1	22.52	A0A6S4XXA7	25.11
A0A1Y6GIE8	32.14	A0A1Y6GKV4	33.01	A0A1Y6GG17	29.7	A0A1Y6GDY0	24.39	A0A1Y6GBQ1	23.27	A0A225U4T0	21.6	A0A1Y6GBQ1	27.76	A0A1Y6GSL6	28	A0A6P1XJ51	25.44	A0A855F477	17.86	A0A1Y6GC07	20.31	A0A6S4Y2I7	12.84	A0A6S4Y8U1	18.15	A0A6S4Y1L6	22.43	A0A038CQL3	25.06
A0A1Y6GIP5	32.12	A0A1Y6GTC4	32.97	A0A1Y6GF00	29.66	A0A1Y6GQ94	24.34	A0A1Y6GKI0	23.2	A0A1Y6GTU7	21.57	A0A1Y6GKV4	27.51	A0A6S5XGG6	27.99	A0A225U2S1	25.42	A0A6S4YMK4	17.86	A0A6S4XYY0	20.31	A0A1Y6GMC7	12.82	A0A1Y6GUY6	18.08	A0A1Y6GDE4	22.42	A0A6P1XHJ4	25
A0A1Y6GEY2	32.07	A0A1Y6GPL0	32.52	A0A225TVC6	29.65	A0A9Q9JK04	24.32	A0A1Y6GRC7	23.2	A0A6G7N0C7	21.52	A0A1Y6GN53	27.46	A0A1Y6GIA1	27.98	A0A855F7M1	25.42	A0A1Y6GPP2	17.79	A0A1Y6GBA4	20.25	A0A6S4YSG8	12.82	A0A225U8F2	18.05	A0A225TW35	22.38	A0A038CM37	25
A0A9Q9JG37	31.92	A0A038CLE4	32.48	A0A1Y6GPL0	29.61	A0A1Y6GND4	24.22	A0A9Q9JBX8	22.92	A0A1Y6GJ35	21.47	A0A038CMC8	27.27	A0A1Y6GJV5	27.97	A0A1Y6GQ08	25.15	A0A1Y6GFW7	17.65	A0A1Y6GSP9	20.04	A0A1Y6GCX2	12.68	A0A038CKA5	17.98	A0A1Y6GDW1	22.34	A0A1Y6GF00	24.86
A0A1Y6GAQ4	31.52	A0A038CP60	32.37	A0A1Y6GF11	29.55	A0A1Y6GBQ5	24.04	A0A225TZE3	22.8	A0A1Y6GTK6	21.4	A0A1Y6GS30	27.27	A0A855F477	27.9	A0A1Y6GMC7	25.09	A0A1Y6GMU7	17.39	A0A6P1XHJ4	19.93	A0A9Q9N4R6	12.68	A0A1Y6GHD1	17.98	A0A1Y6GFY6	22.08	A0A1Y6GQD7	24.74
A0A1Y6GRC7	31.35	A0A1Y6GR63	32.37	A0A1Y6GEB8	29.52	A0A9Q9JCH4	24.04	A0A1Y6GFI0	22.68	A0A1Y6GEI1	21.34	A0A6P1XTQ2	27.22	A0A6S4YMK4	27.9	A0A6S4YSG8	25.09	A0A225U6V7	17.39	A0A225U2S1	19.83	A0A1Y6GBA4	12.66	A0A6S4Y7I6	17.95	A0A1Y6GEY2	22.05	A0A1Y6GI25	24.66
A0A1Y6GQG4	31.29	A0A6S4X3S9	32.29	A0A1Y6GC07	29.43	A0A1Y6GJS8	23.94	A0A9Q9JCN9	22.65	A0A1Y6GJ56	21.31	A0A6S4YKR7	27.22	A0A1Y6GG17	27.72	A0A038CQL3	25.06	A0A1Y6GMF0	17.31	A0A855F7M1	19.83	A0A1Y6GJ35	12.66	A0A1Y6GCL7	17.84	A0A6P1XPE8	21.99	A0A1Y6GLF6	24.6
A0A9Q9JG06	31.08	A0A038CQL3	32.22	A0A6S4XYY0	29.43	A0A225U782	23.92	A0A855F1U4	22.62	A0A1Y6GJ26	21.31	A0A1Y6GEQ0	27.1	A0A6P1XTQ2	27.63	A0A225U3C8	25	A0A4P1B364	17.31	A0A1Y6GJ35	19.82	A0A038CUK5	12.64	A0A1Y6GP73	17.82	A0A855F5K9	21.99	A0A1Y6GDW1	24.47
A0A6P1XPE8	31.02	A0A1Y6GA49	32.21	A0A6S4Y7I6	29.23	A0A6P1XJ51	23.92	A0A9Q9N1Q7	22.62	A0A1Y6GHP3	21.15	A0A1Y6GLF6	27.02	A0A6S4YKR7	27.63	A0A1Y6GIT2	25	A0A225U8E8	17.25	A0A225U1D4	19.67	A0A1Y6GJV5	12.62	A0A1Y6GPP2	17.79	A0A9Q9JLD2	21.98	A0A1Y6GQ17	24.46
A0A855F5K9	31.02	A0A1Y6GIP5	32.12	A0A1Y6GQL0	28.99	A0A1Y6GGA8	23.8	A0A6P1XN67	22.62	A0A6P1XRD7	20.98	A0A1Y6GJ44	26.92	A0A9Q9JJK8	27.63	A0A9Q9JJK8	25	A0A225TW35	17.25	A0A2D1LW10	19.62	A0A1Y6GHJ9	12.5	A0A1Y6GP77	17.68	A0A038CTH0	21.95	A0A1Y6GIH8	24.43
A0A855EVS0	30.88	A0A6P1XJF0	31.85	A0A1Y6GIS7	28.96	A0A855EYL9	23.8	A0A9Q9JG37	22.54	A0A855FB16	20.98	A0A6S5XGG6	26.86	A0A225U2S1	27.51	A0A1Y6GFK1	25	A0A1Y6GTY5	17.15	A0A9Q9JCR0	19.61	A0A1Y6GUQ7	12.42	A0A1Y6GFK1	17.67	A0A1Y6GM62	21.86	A0A6S4Y8U1	24.37
A0A9Q9JCR0	30.77	A0A6P1XL55	31.57	A0A9Q9JCR0	28.96	A0A1Y6GDI1	23.72	A0A9Q9JCR0	22.47	A0A1Y6GTX3	20.9	A0A038CTH0	26.83	A0A855F7M1	27.51	A0A1Y6GDP3	25	A0A6S4XCH2	17.12	A0A1Y6GPP7	19.19	A0A225U0R2	12.37	A0A6S4Y4B6	17.63	A0A9Q9N0E2	21.86	A0A1Y6GCL7	24.32
A0A1Y6GGG7	30.56	A0A1Y6GK70	31.55	A0A855F7M1	28.77	A0A038CPG7	23.53	A0A6S4Y1L6	22.43	A0A1Y6GNG5	20.78	A0A1Y6GM89	26.53	A0A9Q9JK04	27.36	A0A038CM37	25	A0A1Y6GBA4	17.09	A0A1Y6GTK6	19.14	A0A1Y6GKG1	12.35	A0A1Y6GNQ6	17.45	A0A855EZD4	21.82	A0A1Y6GP77	24.31
A0A855F0B8	30.51	A0A9Q9JD02	31.55	A0A225U2S1	28.77	A0A1Y6GIS7	23.5	A0A6S4Y1H1	22.34	A0A038CSX3	20.69	A0A1Y6GF11	26.52	A0A7T8S875	27.35	A0A1Y6GF00	24.86	A0A1Y6GMC7	17.03	A0A1Y6GCG2	18.9	A0A1Y6GIZ0	12.26	A0A1Y6GMU7	17.39	A0A1Y6GUU3	21.81	A0A1Y6GND4	24.22
A0A1Y6GQX6	30.37	A0A855F7Z1	31.49	A0A225U653	28.74	A0A1Y6GLF6	23.39	A0A1Y6GDW1	22.34	A0A6S4Y701	20.68	A0A038CLE4	26.5	A0A6P1XRD7	27.3	A0A1Y6GPL0	24.76	A0A6S4YSG8	17.03	A0A1Y6GPQ6	18.81	A0A1Y6GEY2	12.25	A0A225U6V7	17.39	A0A855F2W5	21.78	A0A855F1U4	24.14
A0A038CZ45	30.3	A0A6S4Y0I4	31.08	A0A1Y6GMU7	28.7	A0A1Y6GPP7	23.24	A0A1Y6GKL4	22.32	A0A225U782	20.54	A0A038CPG7	26.47	A0A855FB16	27.3	A0A1Y6GQ17	24.46	A0A855EX38	17	A0A1Y6GBQ1	18.78	A0A1Y6GP86	12.22	A0A1Y6GKF5	17.17	A0A225U782	21.7	A0A9Q9N1Q7	24.14
A0A1Y6GM89	30.28	A0A9Q9JG06	31.08	A0A1Y6GIE8	28.57	A0A225U8F2	23.08	A0A1Y6GF49	22.22	A0A6P1XJ51	20.54	A0A1Y6GCB2	26.27	A0A1Y6GS30	27.27	A0A1Y6GIH8	24.43	A0A1Y6GGN5	17	A0A7T8S875	18.78	A0A1Y6GI49	12.16	A0A1Y6GJS3	17.17	A0A6P1XJ51	21.7	A0A6P1XN67	24.14
A0A1Y6GDI7	30.25	A0A1Y6GF71	30.75	A0A1Y6GBB8	28.57	A0A1I9ZKZ9	23.08	A0A6P1XJF0	22.22	A0A1Y6GJG9	20.44	A0A1Y6GHS4	26.03	A0A1Y6GI88	27.19	A0A1Y6GND4	24.22	A0A1Y6GDC7	16.96	A0A1Y6GDE4	18.59	A0A1Y6GPG6	12.12	A0A1Y6GP86	17.14	A0A1Y6GMW8	21.69	A0A1Y6GBQ5	24.04
A0A1Y6GFY6	30.1	A0A9Q9JBX8	30.73	A0A2D1LW10	28.48	A0A9Q9JG37	22.99	A0A9Q9JLD2	21.98	A0A1Y6GDM1	20.4	A0A1Y6GK70	25.87	A0A1Y6GEQ0	27.1	A0A225TYK2	24.21	A0A855F0B8	16.95	A0A6S4Y701	18.57	A0A9Q9JCN9	12.12	A0A6P1XTQ2	17.11	A0A225U0R2	21.65	A0A9Q9JCH4	24.04
A0A855F4W4	30.07	A0A038CPE5	30.69	A0A1Y6GB69	28.3	A0A855F1U4	22.9	A0A1Y6GN82	21.93	A0A9Q9JCN9	20.27	A0A9Q9JD02	25.87	A0A1Y6GFK1	27	A0A6P1XIJ5	24.21	A0A1Y6GLF6	16.94	A0A6S4YHG8	18.52	A0A1Y6GF71	12.11	A0A6S4YKR7	17.11	A0A1Y6GKI0	21.6	A0A1Y6GJS8	23.94
A0A1Y6GKL4	29.91	A0A1Y6GGG7	30.56	A0A225U782	28.24	A0A9Q9N1Q7	22.9	A0A1Y6GM62	21.86	A0A1Y6GNA9	20.2	A0A1Y6GHD1	25.84	A0A1Y6GJ44	26.92	A0A6P1XTQ2	24.12	A0A1Y6GHS4	16.89	A0A1Y6GJ24	18.42	A0A6G7N0C7	12.03	A0A1Y6GM21	17.11	A0A1Y6GKG1	21.57	A0A6P1XRD7	23.85
A0A1Y6GC10	29.84	A0A6S5XGG6	30.47	A0A6P1XJ51	28.24	A0A6P1XN67	22.9	A0A9Q9N0E2	21.86	A0A7T8S875	20.2	A0A1Y6GJS3	25.75	A0A038CTH0	26.83	A0A6S4YKR7	24.12	A0A1Y6GJ35	16.88	A0A1Y6GF71	18.32	A0A2D1LW10	12.03	A0A855EX38	17	A0A1Y6GMH1	21.53	A0A855FB16	23.85
A0A1Y6GG17	29.7	A0A9Q9JK04	30.41	A0A1Y6GS19	28.21	A0A6S4Y1L6	22.43	A0A225U782	21.82	A0A1Y6GBQ1	20.2	A0A1Y6GG17	25.74	A0A1Y6GDC7	26.79	A0A1Y6GBQ5	24.04	A0A1Y6GLL0	16.71	A0A1Y6GKD5	18.24	A0A9Q9JBX8	11.98	A0A1Y6GGN5	17	A0A1Y6GSL1	21.51	A0A1Y6GFY6	23.77
A0A038CW17	29.66	A0A1Y6GFI0	30.41	A0A1Y6GM89	28.17	A0A1Y6GDW1	22.34	A0A6P1XJ51	21.82	A0A6P1XPE8	20.18	A0A1Y6GPL0	25.73	A0A225TZE3	26.65	A0A9Q9JCH4	24.04	A0A038CUE3	16.67	A0A855F2A7	18.24	A0A1Y6GTK6	11.94	A0A1Y6GDC7	16.96	A0A1Y6GEQ0	21.5	A0A1Y6GJV5	23.76
A0A1Y6GF00	29.66	A0A038CZ45	30.3	A0A1Y6GEY2	28.06	A0A1Y6GFK1	22.33	A0A855EZD4	21.82	A0A855F5K9	20.18	A0A855F477	25.67	A0A1Y6GEL3	26.57	A0A1Y6GJS8	23.94	A0A1Y6GF00	16.67	A0A1Y6GEL3	18.18	A0A1Y6GFI0	11.86	A0A855F0B8	16.95	A0A225TZE3	21.43	A0A6S5XGG6	23.7
A0A1Y6GPP7	29.64	A0A1Y6GCW7	30.29	A0A1Y6GQL3	28.02	A0A1Y6GF71	22.05	A0A1Y6GUU3	21.81	A0A1Y6GIZ0	19.95	A0A6S4YMK4	25.67	A0A1Y6GUY6	26.55	A0A6P1XRD7	23.85	A0A9Q9JG06	16.55	A0A1Y6GI25	18.15	A0A1Y6GKD5	11.76	A0A1Y6GHS4	16.89	A0A1Y6GIT2	21.43	A0A1Y6GMS9	23.4
A0A1Y6GHT0	29.46	A0A038CPG7	30.25	A0A1Y6GIA1	27.98	A0A1Y6GM62	21.86	A0A1Y6GTY5	21.76	A0A1Y6GL11	19.93	A0A1Y6GQX6	25.65	A0A1Y6GQ94	26.54	A0A855FB16	23.85	A0A1Y6GQX6	16.49	A0A1Y6GUY6	18.08	A0A855F2A7	11.76	A0A1Y6GG74	16.83	A0A1Y6GJ56	21.31	A0A1Y6GQL3	23.19
A0A1Y6GF35	29.11	A0A1Y6GIT2	30.1	A0A1Y6GEL3	27.97	A0A9Q9N0E2	21.86	A0A1Y6GF00	21.75	A0A1Y6GP86	19.82	A0A1Y6GNG5	25.6	A0A038CPG7	26.47	A0A1Y6GN21	23.83	A0A6S4Y096	16.35	A0A9Q9JEM9	17.99	A0A1Y6GMS9	11.7	A0A1Y6HRA3	16.82	A0A1Y6GPQ3	21.21	A0A7T8S875	23.06
A0A6S4YHG8	29.06	A0A1Y6GKL4	29.91	A0A1Y6GFE9	27.96	A0A855EZD4	21.82	A0A1Y6GSL6	21.71	A0A1Y6GIY4	19.79	A0A1Y6GM46	25.51	A0A1Y6GH18	26.24	A0A1Y6GRC7	23.82	A0A1Y6GKQ0	16.35	A0A225U653	17.99	A0A6S4YH65	11.6	A0A1Y6GF00	16.67	A0A1Y6GF11	21.21	A0A9Q9JG37	22.99
A0A1Y6GPY4	28.9	A0A6P1XK75	29.88	A0A1Y6GG23	27.92	A0A1Y6GUU3	21.81	A0A1Y6GMW8	21.69	A0A1Y6GNZ3	19.72	A0A1Y6GMC7	25.46	A0A1Y6GLF6	26.21	A0A1Y6GCL7	23.78	A0A1Y6GDT9	16.21	A0A1Y6GHD1	17.98	A0A038CP60	11.56	A0A038CUE3	16.67	A0A225TYK2	21.2	A0A855F477	22.99
A0A225U2A7	28.86	A0A1Y6GC10	29.84	A0A1Y6GJG9	27.74	A0A1Y6GMW8	21.69	A0A225U0R2	21.65	A0A038CLE4	19.66	A0A6S4YSG8	25.46	A0A225U1D4	26	A0A6S4Y7D5	23.77	A0A1Y6GCX2	16.2	A0A038CKA5	17.98	A0A1Y6GCW7	11.54	A0A1Y6GTX3	16.58	A0A6P1XIJ5	21.2	A0A6S4YMK4	22.99
A0A855F1U4	28.83	A0A1Y6GM89	29.81	A0A6S4Y2I7	27.65	A0A225TYK2	21.54	A0A6S4Y7I6	21.54	A0A1Y6GNQ6	19.63	A0A1Y6GEY2	25.39	A0A855EVS0	25.98	A0A6S5XGG6	23.7	A0A9Q9N4R6	16.2	A0A855F1U4	17.93	A0A9Q9JF03	11.54	A0A1Y6GQX6	16.49	A0A225U2S1	21.09	A0A855F785	22.97
A0A9Q9N1Q7	28.83	A0A225U7S2	29.79	A0A9Q9JJK8	27.63	A0A6P1XIJ5	21.54	A0A1Y6GJV5	21.53	A0A2D1LW10	19.62	A0A225U782	25.32	A0A855F7Z1	25.95	A0A1Y6GDE4	23.64	A0A1Y6GLN1	16.15	A0A9Q9N1Q7	17.93	A0A1Y6GIH8	11.45	A0A1Y6GDM1	16.39	A0A855F7M1	21.09	A0A1Y6GNG5	22.89
A0A6P1XN67	28.83	A0A1Y6GG17	29.7	A0A855F0B8	27.6	A0A1Y6GJV5	21.53	A0A1Y6GSL1	21.51	A0A855EVL6	19.57	A0A6P1XJ51	25.32	A0A1Y6GDW3	25.85	A0A1Y6GDW3	23.38	A0A6G9RV91	16.03	A0A6P1XN67	17.93	A0A1Y6GQ94	11.4	A0A6S4Y0I4	16.22	A0A1Y6GDM1	21.07	A0A038CW17	22.88
A0A855F7Z1	28.72	A0A1Y6GF00	29.66	A0A6P1XRD7	27.59	A0A1Y6GSL1	21.51	A0A1Y6GEQ0	21.5	A0A038CUK5	19.54	Q9RAW1	25.29	A0A1Y6GHD1	25.84	A0A1Y6GJV5	23.27	A0A6G9RU95	16.03	A0A855F151	17.91	A0A1Y6GG74	11.39	A0A1Y6GCX2	16.2	A0A6S4Y7I6	21.03	A0A1Y6GFS4	22.65
A0A1Y6GMU7	28.7	A0A1Y6GSU9	29.5	A0A855FB16	27.59	A0A1Y6GPP2	21.25	A0A9Q9MS48	21.35	A0A225TZE3	19.23	Q9RGF9	25.29	A0A1Y6GQ08	25.77	A0A1I9ZKZ9	23.08	A0A6G9RU30	16.03	A0A1Y6GCW7	17.83	A0A225TVF5	11.32	A0A9Q9N4R6	16.2	A0A6P1XRD7	20.98	A0A225U2S1	22.63
A0A1Y6GBB8	28.57	A0A1Y6GDP3	29.45	A0A225U6P9	27.49	A0A1Y6GTX3	20.9	A0A6S4YB67	21.35	A0A225TYK2	19.03	Q9RGF7	25.29	A0A1Y6GP58	25.73	A0A225U1D4	23	A0A6G9RSC2	16.03	A0A1Y6GP73	17.82	A0A9Q9JCR0	11.31	A0A1Y6GMF0	16.19	A0A855FB16	20.98	A0A855F7M1	22.63
A0A225TZE3	28.57	A0A1Y6GN08	29.43	A0A1Y6GN46	27.48	A0A1Y6GMC7	20.88	A0A1Y6GJ26	21.31	A0A6P1XIJ5	19.03	Q9R337	25.29	A0A1Y6GDP3	25.64	A0A1Y6GCX2	22.54	A0A6G9RUA3	16.03	A0A1Y6GGA8	17.77	A0A9Q9J9B8	11.24	A0A4P1B364	16.19	A0A855F1U4	20.97	A0A1Y6GK14	22.63
A0A9Q9J9B8	28.34	A0A855EVL6	29.35	A0A855F477	27.46	A0A6S4YSG8	20.88	A0A6S4YHG8	21.23	A0A1Y6GPL0	18.93	Q9ZAV4	25.29	A0A1Y6GGA8	25.6	A0A9Q9N4R6	22.54	A0A6G9RSG0	16.03	A0A855EYL9	17.77	Q9RAW1	11.18	A0A1Y6GJV5	16.09	A0A9Q9N1Q7	20.97	A0A6P1XPE8	22.59
A0A1Y6GM21	28.29	A0A855F7M1	29.05	A0A6S4YMK4	27.46	A0A1Y6GGG7	20.83	A0A1Y6GF11	21.21	A0A6P1XHJ4	18.92	A0A1Y6GF49	25.19	A0A855EYL9	25.6	A0A6S4Y1L6	22.43	A0A6G9RSZ9	16.03	A0A1Y6GFK1	17.67	Q9RGF9	11.18	A0A6P1XPE8	15.96	A0A6P1XN67	20.97	A0A855F5K9	22.59
A0A1Y6GSR4	28.24	A0A225U2S1	29.05	A0A1Y6GJ56	27.46	A0A038CPE5	20.79	A0A1Y6GN53	20.91	A0A9Q9JEG8	18.9	A0A1Y6GN46	25.16	A0A1Y6GNG5	25.6	A0A1Y6GDW1	22.34	A0A6G9RUD3	16.03	A0A225U1H6	17.55	Q9RGF7	11.18	A0A855F5K9	15.96	A0A2D1LW10	20.89	A0A6S4Y1L6	22.43
A0A038CK19	28.24	A0A1Y6GSL1	29.03	A0A6S4YHG8	27.35	A0A1Y6GNG5	20.78	A0A1Y6GGG7	20.83	A0A1Y6GN53	18.89	A0A038CM37	25	A0A1Y6GM46	25.51	A0A855ESI1	22.21	A0A6G9RVN0	16.03	A0A9Q9JHW9	17.55	Q9R337	11.18	A0A225U653	15.89	A0A1Y6GP86	20.86	A0A1Y6GHS4	22.37
A0A6P1XJF0	28.15	A0A225U2A7	28.86	A0A1Y6GJ35	27.34	A0A225TW35	20.75	A0A038CPE5	20.79	A0A038CSI1	18.89	A0A855EVS0	25	A0A6P1XJF0	25.43	A0A6S4XXA7	22.21	A0A6G9RSA0	16.03	A0A855F2W5	17.55	Q9ZAV4	11.18	A0A6P1XJF0	15.8	A0A225U653	20.79	A0A1Y6GFK1	22
A0A1Y6GKN2	28.07	A0A1Y6GMU7	28.7	A0A1Y6GS30	27.27	A0A1Y6GIA1	20.73	A0A1Y6GDW6	20.79	A0A855F2W5	18.82	A0A1Y6GDP3	25	A0A6S4Y2I7	25.43	A0A9Q9JLD2	21.98	A0A6G9RSP8	16.03	A0A1Y6GP42	17.5	A0A1Y6GUU3	11.17	A0A6S4Y2I7	15.8	A0A1Y6GNG5	20.78	A0A1Y6GN82	21.93
A0A1Y6GJ35	28.07	A0A1Y6GHT0	28.68	A0A1Y6GJ16	27.12	A0A1Y6GQU4	20.71	A0A1Y6GIA1	20.73	A0A1Y6GPQ6	18.81	Q9RGG0	25	A0A1Y6GDT9	25.26	A0A1Y6GN82	21.93	A0A6G9RV49	16.03	A0A225U6V7	17.39	A0A1Y6GNZ3	11.07	A0A225U2S1	15.78	A0A9Q9JEG8	20.73	A0A1Y6GM62	21.86
A0A1Y6GIA1	27.98	A0A1Y6GDY0	28.66	A0A9Q9MWU3	27.12	A0A855F2B7	20.66	A0A1Y6HRA3	20.66	A0A1Y6GRC7	18.5	A0A1Y6GF00	24.86	A0A6P1XG39	25.13	A0A1Y6GM62	21.86	A0A6G9RU90	16.03	A0A855FEQ1	17.31	Q9RGG0	11.05	A0A855F7M1	15.78	A0A1Y6GLF6	20.56	A0A9Q9N0E2	21.86
A0A6S4Y1V1	27.9	A0A1Y6GTX3	28.65	A0A1Y6GJM4	27.02	A0A225TZE3	20.6	A0A1Y6GJG9	20.44	A0A1Y6GNL4	18.45	A0A1Y6GQG4	24.83	A0A1Y6GN46	25	A0A9Q9N0E2	21.86	A0A9Q9N2H3	16.01	A0A6S4Y8U1	17.31	A0A1Y6GFK1	11	A0A1Y6GFY6	15.75	A0A1Y6GHJ9	20.54	A0A1Y6GUU3	21.81
A0A9Q9JK04	27.7	A0A1Y6GCG2	28.64	A0A1Y6GJY2	26.92	A0A1Y6GUK9	20.57	A0A855F0B8	20.34	A0A1Y6GMF0	18.27	A0A1Y6GTX3	24.68	A0A038CM37	25	A0A855EZD4	21.82	A0A1Y6GRT5	16.01	A0A1Y6GNQ6	17.28	A0A1Y6GGS7	10.97	A0A1Y6GNZ3	15.57	A0A1Y6GH18	20.53	A0A1Y6GMC7	21.61
A0A038CQL3	27.68	A0A1Y6GNV0	28.51	A0A1Y6GUK9	26.88	A0A1Y6GF14	20.33	A0A1Y6GQ08	20.25	A0A4P1B364	18.27	A0A1Y6GJ35	24.59	A0A1Y6GN53	24.94	A0A1Y6GUU3	21.81	A0A1Y6GKI0	16	A0A9Q9JEG8	17.25	A0A6P1XRD7	10.92	A0A1Y6GTK6	15.54	A0A1Y6GMC7	20.51	A0A6S4YSG8	21.61
A0A1Y6GDI1	27.56	A0A1Y6GM60	28.48	A0A038CTH0	26.83	A0A1Y6GHX7	20.22	A0A9Q9J9B8	20.09	A0A1Y6GEL3	18.18	A0A1Y6GDY0	24.39	A0A1Y6GM89	24.88	A0A855F7Z1	21.8	A0A225U9E0	15.98	A0A9Q9J9B8	17.24	A0A855FB16	10.92	A0A6S4XID8	15.53	A0A6S4YSG8	20.51	A0A1Y6GSL1	21.51
A0A855F477	27.46	A0A1Y6GM21	28.29	A0A1Y6GPY4	26.61	A0A1Y6GJS3	20.17	A0A855FEQ1	20	A0A1Y6GCG2	18.12	A0A1Y6GQ94	24.34	A0A855F1U4	24.83	A0A1Y6GTU7	21.57	A0A6S4Y3F6	15.98	A0A6S4Y5A7	17.23	A0A1Y6GBA9	10.91	A0A1Y6GUU3	15.43	A0A1Y6GJG9	20.44	A0A1Y6GPY4	21.33
A0A6S4YMK4	27.46	A0A1Y6GSR4	28.24	A0A1Y6GSU9	26.57	A0A1Y6GMH1	20.14	A0A1I9ZKN6	20	A0A1Y6GUY6	18.08	A0A9Q9JK04	24.32	A0A9Q9N1Q7	24.83	A0A1Y6GEQ0	21.5	A0A1Y6GQL3	15.94	A0A855F120	17.23	A0A1Y6GMW8	10.84	A0A038D0T0	15.29	A0A855F7Z1	20.42	A0A1Y6GJ56	21.31
A0A1Y6GLB5	27.44	A0A1Y6GJS3	28.11	A0A9Q9J9B8	26.54	A0A1Y6GCG2	20.13	A0A6S4YH65	20	A0A1Y6GLL0	17.98	A0A855F1U4	24.28	A0A6P1XN67	24.83	A0A1Y6GF49	21.48	A0A1Y6GN53	15.87	A0A1Y6GPP2	17.13	A0A1Y6GFY6	10.83	A0A1Y6GRR6	15.27	A0A6S4Y8U1	20.34	Q9EZ72	21.26
A0A1Y6GS30	27.27	A0A1Y6GPY8	28.02	A0A1Y6GDT9	26.32	A0A1Y6GCB2	19.92	A0A1Y6GCB2	19.92	A0A1Y6GHD1	17.98	A0A9Q9N1Q7	24.28	A0A1Y6GQD7	24.74	A0A855F477	21.43	A0A1Y6GL11	15.87	A0A1Y6GN53	17.13	A0A6S4Y0I4	10.81	A0A6S4YVT8	15.14	A0A038CQL3	20.29	A0A1Y6GN53	21.16
A0A6S4Y127	27.19	A0A225TZE3	28.02	A0A1Y6GCB2	26.27	A0A9Q9JFL3	19.81	A0A9Q9JFL3	19.81	A0A038CKA5	17.98	A0A6P1XN67	24.28	A0A1Y6GAQ4	24.46	A0A6S4YMK4	21.43	A0A1Y6GF14	15.85	A0A225U9E0	17.01	A0A9Q9JG06	10.81	A0A9Q9JNF0	15.09	A0A9Q9MY11	20.28	A0A9Q9JCR0	20.81
A0A9Q9JD46	27.19	A0A1Y6GIA1	27.98	A0A1Y6GFS4	26.13	A0A225U0M7	19.81	A0A225U0M7	19.81	A0A1Y6GIT2	17.86	A0A6P1XK75	24.26	A0A1Y6GRC7	24.45	A0A1Y6GTY5	20.92	A0A1Y6GF71	15.84	A0A6S4Y3F6	17.01	A0A1Y6HRA3	10.79	A0A6P1XK75	15.09	A0A9Q9JK04	20.27	A0A038CPE5	20.79
A0A855EVL6	27.17	A0A1Y6GG23	27.92	A0A038CQL3	26.01	A0A6S4Y5A7	19.75	A0A1Y6GPP2	19.77	A0A1Y6GF35	17.84	A0A038CK19	23.92	A0A1Y6GIH8	24.43	A0A038CZ42	20.83	A0A1Y6GB34	15.81	A0A1Y6GDC7	16.96	A0A1Y6GF49	10.74	A0A9Q9JE15	15.09	A0A1Y6GQ08	20.25	A0A6S4Y7I6	20.77
A0A1Y6GN46	27.17	A0A6S4Y1V1	27.9	A0A1Y6GK14	25.93	A0A855EVL6	19.57	A0A1Y6GQG4	19.76	A0A1Y6GHD7	17.75	A0A1Y6GGS7	23.87	A0A6S4Y1L6	24.32	A0A1Y6GFY6	20.82	A0A6P1XRD7	15.8	A0A1Y6GJ56	16.8	A0A1Y6GNQ6	10.74	A0A1Y6GIA1	15.03	A0A9Q9JCR0	20.21	A0A1Y6GQL0	20.71
A0A1Y6GK99	27.17	A0A855F1U4	27.86	A0A1I9ZKZ9	25.87	A0A038CUK5	19.54	A0A1Y6GPY4	19.72	A0A1Y6GP77	17.68	A0A1Y6GN21	23.83	A0A1Y6GIS7	24.04	A0A038CPE5	20.79	A0A855FB16	15.8	A0A6P1XTQ2	16.7	A0A1Y6GHD7	10.72	A0A1Y6GNE5	15.03	A0A038CK19	20.17	A0A1Y6GPP7	20.68
A0A225U782	27.07	A0A9Q9N1Q7	27.86	A0A1Y6GDW3	25.85	A0A1Y6GM89	19.48	A0A225U653	19.63	A0A1Y6GFK1	17.67	A0A1Y6GHJ9	23.81	A0A6P1XK75	23.96	A0A1Y6GIF9	20.78	A0A6P1XJF0	15.8	A0A6S4YKR7	16.7	A0A1Y6GIT2	10.71	A0A9Q9JCR0	14.93	A0A9Q9JFT0	20.15	A0A1Y6GKG1	20.59
A0A6P1XJ51	27.07	A0A6P1XN67	27.86	A0A1Y6GHD1	25.84	A0A1Y6GJ35	19.45	A0A1Y6GQ94	19.52	A0A1Y6GCW7	17.6	A0A1Y6GDI1	23.72	A0A1Y6GGS7	23.87	A0A1Y6HRA3	20.66	A0A6S4Y2I7	15.8	A0A1Y6GF00	16.67	A0A6S4Y570	10.69	A0A9Q9J9B8	14.84	A0A1Y6GPP2	20.1	A0A1Y6GH18	20.53
A0A1Y6GB69	26.89	A0A1Y6GI49	27.66	A0A038CLE4	25.64	A0A7T8S875	19.39	A0A1Y6GQL3	19.32	A0A855ESI1	17.56	A0A1Y6GDT9	23.58	A0A1Y6GJM4	23.86	A0A1Y6GHJ9	20.54	A0A225U2S1	15.78	A0A855F2B7	16.58	A0A6S4YHG8	10.68	A0A1Y6GGA8	14.76	A0A1Y6GPP7	20.04	A0A1Y6GGA8	20.48
A0A1Y6GFE9	26.88	A0A225U653	27.57	A0A1Y6GIA9	25.61	A0A1Y6GBQ1	19.39	A0A9Q9JK04	19.26	A0A6S4XXA7	17.56	A0A1Y6GRC7	23.51	A0A1Y6GQG4	23.78	A0A1Y6GH18	20.53	A0A855F7M1	15.78	A0A6S4Y8W2	16.58	A0A1Y6GMU0	10.58	A0A855EYL9	14.76	A0A1Y6GLL0	20.03	A0A855EYL9	20.48
A0A038CTH0	26.83	A0A9Q9JF03	27.54	A0A1Y6GM46	25.51	A0A855EX38	19.37	A0A6P1XRD7	19.25	A0A1Y6GIA9	17.54	A0A6S4YVT8	23.51	A0A1Y6GCL7	23.78	A0A1Y6GF14	20.33	A0A1Y6GJY5	15.76	A0A9Q9JJJ3	16.58	A0A9Q9MZD8	10.58	A0A1Y6GIS7	14.75	A0A6P1XJF0	20	A0A6P1XK75	20.41
A0A1Y6GCG2	26.62	A0A7D6B9F7	27.46	A0A1Y6GHJ9	25.3	A0A1Y6GGN5	19.37	A0A855FB16	19.25	A0A1Y6GP42	17.5	A0A1Y6HRA3	23.4	A0A1Y6GP42	23.61	A0A1Y6GN46	20.19	A0A038CKA5	15.73	A0A1Y6GL27	16.47	A0A1Y6GF14	10.57	A0A1Y6GBQ1	14.69	A0A1Y6GMB1	19.87	A0A1Y6GQ90	20.33
A0A1Y6GJS3	26.61	A0A1Y6GAQ4	27.45	A0A6S4YH65	25.2	A0A1Y6GG74	19.31	A0A1Y6GJ44	19.23	A0A225U6V7	17.39	A0A1Y6GJV5	23.27	A0A1Y6GHJ9	23.51	A0A6S4YVT8	20.19	A0A1Y6GKF5	15.56	A0A1Y6GCX2	16.2	A0A1Y6GST6	10.5	A0A7T8S875	14.69	A0A855F0B8	19.85	A0A1Y6GLS5	20.33
A0A1Y6GM46	26.53	A0A855F4W4	27.36	A0A1Y6GF71	25.16	A0A1Y6GFQ2	19.27	A0A6P1XK75	19.23	A0A1Y6GCB2	17.37	A0A225U653	23.13	A0A1Y6GBA4	23.42	A0A1Y6GLL0	20.03	A0A9Q9JK04	15.54	A0A9Q9N4R6	16.2	A0A6S4Y4B6	10.43	A0A1Y6GBB2	14.67	A0A1Y6GB34	19.76	A0A1Y6GPP2	20.1
Q9RAW1	26.47	A0A1Y6GLL0	27.3	A0A1Y6GDM1	25.08	A0A6S4Y0I4	19.26	A0A1Y6GSI0	19.15	A0A1Y6GBQ5	17.31	A0A1I9ZKZ9	23.08	A0A1Y6GTX3	23.42	A0A1Y6GCB2	19.92	A0A855F4W4	15.54	A0A1Y6GLN1	16.15	A0A1Y6GCG2	10.4	A0A225U1D4	14.67	A0A855EVL6	19.57	A0A6P1XRD0	20
Q9RGF9	26.47	A0A1Y6GLF1	27.27	A0A038CM37	25	A0A1Y6GS19	19.23	A0A1Y6GBA9	19.09	A0A9Q9JCH4	17.31	A0A9Q9JBX8	22.92	A0A1Y6GMS9	23.4	A0A1Y6GJU5	19.91	A0A1Y6GIL9	15.53	A0A1Y6GI49	16.11	A0A855EVS0	10.29	A0A225U388	14.65	A0A225U9E0	19.33	A0A1Y6GM89	19.95
Q9RGF7	26.47	A0A1Y6GS30	27.27	A0A038CXL4	25	A0A1Y6GSI0	19.15	A0A1Y6GNZ3	19.03	A0A038CQL3	17.18	A0A6S4Y7I6	22.82	A0A855F2X3	23.3	A0A038CK19	19.88	A0A6S4XID8	15.53	A0A1Y6HRA3	16.09	A0A1Y6GK14	10.29	A0A1Y6GL27	14.62	A0A6S4Y3F6	19.33	A0A1Y6GJU5	19.91
Q9R337	26.47	A0A6S4Y127	27.19	A0A855EVS0	25	A0A1Y6GDW6	19.01	A0A225U1D4	19	A0A855F1H6	17.18	A0A1Y6GFI0	22.68	A0A9Q9JCR0	23.23	A0A1Y6GMK4	19.87	A0A1Y6GF35	15.49	A0A1Y6GTX3	16.04	A0A1Y6GS19	10.26	A0A1Y6GM89	14.55	A0A6S4Y0I4	19.26	A0A9Q9JFL3	19.81
Q9ZAV4	26.47	A0A9Q9JD46	27.19	A0A1Y6GHT0	24.81	A0A6S4Y7I6	18.97	A0A038CSI1	18.89	A0A225U9E0	17.01	A0A225U1D4	22.67	A0A855ESI1	23.22	A0A855F9V8	19.87	A0A1Y6GUU3	15.43	A0A6G9RV91	16.03	A0A1Y6GJS8	10.11	A0A225TV60	14.55	A0A6S5XGG6	19.19	A0A225U0M7	19.81
A0A6S5XGG6	26.19	A0A1Y6GEQ0	27.1	A0A9Q9JEG8	24.77	A0A6P1XRD7	18.97	A0A1Y6GPQ6	18.81	A0A6S4Y3F6	17.01	A0A9Q9JNF0	22.64	A0A6S4XXA7	23.22	A0A9Q9JFL3	19.81	A0A225TZE3	15.38	A0A6G9RU95	16.03	A0A1Y6GPR0	10.11	A0A6G9RV91	14.5	A0A6S4YHG8	19.09	A0A6S4Y4B6	19.78
Q9RGG0	26.16	A0A1Y6GIF9	27.06	A0A1Y6GRC7	24.76	A0A855FB16	18.97	A0A9Q9JJK8	18.75	A0A855EX38	17	A0A225TTU0	22.6	A0A1Y6GUK9	23.22	A0A225U0M7	19.81	A0A038D0T0	15.29	A0A6G9RU30	16.03	A0A9Q9JEG8	10.09	A0A6G9RU95	14.5	A0A1Y6GBA9	19.09	A0A1Y6GI49	19.76
A0A1Y6GB34	26.14	A0A1Y6GJ44	26.92	A0A6S5XGG6	24.6	A0A038CSI1	18.89	A0A1Y6GLL0	18.49	A0A1Y6GGN5	17	A0A1Y6GCX2	22.54	A0A1Y6GPP2	23.06	A0A1Y6GUY6	19.77	A0A1Y6GP86	15.28	A0A6G9RSC2	16.03	A0A855FEQ1	10.08	A0A6G9RU30	14.5	A0A1Y6GAX8	19.05	A0A225U1D4	19.67
A0A1Y6GDP3	26.06	A0A1Y6GDC7	26.79	A0A1Y6GQ17	24.46	A0A1Y6GND3	18.89	A0A1Y6GNL4	18.45	A0A9Q9JCR0	16.89	A0A9Q9N4R6	22.54	A0A1Y6GDW6	22.97	A0A1Y6GQG4	19.76	A0A1Y6GRR6	15.27	A0A6G9RUA3	16.03	A0A1Y6GEW2	10.07	A0A6G9RSC2	14.5	A0A038CSI1	18.89	A0A038CLE4	19.66
A0A1Y6GK70	25.87	A0A6P1XRD7	26.72	A0A1Y6GF14	24.39	A0A1Y6HRA3	18.83	A0A7T8CFX0	18.38	A0A1Y6GKV4	16.83	A0A225U4T0	22.54	A0A1Y6GQ90	22.95	A0A9Q9JCR0	19.76	A0A225U653	15.19	A0A6G9RSG0	16.03	A0A038CQL3	10.02	A0A6G9RUA3	14.5	A0A1Y6GPQ6	18.81	A0A6S4YHG8	19.66
A0A9Q9JD02	25.87	A0A855FB16	26.72	A0A1Y6GHQ8	24.37	A0A1Y6GFS4	18.82	A0A225TYK2	18.36	A0A038CUE3	16.67	A0A6S4Y1L6	22.43	A0A1Y6GGG7	22.92	A0A1Y6GNZ3	19.72	A0A9Q9MY11	15.15	A0A6G9RSZ9	16.03	A0A225U1D4	10	A0A6G9RSG0	14.5	A0A1Y6GUK9	18.53	A0A2D1LW10	19.62
A0A1I9ZKZ9	25.87	A0A1Y6GFX4	26.61	A0A1Y6GDW6	24.36	A0A1Y6GPQ6	18.81	A0A6P1XIJ5	18.36	A0A6P1XQV9	16.67	A0A1Y6GDW1	22.34	A0A1Y6GJ35	22.75	A0A855EVL6	19.57	A0A6P1XK75	15.09	A0A6G9RUD3	16.03	A0A1Y6GA11	9.89	A0A6G9RSZ9	14.5	A0A1Y6GNQ6	18.46	A0A855F0B8	19.61
A0A1Y6GHD1	25.84	A0A1Y6GR42	26.35	A0A9Q9JK04	24.32	A0A6P1XQV9	18.67	A0A1Y6GM89	18.31	A0A225UAY5	16.67	A0A6P1XHJ4	22.3	A0A1Y6GMC7	22.71	A0A038CUK5	19.54	A0A9Q9JE15	15.09	A0A6G9RVN0	16.03	A0A6S4Y5A7	9.69	A0A6G9RUD3	14.5	A0A1Y6GCG2	18.46	A0A038CK19	19.6
A0A1Y6GSU9	25.73	A0A1Y6GJ35	26.24	A0A1Y6GTX3	24.32	A0A225UAY5	18.67	A0A1Y6GF35	18.31	A0A6S4Y0I4	16.55	A0A855FE94	22.05	A0A6S4YSG8	22.71	A0A1Y6GDW6	19.41	A0A9Q9JNF0	15.09	A0A6G9RSA0	16.03	A0A1Y6GNA9	9.6	A0A6G9RVN0	14.5	A0A1Y6GNL4	18.45	A0A855EVL6	19.57
A0A1Y6GQL3	25.6	A0A1Y6GEY2	26.06	A0A1Y6GCW7	24.11	A0A9Q9MY11	18.65	A0A1Y6GCW7	18.29	A0A9Q9JG06	16.55	A0A9Q9JEG8	22.02	A0A225TTU0	22.6	A0A1Y6GBQ1	19.39	A0A1Y6GBB8	15.04	A0A6G9RSP8	16.03	A0A1Y6GBR8	9.56	A0A6G9RSA0	14.5	A0A855ESI1	18.43	A0A038CUK5	19.54
A0A225U7X7	25.59	A0A1Y6GIA9	25.96	A0A1Y6GPP7	24.09	A0A1Y6GF00	18.64	A0A1Y6GEL3	18.18	A0A1Y6GLF6	16.53	A0A9Q9JCR0	22.02	A0A1Y6GDY0	22.56	A0A7T8S875	19.39	A0A1Y6HRA3	14.99	A0A6G9RV49	16.03	A0A1Y6GAX8	9.52	A0A6G9RSP8	14.5	A0A6S4XXA7	18.43	A0A1Y6GLL0	19.39
A0A6P1XTQ2	25.57	A0A1Y6GMU0	25.96	A0A1Y6GBA4	24.05	A0A1Y6GF29	18.64	A0A1Y6GLF1	18.18	A0A7T8CFX0	16.51	A0A1Y6GPY4	22.02	A0A225U4T0	22.54	A0A225U9E0	19.33	A0A1Y6GNZ3	14.88	A0A6G9RU90	16.03	A0A855F1W7	9.5	A0A6G9RV49	14.5	A0A6P1XTQ2	18.35	A0A1Y6GTK6	19.37
A0A6S4YKR7	25.57	A0A9Q9MZD8	25.96	A0A6S4YVT8	24.04	A0A1Y6GNQ6	18.62	A0A855F477	18.08	A0A1Y6GPP7	16.42	A0A1Y6GM62	21.86	A0A9Q9JD83	22.52	A0A6S4Y3F6	19.33	A0A1Y6GCB2	14.83	A0A1Y6GST6	16.02	A0A9Q9N4Y2	9.5	A0A6G9RU90	14.5	A0A6S4YKR7	18.35	A0A7D6B9F7	19.37
A0A1Y6GP42	25.56	A0A1I9ZKZ9	25.87	A0A6P1XK75	23.96	A0A1Y6GDE4	18.59	A0A6S4YMK4	18.08	A0A1Y6GIH8	16.41	A0A9Q9N0E2	21.86	A0A1Y6GM87	22.41	A0A6S4Y0I4	19.26	A0A1Y6GF49	14.81	A0A1Y6GPL0	16.02	A0A6S5XGG6	9.48	A0A1Y6GQY6	14.43	A0A1Y6GEL3	18.18	A0A1Y6GS19	19.23
A0A7T8S875	25.51	A0A1Y6GHD1	25.84	A0A1Y6GGS7	23.87	A0A1Y6GMF0	18.59	A0A1Y6GMD5	18.05	A0A1Y6GSY8	16.36	A0A1Y6GK49	21.81	A0A1Y6GDW1	22.34	A0A9Q9JJZ7	19.21	A0A6S4YH65	14.8	A0A1Y6GQ08	15.95	A0A6S4XZ21	9.37	A0A9Q9JF95	14.43	A0A1Y6GN53	18.14	A0A1Y6GGC8	19.1
A0A1Y6GBQ1	25.51	A0A225U7X7	25.74	A0A1Y6GGA8	23.8	A0A4P1B364	18.59	A0A9Q9J8G9	18.05	A0A855F7Z1	16.26	A0A1Y6GUU3	21.81	A0A1Y6GKL4	22.32	A0A1Y6GJY5	19.21	A0A1Y6GIS7	14.75	A0A6S4Y7I6	15.9	A0A1Y6GQD7	9.28	A0A1Y6GSL7	14.29	A0A038CKA5	17.98	A0A1Y6GAX8	19.05
A0A9Q9JEG8	25.5	A0A1Y6GQY6	25.7	A0A855EYL9	23.8	A0A6P1XTQ2	18.56	A0A855ESI1	18	A0A6S5XGG6	16.25	A0A855F7Z1	21.8	A0A1Y6GF49	22.22	A0A1Y6GKL4	19.2	A0A6S4Y4B6	14.75	A0A1Y6GF14	15.85	A0A1Y6GM46	9.18	A0A855EU65	14.24	A0A1Y6GHD1	17.98	A0A225U653	18.93
A0A6S4YVU9	25.47	A0A9Q9JF95	25.7	A0A6S4XHC8	23.77	A0A6S4YKR7	18.56	A0A6S4XXA7	18	A0A855EVS0	16.18	A0A9Q9JJK8	21.71	A0A1Y6GBZ0	22.22	A0A1Y6GSI0	19.15	A0A225U1D4	14.67	A0A225TW35	15.62	A0A1Y6GPY4	9.17	A0A225U1Q6	14.24	A0A9Q9J9B8	17.84	A0A038CPG7	18.91
A0A1Y6GCW7	25.37	A0A1Y6GD62	25.62	A0A1Y6GDI1	23.72	A0A855F477	18.53	A0A1Y6GHD1	17.98	A0A1Y6GLN1	16.15	A0A1Y6GMW8	21.69	A0A6S4YHG8	21.94	A0A1Y6GNQ6	19.13	A0A1Y6GBB2	14.67	A0A1Y6GNZ3	15.57	A0A1Y6GDY0	9.15	A0A6S4Y5A7	14.21	A0A1Y6GP77	17.68	A0A038CSI1	18.89
A0A1Y6GQY6	25.33	A0A1Y6GNG5	25.6	A0A6P1XVP8	23.63	A0A6S4YMK4	18.53	A0A1Y6GM60	17.88	A0A225U653	16.12	A0A855ESI1	21.63	A0A1Y6GLL0	21.94	A0A1Y6GGC8	19.1	A0A225TV60	14.55	A0A6G7NB40	15.45	A0A1Y6GIN2	9.02	A0A855F120	14.21	A0A1Y6GTY5	17.57	A0A1Y6GPQ6	18.81
A0A9Q9JF95	25.33	A0A1Y6GDM3	25.51	A0A1Y6GL11	23.62	A0A1Y6GNL4	18.45	A0A1Y6GH18	17.87	A0A038CW17	16.1	A0A6S4XXA7	21.63	A0A1Y6GSY8	21.93	A0A038CP60	19.08	A0A1Y6GM89	14.55	A0A6S4Y6U2	15.45	A0A1Y6GTX3	8.83	A0A855F1U4	14.21	A0A6S4YVT8	17.53	A0A225U8E8	18.5
A0A1Y6GHJ9	25.3	A0A6S4YVU9	25.47	A0A6S4Y820	23.53	A0A7T8CFX0	18.38	A0A1Y6GIT2	17.86	A0A9Q9JFT0	16.07	A0A855F0B8	21.55	A0A1Y6GTK6	21.85	A0A6S4Y7I6	18.97	A0A1Y6GL27	14.49	A0A1Y6GMF0	15.38	A0A1Y6GN21	8.81	A0A9Q9N1Q7	14.21	A0A7T8CFX0	17.45	A0A1Y6GIE8	18.45
A0A6S4YH65	25.2	A0A6S4Y2I7	25.43	A0A1Y6GMS9	23.4	A0A9Q9N2H3	18.23	A0A6S4Y5A7	17.86	A0A6G9RV91	16.03	A0A1Y6GJ56	21.31	A0A1Y6GUU3	21.81	A0A038CSI1	18.89	A0A1Y6GPS1	14.38	A0A4P1B364	15.38	A0A1Y6GKK2	8.81	A0A6P1XN67	14.21	A0A225U6V7	17.39	A0A1Y6GNL4	18.45
A0A6S4Y4B6	25.18	A0A1Y6GHJ9	25.3	A0A1Y6GD62	23.15	A0A1Y6GRT5	18.23	A0A6S4Y8U1	17.82	A0A6G9RU95	16.03	A0A1Y6GQ90	21.31	A0A1Y6GK70	21.77	A0A1Y6GPQ6	18.81	A0A1Y6GJV5	14.36	A0A1Y6GJ44	15.38	A0A1Y6GTY5	8.79	A0A855EVL6	14.13	A0A1Y6GL27	17.39	A0A9Q9J9B8	18.44
A0A6P1XG39	25.13	A0A225U2N5	25.23	A0A1Y6GDP3	22.88	A0A1Y6GEL3	18.18	A0A225TVF5	17.82	A0A6G9RU30	16.03	A0A225TYK2	21.04	A0A9Q9JD02	21.77	A0A1Y6GPP2	18.78	A0A9Q9JEG8	14.31	A0A1Y6GNG5	15.36	A0A1Y6GIA9	8.77	A0A1Y6GKG1	14.12	A0A225U8E8	17.25	A0A9Q9JJK8	18.42
A0A855EU65	24.85	A0A9Q9JJK8	25	A0A225TYK2	22.7	A0A1Y6GLF1	18.18	A0A1Y6GBR8	17.57	A0A6G9RSC2	16.03	A0A6P1XIJ5	21.04	A0A9Q9N2H3	21.67	A0A855FE94	18.73	A0A1Y6GIT2	14.29	A0A1Y6GDM3	15.36	A0A1Y6GBQ5	8.65	A0A1Y6GSR4	14.12	A0A6P1XRD0	17.18	A0A6S4XCH2	18.36
A0A225U1Q6	24.85	A0A1Y6GJ56	25	A0A6P1XIJ5	22.7	A0A6S4Y8W2	18.11	A0A1Y6GDW3	17.54	A0A6G9RUA3	16.03	A0A6S4YHG8	20.8	A0A1Y6GRT5	21.67	A0A6P1XQV9	18.67	A0A1Y6GSL7	14.29	A0A038D0T0	15.29	A0A9Q9JCH4	8.65	A0A1Y6GLF6	14.11	A0A6S4XCH2	17.12	A0A1Y6GLF1	18.18
A0A1Y6GMC7	24.54	A0A9Q9JFT0	25	A0A1Y6GCL7	22.7	A0A9Q9JJJ3	18.11	A0A6P1XTQ2	17.53	A0A6G9RSG0	16.03	A0A1Y6GDW6	20.79	A0A1Y6GL27	21.61	A0A225UAY5	18.67	A0A1Y6GTX3	14.23	A0A6S4XID8	15.26	A0A038CK19	8.65	A0A6S4YHG8	14.1	A0A1Y6GDC7	16.96	A0A1Y6GTX3	18.02
A0A6S4YSG8	24.54	A0A7T8S875	24.9	A0A225TTU0	22.6	A0A1Y6GCW7	18.06	A0A6S4YKR7	17.53	A0A6G9RSZ9	16.03	A0A038CPE5	20.79	A0A1Y6GMH1	21.53	A0A6S4YHG8	18.66	A0A1Y6GQ67	14.23	A0A9Q9JJK8	15.13	A0A9Q9JG07	8.61	A0A1Y6GPQ3	14.08	A0A1Y6GQ94	16.89	A0A038CKA5	17.98
A0A1Y6GQ17	24.46	A0A1Y6GBQ1	24.9	A0A855FE94	22.58	A0A038CN20	17.99	A0A225U6V7	17.39	A0A6G9RUD3	16.03	A0A1Y6GIF9	20.78	A0A6S4YVT8	21.51	A0A225TU31	18.65	A0A1Y6GIA9	14.21	A0A9Q9JF03	15.09	A0A1Y6GQ60	8.61	A0A1Y6GN21	13.99	A0A855F785	16.89	A0A1Y6GHD1	17.98
A0A1Y6GHD7	24.43	A0A9Q9JE15	24.85	A0A1Y6GCX2	22.54	A0A1Y6GPR0	17.98	A0A1Y6GB34	17.33	A0A6G9RVN0	16.03	A0A225TW35	20.75	A0A1Y6GSL1	21.51	A0A1Y6GNL4	18.45	A0A9Q9JJK8	14.14	A0A1Y6GBB8	15.04	A0A225U8F2	8.58	A0A1Y6GCB2	13.98	A0A1Y6GN89	16.83	A0A1Y6GIA9	17.89
A0A1Y6GPP2	24.38	A0A225U2T3	24.66	A0A9Q9N4R6	22.54	A0A9Q9MS48	17.98	A0A1Y6GIF9	17.25	A0A6G9RSA0	16.03	A0A1Y6GP08	20.57	A0A1Y6GRR6	21.33	A0A7T8CFX0	18.38	A0A038CK19	14.12	A0A225U388	15.02	A0A1Y6GN53	8.56	A0A1Y6GDW6	13.86	A0A038CUE3	16.67	A0A1Y6GRC7	17.87
A0A1Y6GLL0	24.36	A0A9Q9N2H3	24.63	A0A1Y6GM87	22.41	A0A6S4YB67	17.98	A0A1Y6GMB1	17.22	A0A6G9RSP8	16.03	A0A1Y6GH18	20.53	A0A1Y6GJ56	21.31	A0A1Y6GM89	18.31	A0A1Y6GSR4	14.12	A0A855F0B8	15.01	A0A1Y6GN08	8.54	A0A1Y6GAQ4	13.86	A0A9Q9JG06	16.55	A0A1Y6GIT2	17.86
A0A9Q9JF03	24.11	A0A1Y6GRT5	24.63	A0A1Y6GDW1	22.34	A0A855F0B8	17.92	A0A1Y6GKG1	17.06	A0A6G9RV49	16.03	A0A225U8E8	20.5	A0A1Y6GM60	21.19	A0A1Y6GMF0	18.27	A0A1Y6GNQ6	14.09	A0A6S4YH65	14.8	A0A225U388	8.42	A0A1Y6GP08	13.71	A0A7D6B796	16.33	A0A1Y6GNY5	17.67
A0A1Y6GIS7	24.04	A0A1Y6GDW6	24.55	A0A1Y6GMC7	22.34	A0A1Y6GN46	17.86	A0A9Q9JF03	17.03	A0A6G9RU90	16.03	A0A9Q9JJ61	20.39	A0A7D6B9F7	21.13	A0A4P1B364	18.27	A0A1Y6GCW7	13.94	A0A9Q9JFT0	14.8	A0A1Y6GE99	8.35	A0A7T8CFX0	13.71	A0A855F8L8	16.33	A0A1Y6GTY5	17.57
A0A1Y6GBQ5	24.04	A0A1Y6GQ17	24.46	A0A6S4YSG8	22.34	A0A1Y6GCL7	17.84	A0A1Y6GMF0	16.99	A0A1Y6GJB2	16	A0A225U881	20.39	A0A1Y6GI49	20.97	A0A1Y6GEL3	18.18	A0A1Y6GMD5	13.91	A0A1Y6GIS7	14.75	A0A1Y6GF11	8.33	A0A855FE94	13.68	A0A9Q9JG37	16.29	A0A225TYK2	17.36
A0A9Q9JCH4	24.04	A0A6P1XPE8	24.4	A0A1Y6GBZ0	22.22	A0A1Y6GMK4	17.79	A0A4P1B364	16.99	A0A225U1D4	16	A0A9Q9JD83	20.36	A0A1Y6GQ67	20.95	A0A1Y6GMD5	18.05	A0A9Q9J8G9	13.91	A0A1Y6GBB2	14.67	A0A225U8E8	8.25	A0A1Y6GP42	13.61	A0A855F477	16.29	A0A6P1XIJ5	17.36
A0A6P1XK75	23.96	A0A855F5K9	24.4	A0A1Y6GF49	22.22	A0A855F9V8	17.79	A0A1Y6GDC7	16.96	A0A6S4YHG8	15.95	A0A6S4XCH2	20.35	A0A9Q9J9B8	20.84	A0A9Q9J8G9	18.05	A0A1Y6GDW6	13.86	A0A1Y6GQY6	14.62	A0A1Y6GM89	8.22	A0A1Y6GKL1	13.55	A0A6S4YMK4	16.29	A0A1Y6GKL1	17.29
A0A1Y6GGS7	23.87	A0A855F1W7	24.4	A0A1Y6GQG4	22.2	A0A1Y6GTY5	17.57	A0A855F151	16.89	A0A1Y6GQL3	15.94	A0A1Y6GF14	20.33	A0A038CPE5	20.79	A0A1Y6GQD7	18.04	A0A1Y6GAQ4	13.86	A0A9Q9JF95	14.62	A0A1Y6GB34	8.21	A0A9Q9JG06	13.51	A0A1Y6GQT6	16.27	A0A1Y6GDW3	17.23
A0A1Y6GIL9	23.79	A0A9Q9N4Y2	24.4	A0A1Y6GQY6	22.16	A0A855ESI1	17.56	A0A6S4Y570	16.83	A0A1Y6GF14	15.85	A0A1Y6GDW3	20.31	A0A1Y6GIF9	20.78	A0A225U8E8	18	A0A1Y6GUK9	13.85	A0A225TV60	14.55	A0A6S4XCH2	8.19	A0A1Y6GJ60	13.5	A0A1Y6GCX2	16.2	A0A1Y6HRA3	17.18
A0A1Y6GTX3	23.78	A0A7T8CFX0	24.3	A0A9Q9JF95	22.16	A0A6S4XXA7	17.56	A0A038CUE3	16.67	A0A6S4Y2I7	15.8	A0A9Q9JE15	20.12	A0A6S4Y7I6	20.77	A0A7D6B9F7	17.96	A0A1Y6GP08	13.71	A0A1Y6GDT9	14.53	A0A1Y6GM97	8.19	A0A038CPG7	13.45	A0A9Q9N4R6	16.2	A0A1Y6GDC7	16.96
A0A855F4Z9	23.56	A0A225U188	24.22	A0A225U388	21.98	A0A1Y6GIA9	17.54	A0A1Y6GNG5	16.57	A0A1Y6GDT9	15.79	A0A1Y6GCW7	20.11	A0A1Y6GQL3	20.77	A0A855F0B8	17.92	A0A6S4Y5A7	13.71	A0A1Y6GIY4	14.44	A0A855EZD4	8.18	A0A1Y6GLL0	13.39	A0A1Y6GM89	16.2	A0A1Y6GAQ4	16.85
A0A7D6BEY8	23.56	A0A1Y6GN53	24.18	A0A1Y6GTK6	21.85	A0A1Y6GL27	17.52	A0A6S4Y0I4	16.55	A0A225TVF5	15.72	A0A225U909	20.09	A0A1Y6GMF0	20.67	A0A1Y6GR42	17.91	A0A855F120	13.71	A0A9Q9JG37	14.29	A0A6S4XID8	8.17	A0A1Y6GN53	13.35	A0A1Y6GLN1	16.15	A0A1Y6GMK4	16.83
A0A2D1LW10	23.42	A0A1Y6GJU5	24.17	A0A1Y6GUU3	21.81	A0A1Y6GMW2	17.44	A0A9Q9JG06	16.55	A0A1Y6GI88	15.67	A0A1Y6GI49	20.06	A0A1Y6HRA3	20.66	A0A1Y6GM60	17.88	A0A1Y6GF11	13.64	A0A855F477	14.29	A0A1Y6GRR6	8.07	A0A855F1H6	13.35	A0A1Y6GDP3	16.1	A0A855F9V8	16.83
A0A1Y6GMS9	23.4	A0A1Y6GCF3	24.11	A0A1Y6GMW8	21.69	A0A1Y6GP31	17.39	A0A1Y6GSY8	16.36	A0A225TW35	15.62	A0A1Y6GTK6	20.05	A0A1Y6GKL1	20.56	A0A6S4XCH2	17.87	A0A1Y6GMK4	13.62	A0A6S4YMK4	14.29	A0A1Y6GP42	8.06	A0A225TW35	13.29	A0A1Y6GIF9	16.08	A0A1Y6GKV4	16.83
A0A1Y6GKG1	23.33	A0A1Y6GHD7	24.08	A0A855F2B7	21.68	A0A1Y6GDM3	17.39	A0A1Y6GNQ6	16.28	A0A1Y6GIL9	15.53	A0A1I9ZKN6	20	A0A1Y6GCW7	20.46	A0A1Y6GCG2	17.67	A0A855F9V8	13.62	A0A1Y6GSL7	14.29	A0A855F1H6	8.04	A0A1Y6GMH1	13.19	A0A855FE94	16.07	A0A6S4YH65	16.8
A0A855F2X3	23.3	A0A6S4XZ21	24.07	A0A1Y6GFE2	21.67	A0A225U6V7	17.39	A0A1Y6GCX2	16.2	A0A038D0T0	15.29	A0A6G7N0T9	20	A0A1Y6GJG9	20.44	A0A1Y6GCW7	17.49	A0A1Y6GSS1	13.58	A0A1Y6GR42	14.19	A0A9Q9JAB9	8.04	A0A1Y6GJG9	13.14	A0A1Y6GM70	16.07	A0A1I9ZKZ9	16.78
A0A225U8E8	23.25	A0A1Y6GBQ5	24.04	A0A1Y6GSL1	21.51	A0A855F120	17.36	A0A9Q9N4R6	16.2	A0A1Y6GJ16	15.25	A0A9Q9JFL3	19.81	A0A855F2B7	20.41	A0A1Y6GPY4	17.43	A0A6P1XHJ4	13.51	A0A1Y6GDW3	14.15	A0A1Y6GUI0	8.04	A0A225TTU0	13.01	A0A1Y6GDW6	16.04	A0A1Y6GB34	16.72
A0A7D6B9F7	23.24	A0A9Q9JCH4	24.04	A0A9Q9JF03	21.37	A0A1Y6GTK6	17.34	A0A1Y6GLN1	16.15	A0A9Q9MWU3	15.25	A0A225U0M7	19.81	A0A1Y6GF14	20.33	A0A9Q9J9B8	17.39	A0A1Y6GJ60	13.5	A0A1Y6GSR4	14.12	A0A6S4YVT8	7.97	A0A0M4KK73	12.97	A0A1Y6GIA9	15.96	A0A1Y6GHD7	16.7
A0A855F7M1	23.18	A0A1Y6GFS4	24.04	A0A9Q9MS48	21.35	A0A1Y6GKL1	17.29	A0A1Y6GCG2	15.88	A0A855F151	15.2	A0A1Y6GHL9	19.78	A0A1Y6GKG1	20.2	A0A225U6V7	17.39	A0A038CPG7	13.45	A0A1Y6GN21	13.99	A0A1Y6GQY6	7.91	A0A1Y6GQ17	12.95	A0A1Y6HRA3	15.9	A0A9Q9N2H3	16.5
A0A225U2S1	23.18	A0A038CK19	23.92	A0A6S4YB67	21.35	A0A225U8E8	17.25	A0A9Q9JFB0	15.8	A0A1Y6GM70	15.2	A0A1Y6GPP2	19.77	A0A9Q9JEG8	20.18	A0A855F2B7	17.35	A0A9Q9JFB0	13.44	A0A1Y6GAQ4	13.86	A0A9Q9JF95	7.91	A0A9Q9JG37	12.95	A0A1Y6GNY5	15.81	A0A1Y6GRT5	16.5
A0A6S4XCH2	23.08	A0A1Y6GN46	23.91	A0A1Y6GRR6	21.33	A0A1Y6GMB1	17.22	A0A1Y6GHB1	15.8	A0A9Q9JD83	15.14	A0A1Y6GB34	19.76	A0A855FE94	20.05	A0A1Y6GPQ3	17.29	A0A1Y6GHB1	13.44	A0A1Y6GBC5	13.77	A0A6S4Y8U1	7.9	A0A855F477	12.95	A0A225TVF5	15.72	A0A1Y6GDW6	16.44
A0A1Y6GQ90	22.95	A0A1Y6GGS7	23.87	A0A855F151	21.28	A0A6S4XCH2	17.12	A0A6S4Y2I7	15.8	A0A6S4YDZ8	15.14	A0A1Y6GKK2	19.73	A0A1Y6GK49	19.94	A0A1Y6GBR2	17.09	A0A225TVF5	13.42	A0A225U8E8	13.75	A0A1Y6GN82	7.89	A0A6S4YMK4	12.95	A0A1Y6GE36	15.69	A0A1Y6GHJ9	16.37
A0A9Q9JBX8	22.92	A0A855F4Z9	23.87	Q9EZ72	21.26	A0A1Y6GM21	17.11	A0A038CKA5	15.73	A0A6S4Y5A7	15.09	A0A9Q9N2H3	19.7	A0A855F785	19.93	A0A855EX38	17	A0A1Y6GBQ1	13.27	A0A1Y6GPQ3	13.73	A0A038CKA5	7.87	A0A1Y6GHD7	12.83	A0A9Q9JD83	15.68	A0A1Y6GG95	16.3
A0A1Y6GUK9	22.81	A0A7D6BEY8	23.87	A0A1Y6GM60	21.19	A0A1Y6GPQ3	17.11	A0A1Y6GTX3	15.68	A0A855F120	15.09	A0A1Y6GRT5	19.7	A0A1Y6GCB2	19.92	A0A1Y6GGN5	17	A0A7T8S875	13.27	A0A6S4XCH2	13.65	A0A1Y6GE49	7.87	A0A1Y6GJ16	12.71	A0A6S4YDZ8	15.68	A0A9Q9JE15	16.27
A0A1Y6GDW6	22.77	A0A1Y6GPY4	23.85	A0A1Y6GMB1	21.19	A0A1Y6GM70	17.06	A0A1Y6GTK6	15.54	A0A9Q9JNF0	15.09	A0A855F1W7	19.69	A0A225TYK2	19.87	A0A9Q9JFB0	16.98	A0A1Y6GDW3	13.23	A0A855FGY4	13.65	A0A1Y6GIF9	7.84	A0A9Q9MWU3	12.71	A0A1Y6GTK6	15.54	A0A1Y6GQG4	16.26
A0A1Y6GMF0	22.76	A0A1Y6GJ13	23.84	A0A1Y6GCG2	21.14	A0A1Y6GBR8	17.05	A0A6S4XID8	15.53	A0A6P1XL55	15.07	A0A9Q9N4Y2	19.69	A0A6P1XIJ5	19.87	A0A1Y6GHB1	16.98	A0A038CQL3	13.13	A0A9Q9JHG1	13.65	A0A6S4YKD7	7.82	A0A225TYK2	12.69	A0A855F4W4	15.54	A0A6S4Y0I4	16.22
A0A1Y6GFI0	22.68	A0A1Y6GGA8	23.8	A0A1Y6GBR8	20.93	A0A6S4Y127	17.05	A0A038CLR7	15.49	A0A1Y6GIA1	15.03	A0A9Q9J9B8	19.64	A0A9Q9JE15	19.82	A0A1Y6GDC7	16.96	A0A225TTU0	13.01	A0A6G7N631	13.65	A0A1Y6GNA5	7.82	A0A6P1XIJ5	12.69	A0A1Y6GCW7	15.54	A0A6S4YVT8	16.2
A0A225TTU0	22.6	A0A855EYL9	23.8	A0A1Y6GNG5	20.78	A0A9Q9JD46	17.05	A0A855F120	15.47	A0A6G7NB40	14.92	A0A855EVL6	19.57	A0A6S4YDZ8	19.82	A0A1Y6GJ35	16.88	A0A1Y6GG26	13	A0A1Y6GCB2	13.56	A0A1Y6GBJ9	7.81	A0A6P1XRD0	12.68	A0A6S4XID8	15.53	A0A1Y6GCX2	16.2
A0A1Y6GCX2	22.54	A0A1Y6GB34	23.71	A0A1Y6GN53	20.65	A0A1Y6GDC7	16.96	A0A855F4Z9	15.41	A0A6S4Y6U2	14.92	A0A1Y6GL27	19.5	A0A9Q9JFL3	19.81	A0A1Y6GK14	16.87	A0A6P1XVP8	13	A0A1Y6GHD7	13.53	A0A1Y6GIS5	7.78	A0A1Y6GBR8	12.66	A0A1Y6GBQ5	15.38	A0A9Q9N4R6	16.2
A0A9Q9N4R6	22.54	A0A9Q9JEG8	23.67	A0A1Y6GR42	20.61	A0A1Y6GQY6	16.95	A0A7D6BEY8	15.41	A0A1Y6GUK9	14.87	A0A6S4XZ21	19.42	A0A225U0M7	19.81	A0A1Y6GDM3	16.81	A0A0M4KK73	12.97	A0A9Q9MY11	13.52	A0A1Y6GIE8	7.74	A0A1Y6GPY4	12.61	A0A9Q9JCH4	15.38	A0A1Y6GQY6	16.2
A0A1Y6GL27	22.53	A0A1Y6GBR2	23.64	A0A1Y6GH18	20.53	A0A9Q9JF95	16.95	A0A1Y6GFK1	15.33	A0A9Q9JF03	14.86	A0A9Q9JFT0	19.39	A0A1Y6GB34	19.76	A0A6S4YH65	16.8	A0A225TU31	12.95	A0A1Y6GM70	13.47	A0A6S4Y7I6	7.69	A0A1Y6GTY5	12.55	A0A855F1W7	15.37	A0A9Q9JF95	16.2
A0A1Y6HRA3	22.49	A0A6S4YVT8	23.51	A0A1Y6GI88	20.28	A0A9Q9JCR0	16.89	A0A1Y6GPQ3	15.33	A0A6S4Y570	14.85	A0A7D6B9F7	19.37	A0A1Y6GK14	19.75	A0A1Y6GAT4	16.75	A0A6S4Y820	12.94	A0A1Y6GFQ2	13.46	A0A855ESI1	7.69	A0A855F4W4	12.5	A0A9Q9N4Y2	15.37	A0A1Y6GN25	16.19
A0A225TW35	22.38	A0A1Y6GIS7	23.5	A0A225U188	20.19	A0A855F785	16.89	A0A225U7X7	15.29	A0A1Y6GM78	14.79	A0A6S4Y127	19.35	A0A1Y6GPY4	19.72	A0A1Y6GB34	16.72	A0A6S4YVT8	12.75	A0A038CPG7	13.45	A0A6S4XXA7	7.69	A0A1Y6GUQ7	12.42	A0A6S4XZ21	15.16	A0A9Q9JA13	16.19
A0A1Y6GDW1	22.34	A0A855F2B7	23.47	A0A6S4Y4B6	20.14	A0A9Q9JEG8	16.88	A0A1Y6GDP3	15.25	A0A6S4Y4X9	14.77	A0A9Q9JD46	19.35	A0A1Y6GCG2	19.69	A0A9Q9JG06	16.55	A0A1Y6GJ16	12.71	A0A1Y6GL11	13.28	A0A9Q9JFT0	7.65	A0A225U0R2	12.37	A0A9Q9JNF0	15.09	A0A1Y6GCB2	16.1
A0A1Y6GBZ0	22.22	A0A6S4Y8W2	23.47	A0A1Y6GAQ4	20.11	A0A9Q9JF03	16.8	A0A9Q9JE15	15.09	A0A9Q9J8I1	14.77	A0A855EYR7	19.35	A0A855F0B8	19.61	A0A1Y6GBR8	16.54	A0A9Q9MWU3	12.71	A0A1Y6GIZ0	13.22	A0A7D6B796	7.65	A0A1Y6GSY8	12.27	A0A1Y6GN46	15.06	A0A1Y6GDM1	16.05
A0A855ESI1	22.21	A0A9Q9JJJ3	23.47	A0A1Y6GCF3	20.09	A0A1Y6GLL0	16.71	A0A9Q9JNF0	15.09	A0A1Y6GBB2	14.67	A0A6S4Y0I4	19.26	A0A855F151	19.59	A0A1Y6GHX7	16.48	A0A1Y6GDP3	12.71	A0A1Y6GGG7	13.19	A0A855F8L8	7.65	A0A1Y6GLU3	12.04	A0A1Y6GFE9	15.05	A0A1Y6GMF0	16.03
A0A6S4XXA7	22.21	A0A1Y6GMS9	23.4	A0A7D6B9F7	20.07	A0A9Q9JG06	16.55	A0A1Y6GFE9	15.05	A0A9Q9JJ61	14.56	A0A1Y6GS19	19.23	A0A1I9ZKZ9	19.58	A0A1Y6GKK2	16.48	A0A225TYK2	12.69	A0A1Y6GMH1	13.19	A0A1Y6GGG7	7.64	A0A2D1LW10	12.03	A0A1Y6GBB8	15.04	A0A4P1B364	16.03
A0A225U188	22.2	A0A1Y6GE36	23.4	A0A855ESI1	20.03	A0A9Q9JD83	16.4	A0A1Y6GBB8	15.04	A0A225U881	14.56	A0A9Q9JJZ7	19.21	A0A855EVL6	19.57	A0A1Y6GM04	16.41	A0A6P1XIJ5	12.69	A0A1Y6GQE5	13.18	A0A9Q9N2H3	7.64	A0A1Y6GUK9	12.02	A0A225U4T0	15.02	A0A6G9RV91	16.03
A0A1Y6GTY5	22.18	A0A1Y6GJV3	23.39	A0A6S4XXA7	20.03	A0A1Y6GDM1	16.39	A0A1Y6GND3	15	A0A225TV60	14.55	A0A1Y6GSI0	19.15	A0A1Y6GPQ3	19.43	A0A1Y6GL27	16.34	A0A9Q9JF03	12.69	A0A225TTU0	13.01	A0A1Y6GRT5	7.64	A0A1Y6GMB1	11.92	A0A6S4Y570	14.85	A0A6G9RU95	16.03
A0A1Y6GNV0	22.17	A0A6S4Y5Q5	23.39	A0A855F4Z9	19.94	A0A1Y6GHJ9	16.37	A0A225U8E8	15	A0A9Q9J9B8	14.54	A0A1Y6GGC8	19.1	A0A225U388	19.41	A0A9Q9JF03	16.23	A0A6P1XRD0	12.68	A0A0M4KK73	12.97	A0A1Y6GBB8	7.52	A0A1Y6GG17	11.88	A0A6S4Y5A7	14.84	A0A6G9RU30	16.03
A0A1Y6GCF3	22.1	A0A1Y6GDW3	23.38	A0A7D6BEY8	19.94	A0A1Y6GRC7	16.3	A0A1Y6GFS4	14.98	A0A1Y6GPY4	14.45	A0A1Y6GIA9	18.95	A0A9Q9JFT0	19.39	A0A1Y6GLN1	16.15	A0A6S4Y570	12.67	A0A1Y6GK49	12.93	A0A1Y6GPP7	7.46	A0A6G7NDD7	11.88	A0A6S4YH65	14.8	A0A6G9RSC2	16.03
A0A1Y6GKT0	22.07	A0A1Y6GTK6	23.2	A0A1Y6GJU5	19.91	A0A1Y6GPY4	16.28	A0A6S4XCH2	14.89	A0A855F1W7	14.44	A0A038CSI1	18.89	A0A225U8E8	19.25	A0A1Y6GI49	16.11	A0A038CUK5	12.64	A0A1Y6GN06	12.86	A0A6S4YDH6	7.45	A0A6S4XCW3	11.8	A0A6S4Y4B6	14.75	A0A6G9RUA3	16.03
A0A9Q9JLD2	21.98	A0A1Y6GMF0	23.08	A0A1Y6GM70	19.9	A0A1Y6GCX2	16.2	A0A6G7N0T9	14.83	A0A9Q9N4Y2	14.44	A0A9Q9JF03	18.86	A0A9Q9JJZ7	19.21	A0A1Y6GM70	16.07	A0A1Y6GPY4	12.61	A0A6P1XJF0	12.84	A0A1Y6GQC7	7.45	A0A9Q9JD83	11.71	A0A1Y6GBB2	14.67	A0A6G9RSG0	16.03
A0A1Y6GN82	21.93	A0A855F785	22.97	A0A038CK19	19.88	A0A9Q9N4R6	16.2	A0A1Y6GIS7	14.75	A0A1Y6GPP2	14.33	A0A1Y6GPQ6	18.81	A0A9Q9JF03	19.2	A0A6G9RV91	16.03	A0A1Y6GM21	12.5	A0A6S4Y2I7	12.84	A0A1Y6GJG9	7.3	A0A6S4YDZ8	11.71	A0A1Y6GTX3	14.59	A0A6G9RSZ9	16.03
A0A1Y6GTK6	21.85	A0A225TYK2	22.7	A0A1Y6GKL1	19.86	A0A225U653	16.12	A0A9Q9JFS2	14.71	A0A9Q9JG37	14.29	A0A1Y6GQ17	18.71	A0A1Y6GSI0	19.15	A0A6G9RU95	16.03	A0A6S5XGG6	12.42	A0A225U782	12.84	A0A855F120	7.3	A0A1Y6GMS9	11.7	A0A225TV60	14.55	A0A6G9RUD3	16.03
A0A855F1Z6	21.82	A0A6P1XIJ5	22.7	A0A9Q9JE15	19.82	A0A1Y6GI49	16.11	A0A855F661	14.71	A0A855F477	14.29	A0A6P1XQV9	18.67	A0A6S4Y5A7	19.12	A0A6G9RU30	16.03	A0A1Y6GN46	12.42	A0A6P1XJ51	12.84	A0A9Q9MS48	7.3	A0A6S4YH65	11.6	A0A1Y6GNZ3	14.53	A0A6G9RVN0	16.03
A0A9Q9JJK3	21.82	A0A225TTU0	22.6	A0A9Q9JFL3	19.81	A0A855F1W7	15.98	A0A6S4Y4X3	14.71	A0A6S4YMK4	14.29	A0A225UAY5	18.67	A0A855F120	19.12	A0A6G9RSC2	16.03	A0A1Y6GUQ7	12.42	Q9EZ72	12.6	A0A6S4YB67	7.3	A0A1Y6GJ44	11.54	A0A1Y6GKL1	14.49	A0A6G9RSA0	16.03
A0A1Y6GUU3	21.81	A0A1Y6GPP2	22.57	A0A225U0M7	19.81	A0A9Q9N4Y2	15.98	A0A9Q9JJZ7	14.69	A0A1Y6GSL7	14.29	A0A9Q9MY11	18.65	A0A6S4XCH2	19.11	A0A6G9RUA3	16.03	A0A225U0R2	12.37	A0A9Q9JK04	12.5	A0A225U7Y4	7.3	A0A1Y6GAT4	11.52	A0A1Y6GPY4	14.45	A0A6G9RSP8	16.03
A0A6S4Y2I7	21.73	A0A1Y6GHE6	22.38	A0A6S4Y3E5	19.8	A0A6S4YHG8	15.95	A0A1Y6GL27	14.62	A0A6S4XZ21	14.24	A0A1Y6GDC2	18.62	A0A1Y6GGC8	19.1	A0A6G9RSG0	16.03	Q9RAW1	12.35	A0A1Y6GM21	12.5	A0A855F0B8	7.26	A0A1Y6GQ67	11.46	A0A1Y6GSL7	14.29	A0A6G9RV49	16.03
A0A9Q9JJK8	21.71	A0A1Y6GDW1	22.34	A0A1Y6GIY4	19.79	A0A1Y6GQG4	15.91	A0A225TV60	14.55	A0A1Y6GM62	14.21	A0A1Y6GNL4	18.45	A0A1Y6GAX8	19.05	A0A6G9RSZ9	16.03	Q9RGF9	12.35	A0A855F785	12.5	A0A1Y6GM21	7.24	A0A4P1AQX3	11.33	A0A9Q9JF03	14.29	A0A6G9RU90	16.03
A0A1Y6GMW8	21.69	A0A6S4XID8	22.34	A0A1Y6GPP2	19.77	A0A1Y6GL11	15.87	A0A038CLE4	14.53	A0A9Q9N0E2	14.21	A0A1Y6GQU4	18.45	A0A038CSI1	18.89	A0A6G9RUD3	16.03	Q9RGF7	12.35	A0A2Z0N1N7	12.43	A0A9Q9JG37	7.14	A0A1Y6GIY4	11.23	A0A1Y6GMF0	14.26	A0A1Y6GM70	15.95
A0A6S4YVT8	21.65	A0A1Y6GJY2	22.25	A0A1Y6GB34	19.76	A0A6S4XZ21	15.77	A0A855F1H6	14.44	A0A1Y6GDP3	14.19	A0A1Y6GIE8	18.45	A0A1Y6GND3	18.89	A0A6G9RVN0	16.03	Q9R337	12.35	A0A1Y6GUQ7	12.42	A0A855F477	7.14	A0A9Q9MY11	11.19	A0A4P1B364	14.26	A0A1Y6GCW7	15.89
A0A855FE94	21.65	A0A6P1XG39	22.25	A0A1Y6GL27	19.76	A0A038CKA5	15.73	A0A1Y6GDQ9	14.33	A0A1Y6GSR4	14.12	A0A1Y6GJ24	18.42	A0A1Y6GPQ6	18.81	A0A6G9RSA0	16.03	Q9ZAV4	12.35	A0A1Y6GNE5	12.42	A0A6S4YMK4	7.14	Q9RAW1	11.18	A0A855EU65	14.24	A0A1Y6GK49	15.89
A0A1Y6GSL1	21.51	A0A1Y6GBZ0	22.22	A0A9Q9N2H3	19.7	A0A225TVF5	15.72	A0A1Y6GSL7	14.29	A0A1Y6GDI1	14.1	A0A1Y6GJM4	18.25	A0A1Y6GQ17	18.71	A0A6G9RSP8	16.03	A0A1Y6GM41	12.28	A0A225U0R2	12.37	A0A855EX38	7.11	Q9RGF9	11.18	A0A225U1Q6	14.24	A0A1Y6GI88	15.67
A0A1Y6GEQ0	21.5	A0A855FE94	22.05	A0A1Y6GRT5	19.7	A0A9Q9JFB0	15.57	A0A855EX38	14.23	A0A1Y6GDW6	14.06	A0A6S4Y175	18.24	A0A6P1XQV9	18.67	A0A6G9RV49	16.03	Q9RGG0	12.21	A0A855F1W7	12.36	A0A1Y6GGN5	7.11	Q9RGF7	11.18	A0A855EX38	14.23	A0A9Q9JFB0	15.57
A0A855F2B7	21.43	A0A9Q9JLD2	21.98	A0A1Y6GHD7	19.68	A0A1Y6GHB1	15.57	A0A1Y6GGN5	14.23	A0A1Y6GN21	13.99	A0A1Y6GUK9	18.13	A0A225UAY5	18.67	A0A6G9RU90	16.03	A0A1Y6GQY6	12.1	A0A9Q9N4Y2	12.36	A0A855F4W4	7.09	Q9R337	11.18	A0A1Y6GGN5	14.23	A0A1Y6GHB1	15.57
A0A225TYK2	21.37	A0A1Y6GLS5	21.98	A0A1Y6GQ90	19.67	A0A855F4W4	15.54	A0A1Y6GIA9	14.21	A0A1Y6GHT6	13.88	A0A1Y6GQD7	18.04	A0A1Y6GRJ2	18.66	A0A1Y6GIA9	15.96	A0A9Q9JF95	12.1	Q9RAW1	12.35	A0A1Y6GIP2	7.03	Q9ZAV4	11.18	A0A1Y6GBR8	14.21	A0A6S4XID8	15.53
A0A6P1XIJ5	21.37	A0A1Y6GN74	21.97	A0A855F1W7	19.61	A0A6S4XID8	15.53	A0A855EVL6	14.13	A0A1Y6GAQ4	13.86	A0A9Q9MS48	17.98	A0A855F3A7	18.66	A0A1Y6GFE2	15.93	A0A1Y6GE99	12.08	Q9RGF9	12.35	A0A1Y6GLL0	7.02	A0A1Y6GL11	11.07	A0A855EUQ5	14.16	A0A1Y6GJ35	15.41
A0A1Y6GRR6	21.33	A0A1Y6GM62	21.86	A0A9Q9N4Y2	19.61	A0A1Y6GDC2	15.51	A0A1Y6GJ35	14.13	A0A225U7S2	13.83	A0A6S4YB67	17.98	A0A1Y6GNL4	18.45	A0A1Y6GK49	15.89	A0A2D1LW10	12.03	Q9RGF7	12.35	A0A225U653	7.01	Q9RGG0	11.05	A0A1Y6GSR4	14.12	A0A1Y6GSS9	15.31
A0A1Y6GJ56	21.31	A0A9Q9N0E2	21.86	A0A855EVL6	19.57	A0A1Y6GN25	15.4	A0A1Y6GSR4	14.12	A0A1Y6GP08	13.71	A0A1Y6GMP0	17.91	A0A1Y6GHD7	18.45	A0A1Y6GL11	15.87	A0A9Q9MUD0	11.96	Q9R337	12.35	A0A1Y6GL11	7.01	A0A1Y6GGS7	10.97	A0A9Q9N2H3	14.04	A0A1Y6GP42	15.28
A0A855F151	21.28	A0A4P1AQX3	21.84	A0A9Q9JFT0	19.39	A0A9Q9JA13	15.4	A0A1Y6GHD7	14.06	A0A1Y6GL27	13.7	A0A1Y6GLL0	17.86	A0A038CK19	18.44	A0A6P1XJF0	15.8	A0A1Y6GPQ3	11.94	Q9ZAV4	12.35	A0A1Y6GPX4	6.82	A0A1Y6GBA9	10.91	A0A1Y6GRT5	14.04	A0A1Y6GUK9	15.27
A0A9Q9JD83	21.26	A0A1Y6GUU3	21.81	A0A6S4Y127	19.35	A0A1Y6GN53	15.37	A0A1Y6GUK9	14.05	A0A855FGY4	13.65	A0A1Y6GM87	17.84	A0A225TW35	18.41	A0A6S4Y2I7	15.8	A0A1Y6GG17	11.88	A0A1Y6GKN2	12.28	A0A1Y6GKL1	6.78	A0A1Y6GCW7	10.86	A0A855F2B7	14.03	A0A1Y6GDY0	15.24
A0A1Y6GM60	21.19	A0A1Y6GCZ3	21.8	A0A9Q9JD46	19.35	A0A1Y6GJY5	15.27	A0A855F2B7	14.03	A0A9Q9JHG1	13.65	A0A6S4XFR5	17.83	A0A9Q9JFB0	18.4	A0A225TVF5	15.72	A0A1Y6GUY6	11.86	A0A1Y6GIN6	12.23	A0A225U782	6.77	A0A9Q9JJK8	10.86	A0A1Y6GQY6	13.87	A0A6S4XFR5	15.22
A0A6S4Y5A7	21.01	A0A9Q9MUD0	21.74	A0A6S4XZ21	19.35	A0A1Y6GHQ8	15.19	A0A225TW35	13.99	A0A6G7N631	13.65	A0A225U446	17.79	A0A1Y6GHB1	18.4	A0A1Y6GBA6	15.66	A0A1Y6GCG2	11.74	Q9RGG0	12.21	A0A6P1XJ51	6.77	A0A1Y6GCU5	10.86	A0A9Q9JF95	13.87	A0A1Y6GCG2	15.21
A0A6P1XRD7	20.98	A0A1Y6GMW8	21.69	A0A855EYR7	19.35	A0A9Q9JJK8	15.13	A0A1Y6GN21	13.99	A0A1Y6GKL1	13.55	A0A6S4Y5A7	17.74	A0A7T8CFX0	18.38	A0A225TW35	15.62	A0A9Q9JFT0	11.73	A0A6S4XZ21	12.19	A0A1Y6GPY8	6.76	A0A9Q9N2H3	10.84	A0A1Y6GAQ4	13.86	A0A225U446	15.18
A0A855FB16	20.98	A0A225U0R2	21.65	A0A6P1XPE8	19.28	A0A6P1XK75	15.09	A0A1Y6GQ65	13.97	A0A9Q9MY11	13.52	A0A855F120	17.74	A0A6S4Y175	18.24	A0A1Y6GG95	15.56	A0A1Y6GMS9	11.7	A0A1Y6GVP7	12.16	A0A1Y6GE63	6.75	A0A1Y6GRT5	10.84	A0A1Y6GP08	13.71	A0A1Y6GPQ3	15.15
A0A1Y6GMP0	20.9	A0A1Y6GQT6	21.46	A0A855F5K9	19.28	A0A9Q9JE15	15.09	A0A038CN20	13.81	A0A225U8E8	13.5	A0A6S4YDZ8	17.66	A0A1Y6GLF1	18.18	A0A1Y6GTK6	15.54	A0A1Y6GHD7	11.6	A0A855EZU1	12.16	A0A1Y6GQ08	6.75	A0A1Y6GSL1	10.75	A0A1Y6GE99	13.68	A0A9Q9JNF0	15.09
A0A038CPE5	20.79	A0A9Q9JD83	21.44	A0A9Q9JJZ7	19.21	A0A1Y6GQT6	15.09	A0A1Y6GP08	13.71	A0A1Y6GQY6	13.5	A0A6S4Y4B6	17.63	A0A1Y6GKV4	18.12	A0A855F4W4	15.54	A0A038CP60	11.56	A0A6P1XK75	12.13	A0A1Y6GBQ1	6.73	A0A225U782	10.74	A0A1Y6GRS7	13.66	A0A1Y6GFE9	15.05
A0A1Y6GIF9	20.78	A0A1Y6GP42	21.39	A0A1Y6GSI0	19.15	A0A9Q9JNF0	15.09	A0A1Y6GFE2	13.52	A0A9Q9JF95	13.5	A0A1Y6GTY5	17.57	A0A4P1B364	18.11	A0A1Y6GIL9	15.53	A0A1Y6GJ44	11.54	A0A9Q9JE15	12.13	A0A7T8S875	6.73	A0A6P1XJ51	10.74	A0A6P1XQV8	13.66	A0A1Y6GBB8	15.04
A0A1Y6GNG5	20.78	A0A9Q9MS48	21.35	A0A6S4Y8W2	19.13	A0A225U2J9	15.06	A0A1Y6GK49	13.4	A0A6S4XCH2	13.4	A0A225U6V7	17.39	A0A1Y6GS19	17.95	A0A6S4XID8	15.53	A0A1Y6GLS5	11.54	A0A1Y6GRR6	12.1	A0A225TYK2	6.68	A0A855EUQ5	10.74	A0A855FGY4	13.65	A0A9Q9JFT0	14.8
A0A1Y6GGE0	20.74	A0A6S4YB67	21.35	A0A9Q9JJJ3	19.13	A0A7T8S9G7	15.06	A0A1Y6GHZ4	13.4	A0A1Y6GM89	13.38	A0A1Y6GBQ5	17.31	A0A1Y6GQY6	17.88	A0A1Y6GNG5	15.36	A0A1Y6GAT4	11.52	A0A6S4YVT8	12.08	A0A6P1XIJ5	6.68	A0A1Y6GIT2	10.71	A0A9Q9JHG1	13.65	A0A1Y6GEW2	14.77
A0A1Y6GN53	20.65	A0A1Y6GRR6	21.33	A0A1Y6GGC8	19.1	A0A1Y6GFE9	15.05	A0A1Y6GI49	13.37	A0A6S4Y7I6	13.33	A0A9Q9JCH4	17.31	A0A9Q9JF95	17.88	A0A855EUQ5	15.33	A0A855EUQ5	11.52	A0A1Y6GE99	12.08	A0A1Y6GMF0	6.57	A0A1Y6GQL3	10.63	A0A6G7N631	13.65	A0A1Y6GDI1	14.74
A0A7T8CFX0	20.56	A0A1Y6GDY2	21.29	A0A1Y6GAX8	19.05	A0A1Y6GBB8	15.04	A0A1Y6GI88	13.36	A0A1Y6GQG4	13.29	A0A1Y6GKL1	17.29	A0A6S4Y8W2	17.86	A0A1Y6GSS9	15.31	A0A855F1H6	11.52	A0A855FE94	12.08	A0A4P1B364	6.57	A0A1Y6GM60	10.6	A0A6S4Y2I7	13.58	A0A855FE94	14.74
A0A1Y6GH18	20.53	A0A1Y6GK99	21.2	A0A1Y6GNZ3	19.03	A0A1Y6GF35	15.02	A0A6S4YKD7	13.27	A0A1Y6GGG7	13.19	A0A855F1H6	17.18	A0A9Q9JJJ3	17.86	A0A1Y6GUK9	15.27	A0A9Q9JHS0	11.52	A0A9Q9JBX8	11.98	A0A1Y6GEQ0	6.54	A0A1Y6GK49	10.59	A0A1Y6GK14	13.58	A0A1Y6GHY0	14.72
A0A1Y6GBR8	20.41	A0A7D6B796	21.17	A0A038CSI1	18.89	A0A1Y6GKK2	14.94	A0A1Y6GNA5	13.27	A0A1Y6GPQ3	13.19	A0A1Y6GBR8	17.05	A0A855F1W7	17.68	A0A1Y6GRR6	15.27	A0A1Y6GFS4	11.5	A0A1Y6GHY0	11.92	A0A855EVL6	6.52	A0A1Y6GMU0	10.58	A0A1Y6GK49	13.55	A0A9Q9JJZ7	14.69
A0A1Y6GF29	20.34	A0A855F8L8	21.17	A0A1Y6GG95	18.89	A0A1Y6GKG1	14.9	A0A1Y6GM70	13.23	A0A1Y6GMH1	13.19	A0A1Y6GQY6	17.04	A0A9Q9N4Y2	17.68	A0A1Y6GMW2	15.23	A0A855F785	11.49	A0A1Y6GG17	11.88	A0A9Q9MUD0	6.52	A0A9Q9MZD8	10.58	A0A1Y6GDQ9	13.4	A0A1Y6GBB2	14.67
A0A1Y6GDW3	20.31	A0A1Y6GBR8	20.93	A0A1Y6GQT6	18.87	A0A6S4Y570	14.85	A0A225U188	13.2	A0A1Y6GAT6	13.17	A0A9Q9JF95	17.04	A0A1Y6GTY5	17.57	A0A1Y6GE99	15.1	A0A1Y6GG74	11.39	A0A1Y6GFI0	11.86	A0A855FE94	6.51	A0A6S4Y701	10.55	A0A1Y6GI49	13.37	A0A1Y6GNZ3	14.53
A0A855F1W7	20.31	A0A1Y6GHQ8	20.89	A0A1Y6GPQ6	18.81	A0A9Q9JFT0	14.8	A0A1Y6GMH1	13.19	A0A1Y6GJ24	13.16	A0A1Y6GDC7	16.96	A0A1Y6GIN6	17.45	A0A6P1XK75	15.09	A0A1Y6GP42	11.39	A0A7T8CFX0	11.84	A0A1Y6GQL0	6.51	A0A1Y6GST6	10.5	A0A1Y6GGG7	13.19	A0A855F1H6	14.44
A0A9Q9N4Y2	20.31	A0A1Y6GMC7	20.88	A0A1Y6GBJ9	18.75	A0A6S4XFR5	14.78	A0A1Y6GCF3	13.14	A0A4P1AQX3	13.14	A0A855F785	16.89	A0A6S4XZ21	17.44	A0A9Q9JE15	15.09	A0A1Y6GFK1	11.33	A0A1Y6GC60	11.83	A0A855EU65	6.36	A0A6G7NB40	10.47	A0A225TTU0	13.01	A0A1Y6GSL7	14.29
A0A9Q9MY11	20.28	A0A6S4YSG8	20.88	A0A6P1XQV9	18.67	A0A1Y6GQE0	14.77	A0A1Y6GKL1	13.08	A0A1Y6GB34	13.07	A0A1Y6GK14	16.87	A0A1Y6GP31	17.39	A0A9Q9JNF0	15.09	A0A6S4YVU9	11.32	A0A1Y6GMS9	11.7	A0A225U1Q6	6.36	A0A6S4Y6U2	10.47	A0A6S4Y1W6	13	A0A6S4YDH6	14.29
A0A855F785	20.27	A0A855ESI1	20.75	A0A225UAY5	18.67	A0A6S4Y4B6	14.75	A0A1Y6GQE0	13.08	A0A225TTU0	13.01	A0A225U2J9	16.85	A0A225U6V7	17.39	A0A1Y6GQT6	15.09	A0A038CN20	11.3	A0A1Y6GN46	11.65	A0A1Y6GDM1	6.35	A0A855F2B7	10.46	A0A9Q9JL99	13	A0A1Y6GQC7	14.29
A0A225U4T0	20.19	A0A6S4XXA7	20.75	A0A1Y6GNL4	18.45	A0A225U446	14.75	A0A1Y6GN25	13.05	A0A0M4KK73	12.97	A0A7T8S9G7	16.85	A0A6S4Y127	17.05	A0A1Y6GIN6	15.05	A0A855FE94	11.29	A0A1Y6GDI1	11.54	A0A1Y6GGA8	6.33	A0A1Y6GN25	10.44	A0A855EYS0	13	A0A855EUQ5	14.26
A0A4P1B364	20.19	A0A1Y6GKT0	20.73	A0A1Y6GLL0	18.24	A0A9Q9JJZ7	14.69	A0A855F6A3	13.05	A0A1Y6GDC2	12.89	A0A6S4YH65	16.8	A0A9Q9JD46	17.05	A0A1Y6GFE9	15.05	A0A225U4T0	11.27	A0A1Y6GDW6	11.49	A0A855EYL9	6.33	A0A9Q9JA13	10.44	A0A0M4KK73	12.97	A0A855EX38	14.23
A0A1Y6GMH1	20.14	A0A1Y6GQL0	20.71	A0A1Y6GE36	18.09	A0A1Y6GBB2	14.67	A0A225TTU0	13.01	A0A038CPE5	12.87	A0A1Y6GAT4	16.75	A0A1Y6GPX4	17.05	A0A1Y6GBB8	15.04	A0A1Y6GQ08	11.04	A0A1Y6GQ67	11.46	A0A1Y6GL27	6.32	A0A855F6A3	10.44	A0A1Y6GAA8	12.87	A0A1Y6GGN5	14.23
A0A225U909	20.09	A0A6S4Y5A7	20.63	A0A225TVF5	18.03	A0A1Y6GSG7	14.66	A0A0M4KK73	12.97	A0A1Y6GAA8	12.87	A0A6P1XVP8	16.69	A0A855EX38	17	A0A225U4T0	15.02	A0A1Y6GM70	11	A0A1Y6GG74	11.39	A0A038CZ42	6.25	A0A1Y6GCG2	10.4	A0A1Y6GN06	12.86	A0A1Y6GBR8	14.21
A0A6S4XZ21	20.03	A0A1Y6GKL1	20.56	A0A855EUQ5	17.97	A0A6S4YVT8	14.61	A0A1Y6GBZ0	12.96	A0A1Y6GN06	12.86	A0A6P1XRD0	16.62	A0A1Y6GGN5	17	A0A225U388	15.02	A0A1Y6GGS7	10.97	A0A225TVF5	11.32	A0A1Y6GMK4	6.25	A0A6P1XVP8	10.34	A0A1Y6GMK4	12.82	A0A1Y6GSJ8	14.2
A0A6G7NDD7	20	A0A4P1B364	20.51	A0A225U2T3	17.81	A0A9Q9J9B8	14.54	A0A855F4W4	12.84	A0A855F4W4	12.84	A0A6S4Y820	16.62	A0A1Y6GDC2	16.95	A0A1Y6GFS4	14.98	A0A1Y6GBA9	10.91	A0A225U4T0	11.27	A0A855F9V8	6.25	A0A6S4Y820	10.29	A0A855F9V8	12.82	A0A1Y6GC60	14.2
A0A6P1XL55	19.96	A0A1Y6GAA8	20.46	A0A1Y6HRA3	17.73	A0A1Y6GDT9	14.53	A0A225U2J9	12.81	A0A225U388	12.82	A0A9Q9JG06	16.55	A0A855EUQ5	16.89	A0A1Y6GFQ2	14.98	A0A1Y6GSL1	10.75	A0A038CQL3	11.22	A0A1Y6GSL7	6.25	A0A855F1W7	10.27	A0A1Y6GN25	12.79	A0A855F151	14.19
A0A1Y6GCB2	19.92	A0A855F2X3	20.42	A0A9Q9JHS0	17.73	A0A1Y6GNZ3	14.53	A0A7T8S9G7	12.81	A0A1Y6GLU3	12.65	A0A1Y6GLS5	16.48	A0A9Q9MS48	16.85	A0A1Y6GKL1	14.95	A0A855EZ43	10.72	A0A1Y6GM97	11.21	A0A1Y6GUY6	6.21	A0A9Q9N4Y2	10.27	A0A9Q9JA13	12.79	A0A1Y6GDT9	14.11
A0A1Y6GJU5	19.91	A0A1Y6GN25	20.37	A0A9Q9JFS2	17.72	A0A6G9RV91	14.5	A0A225U6P9	12.8	Q9EZ72	12.6	A0A9Q9JAB9	16.4	A0A6S4YB67	16.85	A0A6G7NB40	14.92	A0A6S4Y3K7	10.72	A0A1Y6GUU3	11.17	A0A1Y6GHT0	6.2	A0A1Y6GIN6	10.24	A0A855F6A3	12.79	A0A1Y6GN21	13.99
A0A6S4XCW3	19.88	A0A1Y6GQE0	20.34	A0A855F661	17.72	A0A6G9RU95	14.5	A0A855EUQ5	12.79	A0A855F0B8	12.59	A0A1Y6GUI0	16.4	A0A1Y6GMK4	16.83	A0A6S4Y6U2	14.92	A0A1Y6GDM1	10.7	A0A6S4Y9D8	11.11	A0A6S4Y175	6.08	A0A1Y6GDW3	10.15	A0A1Y6GLI9	12.72	A0A1Y6GF14	13.82
A0A9Q9JE15	19.82	A0A1Y6GI88	20.28	A0A6S4Y4X3	17.72	A0A6G9RU30	14.5	A0A1Y6GQ90	12.79	A0A1Y6GTY5	12.55	A0A1Y6GDM1	16.39	A0A855F9V8	16.83	A0A1Y6GKG1	14.9	A0A1Y6GCV6	10.67	A0A1Y6GS11	11.11	A0A1Y6GN46	6.06	A0A6S4XZ21	10.13	Q9EZ72	12.6	A0A1Y6GBC5	13.77
A0A1Y6GD62	19.75	A0A1Y6GDQ9	20.25	A0A1Y6GTY5	17.57	A0A6G9RSC2	14.5	A0A1Y6GNY5	12.79	A0A1Y6GHJ9	12.5	A0A855F1Z6	16.36	A0A6S4YH65	16.8	A0A6S4Y570	14.85	A0A1Y6GM60	10.6	A0A1Y6GJ13	11.03	A0A9Q9JER7	6	A0A1Y6GQH2	10.13	A0A1Y6GFS4	12.54	A0A1Y6GP08	13.71
A0A1Y6GK14	19.75	A0A1Y6GKG1	20.2	A0A1Y6GHT1	17.54	A0A6G9RUA3	14.5	A0A1Y6GGA0	12.79	A0A1Y6GDQ9	12.46	A0A9Q9JJK3	16.36	A0A225U188	16.77	A0A855F1W7	14.83	A0A1Y6GMU0	10.58	A0A225TYK2	11.02	A0A1Y6GLZ4	6	A0A855FH40	10.13	A0A855F151	12.5	A0A1Y6GL27	13.7
A0A9Q9N2H3	19.7	A0A225U388	20.15	A0A9Q9JE41	17.54	A0A6G9RSG0	14.5	A0A9Q9JH51	12.79	A0A1Y6GKK2	12.45	A0A1Y6GG95	16.3	A0A1Y6GCF3	16.69	A0A9Q9N4Y2	14.83	A0A9Q9MZD8	10.58	A0A6P1XIJ5	11.02	A0A4P1AS07	6	A0A1Y6GM78	10.12	A0A1Y6GPX4	12.5	A0A1Y6GE99	13.68
A0A1Y6GRT5	19.7	A0A1Y6GMH1	20.14	A0A225U909	17.47	A0A6G9RSZ9	14.5	A0A6P1XRD0	12.68	A0A1Y6GUQ7	12.42	A0A1Y6GQT6	16.04	A0A1Y6GKN2	16.67	A0A6S4Y8W2	14.8	A0A6S4Y701	10.55	A0A1Y6GGS7	10.97	A0A1Y6GRC7	5.96	A0A1Y6GPR0	10.11	A0A855F120	12.45	A0A855FGY4	13.65
A0A225U6V7	19.57	A0A225TVF5	20.13	A0A1Y6GAV3	17.46	A0A6G9RUD3	14.5	A0A1Y6GJY2	12.64	A0A225U0R2	12.37	A0A4P1AQX3	15.93	A0A1Y6GF11	16.67	A0A9Q9JJJ3	14.8	A0A1Y6GST6	10.5	A0A7D6B796	10.97	A0A1Y6GJ16	5.93	A0A1Y6GFX4	10.09	A0A1Y6GUQ7	12.42	A0A9Q9JHG1	13.65
A0A1Y6GFS4	19.51	A0A9Q9JFS2	20.12	A0A855F0W6	17.46	A0A6G9RVN0	14.5	A0A1Y6GMP0	12.58	A0A1Y6GKG1	12.35	A0A6P1XJF0	15.8	A0A6P1XRD0	16.62	A0A6S4XFR5	14.78	A0A855F2B7	10.46	A0A855F8L8	10.97	A0A9Q9MWU3	5.93	A0A1Y6GEW2	10.07	A0A1Y6GKN2	12.28	A0A1Y6GDP3	13.56
A0A225U388	19.41	A0A855F661	20.12	A0A4P1AQX3	17.41	A0A6G9RSA0	14.5	A0A1Y6GHJ9	12.5	A0A1Y6GPA3	12.35	A0A6S4Y2I7	15.8	A0A6S4Y0I4	16.55	A0A1Y6GEW2	14.77	A0A1Y6GN25	10.44	A0A1Y6GKT0	10.94	A0A1Y6GC60	5.92	A0A1Y6GAV3	10.05	A0A225U2J9	12.13	A0A9Q9JG06	13.51
[truncated: 613 more rows]
