# Supplementary material for: Optimization of protein extraction and digestion workflows for proteomic analysis of saliva, salivary stones and kidney stones
Source: Front Mol Biosci. 2026 Mar 16;13:1769952. doi: 10.3389/fmolb.2026.1769952 (PMC13033499; doi:10.3389/fmolb.2026.1769952)
Supplement: Supplementary file 3 [file Supplementaryfile2.xlsx]

## Sheet: Table S1
Table S1. List of identified proteins in saliva samples, processed according different variants of digestion protocol.
overnight classic digestion (without sonication)						15-minute sonication-aided digestion						15-minute sonication-aided (x2) + overnight classic digestion										peptides			proteins			missed cleavage #1 (%)	missed cleavage #2 (%)	missed cleavage #3 (%)
Accession	Coverage(%) - rep 1	Accession	Coverage(%) - rep 2	Accession	Coverage(%) - rep 3	Accession	Coverage(%) - rep 1	Accession	Coverage(%) - rep 2	Accession	Coverage(%) - rep 3	Accession	Coverage(%) - rep 1	Accession	Coverage(%) - rep 2	Accession	Coverage(%) - rep 3					# (median)	(-)SD	(+)SD	# (median)	(-)SD	(+)SD
Q9UBC9	57.4	Q9UBC9	61.54	Q9UBC9	66.27	P0CG04	63.21	Q9UBC9	66.86	Q9UBC9	75.74	P61626	68.24	P0DOY2	63.21	P01037	56.74				overnight classic digestion (without sonication)	981	29	27	195	7	2	4.38328	4.56349	4.62185
P13646	53.93	P61626	54.05	P61626	54.05	P0DOY2	63.21	P0CG04	63.21	P0DOY2	74.53	P0DOY2	63.21	P0DOY3	63.21	P0DOY2	55.66				15-minute sonication-aided digestion	1067	87	23	194	3	2	13.578	14.7959	19.4939
P0CG04	49.06	P13646	52.18	P13646	53.93	P0DOY3	63.21	P0DOY2	63.21	P0DOY3	74.53	P0DOY3	63.21	P61626	62.16	P0DOY3	55.66				15-minute sonication-aided (x2) + overnight classic digestion	825	282	90	179	35	6	9.5082	8.72727	2.94659
P0DOY2	49.06	P0CG04	49.06	P0CG04	49.06	Q9UBC9	62.13	P0DOY3	63.21	P61626	68.24	P0CG04	63.21	P01037	58.16	P0CG04	55.66
P0DOY3	49.06	P0DOY2	49.06	P0DOY2	49.06	P61626	60.14	P61626	60.14	P0CG04	67.92	P13646	58.3	P13646	56.99	P0DTE8	53.03
P05109	48.39	P0DOY3	49.06	P0DOY3	49.06	P13646	55.46	P05109	58.06	P19013	57.88	Q9UBC9	57.4	Q9UBC9	52.66	P0DTE7	53.03
P01834	47.66	P02533	48.73	P05109	48.39	P08779	52.01	P19013	57.69	P13646	56.77	P04080	55.1	P0DTE8	52.05	P0DUB6	53.03
P02768	45.98	P05109	48.39	P01834	47.66	P05109	50.54	P13646	55.46	P0DTE8	56.56	P06702	52.63	P0DTE7	52.05	P06702	51.75
Q01469	45.93	P01834	47.66	Q01469	45.93	P02768	47.13	P01037	51.77	P0DTE7	56.56	P02768	51.07	P0DUB6	52.05	P19961	47.75
P61626	45.27	P08779	46.93	P02538	45.21	P19013	46.54	P02538	48.23	P0DUB6	56.56	P0DTE8	50.1	P12273	52.05	P05109	47.31
P02538	45.21	P02768	46.47	P04259	45.21	P02538	45.92	P0DTE8	47.75	P04080	55.1	P0DTE7	50.1	P06702	51.75	P61626	47.3
P04259	45.21	Q01469	45.93	P04080	42.86	P04259	45.92	P0DTE7	47.75	P02768	53.69	P0DUB6	50.1	P05109	49.46	P04746	45.21
P02533	44.7	P02538	43.79	P08779	42.71	P01876	44.97	P0DUB6	47.75	P06702	52.63	P05109	49.46	P08779	47.99	P13646	45.2
P13647	43.73	P04259	43.79	P19013	42.69	P02788	44.79	P02768	47.13	P19961	52.25	P19013	47.5	P02768	45.81	P12273	44.52
P19013	43.08	P19013	43.08	P09228	42.55	P25311	44.3	P04259	45.39	P01037	51.77	P01037	46.1	P19961	45.6	P19013	42.5
P04080	42.86	P0DTE8	42.66	P13647	41.69	P09228	43.97	P19961	43.44	P05109	50.54	P19961	45.79	P19013	45.19	P01876	41.96
P0DTE8	42.66	P0DTE7	42.66	P01591	41.51	P13647	43.39	P02788	43.38	P08779	50.32	P02538	43.97	P02538	43.26	P09228	41.84
P0DTE7	42.66	P0DUB6	42.66	P02768	40.72	P04264	43.17	P13647	43.05	P04746	49.71	P04259	43.97	P09228	43.26	P02768	41.54
P0DUB6	42.66	P09228	41.84	P0DTE8	40.12	P04080	42.86	P04264	43.01	P04264	47.05	P09228	43.26	P01876	41.96	P01591	41.51
P09228	41.84	P01591	41.51	P0DTE7	40.12	P01591	41.51	P04080	42.86	P02788	46.2	P04746	43.25	P04746	41.88	Q96DR5	38.55
P01591	41.51	Q96DR5	40.56	P0DUB6	40.12	P01037	40.43	P25311	42.28	P12273	45.21	P25311	42.62	P01591	41.51	P02538	37.94
P08779	41.01	P02788	40	P04083	39.88	P04083	40.17	P01591	41.51	P09228	43.97	P01591	41.51	P04259	41.49	Q9UBC9	37.87
P19961	39.53	P25311	39.6	P06702	38.6	P0DTE8	39.92	P04746	40.9	P02538	43.26	P02533	40.47	P25311	39.26	P01036	36.17
P06702	38.6	P19961	39.53	P03973	37.88	P0DTE7	39.92	P0DOX7	40.65	P13647	42.37	P13647	40.34	P13647	38.31	Q96DA0	33.65
P02788	38.03	P13647	38.98	Q96DR5	37.75	P0DUB6	39.92	P04083	40.17	P25311	41.95	P08779	39.53	P01036	37.59	P25311	33.56
P03973	37.88	P28325	38.73	P01876	37.69	P12273	39.73	P06702	39.47	P0DOX7	41.59	P02788	39.44	P0DOX7	37.38	P04259	33.33
P04264	36.96	P06702	38.6	P02533	37.5	P63261	39.47	P01876	38.19	P01591	41.51	P12273	38.36	P02788	37.32	B9A064	31.31
P25311	36.58	P03973	37.88	P02788	37.46	P06702	39.47	P01036	37.59	P04259	41.49	P01036	37.59	P04083	36.71	P01833	31.02
P01036	36.17	P01876	37.69	P0DOX7	37.38	P60709	39.47	P63261	35.73	P63261	39.73	P0DOX7	37.38	P0CG04	35.85	P0DOX8	31.02
Q96DR5	34.54	P0DOX7	37.38	P19961	36.99	P13645	38.36	P60709	35.73	P60709	39.73	P04083	36.71	P01040	35.71	P13645	26.37
P04792	34.15	P23284	37.04	P01036	36.88	P01036	37.59	B9A064	35.05	P01780	38.46	P62805	35.92	P04264	34.01	P02788	26.2
P13645	33.9	P13645	36.82	P25311	36.58	P19961	35.62	P02533	34.96	Q96DR5	37.75	B9A064	35.05	P02533	33.69	P04083	24.86
P04083	33.53	P04083	36.71	P04746	32.88	P02533	35.38	P0DOX8	34.72	P01833	37.7	P0DOX8	34.72	P04080	33.67	P07737	24.29
P07355	33.04	P01036	36.17	A0A0B4J1V0	32.77	B9A064	35.05	Q96DR5	34.54	P01036	37.59	P01876	34.42	Q96DA0	33.65	P62805	24.27
P04746	32.88	P07355	35.99	P04264	32.76	P03973	34.85	P01833	34.29	P01876	37.44	P03973	34.09	P01833	31.54	P0DOX7	23.83
P01780	32.48	P12273	34.93	P07355	30.68	P01833	34.82	P03973	34.09	B9A064	37.38	Q96DA0	33.65	Q01469	30.37	P04264	22.2
P10599	31.43	P04264	34.32	P01034	30.14	P0DOX8	34.72	P09228	33.33	P0DOX8	37.04	P63261	33.6	P01034	30.14	P03973	21.21
P63261	30.4	P04746	32.88	Q96DA0	29.33	Q96DR5	34.54	P08779	33.19	P04083	36.71	P60709	33.6	Q96DR5	29.72	P63261	21.07
P60709	30.4	P01833	32.33	P13645	28.94	P07737	34.29	P12273	32.88	P07737	36.43	P01833	33.12	P03973	28.03	P60709	21.07
P01876	30.15	P10599	31.43	P63261	28.8	P35908	34.12	P10599	31.43	P02533	34.32	Q96DR5	32.53	P63261	27.47	P13647	19.66
P01833	29.84	A6NMY6	30.97	P60709	28.8	P0DOX7	33.18	P13645	30.48	P03973	34.09	P01780	32.48	P60709	27.47	P04080	19.39
Q9HCY8	29.81	P63261	30.4	B9A064	28.04	P04746	33.07	Q96DA0	29.33	P13645	34.08	Q01469	30.37	P01871	26.79	P01859	19.24
Q96DA0	29.33	P60709	30.4	P0DOX8	27.78	P01780	32.48	P62805	29.13	Q96DA0	33.65	P01034	30.14	P13645	25.86	P59666	19.15
P62805	29.13	Q96DA0	29.33	P62987	26.56	P54108	32.24	P28325	25.35	Q06830	32.66	P13645	29.97	P28325	25.35	P59665	19.15
P0DOX7	28.97	Q06830	29.15	P01833	25.92	Q8N1N4	30.96	P01780	24.79	P01034	30.82	P04264	29.19	P08493	23.3	P02533	19.07
B9A064	28.04	P62805	29.13	A6NMY6	25.66	P47929	30.88	Q6P5S2	24.24	P07355	29.79	P01040	28.57	B9A064	21.5	P01034	18.49
A6NMY6	28.02	B9A064	28.04	P28325	25.35	Q01469	30.37	P35527	23.43	P62805	29.13	P35908	28.01	P35908	21.44	P01871	17.51
P0DOX8	27.78	P0DOX8	27.78	P35908	24.73	P01034	30.14	P08493	23.3	P01871	28.9	P01871	25.74	P62805	21.36	P31025	17.05
P60660	27.15	P35908	27.7	P08311	24.71	Q96DA0	29.33	Q06830	23.12	P01040	26.53	P28325	25.35	P0DOX8	21.3	Q01469	17.04
P27482	26.17	P27482	26.17	P12273	24.66	P62805	29.13	P01871	23	P28325	25.35	P07355	24.48	P35527	21.19	P01857	17.04
P19012	25.88	P04792	25.85	P02787	24.21	Q06830	28.64	Q07654	22.5	Q01469	25.19	P07737	24.29	P10599	20.95	P35908	16.28
P28325	25.35	P01871	25.74	Q06830	24.12	P80188	26.77	Q01469	22.22	P02647	25.09	P08493	23.3	P81605	20	Q6P5S2	15.76
P54108	24.9	Q8N1N4	25.58	P19012	24.12	P01871	26.16	P04792	21.95	A6NMY6	24.78	Q07654	22.5	P0DOX5	19.6	P23280	15.26
P07737	24.29	P54108	24.9	P01871	24.05	P28325	25.35	P01825	21.55	P08493	23.3	P04792	21.95	P07355	19.47	P0DOX5	15.14
P80188	24.24	P80188	24.24	P0DOX5	23.83	P07355	24.48	P0DP08	21.37	Q9HCY8	23.08	Q8N1N4	21.15	Q6P5S2	19.39	P08779	15.01
P01871	24.05	P19012	24.12	P01857	23.81	P0DOX5	23.83	P35908	21.28	Q07654	22.5	P31025	21.02	P01859	19.24	P28325	14.79
P01857	23.81	P0DOX5	23.83	Q8N1N4	22.5	P01857	23.81	P0DP06	21.19	Q8N1N4	22.31	P10599	20.95	P59666	19.15	Q06830	14.57
P62937	23.03	P01857	23.81	Q07654	22.5	P08493	23.3	A0A0C4DH41	21.19	Q6P5S2	22.12	P81605	20	P59665	19.15	P35527	13.8
P35908	22.85	P62937	23.03	P04792	21.95	P35527	23.27	Q04695	21.06	P04792	21.95	Q06830	19.6	P01857	19.05	P54108	13.47
P01034	22.6	P35527	22.95	P62979	21.79	Q07654	22.5	P31025	21.02	P35908	21.75	P0DOX5	19.6	Q8N1N4	19.04	P0DOX6	13.02
P31947	22.58	P01034	22.6	Q01546	21.63	Q6P5S2	22.12	P54108	20.82	P04406	21.49	P62987	19.53	P07737	18.57	Q8N1N4	12.5
Q07654	22.5	P31947	22.58	P62805	21.36	P08311	21.96	P06331	20.33	P0DOX5	21.38	A6NMY6	19.47	P0DOX6	18.4	P10599	12.38
P08311	21.96	Q07654	22.5	P10599	20.95	P04792	21.95	P59666	20.21	P01857	21.05	Q6P5S2	19.39	P54108	17.55	P22079	11.38
A0A0B4J1V0	21.85	P22079	22.47	P81605	20	P01825	21.55	P59665	20.21	P31025	21.02	P01859	19.24	P23280	17.53	P47929	10.29
P01825	21.55	A0A0B4J1V0	21.85	P02647	19.48	P0DP08	21.37	P01824	20	P10599	20.95	Q9HCY8	19.23	Q16378	17.16	P01033	10.14
P0DP08	21.37	Q04695	21.53	Q9HCY8	19.23	P0DP06	21.19	Q99880	19.84	P63104	20.82	P59666	19.15	P31949	17.14	P12035	9.87
Q04695	21.3	P04080	21.43	P59666	19.15	A0A0C4DH41	21.19	P58876	19.84	P08311	20.78	P59665	19.15	A6NMY6	17.11	P07602	9.54
P0DP06	21.19	Q01546	21.32	P59665	19.15	P31025	21.02	P62807	19.84	P01859	20.51	P01857	19.05	P04792	17.07	Q01546	9.25
A0A0C4DH41	21.19	P62987	19.53	Q6P5S2	19.09	P10599	20.95	O60814	19.84	P22079	20.37	P01009	18.66	P31025	17.05	P01009	9.09
P0DOX5	21.16	P02647	19.48	P31947	18.95	Q04695	20.83	P57053	19.84	P59666	20.21	P35527	18.46	P61769	16.81	Q04695	9.03
Q8N1N4	20.58	P06870	19.47	P07737	18.57	P63104	20.41	Q99877	19.84	P59665	20.21	P0DOX6	18.4	P01009	16.75	P06870	8.78
P06331	20.33	Q9HCY8	19.23	P22079	18.12	P06331	20.33	Q93079	19.84	P27482	20.13	Q04695	17.82	Q06830	16.08	P02787	8.74
P01824	20	P59666	19.15	P35527	17.98	P22079	20.22	Q5QNW6	19.84	P62987	19.53	P02787	17.19	P04406	15.52	P04406	8.66
P62987	19.53	P59665	19.15	P63104	17.55	P59666	20.21	Q99879	19.84	P23528	19.28	P06870	17.18	P02787	15.47	P02647	8.61
P23284	19.44	P07737	18.57	Q9UBG3	17.37	P59665	20.21	P62987	19.53	P0DOX6	18.75	Q16378	17.16	P01780	15.38	Q96BQ1	8.48
P35527	19.26	P05164	17.85	Q16378	17.16	P01824	20	P22079	19.52	P35527	18.3	P22079	17.13	P02647	14.61	P63104	8.16
P22079	19.24	Q6P5S2	17.58	P31949	17.14	P02647	19.85	P01034	19.18	P23280	17.21	P61769	16.81	P31947	14.52	P01780	7.69
P02787	19.2	Q9UBG3	17.37	P31025	17.05	A6NMY6	19.47	P07355	19.17	P06870	17.18	P63104	16.73	P06870	14.12	Q99880	7.14
P59666	19.15	Q16378	17.16	P61769	16.81	P01040	19.39	Q8N1N4	18.85	Q16378	17.16	P06703	16.67	Q07654	13.75	P58876	7.14
P59665	19.15	P31949	17.14	P01009	16.75	P01859	19.24	P07737	18.57	P31949	17.14	P62937	16.36	P22079	13.34	P62807	7.14
Q01546	18.97	P31025	17.05	P06703	16.67	P04406	17.91	P63104	17.55	P02787	16.91	P02647	16.1	Q01546	13.17	O60814	7.14
P12273	17.81	P61769	16.81	P60660	16.56	P31947	17.74	P23280	17.21	P61769	16.81	P62979	16.03	P27482	12.75	P57053	7.14
Q6P5S2	17.58	P01009	16.75	P0DOX6	16.15	P07602	17.18	P31949	17.14	P54108	16.73	P04406	15.52	Q99880	12.7	Q99877	7.14
P06870	17.18	P06703	16.67	P07602	16.03	Q16378	17.16	P01859	16.96	P06703	16.67	Q01546	14.73	P58876	12.7	Q93079	7.14
Q16378	17.16	P02787	16.62	Q04695	15.97	P31949	17.14	P61769	16.81	P62979	16.03	P07602	14.69	P62807	12.7	Q5QNW6	7.14
P31949	17.14	P80303	16.19	P01859	15.7	P61769	16.81	P06703	16.67	Q99878	15.62	P23280	14.61	O60814	12.7	Q99879	7.14
P31025	17.05	P0DOX6	16.15	P04406	15.52	P01009	16.75	P0DOX6	16.15	Q96KK5	15.62	P08311	13.73	P57053	12.7	P23527	7.14
P61769	16.81	P62979	16.03	P01033	15.46	Q01546	16.61	P62979	16.03	Q01546	15.52	P54108	13.47	Q99877	12.7	Q16778	7.14
P01009	16.75	P01859	15.7	P01780	15.38	P0DOX6	16.49	Q99878	15.62	Q9BTM1	15.5	P27482	12.75	Q93079	12.7	P06899	7.14
P06703	16.67	Q96BQ1	15.62	P0CG47	14.85	P80303	15.95	Q96KK5	15.62	Q16777	15.5	Q99880	12.7	Q5QNW6	12.7	P33778	7.14
P05164	16.24	P04406	15.52	P54108	13.47	P02787	15.62	P04406	15.52	P01033	15.46	P58876	12.7	Q99879	12.7	Q96A08	7.09
P0DOX6	16.15	P01780	15.38	Q8IUE6	13.08	P01033	15.46	Q9BTM1	15.5	Q6FI13	15.38	P62807	12.7	Q04695	12.5	Q99878	7.03
P62979	16.03	P12035	14.65	Q08380	12.99	P06870	14.12	Q16777	15.5	P20671	15.38	O60814	12.7	P80303	12.38	Q96KK5	7.03
P01859	15.7	P07602	14.31	Q08188	12.84	P27482	12.75	P01033	15.46	P0C0S8	15.38	P57053	12.7	P07602	12.21	P0C0S5	7.03
P23528	15.66	P63104	13.88	P27482	12.75	Q99880	12.7	Q6FI13	15.38	P80188	15.15	Q99877	12.7	P63104	11.84	Q71UI9	7.03
P04406	15.52	P08311	13.73	Q99880	12.7	P58876	12.7	P20671	15.38	P31947	14.92	Q93079	12.7	P80188	11.11	Q9BTM1	6.98
P02647	15.36	Q08188	13.71	P58876	12.7	P62807	12.7	P0C0S8	15.38	P01009	14.83	Q5QNW6	12.7	P52566	10.45	Q16777	6.98
P06733	15.21	P00338	12.95	P62807	12.7	O60814	12.7	Q01546	15.2	P07602	14.12	Q99879	12.7	P12035	10.19	Q6FI13	6.92
Q08188	15.15	P30740	12.93	O60814	12.7	P57053	12.7	P31947	14.92	P01825	13.79	P23527	12.7	P01033	10.14	P20671	6.92
Q06830	15.08	P23280	12.34	P57053	12.7	P23527	12.7	P07602	14.31	P0DP08	13.68	Q16778	12.7	Q08188	10.1	P0C0S8	6.92
Q5VTE0	14.07	P06733	11.75	P23527	12.7	Q99877	12.7	A6NMY6	14.16	P0DP06	13.56	P06899	12.7	Q9HC84	9.53	Q7L7L0	6.92
P68104	14.07	P23528	11.45	Q99877	12.7	Q93079	12.7	Q9UBG3	14.14	A0A0C4DH41	13.56	P33778	12.7	P08311	9.41	P04908	6.92
P63104	13.88	P08670	11.16	Q93079	12.7	Q5QNW6	12.7	P0DOX5	14.03	P06331	13.01	Q96A08	12.6	P05164	9.4	Q93077	6.92
P07602	12.98	P14618	11.11	Q5QNW6	12.7	Q16778	12.7	P47929	13.97	P60174	12.85	Q99878	12.5	P08246	9.36	Q96QV6	6.87
P30740	12.93	P0CG47	10.92	Q16778	12.7	P06899	12.7	P02787	13.75	P01824	12.8	Q96KK5	12.5	P06733	8.76	P31947	6.85
P60174	12.85	P52566	10.45	P06899	12.7	P33778	12.7	P08311	13.73	Q99880	12.7	P0C0S5	12.5	Q8TAX7	8.75	Q5VSP4	6.79
Q99880	12.7	Q5VTE0	10.39	P33778	12.7	Q99879	12.7	P01009	12.92	P58876	12.7	Q71UI9	12.5	Q9HCY8	8.65	Q5VTE0	6.71
P58876	12.7	P68104	10.39	Q99879	12.7	Q96A08	12.6	P01857	12.78	P62807	12.7	Q9BTM1	12.4	P06703	7.78	P68104	6.71
P62807	12.7	P01033	10.14	Q96A08	12.6	P0C0S5	12.5	P23527	12.7	O60814	12.7	Q16777	12.4	P01825	7.76	Q8TAX7	6.37
O60814	12.7	P0DP23	10.07	P23280	12.34	Q99878	12.5	Q16778	12.7	P57053	12.7	Q6FI13	12.31	P0DP08	7.69	P16104	6.29
P57053	12.7	P0DP24	10.07	P06870	11.83	Q96KK5	12.5	P06899	12.7	Q99877	12.7	P20671	12.31	P0DP06	7.63	Q9UGM3	6.17
P23527	12.7	P0DP25	10.07	P12035	11.62	Q71UI9	12.5	P33778	12.7	Q93079	12.7	P0C0S8	12.31	A0A0C4DH41	7.63	Q16378	5.97
Q99877	12.7	P14923	10.07	P80188	11.11	Q08188	12.41	Q96A08	12.6	Q5QNW6	12.7	Q7L7L0	12.31	Q5VTE0	7.58	Q9HC84	5.68
Q93079	12.7	Q04118	10.03	P05164	10.87	Q9BTM1	12.4	P01040	12.24	Q99879	12.7	P04908	12.31	P68104	7.58	P62937	5.45
Q5QNW6	12.7	P81605	10	P08670	10.73	Q16777	12.4	P80188	12.12	P23527	12.7	Q93077	12.31	P06331	7.32	Q08188	5.19
Q16778	12.7	P09211	10	P52566	10.45	P05164	12.35	P05164	12.08	Q16778	12.7	Q96QV6	12.21	P01824	7.2	P20061	5.08
P06899	12.7	P10909	9.8	Q04118	10.03	P23280	12.34	P06870	11.83	P06899	12.7	Q5VTE0	11.9	P62987	7.03	P06733	5.07
P33778	12.7	Q9HC84	9.53	P09211	10	Q6FI13	12.31	P14618	11.68	P33778	12.7	P68104	11.9	Q99878	7.03	Q8N4F0	4.8
Q99879	12.7	P04075	9.34	P14618	9.79	P20671	12.31	Q5VSP4	11.11	Q96A08	12.6	P05164	11.68	Q96KK5	7.03	P08311	4.31
Q96A08	12.6	P07237	9.25	P80303	9.76	Q7L7L0	12.31	P0CG47	10.92	P11142	12.38	P16104	11.19	P0C0S5	7.03	Q9BYX7	4.27
P80303	12.38	Q08380	9.23	P00338	9.64	P04908	12.31	P62937	10.91	P05164	12.35	Q5VSP4	11.11	Q71UI9	7.03	Q05639	4.1
P23280	12.34	P20061	8.78	P07237	9.45	P0C0S8	12.31	P23528	10.84	P00338	12.05	P0CG47	10.92	Q9BTM1	6.98	P04792	3.9
P12035	12.1	Q8TAX7	8.75	P49913	9.41	Q93077	12.31	Q9Y281	10.84	Q04695	11.34	P23528	10.84	Q16777	6.98	P05164	3.62
P14618	11.68	P12429	8.36	Q5VTE0	9.31	Q96QV6	12.21	Q9HC84	10.81	Q5VSP4	11.11	Q9Y281	10.84	Q6FI13	6.92	P08670	3.43
P14649	11.54	Q05639	7.78	P68104	9.31	P00338	12.05	P52566	10.45	P0CG47	10.92	P12035	10.51	P20671	6.92	A5A3E0	2.98
P0CG47	10.92	P01825	7.76	P04075	9.07	P16104	11.19	P12035	10.35	Q9Y281	10.84	P01033	10.14	P0C0S8	6.92	Q6S8J3	2.98
Q9Y281	10.84	P0DP08	7.69	P06733	8.76	P10909	11.14	P30740	10.29	Q9HC84	10.81	P80188	10.1	Q7L7L0	6.92	P07355	2.95
P52566	10.45	P0DP06	7.63	Q8TAX7	8.75	Q5VSP4	11.11	P23284	10.19	Q9UBG3	10.71	Q08188	10.1	P04908	6.92	A6NMY6	2.95
P01033	10.14	A0A0C4DH41	7.63	Q9HC84	8.54	P19105	11.11	Q08188	10.1	P30740	10.29	P31947	10.08	Q93077	6.92	Q13162	2.95
P0DP23	10.07	P06331	7.32	P12429	8.36	O14950	11.05	P81605	10	P14923	9.53	P08246	9.36	Q96QV6	6.87	P20160	2.79
P0DP24	10.07	P15924	7.24	P23284	8.33	P62937	10.91	P08246	9.36	P49913	9.41	P00338	9.04	Q5VSP4	6.79	P12429	2.79
P0DP25	10.07	Q8TDL5	7.23	Q8TDL5	8.06	P23528	10.84	Q5VTE0	9.31	Q8N4F0	9.39	Q8TAX7	8.75	P20160	6.77	P80303	2.38
Q04118	10.03	P01824	7.2	Q05639	7.78	Q9Y281	10.84	P68104	9.31	Q5VTE0	9.31	P31949	8.57	P23528	6.63	P11142	1.86
P81605	10	Q99880	7.14	P01825	7.76	P06733	10.83	P80303	9.29	P68104	9.31	Q96BQ1	8.48	Q9Y281	6.63	Q08380	1.71
Q05639	9.94	P58876	7.14	P0DP08	7.69	Q9UBG3	10.71	P02647	8.99	P12035	9.08	P12429	8.36	P00338	6.63	P06396	1.66
Q9HC84	9.55	P62807	7.14	P0DP06	7.63	P52566	10.45	Q8TDL5	8.88	P07339	8.98	Q9HC84	8.16	Q8TDL5	6.4	P0CG39	1.54
Q08380	9.4	O60814	7.14	A0A0C4DH41	7.63	P12035	10.35	Q8TAX7	8.75	Q8TDL5	8.88	P80303	8.1	P16104	6.29	P0CG38	1.49
P20061	8.78	P57053	7.14	P30740	7.39	P30740	10.29	Q08380	8.72	Q08188	8.8	Q8TDL5	8.06	Q05639	6.05	Q9UBG3	1.41
Q8TAX7	8.75	P23527	7.14	P06331	7.32	P23284	10.19	P27482	8.05	P06733	8.76	P30740	7.92	Q9UGM3	6.05	P13929	1.38
P08670	8.58	Q99877	7.14	P01824	7.2	Q08380	10.09	Q05639	7.78	Q8TAX7	8.75	Q08380	7.86	P47929	5.88	P14923	1.21
P19652	8.46	Q93079	7.14	P07339	7.04	Q9HC84	10.07	Q9BYX7	7.73	Q9UGM3	8.5	Q05639	7.78	Q08380	5.81	P15924	0.59
P12429	8.36	Q5QNW6	7.14	P15924	6.86	P81605	10	P06733	7.37	Q08380	8.03	P01825	7.76	P62979	5.77	P98088	0.51
Q96BQ1	8.04	Q16778	7.14	P06396	6.78	P09211	10	Q9UGM3	7.13	Q9BYX7	8	Q9BYX7	7.73	P23527	5.56	A8K2U0	0.48
P07858	7.96	P06899	7.14	P20160	6.77	P14923	9.8	P0C0S5	7.03	P0C0S5	7.03	P14618	7.72	Q16778	5.56	Q09666	0.12
P06396	7.8	P33778	7.14	P08246	6.74	P49913	9.41	Q71UI9	7.03	Q71UI9	7.03	P0DP08	7.69	P06899	5.56
P14923	7.79	Q99879	7.14	P09493	6.69	P08246	9.36	Q7L7L0	6.92	Q7L7L0	6.92	Q9UGM3	7.67	P33778	5.56
P07237	7.68	Q96A08	7.09	P06753	6.67	P14618	9.23	P04908	6.92	P04908	6.92	Q8N4F0	7.64	Q96A08	5.51
Q9UBG3	7.47	P07339	7.04	P14649	6.25	P15153	8.85	Q93077	6.92	Q93077	6.92	P0DP06	7.63	P20061	5.31
Q8TDL5	7.23	Q8IUE6	6.92	Q9UGM3	6.05	Q8TAX7	8.75	Q96QV6	6.87	P80303	6.9	A0A0C4DH41	7.63	Q96BQ1	4.91
P15924	6.97	Q9UGM3	6.8	P16403	5.63	Q9UGM3	8.45	P20160	6.77	Q96QV6	6.87	P06733	7.37	Q9UBG3	4.85
Q8IUE6	6.92	P06396	6.78	P10412	5.48	P12429	8.36	P00338	6.63	P20160	6.77	P06331	7.32	Q8N4F0	4.8
P04075	6.87	P20160	6.77	P16402	5.43	Q8TDL5	8.06	P15924	6.58	Q05639	6.7	P01824	7.2	P09211	4.76
Q9UGM3	6.8	P08246	6.74	P11488	5.43	Q5VTE0	7.79	P07339	6.55	P16104	6.29	P08670	7.08	P14618	4.52
P20160	6.77	Q9Y281	6.63	A8MTJ3	5.37	P68104	7.79	P37837	6.53	P12429	6.19	P20160	6.77	P62937	4.24
P09493	6.69	P37837	6.53	P08754	5.37	Q05639	7.78	P16104	6.29	P47929	5.88	P07339	6.55	P23284	4.17
P06753	6.67	P52209	6	P63096	5.37	P06703	7.78	P11142	6.19	P15924	5.78	P47929	5.88	P48594	4.1
P00338	6.63	P15328	5.84	P19087	5.37	P08670	7.73	P52209	6	P08246	5.62	P20061	5.31	P29508	4.1
Q8N4F0	6.55	A8K2U0	5.02	P04899	5.35	Q9BYX7	7.73	Q16378	5.97	Q13162	5.54	A5A3E0	5.3	P0CG47	3.93
P07339	6.55	P07858	4.72	P20061	5.31	P04075	7.69	P06396	5.63	P00558	5.52	Q6S8J3	5.3	P06396	3.71
Q9UBX7	6.38	P49913	4.71	Q14568	5.25	P07339	7.04	P20061	5.31	A5A3E0	5.4	Q9UBG3	4.85	P15924	3.62
Q58FF8	6.3	P01011	4.49	P0CG48	4.96	P62987	7.03	A5A3E0	5.3	Q6S8J3	5.4	P09211	4.76	Q9BYX7	3.47
P15328	5.84	Q02818	4.34	Q96BQ1	4.91	Q8N4F0	6.99	Q6S8J3	5.3	P20061	5.31	P49913	4.71	P37837	3.26
P52209	5.8	P02790	4.33	P23528	4.82	P20160	6.77	P19105	5.26	P07237	5.31	P14923	4.56	A5A3E0	3.16
P68366	5.8	P00558	4.32	Q8N4F0	4.8	P37837	6.53	Q8N4F0	5.24	Q96BQ1	4.91	P02790	4.33	Q6S8J3	3.16
Q14568	5.25	P16403	4.23	P07858	4.72	P15924	6.51	O14950	5.23	P09211	4.76	P23284	4.17	P0CG38	3.16
P13929	4.84	Q8N4F0	4.15	Q58FF8	4.72	P52209	6	P04075	5.22	P06396	4.6	P52566	3.98	P0CG39	2.22
P09211	4.76	P10412	4.11	P0DP23	4.7	P62979	5.77	P60174	5.22	A8K2U0	4.47	P11142	3.87	P01011	2.13
A8K2U0	4.68	P16402	4.07	P0DP24	4.7	P00558	5.52	P14923	5.1	P62937	4.24	P0CG38	3.81	P10909	1.78
P13796	4.63	Q13835	4.02	P0DP25	4.7	P20061	5.31	P49913	4.71	P23284	4.17	P06396	3.71	Q14515	1.66
P01011	4.49	P19652	3.98	P36952	4.53	A5A3E0	5.3	P00738	4.19	P15153	4.17	P0CG48	3.65	P13796	1.59
P00558	4.32	Q9UBX7	3.9	Q01518	4.42	Q6S8J3	5.3	P07237	3.94	Q13835	4.02	P04075	3.02	P07237	1.57
P10909	4.01	P68366	3.79	P62937	4.24	P06396	4.6	P0CG38	3.81	P52566	3.98	Q14515	3.01	P08670	1.5
P0CG48	3.65	P0CG48	3.65	A8K2U0	4.13	P02790	4.33	P0CG48	3.65	P0CG38	3.91	Q13162	2.95	P13929	1.38
P08238	3.31	P13796	3.19	P19652	3.98	A8K2U0	4.06	A8K2U0	2.89	P0CG48	3.65	P0CG39	2.89	P0CG48	1.31
P07900	3.28	Q14515	3.01	Q9UBX7	3.9	Q13835	4.02	P0CG39	2.89	P14618	3.58	P00738	2.46	P14923	1.21
P37837	3.26	P11678	2.94	P10909	3.79	P01011	4.02	Q13162	2.58	P13929	3.46	P13639	2.33	P13639	1.17
P11488	3.14	O60437	2.9	P14923	3.76	P07237	3.94	P02790	2.38	P08670	3.43	P52209	2.07	Q09666	0.63
A8MTJ3	3.11	Q14568	2.62	P52209	3.73	P0CG47	3.93	P13639	2.33	P13639	3.38	P10909	2	P98088	0.53
P08754	3.11	Q58FF8	2.36	P11142	3.41	P0CG38	3.81	P48594	2.31	P37837	3.26	P15924	1.78	Q9Y6R7	0.2
P63096	3.11	Q01518	2.32	O60437	3.3	P13639	3.61	P29508	2.31	P13796	3.19	P07237	1.57
P19087	3.11	P11142	2.01	P37837	3.26	Q96BQ1	3.57	P00558	1.92	P0CG39	2.99	A8K2U0	1.17
P04899	3.1	Q58FF7	1.51	P13796	3.03	P13929	3.46	P10909	1.78	P00738	2.46	P22735	1.1
P08246	3	P13929	1.38	Q13835	2.95	P11142	3.25	Q14515	1.66	P02790	2.38	P98088	0.53
P11678	2.94	P08238	1.24	P60174	2.81	P13796	3.19	P13796	1.59	P48594	2.31	Q9Y6R7	0.37
Q58FF7	2.51	P07900	1.23	P15328	2.72	P01023	2.92	P08670	1.5	P29508	2.31	Q09666	0.27
P02790	2.38	P98088	0.85	P08238	2.49	P0CG39	2.89	P22735	1.1	P52209	2.28
Q02818	2.17	Q09666	0.58	P07900	2.46	Q13162	2.58	P98088	0.87	P01011	2.13
P36952	2.13	Q9Y6R7	0.5	Q02818	2.17	P48594	2.31	P01023	0.75	P10909	1.78
P11142	2.01			P01011	2.13	P29508	2.31	Q09666	0.63	Q14515	1.66
Q14515	1.66			P00558	1.68	P22735	2.08	O60437	0.51	P22735	1.1
O60437	1.59			Q14515	1.66	Q14515	1.66	Q9Y6R7	0.37	P98088	0.87
Q13835	1.07			Q58FF7	1.51	P0CG48	1.31			O60437	0.46
Q9Y6R7	0.7			P11678	1.4	O60437	0.97			Q09666	0.42
Q09666	0.54			P13929	1.38	P98088	0.87			Q9Y6R7	0.17
P98088	0.51			Q09666	1.26	Q9Y6R7	0.54
				Q9Y6R7	0.54	Q09666	0.42
				P98088	0.51

## Sheet: Table S2
Table S2. List of identified proteins in salivary stones samples, processed according different variants of digestion protocol.
overnight classic digestion (without sonication)						15-minute sonication-aided digestion						15-minute sonication-aided (x2) + overnight classic digestion										peptides			proteins			missed cleavage #1 (%)	missed cleavage #2 (%)	missed cleavage #3 (%)
Accession	Coverage(%) - rep 1	Accession	Coverage(%) - rep 2	Accession	Coverage(%) - rep 3	Accession	Coverage(%) - rep 1	Accession	Coverage(%) - rep 2	Accession	Coverage(%) - rep 3	Accession	Coverage(%) - rep 1	Accession	Coverage(%) - rep 2	Accession	Coverage(%) - rep 3					# (median)	(-)SD	(+)SD	# (median)	(-)SD	(+)SD
P0DOY2	63.21	P0DOY2	57.55	P68871	62.59	Q9HD89	77.78	Q9HD89	77.78	P68871	82.31	P0DOY2	63.21	P68871	62.59	P01834	56.07				overnight classic digestion (without sonication)	624	80	30	129	4	6	4.19463	2.48963	3.47349
P0DOY3	63.21	P0DOY3	57.55	P0DOY2	57.55	P69905	71.83	P01834	73.83	Q9HD89	77.78	P0DOY3	63.21	P0DOY2	57.55	P0DOY2	55.66				15-minute sonication-aided digestion	745	29	0	136	6	2	10.1208	11.041	12.5
P68871	62.59	P05109	56.99	P0DOY3	57.55	P05109	64.52	P68871	69.39	P01834	72.9	P68871	62.59	P0DOY3	57.55	P0DOY3	55.66				15-minute sonication-aided (x2) + overnight classic digestion	537	91	14	125	1	2	4.51745	7.67677	4.38799
Q9HD89	59.26	P01834	56.07	P61626	53.38	P68871	62.59	P69905	64.08	P05109	64.52	Q9HD89	59.26	P61626	53.38	P08311	52.55
P01834	56.07	P61626	53.38	P69905	50	P61626	60.14	P05109	63.44	P0DOY2	63.21	P61626	53.38	P05109	50.54	P69905	50
P61626	53.38	P68871	51.7	P05109	49.46	P0DOY2	57.55	P0CG04	63.21	P0DOY3	63.21	P06702	52.63	P08311	48.63	P61626	47.97
P69905	51.41	P08311	47.45	Q9HD89	49.07	P0DOY3	57.55	P61626	60.14	P61626	60.14	P08311	52.55	P01834	47.66	P02768	44.01
P08311	48.63	P02768	42.86	P08311	48.24	P01834	54.21	P08311	58.43	P69905	59.15	P05109	49.46	P02042	45.58	P06702	43.86
P05109	48.39	Q9HD89	42.59	P01834	47.66	P08311	50.59	P06702	56.14	P08311	55.69	P02768	48.11	P02788	44.65	P68871	43.54
P02788	47.75	P02788	40.14	P02042	45.58	P02788	46.06	P02788	55.21	P06702	52.63	P01834	47.66	Q9HD89	42.59	P05109	43.01
P02768	46.31	P06702	38.6	P02788	41.41	P02768	45.81	P02042	46.26	P02788	47.18	P69905	41.55	P69905	41.55	Q9HD89	42.59
P06702	43.86	P0DOX7	33.18	P02768	40.56	P02042	45.58	P0DOY2	45.28	P02042	46.26	P02788	39.58	P06702	40.35	P0DOX7	33.18
P01591	41.51	P03973	31.82	P06702	40.35	P03973	45.45	P0DOY3	45.28	P02768	44.5	P02042	39.46	P03973	39.39	P02766	31.97
P02042	39.46	O75594	31.63	P0DOX7	37.38	P0DOX7	40.65	P12724	44.38	P12724	43.12	O75594	38.27	P02768	36.12	P02788	31.27
O75594	38.27	P69905	30.28	P01876	32.16	P06702	40.35	P02768	41.22	P03973	39.39	P03973	37.88	O75594	31.63	P01036	31.21
P0CG04	35.85	P0CG04	30.19	P03973	31.82	P0CG04	39.62	P03973	39.39	P05164	38.79	P0CG04	35.85	P01036	31.21	O75594	30.61
P04264	33.54	P02042	28.57	O75594	31.63	P12724	36.88	P05164	38.66	O75594	38.27	P80188	32.83	P0CG04	30.19	P0CG04	28.3
P0DOX7	33.18	P01876	26.63	P01036	31.21	O75594	35.71	O75594	35.71	P0CG04	35.85	P02766	31.97	P30740	29.02	P05164	26.85
P80188	32.83	P02766	25.17	P0CG04	30.19	P04264	35.4	B9A064	35.05	P30740	35.36	P01036	31.21	P0DOX7	28.97	P20160	25.9
P03973	31.82	P62805	24.27	P30740	29.29	P30740	32.72	P0DOX8	34.72	P0DOX7	33.18	P01876	29.15	P02743	26.91	P80188	24.24
P01036	31.21	P80188	24.24	P04264	27.8	P02766	32.65	P0DOX7	33.18	P01591	32.7	P0DOX7	28.97	P02766	25.17	P25815	24.21
P12273	30.82	P25815	24.21	P0DTE8	25.64	P01780	32.48	P01591	32.7	P12273	31.51	P30740	28.76	P01876	25.13	P30740	23.48
P30740	28.23	P01036	23.4	P0DTE7	25.64	P01036	31.21	P01780	32.48	P02763	29.85	P05164	27.25	P25815	24.21	P09228	23.4
P01876	27.64	P09228	23.4	P0DUB6	25.64	P01876	30.15	P30740	31.66	P80188	29.29	P04264	26.86	P09228	23.4	P01591	23.27
P05164	27.38	P05164	23.36	P01009	25.6	P05164	28.59	P01036	31.21	P0DTE8	28.96	P20160	25.9	P01591	23.27	P01009	22.01
P63261	25.87	P01009	22.01	P02766	25.17	P80188	26.77	P20160	31.08	P0DTE7	28.96	P25815	24.21	P05164	23.22	P01876	21.86
P60709	25.87	P02763	21.89	P25815	24.21	P01591	26.42	P04264	31.06	P0DUB6	28.96	P09228	23.4	P01009	22.01	Q96DR5	20.88
P20160	25.5	P04264	21.58	Q96DR5	24.1	P35527	25.68	P02763	29.85	P04746	28.96	P01591	23.27	P12724	21.88	P0DTE8	20.74
P02766	25.17	P13645	21.58	P09228	23.4	P0DTE8	24.85	P01876	28.64	P19961	28.96	P01780	23.08	P01037	20.57	P0DTE7	20.74
P25815	24.21	P20160	21.12	P01591	23.27	P0DTE7	24.85	P01009	27.03	P01009	27.99	P02763	21.89	P12273	20.55	P0DUB6	20.74
P09228	23.4	P30740	20.58	P04746	22.5	P0DUB6	24.85	P80188	26.77	P20160	26.69	P12724	21.88	P04264	20.34	P04746	20.74
P01009	22.01	Q96DR5	20.08	P19961	22.5	P04746	24.85	P0DTE8	26.61	P01780	26.5	P01009	21.77	Q96DR5	20.08	P19961	20.74
P02763	21.89	B9A064	18.69	P05164	22.01	P19961	24.85	P0DTE7	26.61	P01876	25.88	B9A064	21.5	P01857	19.05	P01037	20.57
P0DTE8	21.72	P63261	18.67	P02763	21.89	P07737	24.29	P0DUB6	26.61	P04264	25.16	P0DOX8	21.3	P0DOX2	18.9	P02042	20.41
P0DTE7	21.72	P60709	18.67	P13645	21.58	P25815	24.21	P04746	26.61	P02766	24.49	P01037	20.57	B9A064	18.69	P01857	17.54
P0DUB6	21.72	P0DOX8	18.52	P01857	21.05	P13645	24.14	P19961	26.61	P25815	24.21	P12273	20.55	P63261	18.67	P62805	17.48
P04746	21.72	P01861	17.93	P01037	20.57	P09228	23.4	P02766	24.49	P01857	23.81	P0DTE8	19.37	P60709	18.67	P02743	17.04
P19961	21.72	P0DOX2	17.8	P20160	20.32	B9A064	23.36	P13645	24.49	P13645	22.6	P0DTE7	19.37	P0DOX8	18.52	P04264	16.93
P13645	21.58	P02743	17.04	P81605	20	P0DOX8	23.15	P07737	24.29	P63261	21.6	P0DUB6	19.37	P80511	18.48	P0DOX2	16.26
B9A064	21.5	P01591	16.98	P35908	19.87	P01009	22.73	P25815	24.21	P60709	21.6	P04746	19.37	Q96DA0	18.27	P0DOX5	15.59
P0DOX8	21.3	P02533	15.89	P35527	19.26	P02763	22.39	P01857	23.81	B9A064	21.5	P19961	19.37	P0DTE8	18	P63261	15.2
P35527	21.19	P12724	14.38	P00738	18.72	P20160	21.12	P09228	23.4	P0DOX8	21.3	P13645	19.35	P0DTE7	18	P60709	15.2
P01037	20.57	P08246	14.23	P0DOX5	18.71	P02743	21.08	P63261	21.6	P0DOX5	21.16	P0DOX2	18.68	P0DUB6	18	P02763	14.43
P0DOX2	20.44	P13646	13.97	P80188	18.69	P0DOX2	20.88	P60709	21.6	P02743	21.08	P63261	18.67	P04746	18	Q96DA0	14.42
Q96DR5	20.08	P0DTE8	13.89	B9A064	18.69	P01037	20.57	P12273	21.23	Q96DR5	20.08	P60709	18.67	P19961	18	P08246	14.23
P00738	19.95	P0DTE7	13.89	P63261	18.67	P35908	20.5	P0DOX5	21.16	P80511	19.57	P80511	18.48	P0DOX5	16.93	B9A064	14.02
P01857	19.05	P0DUB6	13.89	P60709	18.67	Q96DR5	20.08	P02743	21.08	P0DOX2	19.56	P62805	17.48	P20160	15.94	P0DOX8	13.89
P80511	18.48	P04746	13.89	P0DOX8	18.52	P80511	19.57	P01037	20.57	P01036	18.44	Q96DR5	17.27	P02763	15.92	P01861	13.89
P62805	17.48	P19961	13.89	P80511	18.48	P01857	19.05	Q96DR5	20.08	Q96DA0	18.27	P02743	17.04	P01780	15.38	P13645	13.36
P02743	17.04	P00738	13.3	P01861	17.93	P63261	18.67	P0DOX2	19.56	P62805	17.48	P01857	15.54	P08727	15.25	Q99880	12.7
P0DOX5	16.93	P35527	13	P0DOX2	17.8	P60709	18.67	P24158	18.36	P00738	15.52	Q96DA0	15.38	P13645	14.9	Q16778	12.7
P35908	15.65	P35908	12.99	P02743	17.04	P00738	18.47	Q96DA0	18.27	P24158	14.84	P24158	14.84	P24158	14.84	P58876	12.7
P63267	14.89	P01857	12.78	P10153	14.91	P62805	17.48	P00738	17.49	P07737	14.29	P07737	14.29	P01861	14.39	P62807	12.7
P68032	14.85	P01037	12.77	P24158	14.84	P49913	17.06	P62805	17.48	P08246	14.23	P08246	14.23	P07737	14.29	O60814	12.7
P68133	14.85	P08779	12.68	Q96DA0	14.42	P13647	16.95	P35527	14.61	P01833	13.35	P0DOX5	13.81	P40199	14.24	P06899	12.7
P62736	14.85	P08727	11.75	P12724	14.38	P0DOX5	16.93	P01861	14.39	Q99880	12.7	Q99880	12.7	P08246	13.86	P33778	12.7
P24158	14.84	P0DOX5	11.36	P08246	14.23	P13646	16.16	P08246	14.23	Q16778	12.7	Q16778	12.7	P01008	13.36	P57053	12.7
Q96DA0	14.42	P01833	11.26	P08727	14	P01833	16.1	P35908	14.08	P58876	12.7	P58876	12.7	P35527	13	P23527	12.7
P12724	14.38	Q04695	10.88	P13646	13.1	P11678	14.97	P00739	12.93	P62807	12.7	P62807	12.7	P25311	12.75	Q99877	12.7
P08246	14.23	P84243	10.29	P00915	12.64	P24158	14.84	P17213	12.73	O60814	12.7	O60814	12.7	P80188	11.11	Q99879	12.7
P13646	13.97	P68431	10.29	P02533	11.86	P08246	14.23	Q6MZM9	11.42	P06899	12.7	P06899	12.7	P01011	10.64	Q93079	12.7
P01861	13.89	Q71DI3	10.29	P04406	11.04	P00739	14.08	P01023	11.33	P33778	12.7	P33778	12.7	P35908	10.17	Q5QNW6	12.7
P13647	13.39	Q16695	10.29	Q04695	10.88	P02533	13.56	P11678	11.19	P57053	12.7	P57053	12.7	P81605	10	Q96A08	12.6
P00739	12.93	P24158	10.16	P01833	10.6	P08779	13.53	P27105	11.11	P23527	12.7	P23527	12.7	Q04695	9.72	P01833	11.52
P25311	12.75	P81605	10	P11678	10.35	P08727	12.75	P01011	10.64	Q99877	12.7	Q99877	12.7	P62805	9.71	P01008	10.99
Q99880	12.7	P11678	9.51	P00739	10.34	Q99880	12.7	P63267	10.64	Q99879	12.7	Q99879	12.7	P00738	9.36	P02533	10.38
Q16778	12.7	P49913	9.41	P01024	10.22	Q16778	12.7	P68032	10.61	Q93079	12.7	Q93079	12.7	P13647	9.15	P08727	10.25
P58876	12.7	P80511	8.7	P01023	10.11	P58876	12.7	P68133	10.61	Q5QNW6	12.7	Q5QNW6	12.7	P17213	9.03	P40199	10.17
P62807	12.7	P17213	8.62	P25311	9.73	P62807	12.7	P62736	10.61	Q96A08	12.6	Q96A08	12.6	P01833	8.9	P24158	10.16
O60814	12.7	P07602	8.59	P62805	9.71	O60814	12.7	P81605	10	P35527	11.88	P35527	12.04	P02533	8.69	P12724	10
P06899	12.7	P01008	8.19	P01008	9.48	P06899	12.7	P40199	9.88	P01023	11.6	P08727	12	P08779	8.67	P81605	10
P33778	12.7	P00739	8.05	P49913	9.41	P33778	12.7	Q06830	9.55	Q6MZM9	11.42	P01861	10.86	P00739	8.33	P03973	9.09
P57053	12.7	P06870	8.02	P13647	9.32	P57053	12.7	P01833	9.03	P17213	11.29	P01011	10.64	P01023	8.14	P35527	8.83
P23527	12.7	P01023	7.8	P08779	8.67	P23527	12.7	P80511	8.7	P35908	11.11	P02533	10.17	P63267	7.71	P80511	8.7
Q99877	12.7	P63267	7.71	P17213	8.62	Q99877	12.7	P04406	8.66	P04406	11.04	P40199	9.88	P68032	7.69	P17213	8.62
Q99879	12.7	P68032	7.69	P06870	8.02	Q99879	12.7	P07602	8.59	P01861	10.86	P35908	9.55	P68133	7.69	P07602	8.59
Q93079	12.7	P68133	7.69	P63267	7.71	Q93079	12.7	P06870	8.02	P09228	10.64	P01008	9.48	P62736	7.69	P01011	8.04
Q5QNW6	12.7	P62736	7.69	P68032	7.69	Q5QNW6	12.7	P08727	8	P63267	10.64	P49913	9.41	P01024	7.52	P06870	8.02
Q96A08	12.6	Q96DA0	7.69	P68133	7.69	Q96A08	12.6	P13646	7.86	P00739	10.63	Q04695	9.03	P00915	7.28	P13646	7.86
P01011	12.29	P12273	7.53	P62736	7.69	P01023	11.26	P01024	7.82	P68032	10.61	P00738	8.87	Q99880	7.14	P63267	7.71
P08727	12	P25311	7.38	Q6P5S2	7.58	P27105	11.11	P04040	7.59	P68133	10.61	P08779	8.67	Q16778	7.14	P01780	7.69
P02533	11.86	P00915	7.28	P12273	7.53	P01861	10.86	P25311	7.38	P62736	10.61	P17213	8.62	P58876	7.14	P68032	7.69
P01833	11.39	P54108	6.94	P02675	7.33	P01011	10.64	P01008	7.33	P08727	10.25	P07602	8.59	P62807	7.14	P68133	7.69
P01008	10.99	P01024	6.67	P07602	7.06	Q96DA0	10.58	P00915	7.28	P11678	10.07	P01833	8.51	O60814	7.14	P62736	7.69
P40199	10.17	P01011	6.38	P54108	6.94	P81605	10	Q99880	7.14	P81605	10	P13646	7.86	P06899	7.14	P12273	7.53
P17213	10.06	P10153	6.21	P04040	6.64	Q06830	9.55	Q16778	7.14	P40199	9.88	P63267	7.71	P33778	7.14	Q04695	7.41
P81605	10	Q99880	5.56	P01011	6.38	P17213	9.03	P58876	7.14	Q06830	9.55	P68032	7.69	P57053	7.14	P35908	7.36
P11678	9.93	Q16778	5.56	P40199	6.1	P01024	8.78	P62807	7.14	P49913	9.41	P68133	7.69	P23527	7.14	P08779	7.19
P01023	9.91	P58876	5.56	Q99880	5.56	P04406	8.66	O60814	7.14	P02533	8.69	P62736	7.69	Q99877	7.14	P27105	6.94
P49913	9.41	P62807	5.56	Q16778	5.56	P07602	8.59	P06899	7.14	P08779	8.67	P00915	7.28	Q99879	7.14	P01023	6.85
Q04695	9.03	O60814	5.56	P58876	5.56	P01008	7.76	P33778	7.14	P07602	8.59	P54108	6.94	Q93079	7.14	P11678	6.01
P08779	8.67	P06899	5.56	P62807	5.56	P63267	7.71	P57053	7.14	P06870	8.02	P27105	6.94	Q5QNW6	7.14	P00738	5.67
P07602	8.59	P33778	5.56	O60814	5.56	P68032	7.69	P23527	7.14	P01037	7.8	P11678	6.71	Q96A08	7.09	P01024	5.53
P06870	8.02	P57053	5.56	P06899	5.56	P68133	7.69	Q99877	7.14	P04040	7.59	P10153	6.21	P07602	7.06	P04040	5.31
P01024	8	P23527	5.56	P33778	5.56	P62736	7.69	Q99879	7.14	P13647	7.46	P01024	5.77	P54108	6.94	P84243	5.15
P00915	7.28	Q99877	5.56	P57053	5.56	P04040	7.59	Q93079	7.14	P13646	7.42	P00739	5.75	P04406	6.27	P68431	5.15
P54108	6.94	Q99879	5.56	P23527	5.56	P02675	7.54	Q5QNW6	7.14	Q04695	7.41	P25311	5.7	P10153	6.21	Q71DI3	5.15
P04040	6.83	Q93079	5.56	Q99877	5.56	P12273	7.53	Q96A08	7.09	P00915	7.28	P13647	5.59	P13646	5.9	Q16695	5.15
P02675	6.31	Q5QNW6	5.56	Q99879	5.56	Q04695	7.41	P54108	6.94	P54108	6.94	Q8TAX7	5.04	Q06830	5.53	Q8TAX7	5.04
P10153	6.21	Q96A08	5.51	Q93079	5.56	P25311	7.38	P02533	6.78	P01011	6.38	P06870	4.96	P11678	5.03	P49913	4.71
P84243	5.15	Q8TAX7	5.04	Q5QNW6	5.56	P00915	7.28	P08779	6.77	P01024	6.37	P02787	4.44	P06870	4.96	P02675	4.68
P68431	5.15	P13647	4.92	Q96A08	5.51	P54108	6.94	Q8TAX7	6.63	Q6P4A8	6.33	P01023	4.34	Q6P5S2	4.55	P00739	4.6
Q71DI3	5.15	P02675	4.68	P84243	5.15	Q6P4A8	6.33	P13647	6.44	P53634	5.83	Q6MZM9	4.11	P22894	4.5	Q6MZM9	4.11
Q16695	5.15	Q6P5S2	4.55	P68431	5.15	P10153	6.21	Q6P4A8	6.33	P01008	5.82	Q06830	3.52	P27105	4.17	P13647	3.73
Q8TAX7	5.04	P04406	4.48	Q71DI3	5.15	P68104	6.06	P10153	6.21	P84243	5.15	P12429	2.79	Q6MZM9	4.11	A6NCN2	3.53
P04406	4.78	Q6MZM9	4.11	Q16695	5.15	Q5VTE0	6.06	P02675	5.7	P68431	5.15	Q6P5S2	2.73	P04040	3.42	P00915	3.45
Q6P5S2	4.55	P40199	4.07	Q8TAX7	5.04	Q05639	6.05	Q04695	5.32	Q71DI3	5.15	Q13162	2.58	P0C0L5	3.15	O43790	3.29
Q6MZM9	4.11	A6NCN2	3.53	Q6MZM9	4.11	P53634	5.83	P36222	4.96	Q16695	5.15	P01871	2.53	P0C0L4	3.15	P54108	3.27
A5A3E0	3.63	O43790	3.29	A6NCN2	3.53	P84243	5.15	P01871	4.85	P36222	4.96	P68104	2.38	Q8TAX7	2.65	P78385	3.25
Q6S8J3	3.63	P78385	3.25	P0C0L5	2.98	P68431	5.15	P02787	4.73	P48595	4.53	Q5VTE0	2.38	P01871	2.53	Q14533	3.17
P0C0L5	3.61	P0C0L5	3.21	P0C0L4	2.98	Q71DI3	5.15	P49913	4.71	P27105	4.17	Q05639	2.38	P02787	2.44	Q6P5S2	2.73
P0C0L4	3.61	P0C0L4	3.21	P20742	2.97	Q16695	5.15	P48595	4.53	P0C0L5	3.9	P0CG39	2.22	P48595	2.27	P04406	2.09
A6NCN2	3.53	Q14533	3.17	P02787	2.72	Q8TAX7	5.04	P22894	4.5	P0C0L4	3.9	A5A3E0	2.14	P0CG39	2.22	P06731	1.99
O43790	3.29	P02787	2.44	P0CG39	2.22	P06870	4.96	P0DOX6	3.99	P02675	3.46	Q6S8J3	2.14	A5A3E0	2.14	P20742	1.82
P78385	3.25	P20742	2.36	A5A3E0	2.14	P36222	4.96	P0C0L5	3.61	P25311	3.36	P0CG38	2.14	Q6S8J3	2.14	P53634	1.51
Q14533	3.17	P0CG39	2.22	Q6S8J3	2.14	P01871	4.85	P0C0L4	3.61	A5A3E0	3.16	P0DOX6	2.08	P0CG38	2.14	Q6P4A8	1.27
P02787	2.44	A5A3E0	2.14	P0CG38	2.14	P48595	4.53	A5A3E0	3.16	Q6S8J3	3.16	P06731	1.99	P06731	2.14	P02787	1.15
P0CG39	2.22	Q6S8J3	2.14	O43790	1.85	P22894	4.5	Q6S8J3	3.16	P0CG38	3.16	P04040	1.71	P36222	2.09	P0CG39	0.96
P0CG38	2.14	P0CG38	2.14	P78385	1.83	Q6MZM9	4.11	P0CG38	3.16	Q13162	2.95	O43790	1.44	P0DOX6	2.08	A5A3E0	0.93
Q9UGM3	1.86	P04040	1.71	Q14533	1.78	P0DOX6	3.99	Q13162	2.95	P12429	2.79	P02675	1.43	P05155	2	Q6S8J3	0.93
P20742	1.82	Q9UGM3	0.95	Q9UGM3	1.49	A6NCN2	3.92	P12429	2.79	Q8TAX7	2.65	P78385	1.42	P20742	1.82	P0CG38	0.93
P07737	24.29	P22894	2.57	P27105	6.94	P0C0L5	3.9	P53634	2.59	P01871	2.53	Q14533	1.39	P53634	1.73	P0C0L5	0.92
P01780	13.68	P01871	2.53	P01780	5.98	P0C0L4	3.9	P20742	2.36	P02787	2.44	Q6P4A8	1.27	Q9UGM3	1.49	P0C0L4	0.92
Q06830	13.07	P0DOX6	2.08	P07737	5.71	P02787	3.87	P0CG39	2.22	P20742	2.36	Q9UGM3	1.24	P02675	1.43	Q9UGM3	0.87
P27105	6.94	P05155	2	Q06830	5.53	O43790	3.5	P06731	1.99	P0CG39	2.22	P20742	0.61	Q6P4A8	1.08
Q13162	5.54			P53634	4.1	P78385	3.45	P68104	1.73	P0DOX6	2.08	P0C0L5	0.4
Q6P4A8	5.24			P12429	2.79	Q14533	3.37	Q5VTE0	1.73	P06731	1.99	P0C0L4	0.4
Q92820	5.03			P22894	2.57	Q13162	2.95	Q05639	1.73	P22894	1.93
P53634	4.1			Q6P4A8	1.81	P12429	2.79	P05155	1.4	P68104	1.73
P48595	2.27					Q9UGM3	2.4	Q9UGM3	1.2	Q5VTE0	1.73
P06731	1.99					P20742	2.36			Q05639	1.73
P68104	1.73					P0CG39	2.22			Q9UGM3	1.49
Q05639	1.73					Q92820	2.2			O43790	1.44
Q5VTE0	1.73					A5A3E0	2.14			P78385	1.42
P05155	1.4					Q6S8J3	2.14			P05155	1.4
						P0CG38	2.14			Q14533	1.39
						P40199	2.03
						P05155	1.4

## Sheet: Table S3
Table S3. List of identified proteins in kidney stones samples, processed according different variants of digestion protocol.
overnight classic digestion (without sonication)						15-minute sonication-aided digestion						15-minute sonication-aided (x2) + overnight classic digestion										peptides			proteins			missed cleavage #1 (%)	missed cleavage #2 (%)	missed cleavage #3 (%)
Accession	Coverage(%) - rep 1	Accession	Coverage(%) - rep 2	Accession	Coverage(%) - rep 3	Accession	Coverage(%) - rep 1	Accession	Coverage(%) - rep 2	Accession	Coverage(%) - rep 3	Accession	Coverage(%) - rep 1	Accession	Coverage(%) - rep 2	Accession	Coverage(%) - rep 3					# (median)	(-)SD	(+)SD	# (median)	(-)SD	(+)SD
P68871	75.51	P68871	82.31	P68871	51.7	P68871	75.51	P68871	82.31	P68871	82.31	P68871	82.31	P68871	82.31	P68871	64.63				overnight classic digestion (without sonication)	612	69	182	158	16	23	2.14106	1.63399	3.49908
P02042	62.59	P02042	60.54	P05109	48.39	P02042	62.59	P02042	60.54	P02042	69.39	P02042	69.39	P02042	60.54	P01834	51.4				15-minute sonication-aided digestion	703	124	163	170	11	12	4.83642	3.28152	7.73672
P01834	51.4	P05109	48.39	P06702	39.47	P05109	48.39	P05109	48.39	P01834	51.4	P01834	51.4	P01834	51.4	P05109	47.31				15-minute sonication-aided (x2) + overnight classic digestion	634	283	216	162	41	14	5.52941	2.2082	2.849
P05109	48.39	P0DOY2	41.51	P05090	37.57	P0DOY2	41.51	P0DOY2	41.51	P35527	49.44	P05109	48.39	P05109	47.31	P06702	38.6
P06702	38.6	P0DOY3	41.51	P01834	34.58	P0DOY3	41.51	P0DOY3	41.51	P05109	48.39	P04264	48.29	P02675	40.12	P04264	35.09
P05090	37.57	P06702	38.6	P02042	28.57	P06702	39.47	P06702	39.47	P02533	45.34	P02675	47.25	P06702	38.6	P02042	34.69
P02675	35.03	P05090	37.57	P69905	26.76	P05090	37.57	P69905	34.51	P02675	45.01	P35527	45.91	P05090	37.57	P35908	34.12
P02538	34.57	P01834	32.71	P08727	26.25	P01834	34.58	P02675	33.81	P04264	41.93	P02533	41.53	P69905	33.1	P13645	26.2
P08727	33.5	P04264	30.28	P04264	25.16	P02675	33.4	P04264	32.76	P0DOY2	41.51	P0DOY2	41.51	P04264	30.12	P13647	24.58
P69905	33.1	P69905	29.58	P25815	24.21	P04264	33.39	P01834	32.71	P0DOY3	41.51	P0DOY3	41.51	P13645	29.28	P02538	24.47
P08779	32.77	P08727	28.25	P35527	24.08	P35527	27.45	P02679	30.68	P13647	40.17	P35908	40.85	P00915	26.05	P35527	24.08
P02533	32.42	P02675	27.29	P02675	23.63	P08727	27	P05090	30.16	P06702	39.47	P06702	39.47	P59666	25.53	P02533	23.09
P05787	30.23	P04792	25.85	P0DOY2	23.58	P13645	26.54	P59666	26.6	P08779	37.21	P13647	38.31	P59665	25.53	P69905	21.83
P04264	29.97	P59666	25.53	P0DOY3	23.58	P02533	26.48	P59665	26.6	P35908	36.62	P13645	38.18	P15428	25.19	P04259	19.68
P04259	29.79	P59665	25.53	P05787	23.19	P02679	26.27	P13645	25	P69905	34.51	P69905	34.51	P07737	24.29	P59666	19.15
P13647	28.81	P13645	25.51	P07911	23.12	P21266	25.33	P35908	24.88	P02538	33.69	P08727	34.5	P08727	24.25	P59665	19.15
P35908	28.64	P13646	24.89	P13646	22.27	P13646	25.11	P01857	23.81	P04259	33.69	P08779	31.92	P80188	24.24	P13646	18.78
P21266	27.11	P25815	24.21	P13645	22.09	P25815	24.21	P00915	22.22	P13645	30.48	P02679	31.79	P35527	24.08	P02768	18.56
P15428	27.07	P07911	23.12	P01009	22.01	P35908	23.63	P07911	22.03	P05090	30.16	P05090	30.16	P35908	23.79	Q04695	17.59
P02768	26.6	P15428	22.93	P02647	21.72	P05787	23.4	P04792	21.95	P08727	30	P02538	29.61	P02647	23.6	P12724	17.5
P81605	26.36	P60660	22.52	P02768	21.67	P69905	23.24	P35527	21.83	P02679	29.58	P13646	28.6	P0DOY2	23.58	P62805	17.48
P13645	26.2	P00915	22.22	P06727	21.21	P63261	22.93	P08727	21.5	Q04695	27.78	P02647	26.97	P0DOY3	23.58	P0DOX7	17.29
P00915	25.29	P06727	21.97	P02679	20.53	P60709	22.93	P0DOX5	21.16	P02768	27.26	P04259	26.6	P02679	23.18	P07911	16.88
P25815	24.21	P05787	21.53	P02533	19.49	P00915	22.22	P21266	19.56	P59666	26.6	P02768	26.6	P07911	23.12	P02679	16.78
P08729	23.88	P21266	21.33	P59666	19.15	P07911	22.03	P12724	19.38	P59665	26.6	P05787	26.09	P60660	22.52	P08727	16.75
P0DOY2	23.58	P35527	21.19	P59665	19.15	P06727	21.46	P02768	18.88	P13646	26.42	P00915	25.29	P13646	22.27	P00915	16.09
P0DOY3	23.58	P10909	20.94	P10909	18.71	P04792	20.98	P15428	18.8	P04792	25.37	P06727	25.25	P10909	20.94	P08779	15.22
P13646	23.36	P08729	20.47	P80188	18.69	P10909	20.94	P80188	18.69	P06727	24.49	P25815	24.21	P00747	20.49	P63261	15.2
P32119	23.23	P02768	20.03	P63261	18.67	P01857	20.3	P80511	18.48	P02647	23.97	Q04695	23.15	P63261	18.67	P60709	15.2
P07911	23.12	P02679	18.76	P60709	18.67	P59666	20.21	P00747	18.4	P01857	23.81	P07911	23.12	P60709	18.67	P08311	13.73
P63261	22.93	P80188	18.69	P80511	18.48	P59665	20.21	P62805	17.48	P00747	23.46	P63261	22.93	P04406	17.91	P02675	13.44
P60709	22.93	P80511	18.48	P08729	17.91	P02768	19.87	P06703	16.67	P63261	22.93	P60709	22.93	P01009	17.7	P01857	12.78
P60660	22.52	P00747	18.4	P04406	17.91	P02538	19.68	P08311	16.47	P60709	22.93	P60660	22.52	P12724	17.5	P05090	12.7
P06727	22.47	P02100	18.37	P01857	17.54	P15428	19.55	P01876	16.08	P81605	22.73	P00747	22.1	P62805	17.48	P05787	12.63
P02679	21.63	P02533	18.22	P0DOX7	17.29	P32119	19.19	P63261	16	P00915	22.22	P02654	21.69	P0DOX7	17.29	P0DOX5	11.36
P04792	20.98	P01857	17.54	P06703	16.67	P80188	18.69	P60709	16	P07911	22.03	P10909	21.38	P06703	16.67	P04406	11.34
P10909	20.94	P12724	17.5	P08311	16.47	P80511	18.48	P13646	15.72	P60660	21.85	P01857	20.3	P02533	16.1	P01876	10.55
P01857	20.3	P62805	17.48	P00747	16.17	P0DOX5	18.04	P04406	15.52	P80188	21.21	P59666	20.21	P02768	16.09	P32119	10.1
P35527	20.06	P06703	16.67	P00915	16.09	P00747	17.53	P02647	15.36	P0DOX5	21.16	P59665	20.21	P00738	16.01	O95678	9.44
B9A064	19.63	P27169	16.62	P35908	15.81	P62805	17.48	P32119	15.15	P05787	20.08	P01009	20.1	P21266	16	P0DOY2	9.43
P0DOX8	19.44	P08311	16.47	P00738	15.76	P01876	17.34	P04217	15.15	P12724	19.38	P81605	20	P01859	15.7	P0DOY3	9.43
P59666	19.15	P35908	16.43	P0DOX5	15.59	P0DOX7	17.29	P02538	15.07	Q12907	19.38	P32119	19.19	P13647	15.59	P06703	8.89
P59665	19.15	P05783	15.81	P32119	15.15	P06703	16.67	P06727	14.9	P32119	19.19	P15428	18.8	P01857	15.54	P80511	8.7
P02647	18.73	P0DOX5	15.59	Q7Z5L0	14.85	P08779	16.49	Q7Z5L0	14.85	P15428	18.8	P80188	18.69	P02538	14.72	P01877	8.44
P80188	18.69	P01876	15.33	P60660	14.57	P08729	16.42	P05787	14.49	P10909	18.71	P08729	18.55	P32119	14.65	P15428	8.27
P80511	18.48	P63261	15.2	P15428	14.29	P04259	16.31	P13647	14.41	P80511	18.48	P80511	18.48	P15153	14.58	P08123	8.13
P00747	18.4	P60709	15.2	Q12907	14.04	P13647	16.1	Q12907	14.04	P01009	18.42	P0DOX5	18.04	P05787	14.49	P01009	7.89
P02671	18.13	P32119	15.15	P08779	13.95	P01859	15.7	P02533	13.98	P61626	18.24	P12724	17.5	Q7Z5L0	14.36	P01859	7.85
P0DOX5	18.04	Q7Z5L0	14.85	P01876	13.57	P04406	15.52	P61626	13.51	P04217	17.98	P0DOX7	17.29	P0DOX5	13.81	Q5VTE0	7.36
Q04695	17.82	Q12907	14.04	P05783	13.02	Q12907	15.17	P04259	13.48	P02671	17.32	P60174	16.87	P06727	13.64	P68104	7.36
P12724	17.5	P00738	13.55	P00739	12.93	Q7Z5L0	14.85	P10909	13.14	P0DOX7	17.29	P06703	16.67	P01876	13.57	Q99880	7.14
P62805	17.48	P04406	13.43	Q04695	12.5	P01009	14.83	P01859	12.66	P60174	16.87	P02671	16.51	P08779	13.32	P58876	7.14
P0DOX7	17.29	P04259	12.77	P21266	12.44	P02647	14.61	P08779	12.47	P06703	16.67	P08311	16.47	P04259	13.12	P62807	7.14
P60174	16.87	P04217	12.73	P02671	12.36	P60660	14.57	O95865	11.93	P08311	16.47	P21266	16	P05783	13.02	O60814	7.14
P06703	16.67	P02743	12.56	P27169	11.27	Q04695	14.35	P00738	11.58	P21266	16	P05783	15.81	Q04695	12.73	P57053	7.14
P01009	16.51	Q04695	12.5	P02654	10.84	P02671	14.09	P04004	11.51	P62937	15.76	P04406	15.52	Q12907	12.64	P23527	7.14
P08311	16.47	P01024	11.97	P02538	10.82	P05783	13.95	P04003	10.89	P07737	15.71	P00738	15.27	P04792	12.2	Q99877	7.14
P04406	15.52	Q5VTE0	11.9	B9A064	10.75	P08311	13.73	Q04695	10.88	P01859	15.7	Q12907	15.17	P60174	12.05	Q93079	7.14
O95678	14.52	P68104	11.9	P0DOX8	10.65	P00738	13.55	Q16772	10.81	P08729	15.57	Q7Z5L0	14.85	Q5VTE0	11.9	Q5QNW6	7.14
Q12907	14.04	P04004	11.72	P01024	10.4	P04217	12.73	Q7RTV2	10.81	P04406	15.52	O95865	14.74	P68104	11.9	Q16778	7.14
P01876	13.57	P04003	11.39	P12724	10	Q5VTE0	11.9	P08263	10.81	P01876	15.33	P07737	14.29	P02671	11.89	P06899	7.14
P04004	13.39	P08779	11.21	P62805	9.71	P68104	11.9	P09210	10.81	Q7Z5L0	14.85	P04217	14.14	P04004	11.51	P33778	7.14
P01024	13.35	Q9BRK3	11.09	P02452	9.63	P12724	11.88	P02452	10.66	Q06830	14.07	Q06830	14.07	P01024	11.37	Q99879	7.14
P00738	13.3	P13647	11.02	P01591	9.43	P04004	11.51	P25815	10.53	O95678	13.79	P62258	13.73	Q9BRK3	11.09	Q96A08	7.09
P00734	13.18	P02538	10.99	P13647	9.32	P01024	11.49	P02671	10.39	P04004	13.39	P01859	13.67	O95678	11.07	P04217	6.26
P05783	13.02	P02671	10.97	Q5VTE0	9.31	P31946	11.38	Q5VTE0	10.39	P00738	13.3	P01876	13.57	P08311	10.98	Q13268	6.07
Q99880	12.7	P02654	10.84	P68104	9.31	P27169	11.27	P68104	10.39	P00751	12.96	Q13268	13.21	P02654	10.84	P00747	6.05
P58876	12.7	B9A064	10.75	P04259	9.22	Q9BRK3	11.09	P08123	10.32	P02100	12.93	O95678	13.07	Q16772	10.81	Q05639	5.83
P62807	12.7	P0DOX8	10.65	Q12805	8.92	P04003	10.89	P05783	10.23	P02788	12.39	P61626	12.84	Q7RTV2	10.81	O00187	5.69
O60814	12.7	Q06830	10.55	P04217	8.89	P02654	10.84	Q13268	9.64	P01024	12.21	Q9BRK3	12.67	P08263	10.81	Q06830	5.53
P57053	12.7	P02647	10.49	P08123	8.78	Q16772	10.81	P01042	9.63	Q5VTE0	11.9	P02100	12.24	P09210	10.81	Q7Z3Y7	5.39
P23527	12.7	P00739	10.34	Q9BRK3	8.6	Q7RTV2	10.81	Q9BRK3	9.5	P68104	11.9	P04792	12.2	P00734	10.77	P05783	5.35
Q99877	12.7	Q71DI3	10.29	P02763	8.46	P08263	10.81	P01024	9.44	P05783	11.86	P01042	11.8	B9A064	10.75	Q12907	5.34
Q93079	12.7	Q16695	10.29	P01877	8.44	P09210	10.81	P02788	9.44	P14649	11.54	P04004	11.72	P0DOX8	10.65	P0DOX2	5.27
Q5QNW6	12.7	P84243	10.29	P04004	8.16	B9A064	10.75	P01591	9.43	P02743	11.21	P01024	11.12	P25815	10.53	Q71DI3	5.15
Q16778	12.7	P68431	10.29	Q05639	7.78	P02452	10.66	P01009	8.61	Q9BRK3	11.09	P31946	10.98	P04217	10.51	Q16695	5.15
P06899	12.7	P01877	10.23	P01042	7.76	P0DOX8	10.65	P60660	8.61	P08123	10.98	P04003	10.89	P00739	10.34	P84243	5.15
P33778	12.7	P81605	10	O95678	7.62	P62258	10.59	P02763	8.46	P31946	10.98	Q16772	10.81	P08123	10.32	P68431	5.15
Q99879	12.7	P01859	9.87	P02787	7.31	P01042	10.56	O95678	8.35	P04003	10.89	Q7RTV2	10.81	Q71DI3	10.29	P02671	4.97
P01859	12.66	P02452	9.7	O00187	7	Q06830	10.55	P08729	8.32	P02654	10.84	P08263	10.81	Q16695	10.29	P02452	4.92
Q96A08	12.6	Q13268	9.64	P00751	6.81	P00739	10.34	O00187	8.31	Q16772	10.81	P09210	10.81	P84243	10.29	P27169	4.79
Q5VTE0	11.9	P01591	9.43	P20160	6.77	Q71DI3	10.29	P31946	8.13	Q7RTV2	10.81	P00918	10.77	P68431	10.29	Q9BRK3	4.75
P68104	11.9	O95865	9.12	P00734	6.43	Q16695	10.29	P02743	8.07	P08263	10.81	B9A064	10.75	P81605	10	Q7Z794	4.67
P02100	11.56	P02763	8.46	P01859	6.33	P84243	10.29	P00739	8.05	P09210	10.81	P0DOX8	10.65	P60763	9.9	P06727	4.55
P04003	11.39	P02787	8.31	O95865	6.32	P68431	10.29	P0DOX7	7.94	P00918	10.77	P19013	10.58	P63000	9.9	P01042	4.5
P04217	11.31	P08123	8.13	P62258	6.27	P02787	9.89	Q05639	7.78	B9A064	10.75	P00739	10.34	P08729	9.59	P02647	3.75
P02788	11.27	P0DOX7	7.94	P14649	6.25	Q13268	9.64	P08238	7.46	P02452	10.66	P08238	10.22	P02452	9.56	B9A064	3.74
P27169	11.27	Q05639	7.78	P00966	6.07	P02788	9.44	P27169	7.32	P0DOX8	10.65	Q5VTE0	9.96	P01591	9.43	P0DOX8	3.7
Q9BRK3	11.09	P00918	7.31	P02788	5.63	P01591	9.43	Q99880	7.14	P25815	10.53	P68104	9.96	P62258	9.41	P00966	3.64
P31946	10.98	Q12805	7.3	P04003	5.53	P08123	8.71	P58876	7.14	P15153	10.42	P00966	9.95	P27169	8.73	P04004	3.56
P02654	10.84	Q16772	7.21	Q06830	5.53	P05546	8.62	P62807	7.14	Q71DI3	10.29	P62937	9.7	P80511	8.7	P80188	3.54
P15153	10.42	Q7RTV2	7.21	Q7Z3Y7	5.39	P02763	8.46	O60814	7.14	Q16695	10.29	P14618	9.6	P01042	8.54	P01024	3.49
P02452	10.38	P08263	7.21	P0DOX2	5.27	P01877	8.44	P57053	7.14	P84243	10.29	P01591	9.43	P02763	8.46	P31946	3.25
P62937	10.3	P09210	7.21	P01008	5.17	P02743	8.07	P23527	7.14	P68431	10.29	P07602	9.16	P01877	8.44	P62258	3.14
Q71DI3	10.29	O00187	7.14	P02748	5.01	P00966	8.01	Q99877	7.14	P01877	10.23	P02787	9.03	P02743	8.07	P19013	3.08
Q16695	10.29	P07602	7.06	P07602	4.96	O95678	7.99	Q93079	7.14	P08238	10.08	P02452	9.02	P00966	8.01	P04003	3.02
P84243	10.29	P00751	6.81	P61626	4.73	Q05639	7.78	Q5QNW6	7.14	P01042	9.94	P08123	8.78	P04003	7.87	P08729	2.99
P68431	10.29	P05546	6.81	P06396	4.73	Q04828	7.74	Q16778	7.14	P02787	9.89	P22891	8.75	Q05639	7.78	Q8N1N4	2.88
P61626	10.14	P0DOX2	6.81	P22891	4.5	P42330	7.74	P06899	7.14	P62805	9.71	P27169	8.73	O00187	7.14	P20160	2.79
P00966	9.95	P20160	6.77	P01011	4.49	P14618	7.72	P33778	7.14	Q13268	9.64	Q9BQE3	8.69	P07602	7.06	P02788	2.68
P08238	9.94	P22891	6.75	P04792	4.39	O00187	7.14	Q99879	7.14	P01591	9.43	P68363	8.65	Q9BQE3	6.9	P00751	2.36
P02787	9.89	P01009	6.7	P08238	4.28	P00751	7.07	Q96A08	7.09	P62258	9.41	Q71U36	8.65	P0DPH8	6.89	Q9BQE3	2.23
P01591	9.43	P01011	6.38	Q14624	4.09	P07602	7.06	P00751	7.07	P00734	9.16	P02763	8.46	Q6PEY2	6.89	P0DPH8	2.22
P08123	9.37	P62258	6.27	Q9BQE3	3.79	Q9BQE3	6.9	B9A064	7.01	P22891	8.75	P01877	8.44	P0DPH7	6.89	Q6PEY2	2.22
P01042	8.54	P14649	6.25	P0DPH8	3.78	P0DPH8	6.89	P0DOX8	6.94	P27169	8.73	P00751	8.25	P02787	6.88	P0DPH7	2.22
P02763	8.46	P02788	6.2	Q6PEY2	3.78	Q6PEY2	6.89	Q9BQE3	6.9	P02763	8.46	O00187	8.16	P68363	6.87	P68363	2.22
P01877	8.44	P08238	6.08	P0DPH7	3.78	P0DPH7	6.89	P0DPH8	6.89	P10451	8.28	P02788	8.03	Q71U36	6.87	Q71U36	2.22
O00187	8.16	P07737	5.71	P68363	3.77	P68363	6.87	Q6PEY2	6.89	O00187	8.16	Q8N1N4	7.88	P02100	6.8	P05546	1.8
P00739	8.05	P00966	5.58	Q71U36	3.77	Q71U36	6.87	P0DPH7	6.89	P00739	8.05	P06396	7.8	P08238	6.77	P01008	1.51
Q05639	7.78	Q7Z3Y7	5.39	P05546	3.61	P20160	6.77	P68363	6.87	P00966	8.01	Q04828	7.74	P20160	6.77	P14618	1.51
Q04828	7.74	P14618	5.27	P00918	3.46	P22891	6.75	Q71U36	6.87	Q05639	7.78	P42330	7.74	P22891	6.75	Q3SY84	1.34
P42330	7.74	Q04828	5.26	Q7Z794	3.29	P00734	6.43	P02100	6.8	P31944	7.44	P31944	7.44	P01008	6.68	P04196	1.33
P14618	7.72	P42330	5.26	P31946	3.25	O95865	6.32	P22891	6.75	Q12805	7.3	Q12805	7.3	P31946	6.5	P02787	1.15
Q9BQE3	7.57	P60174	5.22	P01133	3.23	P14649	6.25	P01877	6.65	Q99880	7.14	Q99880	7.14	O95865	6.32	P19827	1.1
P68363	7.54	P01008	5.17	Q13268	3.21	P02100	6.12	P14649	6.25	P58876	7.14	P58876	7.14	P14649	6.25	P06396	1.02
Q71U36	7.54	P00734	4.82	P19013	3.08	P08238	5.94	Q12805	5.88	P62807	7.14	P62807	7.14	P02788	6.2	P01133	0.91
P00918	7.31	P02790	4.76	P08246	3	P05164	5.91	P07737	5.71	O60814	7.14	O60814	7.14	Q58FF7	6.03	P35579	0.82
Q12805	7.3	P61626	4.73	P02751	2.75	Q12805	5.88	P00966	5.58	P57053	7.14	P57053	7.14	P00751	6.02	P0C0L5	0.57
Q16772	7.21	P15153	4.17	Q04828	2.48	P07737	5.71	Q06830	5.53	P23527	7.14	P23527	7.14	P02765	5.72	P0C0L4	0.57
Q7RTV2	7.21	P60763	4.17	P42330	2.48	P08246	5.62	P62937	5.45	Q99877	7.14	Q99877	7.14	P06396	5.63	P02751	0.4
P08263	7.21	P63000	4.17	P05164	2.42	P02751	5.41	Q7Z3Y7	5.39	Q93079	7.14	Q93079	7.14	Q06830	5.53	P49327	0.32
P09210	7.21	Q14624	4.09	P19827	2.41	Q7Z3Y7	5.39	P02787	5.3	Q5QNW6	7.14	Q5QNW6	7.14	P05546	5.41
P07602	7.06	Q9BQE3	3.79	P02790	2.38	P0DOX2	5.27	Q04828	5.26	Q16778	7.14	Q16778	7.14	Q7Z3Y7	5.39
P00751	6.81	P0DPH8	3.78	P01833	2.23	P60174	5.22	P42330	5.26	P06899	7.14	P06899	7.14	P0DOX2	5.27
Q13268	6.79	Q6PEY2	3.78	P02765	1.91	P01008	5.17	Q71DI3	5.15	P33778	7.14	P33778	7.14	Q04828	5.26
P06396	6.78	P0DPH7	3.78	P14618	1.69	P02748	5.01	Q16695	5.15	Q99879	7.14	Q99879	7.14	P42330	5.26
P20160	6.77	P68363	3.77	P33908	1.68	P04196	4.95	P84243	5.15	Q96A08	7.09	Q96A08	7.09	P14550	4.92
P22891	6.75	Q71U36	3.77	P68366	1.56	P14550	4.92	P68431	5.15	Q7Z794	7.09	P0DPH8	6.89	P61626	4.73
P02743	6.73	P02751	3.75	Q9NY65	1.56	P61626	4.73	P05546	5.01	P07602	7.06	Q6PEY2	6.89	P68366	4.69
P02790	6.71	P06396	3.71	P04040	1.52	P68366	4.69	P07602	4.96	Q9BQE3	6.9	P0DPH7	6.89	Q9NY65	4.68
P05164	6.71	P19827	3.51	Q58FF7	1.51	Q9NY65	4.68	P14550	4.92	P0DPH8	6.89	P20160	6.77	P02790	4.33
P01008	6.68	Q7Z794	3.29	P11678	1.4	P01011	4.49	P05164	4.83	Q6PEY2	6.89	P02743	6.73	P01011	4.26
P05154	6.65	P31946	3.25	Q8N1N4	1.35	P02790	4.33	P02790	4.76	P0DPH7	6.89	P01008	6.68	P14618	3.95
P05546	6.41	P19013	3.08	Q3SY84	1.34	Q14624	4.09	P68366	4.69	P68363	6.87	Q7Z794	6.57	P02751	3.67
Q7Z794	6.4	P08246	3	P04196	1.33	P00918	3.85	P02751	4.68	Q71U36	6.87	P02790	6.49	P00918	3.46
P01011	6.38	P01042	2.64	P49327	1.12	P06396	3.71	Q9NY65	4.68	P0DOX2	6.81	P68366	6.47	P05164	3.36
O95865	6.32	O95678	2.54	P35579	0.92	Q58FF7	3.35	P15153	4.17	P06396	6.78	P14649	6.25	Q7Z794	3.29
P62258	6.27	P14550	2.46	P14543	0.8	Q7Z794	3.29	P60763	4.17	P20160	6.77	P04040	6.07	Q12805	3.25
P14649	6.25	P05164	2.28	P02461	0.75	P04040	3.23	P63000	4.17	P02790	6.71	Q05639	5.83	Q13268	3.21
Q7Z5L0	5.94	P08697	2.24	P02458	0.61	P19013	3.08	P00918	3.85	P19013	6.54	P05164	5.5	P19013	3.08
P60763	5.73	P01833	2.23	P0C0L5	0.52	P0C0L5	2.98	P14618	3.77	P02751	6.46	P10451	5.41	P02748	3.04
P63000	5.73	P13639	2.1	P0C0L4	0.52	P0C0L4	2.98	P0DOX2	3.74	Q8N1N4	6.35	Q7Z3Y7	5.39	P08246	3
P07737	5.71	P01133	1.91			P10451	2.87	P06396	3.71	O95865	6.32	P0DOX2	5.27	Q8N1N4	2.88
Q06830	5.53	P02765	1.91			P01133	2.65	P00734	3.38	P14618	6.21	Q14624	5.27	P19827	2.41
Q7Z3Y7	5.39	P35579	1.79			O75083	2.48	Q7Z794	3.29	Q58FF7	6.03	P19827	5.16	P11678	2.38
P0DOX2	5.27	Q58FF7	1.68			P19827	2.41	Q14624	3.23	P05164	5.91	Q71DI3	5.15	P08697	2.24
P02751	4.32	P33908	1.68			P11678	2.38	P04040	3.23	P60763	5.73	Q16695	5.15	P01833	2.23
P19827	4.28	P68366	1.56			P35579	2.3	Q58FF7	3.18	P63000	5.73	P84243	5.15	P05154	1.97
Q58FF7	4.19	Q9NY65	1.56			P08697	2.24	P62258	3.14	Q7Z3Y7	5.6	P68431	5.15	Q14624	1.94
Q14624	4.09	P0C0L5	1.55			P01833	2.23	P19013	3.08	P05546	5.01	P05546	5.01	P35579	1.79
P08697	3.87	P0C0L4	1.55			P13639	2.1	P08246	3	P68366	4.69	P02748	5.01	P04040	1.71
P0DPH8	3.78	P02458	1.41			P02765	1.91	P10451	2.87	Q9NY65	4.68	P02751	4.88	P14543	1.44
Q6PEY2	3.78	Q8N1N4	1.35			P33908	1.68	P20160	2.79	P05154	4.68	Q9NY65	4.68	P02461	1.36
P0DPH7	3.78	Q3SY84	1.34			P14543	1.44	P08697	2.24	Q14624	4.09	P05154	4.68	Q3SY84	1.34
P04196	3.43	P49327	1.12			Q3SY84	1.34	P01833	2.23	P19827	4.06	P00734	4.66	P04196	1.33
P68366	3.35	Q8WZ75	0.99			Q8WZ75	0.99	P05154	1.97	O75083	3.96	Q58FF7	4.19	O75083	1.32
P31944	3.31	P14543	0.8			P49327	0.76	P01133	1.91	P35579	3.57	P08697	3.87	P13639	1.17
P19013	3.08	P02461	0.75			P02461	0.75	P02765	1.91	Q3SY84	3.44	Q3SY84	3.44	Q8WZ75	0.99
P02748	3.04					P35580	0.46	P33908	1.68	P33908	3.06	P04196	3.43	P01133	0.91
P08246	3							P02748	1.61	P01008	3.02	P08246	3	P02458	0.81
Q8N1N4	2.88							Q8N1N4	1.54	P08246	3	O75083	2.81	P0C0L5	0.52
O75083	2.81							P01008	1.51	P04196	2.86	P11678	2.52	P0C0L4	0.52
P33908	2.76							P11678	1.4	P49327	2.51	P14550	2.46
P0C0L5	2.58							Q3SY84	1.34	Q04828	2.48	P01011	2.36
P0C0L4	2.58							P35579	1.33	P42330	2.48	P35579	2.19
P01133	2.57							Q8WZ75	0.99	P14550	2.46	P02765	1.91
P11678	2.52							P13639	0.93	P11678	2.38	P33908	1.68
P14550	2.46							P14543	0.8	P01011	2.36	P01133	1.66
P35579	2.24							P35580	0.46	P08697	2.24	P0C0L5	1.61
P01833	2.23							P49327	0.36	P01833	2.23	P0C0L4	1.61
P02765	1.91									P13639	2.1	P49327	1.51
P49327	1.87									P0C0L5	2.06	P14543	1.44
Q8WZ75	1.79									P0C0L4	2.06	P01833	1.05
Q9NY65	1.56									P02765	1.91	Q8WZ75	0.99
P14543	1.44									P04040	1.71	P15924	0.77
P02458	1.41									P01133	1.66	P02461	0.75
Q3SY84	1.34									P02748	1.61
P13639	1.17									P14543	1.44
P02461	0.75									Q8WZ75	0.99
P35580	0.46									P15924	0.87
P15924	0.35									P35580	0.86
										P02461	0.75

## Sheet: Table S4
Table S4. List of identified proteins in salivary glands samples, processed according different variants of digestion protocol.
overnight classic digestion (without sonication)						15-minute sonication-aided digestion						15-minute sonication-aided (x2) + overnight classic digestion										peptides			proteins			missed cleavage #1 (%)	missed cleavage #2 (%)	missed cleavage #3 (%)
Accession	Coverage(%) - rep 1	Accession	Coverage(%) - rep 2	Accession	Coverage(%) - rep 3	Accession	Coverage(%) - rep 1	Accession	Coverage(%) - rep 2	Accession	Coverage(%) - rep 3	Accession	Coverage(%) - rep 1	Accession	Coverage(%) - rep 2	Accession	Coverage(%) - rep 3					# (median)	(-)SD	(+)SD	# (median)	(-)SD	(+)SD
P13637	9.87	O75489	9.85	P07900	9.97	P63092	9.9	O75891	9.98	Q13813	9.91	P63092	9.9	P47756	9.93	P07327	9.87				overnight classic digestion (without sonication)	2218	207	91	474	11	2	0.696171	0.721371	0.952793
P07327	9.87	Q9BS26	9.85	Q15293	9.97	P16152	9.75	Q15293	9.97	P40925	9.88	P07327	9.87	P07327	9.87	P63244	9.78				15-minute sonication-aided digestion	2741	20	421	547	4	11	6.82233	5.54943	6.926
Q96AG4	9.77	P35749	9.69	O43175	9.94	P62826	9.72	P14923	9.93	P07327	9.87	P51991	9.79	P11216	9.85	P11177	9.75				15-minute sonication-aided (x2) + overnight classic digestion	2250	67	119	479	5	3	1.91111	0.590967	1.14521
P08559	9.74	P39687	9.64	O75489	9.85	P07900	9.7	P07327	9.87	P46940	9.72	Q99623	9.7	P07205	9.83	P49411	9.67
P62491	9.72	P60842	9.61	Q9BS26	9.85	P62906	9.68	P07954	9.8	P62826	9.72	P22492	9.66	P63244	9.78	P54819	9.62
Q99623	9.7	O75891	9.53	P11177	9.75	P29401	9.63	P37837	9.79	P00326	9.6	P00326	9.6	Q99623	9.7	P00326	9.6
P00326	9.6	P0DOY2	9.43	P38646	9.57	P00738	9.61	Q00325	9.67	Q16836	9.55	P80303	9.52	P04844	9.67	P78417	9.54
P38646	9.57	P0DOY3	9.43	P06748	9.52	P06748	9.52	P39687	9.64	P06748	9.52	P0DOY2	9.43	O75874	9.66	P61247	9.47
P06396	9.46	Q9BY50	9.38	P51991	9.52	P67812	9.5	P00326	9.6	P67812	9.5	P0DOY3	9.43	P00326	9.6	P04179	9.46
Q9BY50	9.38	P40925	9.28	Q9BY50	9.38	P15259	9.49	P10515	9.58	P04179	9.46	Q9BY50	9.38	P04179	9.46	P07099	9.45
P07108	9.2	P42126	9.27	P62906	9.22	Q8N0Y7	9.45	P78417	9.54	Q7KZF4	9.45	P12110	9.32	Q9BY50	9.38	Q9BY50	9.38
P00367	9.14	P07108	9.2	P00367	9.14	P18669	9.45	P67812	9.5	Q8N0Y7	9.45	Q02539	9.3	P12110	9.32	Q02878	9.38
P00441	9.09	P00367	9.14	P68871	82.31	P12110	9.42	Q9UHG3	9.5	P49257	9.41	P62491	9.26	O75891	9.31	P09651	9.14
P20774	9.06	P68871	82.31	Q9H2U2	8.98	P13716	9.39	Q9BY50	9.38	P14923	9.4	P38646	9.13	P62491	9.26	P00441	9.09
P68871	82.31	Q9H2U2	8.98	P07339	8.98	Q9BY50	9.38	P31415	9.34	P13716	9.39	P00441	9.09	P19404	9.24	P11216	9.02
Q9H2U2	8.98	P49748	8.85	P13637	8.98	P40429	9.36	P19404	9.24	Q02878	9.38	P07900	9.02	Q13813	9.18	P07900	9.02
P04844	8.87	P61803	8.85	P04844	8.87	P21912	9.29	P07108	9.2	P17661	9.36	P68871	82.31	P78417	9.13	P68871	82.31
P01876	8.79	P00403	8.81	Q7Z794	8.82	P07108	9.2	P11216	9.02	P40429	9.36	P07339	8.98	P20774	9.06	P11940	8.81
P40925	8.68	P01876	8.79	P13796	8.77	P00367	9.14	P07099	9.01	P21912	9.29	Q13813	8.9	P68871	82.31	Q15907	8.72
P07099	8.57	P13796	8.77	O95716	8.68	P21333	9.1	P68871	82.31	P19404	9.24	P37837	8.9	P07339	8.98	P40925	8.68
Q07021	8.51	Q15907	8.72	Q13813	8.62	P00441	9.09	Q9NYL4	8.96	O75891	9.2	P02787	8.88	Q9H2U2	8.98	P12110	8.64
Q96BQ1	8.48	P31949	8.57	Q96BQ1	8.48	P68871	82.31	Q13228	8.9	P21695	9.17	Q00325	8.84	P35609	8.95	O75390	8.58
Q15293	8.46	Q96BQ1	8.48	P62701	8.37	P54819	8.79	P54886	8.81	P00367	9.14	P48444	8.81	P37837	8.9	Q13813	8.37
Q13813	8.45	P26641	8.47	P36578	8.2	Q8TD47	8.75	P48444	8.81	P02671	9.12	P13637	8.69	P34931	8.89	P38646	8.25
P48444	8.41	P02763	8.46	O75367	8.13	P25311	8.72	P07900	8.74	O75489	9.09	P40925	8.68	Q00325	8.84	O75367	8.13
P21397	8.16	P08559	8.46	P26373	8.06	Q15907	8.72	P25311	8.72	P07900	9.02	P02647	8.61	P18206	8.82	Q9Y5M8	8.12
O75367	8.13	P36578	8.2	P00915	8.05	Q7KZF4	8.57	O00264	8.72	P68871	82.31	Q15293	8.46	P48444	8.81	P00387	7.97
P26373	8.06	Q9Y277	8.13	P11940	8.02	O15260	8.55	P27338	8.65	Q9H2U2	8.98	P04844	8.4	Q92688	8.76	Q12907	7.87
P00387	7.97	P17661	8.09	P00387	7.97	P50395	8.54	Q7KZF4	8.57	P12277	8.92	P20774	8.39	P04632	8.58	P01037	7.8
Q8TCT9	7.96	P26373	8.06	Q9Y394	7.96	P10515	8.35	Q9Y277	8.48	P48444	8.81	P62750	8.33	O43423	8.55	Q05639	7.78
Q12907	7.87	Q05639	7.78	P61313	7.84	Q9Y6N5	8.22	P36957	8.39	O00264	8.72	P36578	8.2	P26641	8.47	P27338	7.69
P02671	7.85	Q13813	7.73	Q05639	7.78	P08590	8.21	O75390	8.37	P36578	8.67	P11216	8.19	P49448	8.42	P63092	7.61
P50993	7.84	Q9BVK6	7.66	P36542	7.72	O75367	8.13	Q13813	8.33	Q9BVC6	8.64	P19338	8.17	Q3SY69	8.34	P21333	7.44
P07900	7.79	P07327	7.47	P15880	7.51	P61626	8.11	O15260	8.18	P07602	8.59	O75367	8.13	P38646	8.25	P21397	7.4
Q05639	7.78	P26038	7.45	P07327	7.47	P35749	8.06	P19338	8.17	O15260	8.55	P17661	8.09	P36578	8.2	P30043	7.28
P36542	7.72	Q14240	7.37	Q13423	7.46	P17931	8	O75367	8.13	P15311	8.53	P29401	7.87	P21397	8.16	Q01105	7.24
Q9BVK6	7.66	P10909	7.35	O75891	7.32	P00387	7.97	P22079	8.01	P36957	8.39	Q05639	7.78	Q9Y277	8.13	P13073	7.1
Q7KZF4	7.47	P00918	7.31	Q07955	7.26	Q9Y394	7.96	P08727	74	Q16853	8.39	P18206	7.76	Q9NZN4	8.1	P07602	7.06
P60842	7.39	P07339	7.28	P50993	7.25	O75891	7.87	P00387	7.97	P62750	8.33	Q96BQ1	7.59	Q9NZT1	73.97	P38117	7.06
Q14240	7.37	Q8NHW5	7.26	Q01105	7.24	P01037	7.8	P26447	7.92	P11217	8.31	P06396	7.54	P00387	7.97	P02042	61.22
Q07955	7.26	Q01105	7.24	P00326	7.2	P63241	7.79	P00367	7.89	P18206	8.29	P15880	7.51	P60842	7.88	P13804	6.91
P11217	7.24	P00326	7.2	P48788	7.14	Q13813	7.77	P61313	7.84	Q9UJ70	8.14	P31930	7.5	Q12907	7.87	P12956	6.9
P80303	7.14	P27338	7.12	O75390	7.08	P22695	7.73	P21695	7.74	O75367	8.13	P02511	7.43	P50395	7.87	P22079	6.88
P09622	7.07	P13073	7.1	P09622	7.07	P49257	7.65	P22695	7.73	P26373	8.06	P00918	7.31	P00338	7.83	P61313	6.86
P07602	7.06	P09622	7.07	P07099	7.03	P04844	7.61	P17661	7.66	P54886	8.05	P30043	7.28	Q05639	7.78	Q6S8J3	6.79
O75874	7	P19338	7.04	Q99878	7.03	P21810	7.61	O15173	7.62	P29401	8.03	Q01105	7.24	Q9Y6N5	7.78	Q14103	6.76
O75891	6.98	P07099	7.03	Q96KK5	7.03	Q96BQ1	7.59	P63092	7.61	P00387	7.97	Q13228	7.2	P63092	7.61	Q96DA0	6.73
P13804	6.91	Q99623	7.02	O75874	7	P31943	7.57	P31943	7.57	P27797	7.91	P11217	7.13	P21333	7.59	P01009	6.7
Q00325	6.91	O75874	7	Q9BTM1	6.98	P07327	7.47	O75874	7.49	P49189	7.89	P13073	7.1	P07900	7.51	Q01469	6.67
P10909	6.9	Q6NZI2	6.92	Q16777	6.98	Q9P2E9	7.45	Q6S8J3	7.44	Q9P2E9	7.8	P16615	7.1	P11940	7.39	P04844	6.66
Q14103	6.76	P12956	6.9	P20671	6.92	Q6S8J3	7.44	P02671	7.39	P09417	7.79	P07602	7.06	P02788	7.32	P48444	6.65
P01009	6.7	Q14103	6.76	Q7L7L0	6.92	P13667	7.44	P30043	7.28	P63241	7.79	P38117	7.06	P00918	7.31	Q9Y281	6.63
P01877	6.65	P01009	6.7	P04908	6.92	Q9Y277	7.42	O60547	7.26	Q05639	7.78	P07099	7.03	Q01105	7.24	P47756	6.62
P47756	6.62	P02452	6.69	P0C0S8	6.92	P11217	7.36	P50395	7.19	P00739	7.76	P02042	61.22	Q13228	7.2	Q9H2U2	6.59
A0A2R8Y4L2	6.55	P48444	6.65	Q93077	6.92	P00918	7.31	P21333	7.14	P22695	7.73	P49448	6.99	Q02252	7.1	A0A2R8Y4L2	6.55
P50995	6.53	P01877	6.65	Q6FI13	6.92	P25789	7.28	P13073	7.1	P39687	7.63	P00367	6.99	P09622	7.07	P01876	6.53
B7ZW38	6.48	P08238	6.63	P13804	6.91	P00326	7.2	P13473	7.07	O15173	7.62	P21333	6.95	P02042	61.22	P25789	6.51
O60812	6.48	P47756	6.62	Q96QV6	6.87	P15311	7.17	P15311	7	P19338	7.61	P35609	6.94	P13804	6.91	Q96AG4	6.51
B2RXH8	6.48	P61019	6.6	Q14103	6.76	Q02252	7.1	P36871	6.94	P21810	7.61	P61313	6.86	P10909	6.9	B7ZW38	6.48
P0DMR1	6.48	A0A2R8Y4L2	6.55	P04179	6.76	P08574	7.08	P13804	6.91	P46977	7.52	Q6S8J3	6.79	P25789	6.9	O60812	6.48
P06748	6.46	B7ZW38	6.48	P21333	6.72	P07099	7.03	P12956	6.9	Q6S8J3	7.44	Q14103	6.76	P51991	6.88	B2RXH8	6.48
Q9NR45	6.41	O60812	6.48	P07602	6.68	P08727	68.5	P05413	6.77	Q13423	7.37	Q8NBS9	6.71	P22079	6.88	P0DMR1	6.48
Q9BS26	6.4	B2RXH8	6.48	P48444	6.65	P08670	63.73	P07602	6.68	Q9NZN4	7.37	P01009	6.7	Q13423	6.72	Q7KZF4	6.48
P04632	6.34	P0DMR1	6.48	P01877	6.65	P02042	61.22	P21397	6.64	P00918	7.31	Q9Y281	6.63	P01009	6.7	Q9BS26	6.4
P21333	6.31	P31930	6.46	P47756	6.62	P05787	60.04	Q02878	6.6	P25789	7.28	P47756	6.62	P20700	6.66	P04632	6.34
P54886	6.29	P06748	6.46	Q96AG4	6.51	P61158	6.94	P11047	6.53	Q6NVY1	7.25	Q02878	6.6	P62277	6.62	Q15293	6.34
P0CG48	6.28	P04632	6.34	B7ZW38	6.48	P53597	6.94	Q96AG4	6.51	Q01105	7.24	P01876	6.53	P01876	6.53	P49448	6.27
P49448	6.27	P21333	6.31	O60812	6.48	P35609	6.94	P06748	6.46	P02788	7.18	P61978	6.48	P50995	6.53	P00367	6.27
P38117	6.27	P0CG48	6.28	B2RXH8	6.48	P13804	6.91	P29401	6.42	P02730	7.03	Q7KZF4	6.48	Q96AG4	6.51	P31025	6.25
P01008	6.25	P49448	6.27	P0DMR1	6.48	P22079	6.88	P00738	6.4	O95831	7.01	Q13423	6.45	B7ZW38	6.48	P07910	6.21
P07910	6.21	P07910	6.21	P61978	6.48	Q9C075	6.87	Q9BS26	6.4	P02042	69.39	Q9BS26	6.4	O60812	6.48	P19338	6.2
P19338	6.2	P29803	6.19	P01008	6.47	P61313	6.86	P41219	6.38	P08727	65.25	P27338	6.35	B2RXH8	6.48	P41219	6.17
Q13423	6.17	P41219	6.17	P40925	6.29	P46940	6.82	P04179	6.31	P02768	62.07	P04632	6.34	P0DMR1	6.48	P61009	6.11
P41219	6.17	P11940	6.13	P16104	6.29	Q8NBS9	6.71	P53621	6.29	P08670	60.94	Q9H2U2	6.29	Q9BS26	6.4	O75891	6.1
P11940	6.13	P61009	6.11	P0CG48	6.28	P14923	6.71	P09622	6.29	P62805	60.19	P0CG48	6.28	P13716	6.36	P29401	6.1
P02768	55.34	P31415	6.06	P49448	6.27	P01009	6.7	P0CG48	6.28	P47756	6.99	P41219	6.17	Q15293	6.34	Q16836	6.05
P08670	54.94	Q16836	6.05	P02671	6.24	P36957	6.62	P27797	6.24	P10515	6.96	Q14697	6.14	P0CG48	6.28	Q9NZT1	50
P02042	52.38	P37802	6.03	P07910	6.21	Q02878	6.6	Q9H8H3	6.15	P13804	6.91	P61019	6.13	Q14103	6.2	P15311	5.97
P08727	50.25	P02768	50.41	P19338	6.2	P61019	6.6	P11940	6.13	P12956	6.9	P61009	6.11	P41219	6.17	P50995	5.94
P61604	50	Q02878	5.9	P29803	6.19	Q13228	6.57	Q6DRA6	6.1	P10909	6.9	Q8TD47	6.08	P29401	6.1	O75915	5.85
Q13228	5.93	Q58FF3	5.76	P41219	6.17	P31415	6.57	Q8TD47	6.08	P22079	6.88	P31415	6.06	Q8TD47	6.08	P49257	5.69
Q02878	5.9	Q13423	5.71	P61009	6.11	P54886	6.54	Q16836	6.05	Q9C075	6.87	Q16836	6.05	P31415	6.06	P07954	5.69
Q58FF3	5.76	O75396	5.58	P02452	6.08	Q96AG4	6.51	P50213	6.01	P61313	6.86	Q8WUD1	6.02	Q16836	6.05	P16615	5.66
P36957	5.74	P07205	5.52	P31415	6.06	P02788	6.48	O43390	6	P53621	6.86	Q9NZT1	50	P50213	6.01	P11217	5.58
P16671	5.72	P21397	5.5	Q16836	6.05	P19338	6.48	P62805	59.22	P11940	6.76	O75915	5.85	O15144	6	P18206	5.56
P49257	5.69	P21810	5.43	P37802	6.03	Q9BS26	6.4	P02768	57.64	Q96DA0	6.73	Q58FF3	5.76	P02585	53.75	P07205	5.52
P07954	5.69	P40429	5.42	P27797	6	P41219	6.38	P05787	56.94	Q8NBS9	6.71	P49257	5.69	P08758	52.19	P26641	5.49
P51991	5.56	Q16891	5.41	P20674	6	O00151	6.38	Q96A32	56.21	Q9BZQ8	6.68	P63244	5.68	P08729	51.17	P55145	5.49
P02452	5.53	P50395	5.39	P02042	52.38	Q00325	6.35	P0DOY2	55.66	P08311	6.67	P60842	5.67	P39023	5.96	P21695	5.44
P07205	5.52	Q9NZN4	5.34	P01834	51.4	P02452	6.35	P0DOY3	55.66	P01024	6.55	P11940	5.66	Q02878	5.9	Q13423	5.43
P78386	5.52	P13637	5.33	P08727	50.75	P04632	6.34	P62937	54.55	Q96AG4	6.51	Q14240	5.65	Q6S8J3	5.77	P21810	5.43
Q14697	5.51	P11310	5.23	P62805	50.49	P04179	6.31	P05783	54.19	P98160	6.47	Q3SY69	5.63	Q58FF3	5.76	Q02252	5.42
P30050	5.45	P11047	5.22	P08670	50.21	P53621	6.29	P08670	53	P36871	6.41	P07205	5.52	P49257	5.69	P50395	5.39
P21695	5.44	Q92688	5.18	P05787	50.1	P0CG48	6.28	P08729	52.88	Q9BS26	6.4	P21397	5.5	Q9P2E9	5.67	P34897	5.36
P21810	5.43	P07602	5.15	Q13228	5.93	P49448	6.27	P0DTE8	52.05	P41219	6.38	P02788	5.49	Q14240	5.65	Q9NZN4	5.34
P36578	5.39	P00966	5.1	Q02878	5.9	O75390	6.22	P0DTE7	52.05	P11047	6.34	P15311	5.46	P02452	5.6	P22492	5.31
Q9NZN4	5.34	P62491	5.09	Q3SY69	5.85	P61009	6.11	P0DUB6	52.05	P04632	6.34	P30050	5.45	P13667	5.58	Q14697	5.3
P11177	5.29	Q8TCT9	5.04	Q58FF3	5.76	P36578	6.09	P19105	52.05	P09622	6.29	P21695	5.44	P21695	5.44	P13667	5.27
P11047	5.28	P05787	47.62	P36957	5.74	P62805	59.22	O14950	51.74	P0CG48	6.28	P21810	5.43	P21810	5.43	P11310	5.23
P08123	5.27	P62805	47.57	P26038	5.72	P02768	58.62	P60709	50.93	P49448	6.27	Q02252	5.42	P54886	5.41	P19404	5.22
P11310	5.23	P08727	47	P49257	5.69	P0DOY2	55.66	P63261	50.93	P62873	6.18	Q12907	5.34	O75390	5.36	P32969	5.21
P13010	5.19	P02042	46.26	P07205	5.52	P0DOY3	55.66	P69905	50.7	Q9HAV0	6.18	Q9NZN4	5.34	P34897	5.36	Q02539	5.12
Q5JWF2	5.11	P08729	45.42	P26641	5.49	P62937	54.55	P08758	50	P62879	6.18	Q03252	5.32	Q03252	5.32	P20339	5.12
P00966	5.1	P0DTE8	42.66	P30050	5.45	P07355	52.51	P49207	5.98	Q9H8H3	6.15	P11177	5.29	P22492	5.31	P61020	5.12
P09525	5.02	P0DTE7	42.66	P21695	5.44	P07237	51.97	O75915	5.85	Q8TD47	6.08	O75323	5.24	Q08722	5.26	P62491	5.09
P31930	5	P0DUB6	42.66	P21810	5.43	P30086	51.34	P02790	5.84	P31415	6.06	P19404	5.22	O75323	5.24	P51148	5.09
P08729	47.12	P08670	42.49	P40429	5.42	P60709	50.93	P46977	5.82	P50213	6.01	Q01469	5.19	P11310	5.23	P09525	5.02
P13647	46.78	Q06830	41.21	Q16555	5.42	P63261	50.93	Q02252	5.79	P08729	57.14	P78386	5.13	P11047	5.22	P05787	48.65
P05787	46.17	P53621	4.98	Q02252	5.42	P69905	50.7	Q00610	5.79	P0DOY2	55.66	P14923	5.1	Q13884	5.2	P62937	47.88
P07737	45.71	P02671	4.97	P50395	5.39	P60174	50.2	Q13423	5.71	P0DOY3	55.66	P62913	5.06	P07602	5.15	P08727	47
P07355	45.13	P62701	4.94	P14649	5.29	P13647	50.17	P02730	5.71	P05787	53	P35527	49.44	Q02539	5.12	P07737	45.71
Q06830	44.72	P28325	4.93	P08123	5.27	P61224	5.98	P60842	5.67	P60174	52.21	P02768	48.77	P14923	5.1	P08670	45.71
P0DTE8	42.66	P13473	4.88	Q08722	5.26	P62834	5.98	P62081	5.67	P30086	51.34	P08670	48.5	P62913	5.06	P08729	45.63
P0DTE7	42.66	P62753	4.82	P11310	5.23	O75915	5.85	Q14240	5.65	P60709	50.93	P62805	47.57	P46940	5.01	Q06830	44.72
P0DUB6	42.66	P54886	4.78	P20339	5.12	P40227	5.84	Q9UHQ9	5.57	P63261	50.93	P08727	47	P08727	47	P02768	44.66
P06576	42.34	P07900	4.78	P61020	5.12	P00739	5.75	P15259	5.53	P62937	50.91	P05787	46.38	P05787	46.17	P08758	44.38
Q96A32	42.01	P01008	4.74	Q9P2E9	5.11	P17661	5.74	P07205	5.52	P0DTE8	50.68	P07737	45.71	P02768	46.14	P60709	43.47
P0DOY2	41.51	P07858	4.72	P00966	5.1	Q13423	5.71	Q8N0Y7	5.51	P0DTE7	50.68	P08729	45.42	P07737	45.71	P63261	43.47
P0DOY3	41.51	O43423	4.7	P14923	5.1	P02730	5.71	P18669	5.51	P0DUB6	50.68	P04264	45.03	P05783	43.02	P05783	43.02
P60709	40.53	Q7Z794	4.67	P51148	5.09	P62330	5.71	P21810	5.43	P61604	50	P07355	44.84	P07355	42.18	P69905	42.96
P63261	40.53	Q9BZQ8	4.63	Q12907	5.06	O75396	5.58	P40429	5.42	P02452	5.74	Q06830	44.72	Q06830	41.21	P0DTE8	42.66
P63104	40	Q8NBS9	4.63	P09525	5.02	P30740	5.54	P01008	5.39	P33121	5.73	P08758	44.38	P06576	40.83	P0DTE7	42.66
P28325	4.93	P04844	4.6	P02768	49.26	Q3SY69	5.53	Q16851	5.31	P62330	5.71	P13647	43.73	P62805	40.78	P0DUB6	42.66
O75489	4.92	P80303	4.52	P08729	48.83	P07205	5.52	P08123	5.27	Q00610	5.61	P60709	43.47	P02671	4.97	P19105	41.52
P13473	4.88	O95831	4.4	P13647	48.64	Q6DRA6	5.49	P11310	5.23	Q9Y6C9	5.61	P63261	43.47	P10515	4.95	O14950	41.28
P18206	4.85	P17931	4.4	Q9NZT1	47.26	Q16555	5.42	Q13884	5.2	P22314	5.58	P05783	43.02	P13473	4.88	P62805	40.78
Q9UHG3	4.75	P50995	4.36	P07737	45.71	Q16851	5.31	P02452	5.19	Q9UHQ9	5.57	P69905	42.96	P02730	4.83	P02671	4.97
Q16853	4.72	P11217	4.28	P07355	45.13	Q9NRW1	5.29	Q6DN03	5.18	P08123	5.56	P0DTE8	42.66	P01008	4.74	P0CG48	4.96
P01903	4.72	P16671	4.24	P60709	44.8	P20340	5.29	P98160	5.17	P50995	5.54	P0DTE7	42.66	P08123	4.69	P02788	4.93
P07858	4.72	Q16555	4.2	P63261	44.8	P11047	5.28	Q9H2U2	5.09	P07205	5.52	P0DUB6	42.66	P05166	4.64	P28325	4.93
Q7Z794	4.67	Q5JWF2	4.15	Q06830	44.72	P11310	5.23	Q9UQ80	5.08	Q6DRA6	5.49	P06576	42.53	Q8NBS9	4.63	P02452	4.92
Q9Y6N5	4.67	P18206	4.14	P0DTE8	42.66	P19404	5.22	Q8TCT9	5.04	Q02218	5.47	P61604	42.16	Q9BZQ8	4.63	P13473	4.88
Q9BZQ8	4.63	P49257	4.12	P0DTE7	42.66	Q13884	5.2	Q58FF7	5.03	Q13576	5.46	P30086	41.18	P12956	4.6	O75874	4.83
Q8NBS9	4.63	P52272	4.11	P0DUB6	42.66	Q13011	5.18	P49448	5.02	Q3SY69	5.42	P02671	4.97	P61978	4.54	P62753	4.82
P27338	4.62	Q13228	4.03	P02585	42.5	P07602	5.15	P54136	5	P01008	5.39	P28325	4.93	Q9H361	4.44	P10515	4.79
P12956	4.6	Q07955	4.03	P0DOY2	41.51	P62750	5.13	Q06830	49.25	Q16851	5.31	P02452	4.92	P00738	4.43	P20700	4.78
P04181	4.56	P01011	4.02	P0DOY3	41.51	P61106	5.12	P07355	48.97	Q5JWF2	5.3	P13473	4.88	P16615	4.41	P09622	4.72
P61978	4.54	P60174	39.76	P05976	40.21	P98160	5.1	Q9NZT1	47.26	Q9NRW1	5.29	O75874	4.83	P01877	4.35	O43423	4.7
P50395	4.49	P35527	38.68	P20700	4.95	P62491	5.09	P30086	46.52	P11310	5.23	P54886	4.78	P15311	4.27	Q8NBS9	4.63
Q9P2E9	4.47	P60660	37.75	P10909	4.9	Q12907	5.06	P02042	46.26	Q13884	5.2	P09622	4.72	P36957	4.19	Q9BZQ8	4.63
P17931	4.4	P14618	37.66	P13473	4.88	P49189	5.06	P01834	45.79	P13861	5.2	O43423	4.7	P53621	4.17	O43390	4.58
P22079	4.07	P60709	37.6	P18206	4.85	P09525	5.02	P07737	45.71	Q13011	5.18	P10909	4.68	P14543	4.09	Q9P2E9	4.54
P35527	39.33	P63261	37.6	Q7Z7H5	4.85	P54136	5	P60660	45.03	P55795	5.12	Q9Y6N5	4.67	Q00610	4	P08123	4.54
P04264	39.29	P02585	37.5	P62753	4.82	P08729	49.68	P19961	44.81	Q8WUD1	5.09	P00568	4.64	P60174	39.76	P61978	4.54
P62805	38.83	P19961	37.38	O43423	4.7	Q96A32	49.11	P04406	43.58	Q12907	5.06	Q9BZQ8	4.63	P0DTE8	39.73	P46940	4.53
P60660	37.75	P05783	37.21	P60842	4.68	P04406	48.66	P07237	43.5	P09211	49.52	Q6NZI2	4.62	P0DTE7	39.73	P80303	4.52
P02585	37.5	P07355	37.17	Q03252	4.68	P01834	48.6	P14618	43.5	Q96A32	49.11	P12956	4.6	P0DUB6	39.73	Q9H361	4.44
P19961	37.38	P62937	36.97	Q9Y6N5	4.67	P0DTE8	47.95	P31949	42.86	P01834	48.6	O75891	4.55	P63104	39.59	P00738	4.43
P62937	36.97	P08758	36.56	P62081	4.64	P0DTE7	47.95	P04746	42.27	P13647	48.31	Q9UHG3	4.55	P08670	39.48	P39687	4.42
P08758	36.56	P13647	36.44	Q9BZQ8	4.63	P0DUB6	47.95	P30041	41.96	P60660	47.68	P50395	4.49	P00558	37.89	P01877	4.35
P13645	36.47	P61604	36.27	Q8NBS9	4.63	Q9NZT1	47.26	P25705	41.77	P07355	47.49	Q9H361	4.44	P60660	37.75	O60547	4.3
P05783	36.05	P04746	34.83	P12956	4.6	P05976	46.39	Q16778	41.27	Q9NZT1	47.26	P39687	4.42	P14618	37.66	Q13228	4.24
P04746	34.83	P63104	34.69	Q16853	4.59	P07737	45.71	P06899	41.27	P07237	46.65	P50995	4.36	P13647	37.63	O60763	4.16
P60174	34.54	P69905	34.51	Q14697	4.56	P25705	45.03	P23527	41.27	P07737	45.71	P01877	4.35	P60709	37.6	P54886	4.15
P69905	34.51	Q9NZT1	34.25	P80303	4.52	P06576	44.99	P33778	41.27	P05783	44.88	P13667	4.34	P63261	37.6	P11047	4.04
Q9NZT1	34.25	P06576	33.65	P55327	4.46	Q06830	44.72	P09211	40.48	Q06830	44.72	P00387	4.32	P62937	36.97	Q07955	4.03
P62987	33.59	P62987	33.59	P39687	4.42	P23528	44.58	P40926	40.24	P08758	44.38	P15924	4.32	P61604	36.27	Q58FF3	4.01
P05976	33.51	Q99880	33.33	Q00325	4.42	P08758	44.38	P05976	40.21	P04406	43.58	O75390	4.29	P62258	35.69	P63104	39.59
Q99880	33.33	P57053	33.33	P01903	4.33	P09382	43.7	O75306	4.97	P06733	43.55	P98160	4.19	P07237	35.24	P07355	39.53
P57053	33.33	Q99877	33.33	P01009	4.31	P31949	42.86	Q07021	4.96	P13645	43.49	P46940	4.1	P09211	34.76	P61604	38.24
Q99877	33.33	Q16778	33.33	P16671	4.24	P61604	42.16	Q9UJ70	4.94	P19961	43.44	P08123	4.1	P69905	34.51	P06576	38.19
Q16778	33.33	P06899	33.33	P61586	4.15	P60660	41.72	Q9BVC6	4.94	P69905	42.96	P22079	4.07	P19961	34.44	P60660	37.75
P06899	33.33	Q99879	33.33	P08134	4.15	P0DP23	41.61	P31942	4.91	P31949	42.86	P11047	4.04	P23528	33.73	P09493	37.68
Q99879	33.33	P58876	33.33	Q7KZF4	4.07	P0DP24	41.61	P10909	4.9	P05976	42.78	P60660	37.75	P62987	33.59	P14618	37.66
P58876	33.33	P62807	33.33	P01011	4.02	P0DP25	41.61	P61158	4.78	P0DP23	41.61	P14618	37.66	P05976	33.51	P19961	37.38
P62807	33.33	O60814	33.33	P35527	39.33	P19961	40.7	Q9C075	4.74	P0DP24	41.61	P13645	37.5	P02533	33.47	P04746	34.83
O60814	33.33	P23527	33.33	P04264	39.29	Q16778	40.48	Q16853	4.72	P0DP25	41.61	P02585	37.5	P35527	33.07	P13647	34.58
P23527	33.33	Q93079	33.33	P19961	37.38	P06899	40.48	Q92841	4.66	P06576	41.59	P19961	37.38	Q96DR5	32.93	P02585	33.12
Q93079	33.33	Q5QNW6	33.33	P62937	36.97	P23527	40.48	Q8NBS9	4.63	P04746	40.9	P15090	37.12	P04746	31.9	Q96DR5	32.93
Q5QNW6	33.33	P33778	33.33	P02533	36.44	P33778	40.48	Q9BZQ8	4.63	Q16778	40.48	P62937	36.97	P04264	31.37	P06733	32.03
P33778	33.33	Q96DR5	32.93	P61604	36.27	A6NMY6	40.41	Q3SY69	4.55	P06899	40.48	P30044	36.45	P23396	31.28	P60174	31.73
P62258	32.94	P04264	32.61	A6NMY6	35.99	P63104	40.41	P61978	4.54	P23527	40.48	P04406	36.42	P30041	31.25	P25705	31.65
P04083	32.66	P04406	32.54	P06576	35.35	Q9NYL4	4.98	P52272	4.52	P33778	40.48	P05976	35.57	Q96A32	30.77	P0DP23	30.87
P04406	32.54	P23396	31.28	Q96A32	34.91	Q16853	4.98	P09417	4.51	P63104	40.41	P04746	34.83	P11021	30.73	P0DP24	30.87
P35908	32.24	P06733	31.11	P04746	34.83	P36871	4.98	Q9P2E9	4.47	P19105	40.35	P35908	34.74	Q99497	30.69	P0DP25	30.87
P32119	31.82	Q96A32	30.77	P30086	34.76	Q07021	4.96	O95831	4.4	P40926	40.24	P63104	34.69	P62857	30.43	Q96A32	30.77
Q04695	31.48	P62258	30.59	P69905	34.51	P18206	4.94	P01903	4.33	O14950	40.12	P04083	34.68	P15090	30.3	P06732	30.71
P02533	31.36	P11021	30.58	P05783	33.95	Q9UJ70	4.94	P33121	4.15	P10599	40	P62987	33.59	P27348	30.2	P62258	30.59
P30041	31.25	P30086	30.48	P62987	33.59	Q9BVC6	4.94	P30085	4.08	Q9NYL4	4.98	P0DP23	32.89	P04406	30.15	P30086	30.48
P09493	30.99	P62857	30.43	Q99880	33.33	P28325	4.93	P17844	4.07	P28325	4.93	P0DP24	32.89	P04083	30.06	P11021	30.43
A6NMY6	30.97	Q7KZF4	3.96	P57053	33.33	P13010	4.92	P49189	4.05	O75369	4.92	P0DP25	32.89	O95831	3.92	P04406	30.15
P08779	30.87	Q02252	3.93	Q99877	33.33	P13473	4.88	Q58FF3	4.01	P13473	4.88	P23284	31.94	Q07021	3.9	P02763	3.98
P04792	30.73	Q07021	3.9	Q16778	33.33	O75874	4.83	P55268	4	O75874	4.83	P68363	31.71	Q9P2R7	3.89	O95831	3.92
P02763	3.98	P13804	3.9	P06899	33.33	P46977	4.82	P13647	39.66	Q14697	4.77	P25705	31.65	P22314	3.88	Q9P2R7	3.89
Q92841	3.98	O75390	3.86	Q99879	33.33	P27797	4.8	P60174	39.36	Q6DN03	4.66	P02538	31.56	P46977	3.83	P46977	3.83
P52272	3.97	Q9P2E9	3.83	P58876	33.33	P11279	4.8	P04792	39.02	P23526	4.63	P06733	31.11	P0DOX2	3.74	P78386	3.75
P46940	3.92	P46977	3.83	P62807	33.33	P59998	4.76	P06576	38.94	P14543	4.57	Q99497	30.69	Q14697	3.71	P0DOX2	3.74
O43423	3.85	P0DOX2	3.74	O60814	33.33	P09622	4.72	P06733	38.02	P61978	4.54	A6NMY6	30.68	Q7Z406	3.71	Q14CN4	3.72
P46977	3.83	Q9NR45	3.62	P23527	33.33	Q6DN03	4.66	P02585	37.5	O60506	4.49	P62258	30.59	P35580	3.69	P35580	3.69
Q01105	3.79	P04179	3.6	Q93079	33.33	Q00610	4.66	Q04695	36.57	O43390	4.42	Q9UKX2	30.19	Q9Y5M8	3.69	P53621	3.68
P0DOX2	3.74	P20700	3.58	Q5QNW6	33.33	P07384	4.62	A6NMY6	36.28	P52272	4.38	P07437	30.18	P04040	3.61	Q16853	3.67
P35580	3.69	P78386	3.55	P33778	33.33	P12956	4.6	P61604	36.27	P16671	4.24	P68371	30.11	Q16891	3.56	P04040	3.61
O75390	3.65	P14923	3.49	P13645	33.22	Q9UHG3	4.55	P04075	36.26	P04040	4.17	O43390	3.95	P78386	3.55	Q16891	3.56
P39687	3.61	P61313	3.43	Q96DR5	32.93	P61978	4.54	Q8N257	35.71	O60763	4.16	Q07021	3.9	Q14CN4	3.52	P49419	3.53
P04040	3.61	Q16853	3.41	P08779	32.77	P80303	4.52	P02533	35.59	P78417	4.15	Q9P2E9	3.83	P61313	3.43	P14923	3.49
Q92688	3.59	Q03252	3.39	P04406	32.54	P48444	4.5	P63104	35.51	P30085	4.08	P46977	3.83	O00159	3.39	Q03252	3.39
Q16891	3.56	Q3SY69	3.36	P35908	32.24	O60506	4.49	P13645	35.27	P61158	4.07	Q5JWF2	3.76	P07954	3.33	O00159	3.39
P53621	3.51	P98160	3.35	P07108	32.18	Q03135	4.49	P11021	35.17	Q58FF3	4.01	P0DOX2	3.74	P36871	3.2	P01871	3.38
P14923	3.49	P36957	3.31	P09493	32.04	Q9H361	4.44	P23528	33.73	P02647	39.7	Q7Z406	3.71	P16671	3.18	P02730	3.29
P98160	3.48	Q96AG4	3.26	P23284	31.94	O43390	4.42	P30101	33.66	P25705	39.6	P35580	3.69	Q16555	3.15	Q4VXU2	3.26
Q03252	3.39	Q14697	3.18	P08758	31.88	P39687	4.42	P62987	33.59	Q99497	38.62	P26641	3.66	P27487	3	P36871	3.2
P01871	3.38	Q9H361	3.17	P32119	31.82	Q58FF7	4.36	P62249	33.56	P04264	38.2	P04040	3.61	Q07020	29.26	P16671	3.18
P29803	3.35	P46940	3.14	P02545	31.78	O75489	4.17	P21796	33.22	P04075	37.91	P10515	3.55	Q9UKX2	29.16	O75323	3.15
O75131	3.35	P38117	3.14	P02675	31.16	Q6NVY1	4.15	P04264	33.07	P15090	37.88	Q13884	3.53	P30044	28.97	P20774	3.02
Q13733	3.3	P13716	3.03	P25705	30.92	P61586	4.15	P09382	32.59	P35908	37.87	Q14CN4	3.52	P14550	28.92	P52272	3.01
P02730	3.29	P20774	3.02	P14618	30.89	P33121	4.15	Q01995	32.34	P35232	37.87	B7ZW38	3.41	P09493	28.87	O15144	3
Q96BS2	3.27	Q9NVI7	3	P04792	30.73	P78417	4.15	Q9H0U4	32.34	Q9UKX2	37.56	O60812	3.41	P21796	28.62	P04083	29.48
Q16836	3.18	P19105	29.82	P62857	30.43	O00159	4.14	P32119	32.32	P35527	37.56	B2RXH8	3.41	P23284	28.24	P01857	29.32
P16615	3.17	O14950	29.65	P40926	30.18	Q14697	4.13	P07437	31.98	P02585	37.5	P0DMR1	3.41	P07951	28.17	P13645	29.28
Q9H361	3.17	P04792	29.27	P11047	3.98	P02671	4.04	P45880	31.97	P23284	37.5	P01871	3.38	P06733	28.11	P04792	29.27
Q7Z7H5	3.08	P21796	28.62	P13010	3.96	P16070	4.04	P68371	31.91	P68363	37.03	P07954	3.33	P25705	28.03	P35527	29.21
P15924	3.03	P07737	28.57	Q07021	3.9	P01871	4.01	P68363	31.71	P02675	36.05	P36957	3.31	A6NMY6	28.02	P30044	28.97
P11021	29.05	P22626	28.05	Q5JWF2	3.86	Q58FF3	4.01	P62820	31.71	P04083	35.55	P02730	3.29	P51149	28.02	P21796	28.62
P18124	29.03	A6NMY6	28.02	P16615	3.84	P02675	39.92	P10599	31.43	Q8N257	34.92	P07910	3.27	Q04695	28.01	P51149	28.02
P05387	28.7	P51149	28.02	P46977	3.83	P04264	39.13	P00558	30.94	P15531	34.87	Q96AG4	3.26	P30086	27.81	P23284	27.78
P21796	28.62	P02545	28.01	P98160	3.8	P05783	39.07	P01857	30.83	P14618	34.84	P36871	3.2	P32119	27.78	P32119	27.78
P23284	28.24	P32119	27.78	P0DOX2	3.74	P04792	39.02	Q9UKX2	30.55	A6NMY6	34.81	P16671	3.18	P14406	27.71	Q9UKX2	27.77
Q96DR5	28.11	Q8N257	27.78	Q9NZN4	3.68	P13645	38.18	P02675	30.14	P23396	34.57	P04179	3.15	P62979	27.56	P04075	27.75
Q9UKX2	28.08	P14406	27.71	P46940	3.68	P04746	38.16	Q02543	3.98	Q71U36	34.15	Q13576	3.11	P07437	27.48	P14406	27.71
P22626	28.05	P62979	27.56	P04040	3.61	P35908	36.93	P49419	3.9	P30084	34.14	Q99714	3.07	P68371	27.42	P04264	27.64
P25705	28.03	Q9UKX2	27.41	Q00610	3.58	P04075	35.99	Q6NZI2	3.85	P06732	34.12	Q9Y4L1	3	P0DOY2	27.36	P40926	27.22
P51149	28.02	O00483	27.16	P78386	3.55	Q8N257	34.92	P25789	3.83	P11021	34.1	O15144	3	P0DOY3	27.36	P62987	26.56
Q8N257	27.78	P40926	26.63	O75746	3.54	P02545	34.49	P55795	3.79	P02533	33.9	Q96DR5	29.72	P68363	26.16	P0DOX5	26.06
P30101	27.72	P25705	26.58	P54886	3.52	P62241	34.13	P61619	3.78	P02538	33.87	P11021	29.36	P12429	25.7	P49755	26.03
P14406	27.71	Q99497	26.46	P11217	3.44	P06732	34.12	P50995	3.76	P23528	33.73	P00558	29.26	P08133	25.56	P23396	25.93
P31949	27.62	P02533	26.27	P07954	3.33	P06733	34.1	P78386	3.75	P62987	33.59	P02533	29.03	P30101	25.54	P09211	25.71
P62979	27.56	P07237	26.18	Q96BS2	3.27	P19105	33.92	P49257	3.73	P01857	33.58	Q9BQE3	28.95	P62249	25.34	Q07020	25.53
P00558	26.86	P68363	26.16	P37837	3.26	P14618	33.9	P51911	3.7	P62249	33.56	Q71U36	28.82	P06732	25.2	P02545	25.45
P14618	26.74	P23284	25.93	P02788	3.24	P40926	33.73	P47756	3.68	P21796	33.22	P60174	28.11	P13645	25.17	P62249	25.34
P40926	26.63	P13645	25.68	Q9H361	3.17	O14950	33.72	Q9NZN4	3.68	P08590	32.82	P22626	28.05	P35579	25.1	P00558	25.18
P51884	26.63	P07437	25.45	P20774	3.02	P68363	33.7	Q7Z406	3.66	P68366	32.81	Q04695	28.01	P02538	25	A6NMY6	25.07
P01857	26.57	P68371	25.39	P19105	29.82	P62987	33.59	Q8NE62	3.54	P30041	32.59	P30084	27.93	P00441	24.68	P30041	25
P02675	26.48	P62249	25.34	O14950	29.65	P01857	33.58	Q15582	3.51	P09382	32.59	P32119	27.78	P19105	24.56	P30084	24.83
P30086	26.2	P35908	25.04	P62258	29.41	P62249	33.56	Q16555	3.5	P48047	32.39	P14406	27.71	Q96DA0	24.52	P05141	24.83
P05023	26.2	P07951	25	P60660	29.14	P21796	32.86	Q13576	3.49	P32119	32.32	P31949	27.62	O14950	24.42	P02533	24.79
P68363	26.16	P05141	24.83	P05387	28.7	P30041	32.59	O00159	3.48	P45880	32.31	P62979	27.56	O75947	24.22	P48735	24.78
P06733	26.04	P00558	24.46	Q04695	28.47	P32119	32.32	Q01105	3.45	Q99623	32.11	P68366	27.46	P30048	24.22	P08590	24.62
P12429	25.7	P09493	24.3	Q9UKX2	28.44	P48735	31.64	P11217	3.44	P61204	32.04	P01857	26.57	P00505	23.95	P30050	24.24
P23396	25.51	P10606	24.03	P11021	27.98	P10599	31.43	O75131	3.35	P84077	32.04	P07237	26.38	P22626	23.8	P45880	24.15
P02545	25.45	P51884	23.67	Q8N257	27.78	P11021	31.35	P02788	3.24	P07437	31.98	Q96A32	26.04	P35908	23.79	P07437	24.1
P62249	25.34	P30101	23.56	P14406	27.71	P05387	31.3	P62873	3.24	P68371	31.91	P23396	25.93	P18124	23.79	P68371	24.04
P06732	25.2	P23528	23.49	P62979	27.56	Q9BQE3	30.96	Q9HAV0	3.24	P62241	31.73	P15531	25.66	P40926	23.67	P35908	23.79
P05141	24.83	P30084	23.45	P06732	27.56	P00558	30.94	P62879	3.24	P62258	31.37	P04075	25.55	P30084	23.45	P51884	23.67
P19105	24.56	Q07020	23.4	P04083	26.88	Q71U36	30.82	Q02218	3.23	P05387	31.3	Q07020	25.53	Q9BQE3	23.39	P0DOY2	23.58
O14950	24.42	Q9BQE3	23.39	Q9H299	26.88	Q9UKX2	30.55	O60763	3.22	P00558	30.94	P62249	25.34	Q71U36	23.28	P0DOY3	23.58
P10606	24.03	Q71U36	23.28	P51149	26.57	P04083	30.35	Q9H361	3.17	P22626	30.88	P19012	25.22	P19012	23.25	P23528	23.49
P07951	23.94	P08133	23.18	P48735	26.55	Q02543	3.98	Q00341	3.15	P07951	30.63	P02675	25.05	Q9H0U4	22.89	Q9BQE3	23.39
P0DOX5	23.61	P04083	23.12	P68363	26.16	P02763	3.98	Q6NVY1	3.11	P48735	30.31	P30041	25	Q92928	22.89	P68363	23.28
P23528	23.49	P04075	23.08	P63104	26.12	P08123	3.95	P01024	3.07	P02545	30.27	P05141	24.83	P62820	22.44	Q71U36	23.28
P07437	23.42	Q9H0U4	22.89	P23396	25.93	P49419	3.9	Q13011	3.05	P11142	30.03	P08779	24.74	P02545	22.44	P02675	23.22
Q07020	23.4	Q92928	22.89	Q99497	25.93	Q5JWF2	3.76	O00151	3.04	P16152	3.97	P19105	24.56	P62851	22.4	Q9H0U4	22.89
Q9BQE3	23.39	P10599	22.86	P62249	25.34	P78386	3.75	P04083	29.77	P49419	3.9	O14950	24.42	P05141	22.15	Q92928	22.89
P68371	23.37	P05976	22.68	P30041	25	P47756	3.68	P48735	29.42	Q6NZI2	3.85	O75947	24.22	P62241	22.12	P10599	22.86
Q71U36	23.28	P02679	22.52	P05141	24.83	Q9NZN4	3.68	P06732	29.13	P78386	3.75	P51884	23.67	P49755	21.92	Q99497	22.75
P45880	23.13	Q04695	22.45	P21796	24.73	P40925	3.59	Q9BQE3	28.95	P55268	3.67	P0DOX5	23.61	P68366	21.88	P08133	22.73
Q9H0U4	22.89	P62820	22.44	P01857	24.56	Q16891	3.56	Q96DR5	28.92	P40227	3.58	P07951	23.59	P05387	21.74	Q96I99	22.69
Q92928	22.89	P04843	22.24	P30048	24.22	Q8NE62	3.54	Q71U36	28.82	Q16891	3.56	P0DPH7	23.56	Q16698	21.49	P05976	22.68
P06753	22.81	P19012	22.15	P45880	24.15	Q15582	3.51	P30044	28.5	Q8NE62	3.54	P0DPH8	23.56	Q01995	21.39	P05023	22.48
P00505	22.79	P12235	22.15	P10916	24.1	O75083	3.47	P10809	28.27	O75746	3.54	P30101	23.56	P29692	21.35	Q04695	22.45
P62820	22.44	P68366	21.88	P10606	24.03	Q01105	3.45	P51149	28.02	P35221	3.53	P23528	23.49	P12882	21.3	P62820	22.44
P62851	22.4	P23280	21.75	P30101	23.96	Q5SSJ5	3.44	P23284	27.78	Q58FF7	3.52	P40926	23.37	P12883	21.03	P62851	22.4
P48735	22.12	P05387	21.74	P07237	23.82	O75131	3.35	P14406	27.71	Q15582	3.51	P12429	22.91	P48735	21.02	P14625	22.29
P30084	22.07	P12429	21.67	P18124	23.79	Q07065	3.32	P08590	27.69	P07384	3.5	Q9H0U4	22.89	P51884	21.01	P18124	22.18
P04075	21.98	P02675	21.59	P23528	23.49	P0DOX6	3.3	P62979	27.56	P31942	3.47	Q92928	22.89	P04792	20.98	P12235	22.15
P15090	21.97	Q01995	21.39	Q9BQE3	23.39	P07910	3.27	P35908	27.54	O75083	3.47	P10599	22.86	P10599	20.95	P04843	22.08
P49755	21.92	Q96A08	21.26	Q71U36	23.28	Q4VXU2	3.26	P68366	27.46	Q5SSJ5	3.44	P27348	22.86	P04843	20.92	P15090	21.97
P68366	21.88	P01857	21.05	P14550	23.08	P62873	3.24	P0DOX5	27.39	O00159	3.39	P12882	22.49	P62701	20.91	P62979	21.79
Q6NVV1	21.57	P09382	20.74	Q9H0U4	22.89	Q9HAV0	3.24	P62258	27.06	Q03252	3.39	P62820	22.44	Q15084	20.91	P05387	21.74
Q16698	21.49	P62241	20.67	Q92928	22.89	P62879	3.24	P02679	26.93	P34897	3.37	P09211	22.38	P02679	20.75	P12429	21.67
Q01995	21.39	P0DMV8	20.59	P10599	22.86	Q16836	3.18	P62241	26.92	O75131	3.35	P18124	22.18	P09382	20.74	P22626	21.53
Q96A08	21.26	P0DMV9	20.59	P07437	22.75	P14543	3.13	P05091	26.89	P02751	3.27	P21796	21.91	P08779	20.72	P05388	21.45
P00352	21.16	P30044	20.56	P68371	22.7	Q9BZQ8	3.12	P0DP23	26.85	P16615	3.26	P09493	21.83	P48047	20.66	P30101	21.39
P10599	20.95	P45880	20.41	P06733	22.58	P02751	3.07	P0DP24	26.85	P54136	3.18	P05387	21.74	P01037	20.57	Q01995	21.39
P04843	20.92	P0C0S5	20.31	P62820	22.44	P52272	3.01	P0DP25	26.85	Q9H361	3.17	Q6PEY2	21.56	P05023	20.53	P24534	21.33
P02679	20.75	Q71UI9	20.31	P14625	22.42	O14983	3	P07951	26.76	Q9UQ80	3.05	P02763	21.39	P45880	20.41	P10809	20.94
P09382	20.74	P30048	20.31	P62851	22.4	P0DOX5	29.84	P14854	26.74	O00151	3.04	Q01995	21.39	P0C0S5	20.31	P07951	20.77
P07237	20.67	P06732	20.21	P04075	21.98	P30101	29.5	P30084	26.55	P0DOX5	29.84	P51149	21.26	Q71UI9	20.31	P09382	20.74
P07305	20.62	P48735	20.13	P0DOX5	21.83	P68366	29.46	P05141	26.17	Q96I99	29.17	P48735	21.24	P10809	20.07	P62241	20.67
P0DMV8	20.59	P62244	20	P22626	21.53	Q99623	29.1	Q99497	25.93	Q9BQE3	28.95	P04792	20.98	A0A8I5KQE6	20	P14550	20.62
P0DMV9	20.59	A0A8I5KQE6	20	Q16698	21.49	P30044	28.97	P23396	25.93	Q96DR5	28.92	P02545	20.93	P08865	20	P30048	20.31
P10809	20.59	P08865	20	Q01995	21.39	Q96DR5	28.92	P12429	25.7	P05141	28.86	P04843	20.92	Q13310	2.95	P0C0S5	20.31
P30044	20.56	Q9Y3U8	20	P00558	21.34	P51149	28.5	P56134	25.53	P19012	28.73	P62701	20.91	O60763	2.91	Q71UI9	20.31
P0C0S5	20.31	Q13884	2.97	P27824	21.28	P07437	28.15	P09493	25.35	P14550	28.62	Q15084	20.91	Q5JWF2	2.89	P07237	20.28
Q71UI9	20.31	Q13310	2.95	Q96A08	21.26	P68371	28.09	Q99623	25.08	P09493	28.52	P02679	20.75	P13010	2.87	P12882	20.06
P27824	20.1	Q5T9A4	2.93	P08133	21.25	P35232	27.94	P11142	24.92	P51149	28.5	P09382	20.74	Q02218	2.83	A0A8I5KQE6	20
P07585	20.06	P29401	2.89	P00352	21.16	P30084	27.93	P27348	24.9	P08779	27.91	P46781	20.62	O43390	2.69	P08865	20
P62244	20	P27797	2.88	P51884	21.01	P10809	27.92	P62701	24.71	P14406	27.71	P07305	20.62	Q13576	2.67	Q13310	2.95
Q13310	2.95	P35580	2.83	P09382	20.74	P23284	27.78	P02545	24.7	P07108	27.59	P45880	20.41	P98160	2.6	P98160	2.92
P27797	2.88	Q00610	2.81	P05023	20.72	P14406	27.71	P22626	24.36	P62979	27.56	P0C0S5	20.31	Q01082	2.45	Q5JWF2	2.89
P31415	2.78	P22079	2.67	P30084	20.69	P62979	27.56	P22392	24.34	P08133	26.89	Q71UI9	20.31	P53618	2.41	P13010	2.87
P05165	2.75	P55268	2.67	P07305	20.62	P62258	27.06	P30050	24.24	P0DPH7	26.89	P30048	20.31	Q16853	2.36	P02751	2.83
P55268	2.67	P50993	2.65	P30044	20.56	P02585	26.88	P37802	24.12	P0DPH8	26.89	P06732	20.21	P55268	2.17	P01008	2.8
P13667	2.64	P13667	2.64	P07951	20.42	P14854	26.74	P61019	24.06	Q6PEY2	26.89	P08133	20.06	P01024	2.16	P31415	2.78
P16070	2.43	P12277	2.62	P12883	20.41	P18124	26.61	P10606	24.03	P14854	26.74	P35579	20.05	O60547	2.15	P0DOX6	2.78
P53618	2.41	Q13733	2.62	P81605	20	P07195	26.35	P35232	23.9	P10809	26.7	A0A8I5KQE6	20	Q00341	2.13	P50213	2.73
O75746	2.36	P61978	2.59	Q13310	2.95	P08133	26.3	P18124	23.79	P40939	26.61	P08865	20	P49419	2.04	P10909	2.67
P07384	2.24	P16615	2.59	P31930	2.92	Q99497	25.93	P51884	23.67	Q99798	26.54	Q9Y3U8	20	Q99798	19.87	Q8TD47	2.66
P22314	2.17	P21695	2.58	P29401	2.89	P23396	25.93	P08133	23.63	P07195	26.35	P01008	2.8	P23280	19.48	Q00610	2.57
P01011	2.13	Q12907	2.53	P17931	2.8	P0DMV8	25.74	P12235	23.49	Q04695	26.16	Q08722	2.79	P61803	19.47	Q08722	2.48
O95831	2.12	Q08722	2.48	P22079	2.67	P0DMV9	25.74	P61247	23.48	P30101	25.94	P0DOX6	2.78	P12235	19.46	P60842	2.46
P12277	2.1	O75367	2.44	Q8TCT9	2.65	P02538	25.71	P12111	23.1	P12429	25.7	P50213	2.73	P55084	19.41	Q14240	2.46
Q00610	2.09	P13010	2.32	Q16891	2.64	P22392	25.66	P55084	23	P22392	25.66	Q16891	2.64	P02675	19.35	P01023	2.31
Q3SY69	2.06	O75369	2.23	P13667	2.64	P15531	25.66	Q92928	22.89	P31946	25.61	P11310	2.38	P32969	19.27	Q15149	2.09
P24821	2.04	P01024	2.22	Q13733	2.62	P40939	25.56	P31946	22.76	Q07020	25.53	Q16853	2.36	P01857	19.05	Q3SY69	2.06
P30048	19.92	P22314	2.17	P04632	2.61	Q07020	25.53	P00918	22.69	Q01995	25.37	Q15582	2.34	P08590	18.97	Q7Z406	2.01
P14550	19.69	P08123	2.12	Q14240	2.46	Q01995	25.37	P00338	22.29	P05091	25.34	P53621	2.29	P00352	18.96	Q9Y6N5	2
P11142	19.5	P30041	19.64	P53621	2.45	P49755	25.11	P49755	21.92	P10916	25.3	O60547	2.15	P62906	18.89	P02538	19.68
P61803	19.47	P18124	19.35	P53618	2.41	P61247	24.62	P04843	21.91	P02679	25.17	Q00610	2.15	P0CG47	18.78	P61803	19.47
P19012	19.3	P08590	18.97	P35580	2.38	P35527	24.56	Q5VTE0	21.86	P02794	25.14	O95831	2.12	P35268	18.75	P19012	19.3
P14625	19.18	P0CG47	18.78	P07858	2.36	P02679	24.28	P68104	21.86	P55084	24.89	P49419	2.04	P07195	18.56	P0DMV8	19.19
P08133	19.02	P35268	18.75	P04181	2.28	P30048	24.22	P40939	21.63	P10606	24.81	P49411	19.78	P05388	18.3	P0DMV9	19.19
P08590	18.97	P0DOX5	18.71	O95831	2.12	P12429	24.15	P0DPH7	21.56	P62701	24.71	P14625	19.55	P0DP23	18.12	P15531	19.08
P62906	18.89	P15090	18.18	P12277	2.1	P45880	24.15	P0DPH8	21.56	P51884	24.26	P61803	19.47	P0DP24	18.12	P22392	19.08
P0CG47	18.78	P0DP23	18.12	P0DMV8	19.97	P63244	23.97	Q6PEY2	21.56	P30050	24.24	P32969	19.27	P0DP25	18.12	P68366	18.97
P35268	18.75	P0DP24	18.12	P0DMV9	19.97	P61204	23.76	P35527	21.35	P37802	24.12	P16403	19.25	P11142	18.11	P35579	18.78
P07195	18.56	P0DP25	18.12	P35232	19.85	P84077	23.76	P02647	21.35	P14625	23.91	P22392	19.08	P10916	18.07	P35268	18.75
P12235	18.46	P02794	18.03	P04843	19.77	P51884	23.67	O60361	21.17	P00338	23.49	P08590	18.97	P27824	18.07	P27824	18.75
P35579	18.27	Q6PEY2	18	P60174	19.68	P62701	23.57	Q96BQ1	20.98	P61247	23.48	P0CG47	18.78	P02794	18.03	P00338	18.67
P0DP23	18.12	P0DPH7	18	Q07020	19.68	P0DPH7	23.56	P05023	20.92	P12883	23.46	P35268	18.75	P0DPH7	18	Q8NHW5	18.61
P0DP24	18.12	P0DPH8	18	P25311	19.46	P0DPH8	23.56	P62854	20.87	P23297	23.4	P10412	18.72	P0DPH8	18	P07195	18.56
P0DP25	18.12	P29692	17.44	P11142	19.35	P00338	23.49	P48047	20.66	P05023	23.36	P07195	18.56	Q6PEY2	18	Q562R1	18.35
Q6PEY2	18	O75947	17.39	O75368	19.3	P14550	23.08	P07305	20.62	P0DMV8	23.24	P16402	18.55	P61019	17.92	P00505	18.14
P0DPH7	18	P08779	17.34	P10809	19.2	P07951	22.89	P01037	20.57	P0DMV9	23.24	P12235	18.46	A0M8Q6	17.92	P02794	18.03
P0DPH8	18	Q16698	17.31	P12235	19.13	Q9H0U4	22.89	P00352	20.16	P07585	23.12	P10916	18.07	P0CF74	17.92	P0DPH7	18
P59998	17.86	P62424	17.29	P00403	18.94	Q92928	22.89	P00441	20.13	Q9H0U4	22.89	Q96I99	18.06	P10606	17.83	P0DPH8	18
P37837	17.8	P12883	17.21	P12429	18.89	P09211	22.86	P08779	20.08	Q92928	22.89	P02794	18.03	P07585	17.55	Q6PEY2	18
P00915	17.62	P00352	16.97	P0CG47	18.78	P11142	22.76	P07585	20.06	P35579	22.5	P05023	17.99	P0DMV8	17.47	P27348	17.96
P55084	17.51	P00915	16.86	P35268	18.75	P02533	22.67	P49411	20	P61026	22.5	P10809	17.98	P0DMV9	17.47	P61019	17.92
P12814	17.49	Q96DA0	16.83	P09211	18.57	P15880	22.53	Q9Y6C9	2.97	P12235	22.48	P10606	17.83	P49411	17.36	P10606	17.83
P29692	17.44	P01834	16.82	P68366	18.53	P62820	22.44	P16070	2.96	P62820	22.44	P12883	17.73	P24534	17.33	P08559	17.69
P62857	17.39	Q99798	16.67	P08559	18.46	P05141	22.15	Q13310	2.95	P62851	22.4	P40939	17.69	P62424	17.29	P07585	17.55
P62424	17.29	P06703	16.67	P0DP23	18.12	P48047	22.07	P18206	2.91	O75947	22.36	P07585	17.55	P0DOX5	16.93	P62701	17.49
P12883	17.26	P18085	16.11	P0DP24	18.12	Q96I99	21.99	P30740	2.9	P12111	22.32	P0DMV8	17.47	P12814	16.93	P62857	17.39
P23280	17.21	P61204	16.02	P0DP25	18.12	P15090	21.97	Q5JWF2	2.89	P18124	22.18	P0DMV9	17.47	P80303	16.9	P12883	17.36
P00338	17.17	P84077	16.02	P02794	18.03	Q6PEY2	21.56	Q00872	2.89	P49755	21.92	P29692	17.44	Q9Y281	16.87	P62424	17.29
P37802	17.09	P20674	16	Q6PEY2	18	P22626	21.53	P22314	2.84	P49411	21.76	P61247	17.42	P00915	16.86	P23280	17.21
Q99497	16.93	P14550	16	P0DPH7	18	Q9Y281	21.08	P02751	2.83	P11177	21.73	P62857	17.39	P14625	16.81	P29692	17.08
Q96DA0	16.83	P06753	15.79	P0DPH8	18	O43707	21.08	P35222	2.69	P06753	21.4	Q16698	17.31	P06703	16.67	P00915	16.86
P01834	16.82	P12273	15.75	P49755	17.81	P04843	20.92	P13667	2.64	P37837	21.07	P62424	17.29	P46781	16.49	P02647	16.85
O43707	16.68	P10809	15.71	P29692	17.44	Q16698	20.9	P11279	2.64	P38646	21.06	P23280	17.21	Q96I99	16.44	P06703	16.67
P06703	16.67	P11142	15.63	Q15907	17.43	P09493	20.77	Q16891	2.64	P04792	20.98	P27824	17.06	P05091	16.44	P46781	16.49
P46781	16.49	P00441	15.58	O75947	17.39	P07305	20.62	P04632	2.61	P62854	20.87	P31025	17.05	O43707	16.14	P05091	16.44
P05091	16.44	O95716	15.53	P0DOX7	17.29	O95716	20.55	P53597	2.6	P07305	20.62	P00352	16.97	P18085	16.11	P02679	16.11
A0A8I5KQE6	16.27	P07305	15.46	P23280	17.21	P19012	20.39	O60506	2.57	P27824	20.61	Q96DA0	16.83	P61204	16.02	P18085	16.11
P08865	16.27	P27824	15.37	P00338	17.17	P12111	20.33	P16671	2.54	P01037	20.57	Q99798	16.79	P84077	16.02	P55084	16.03
P25311	16.11	P07195	15.27	P31949	17.14	P49411	20.22	O75746	2.51	P30044	20.56	P12814	16.7	P20674	16	P61204	16.02
P18085	16.11	Q15084	15.23	Q96DA0	16.83	Q99798	20.13	O75369	2.38	O95716	20.55	P06703	16.67	O75915	15.96	P84077	16.02
P61204	16.02	P62851	15.2	Q99623	16.72	P81605	20	Q14697	2.33	P30048	20.31	P24534	16.44	P35749	15.82	P20674	16
P84077	16.02	P30050	15.15	O43707	16.68	P62244	20	O75083	2.31	P12814	20.29	P18085	16.11	P35232	15.81	P11142	15.94
P20674	16	P16403	15.02	P06703	16.67	A0A8I5KQE6	20	P13861	2.23	A0A8I5KQE6	20	P00505	16.05	P12273	15.75	P12814	15.92
P35232	15.81	P35579	14.95	P46781	16.49	P08865	20	A7E2Y1	2.12	P08865	20	P20674	16	P40939	15.6	P08779	15.86
P12273	15.75	P49755	14.61	P02679	16.11	P00505	20	O14983	2.1	P01859	20	P11142	15.94	O95716	15.53	P35232	15.81
O95716	15.53	P10412	14.61	P18085	16.11	P01023	2.99	P35606	2.1	P62244	20	P35232	15.81	P28325	15.49	P12273	15.75
Q15084	15.45	P12814	14.57	P61204	16.02	Q9Y6C9	2.97	P23526	2.08	P81605	20	P12273	15.75	P07305	15.46	P12111	15.68
P09211	15.24	P16402	14.48	P84077	16.02	Q9UHQ9	2.95	P19367	2.07	P19367	2.94	P12111	15.74	Q8NHW5	15.46	O95716	15.53
P16403	15.02	P14625	14.32	P35579	15.92	Q13310	2.95	P24821	2.04	P15924	2.93	P55084	15.61	P36542	15.44	P48047	15.49
Q99798	15	P54819	14.23	P07585	15.88	A7E2Y1	2.92	P08572	2.04	P30740	2.9	O95716	15.53	P02763	15.42	P24752	15.46
P00325	14.93	P46776	14.19	P07195	15.87	O60763	2.91	P16615	2.02	Q92841	2.88	P13533	15.42	P13533	15.32	Q15084	15.45
P62241	14.9	P40939	14.15	P19012	15.79	Q03252	2.9	P00739	2.01	Q9GZM7	2.78	P67936	15.32	P67936	15.32	Q99623	15.38
P10412	14.61	P15880	13.99	P06753	15.79	P16615	2.88	Q9Y6N5	2	P05165	2.75	Q32P51	15.31	Q32P51	15.31	P00352	15.17
Q96I99	14.58	P55084	13.92	P12273	15.75	Q96DA0	2.88	P30048	19.92	Q01082	2.75	P62851	15.2	P30050	15.15	P13716	15.15
P42126	14.57	P05023	13.88	P00441	15.58	P22314	2.84	Q07020	19.68	Q00872	2.72	P00325	14.93	P61247	15.15	P16403	15.02
P05388	14.51	P05091	13.73	P12814	15.58	P55268	2.78	P00915	19.54	Q7Z406	2.71	P62241	14.9	P08559	15.13	Q99798	15
P16402	14.48	P07585	13.37	P00505	15.58	P50213	2.73	P02538	19.5	P24821	2.68	P05091	14.89	P16403	15.02	Q16698	14.93
O43175	14.45	P12109	13.23	Q32P51	15.31	Q01082	2.71	P07195	19.46	Q8TCT9	2.65	Q9BVK6	14.89	P00325	14.93	P00325	14.93
P99999	14.29	P13639	13.17	P05091	15.28	P10909	2.67	P61204	19.34	P53597	2.6	P14550	14.77	Q9BVK6	14.89	Q9BVK6	14.89
P54819	14.23	Q32P51	13.12	P49748	15.27	O75369	2.65	P84077	19.34	P13010	2.6	P62277	14.57	P02647	14.61	P0CG47	14.85
P46776	14.19	P61586	12.95	P15090	15.15	P51991	2.65	P61106	19.07	A7E2Y1	2.52	P42126	14.57	P10412	14.61	P49748	14.81
P62701	14.07	P08134	12.95	P16403	15.02	Q8TCT9	2.65	P0CG47	18.78	P39059	2.52	P05388	14.51	P12109	14.59	O43175	14.63
P15880	13.99	P62906	12.9	P27338	15	Q02218	2.54	P35268	18.75	P27487	2.48	O43175	14.45	P42126	14.57	P10412	14.61
P12111	13.98	P25398	12.88	P62241	14.9	Q14240	2.46	P00325	18.67	P16070	2.43	P99999	14.29	P16402	14.48	P62277	14.57
P13073	13.61	P11177	12.81	Q9BVK6	14.89	P60842	2.46	P01876	18.59	P02790	2.38	P54819	14.23	P12111	14.32	P42126	14.57
P55072	13.52	Q9Y536	12.8	P0C0S5	14.84	Q15293	2.42	P0DMV8	18.56	P19827	2.2	P46776	14.19	P99999	14.29	P16402	14.48
P40939	13.5	O43175	12.76	Q71UI9	14.84	P02790	2.38	P0DMV9	18.56	P01023	2.17	P00338	14.16	P54819	14.23	P99999	14.29
P63092	13.45	P37837	12.76	P28325	14.79	P07954	2.35	P12883	18.29	P11279	2.16	Q562R1	14.1	P11177	14.21	O43707	14.27
Q15907	13.3	P10916	12.65	Q99798	14.74	P13861	2.23	P09651	18.28	O60547	2.15	P25311	14.09	P46776	14.19	P46776	14.19
P78417	13.28	P24752	12.65	P10412	14.61	Q7Z406	2.21	P13639	18.18	O14983	2.1	P13929	14.06	Q562R1	14.1	A0M8Q6	14.15
Q32P51	13.12	P12111	12.62	P24752	14.52	P19827	2.2	P14550	18.15	Q00839	2.06	O43707	14.05	P25311	14.09	P0CF74	14.15
P04179	13.06	P02792	12.57	P16402	14.48	O60547	2.15	P46781	18.04	Q9Y6N5	2	P39656	14.04	P30043	14.08	P84103	14.02
Q02252	12.9	P00325	12.53	P02763	14.43	O95831	2.12	P19012	17.98	P15880	19.8	P84103	14.02	P13929	14.06	O75489	14.02
P25398	12.88	P55072	12.53	P99999	14.29	P35606	2.1	A0A8I5KQE6	17.97	P61803	19.47	O75489	14.02	P26038	14.04	P13796	13.72
P12109	12.84	O43707	12.51	P54819	14.23	P23526	2.08	P08865	17.97	P24752	19.44	P09525	13.79	P84103	14.02	P13533	13.67
Q9Y536	12.8	Q99878	12.5	P46776	14.19	Q00839	2.06	P14625	17.81	P05388	19.24	P12109	13.23	O75489	14.02	P62750	13.46
P10916	12.65	Q96KK5	12.5	P55084	14.14	Q9Y490	2.01	Q32P51	17.81	P83731	19.11	P09651	13.17	P09525	13.79	P62244	13.08
P24752	12.65	P24534	12.44	P38117	14.12	P29692	19.93	O43707	17.78	P25311	18.79	P62244	13.08	P55145	13.74	P26038	13
P13639	12.59	Q9BTM1	12.4	P12109	14.11	P10916	19.88	P15531	17.76	P0CG47	18.78	P62906	12.9	P13073	13.61	P62913	12.92
P02792	12.57	Q16777	12.4	P62491	13.89	P20774	19.8	P11177	17.55	P35268	18.75	Q07955	12.9	P62750	13.46	P62906	12.9
Q99878	12.5	P46781	12.37	P12111	13.88	P13073	19.53	Q9Y394	17.4	P00325	18.67	P25398	12.88	P39687	13.25	P25398	12.88
Q96KK5	12.5	P20671	12.31	P49411	13.85	P12235	19.46	P05387	17.39	P49748	18.63	Q15907	12.84	P09651	13.17	Q9Y536	12.8
P24534	12.44	Q7L7L0	12.31	P13073	13.61	P14625	19.43	P05388	17.35	Q6NVV1	18.63	Q9Y536	12.8	P49748	13.13	P25311	12.75
P35749	12.42	P04908	12.31	P05388	13.56	P55084	19.41	P51571	17.34	P63244	18.61	P24752	12.65	P62244	13.08	P10916	12.65
Q9BTM1	12.4	P0C0S8	12.31	P78417	13.28	P05091	19.34	Q16698	17.31	P13535	18.59	P02792	12.57	P13796	13.08	P02792	12.57
Q16777	12.4	Q93077	12.31	P09651	13.17	P83731	19.11	P49748	17.25	O43707	18.55	Q99878	12.5	P04075	12.91	P55072	12.53
O00483	12.35	Q6FI13	12.31	P06396	13.17	Q04695	18.98	P01859	17.22	P46782	18.14	Q96KK5	12.5	Q07955	12.9	Q96BQ1	12.5
P20671	12.31	Q96I99	12.27	P62244	13.08	P0CG47	18.78	P23280	17.21	P04843	18.12	P13796	12.44	P25398	12.88	Q99878	12.5
Q7L7L0	12.31	Q96QV6	12.21	P25398	12.88	P05023	18.77	Q8WUD1	17.13	P00352	17.96	Q9BTM1	12.4	Q15907	12.84	Q96KK5	12.5
P04908	12.31	P61247	12.12	P13639	12.82	P35268	18.75	P12273	17.12	Q32P51	17.81	Q16777	12.4	Q6NZI2	12.82	P40939	12.45
P0C0S8	12.31	P25311	12.08	Q9Y536	12.8	Q6NVV1	18.63	P26038	16.98	P61009	17.78	P49748	12.37	Q9Y536	12.8	Q9BTM1	12.4
Q93077	12.31	Q15293	12.08	P40939	12.58	P01876	18.59	P12109	16.93	P00915	17.62	P49755	12.33	P61009	12.78	Q16777	12.4
Q6FI13	12.31	P02511	12	P02792	12.57	P12883	18.29	O95716	16.89	P60903	17.53	P20671	12.31	O43175	12.76	P20671	12.31
Q96QV6	12.21	P00387	11.96	P01876	12.56	P31946	18.29	Q9Y281	16.87	P00505	17.44	Q7L7L0	12.31	P24752	12.65	Q7L7L0	12.31
P61247	12.12	Q5VTE0	11.9	P00325	12.53	P13639	18.07	P35579	16.84	P51571	17.34	P04908	12.31	P02792	12.57	P04908	12.31
P13716	12.12	P68104	11.9	P24534	12.44	P02794	18.03	P63244	16.72	P62424	17.29	P0C0S8	12.31	Q96BQ1	12.5	P0C0S8	12.31
P02794	12.02	P43307	11.89	O00483	12.35	P01859	17.97	P06703	16.67	P23280	17.21	Q93077	12.31	Q99878	12.5	Q93077	12.31
Q9Y277	12.01	P49411	11.87	P08590	12.31	P10606	17.83	P61026	16.5	P13639	17.13	Q6FI13	12.31	Q96KK5	12.5	Q6FI13	12.31
P02511	12	P46782	11.76	P08238	12.29	P24752	17.56	P24534	16.44	P12273	17.12	Q96QV6	12.21	Q9BTM1	12.4	P13639	12.24
Q5VTE0	11.9	P48788	11.54	P55072	12.28	P60903	17.53	P29692	16.37	P61601	17.1	P13716	12.12	Q16777	12.4	Q96QV6	12.21
P68104	11.9	P14649	11.54	Q96I99	12.27	P13535	17.4	P60981	16.36	P02763	16.92	Q9Y277	12.01	P20671	12.31	P67936	12.1
P00403	11.89	P36542	11.41	P21397	12.14	P12814	17.38	Q03135	16.29	Q9Y281	16.87	A0A2R8Y4L2	12	Q7L7L0	12.31	Q9Y277	12.01
P43307	11.89	P35232	11.4	P61247	12.12	P05388	17.35	O75947	16.15	P26447	16.83	Q5VTE0	11.9	P04908	12.31	P02511	12
P49411	11.87	P09651	11.29	Q15084	12.05	P51571	17.34	P18085	16.11	P01876	16.83	P68104	11.9	P0C0S8	12.31	Q5VTE0	11.9
P61019	11.79	P62277	11.26	P62424	12.03	P11177	17.27	P15880	16.04	P17931	16.8	P00403	11.89	Q93077	12.31	P68104	11.9
P46782	11.76	P16104	11.19	A0A2R8Y4L2	12	P23280	17.21	P20674	16	Q07021	16.67	P43307	11.89	Q6FI13	12.31	P00403	11.89
P17661	11.7	P62269	11.18	P02511	12	P12273	17.12	P23297	15.96	P06703	16.67	P46782	11.76	Q96QV6	12.21	P43307	11.89
Q8NHW5	11.67	P55327	11.16	P35749	11.92	P37802	17.09	P59665	15.96	P12109	16.44	P36542	11.74	P17661	12.13	P02787	11.89
P13796	11.64	P51991	11.11	Q5VTE0	11.9	P27824	17.06	P59666	15.96	P24534	16.44	Q8NHW5	11.67	P02511	12	Q99714	11.88
P48788	11.54	P38646	11.05	P68104	11.9	P00915	16.86	P15090	15.91	Q8NHW5	16.4	P61204	11.6	A0A2R8Y4L2	12	P35609	11.86
P14649	11.54	P63092	10.91	P43307	11.89	P26447	16.83	P40925	15.87	P29692	16.37	P84077	11.6	P55072	11.91	P46782	11.76
P09651	11.29	P00338	10.84	A0A8I5KQE6	11.86	O75947	16.77	P06753	15.79	P60981	16.36	P08559	11.54	Q5VTE0	11.9	P36542	11.74
P61313	11.27	Q6NVV1	10.78	P08865	11.86	P06703	16.67	P07339	15.78	Q03135	16.29	P14649	11.54	P68104	11.9	P14649	11.54
P26038	11.27	P39656	10.75	P13716	11.82	P02511	16.57	P80303	15.71	P55072	16.13	P00915	11.49	P00403	11.89	P12109	11.48
P62277	11.26	P00505	10.7	P61019	11.79	P61026	16.5	P16403	15.49	P67936	16.13	Q9Y5M8	11.44	P43307	11.89	P31930	11.46
Q9Y394	11.21	O75368	10.53	P46782	11.76	P24534	16.44	Q15084	15.45	P18085	16.11	P26038	11.27	Q99714	11.88	P07339	11.41
P16104	11.19	P11216	10.44	Q9Y277	11.31	P55072	16.38	P50914	15.35	P20674	16	Q9Y394	11.21	P06396	11.76	P15880	11.26
O75947	11.18	P48047	10.33	P59998	11.31	P08779	16.28	P62851	15.2	O75915	15.96	P16104	11.19	P46782	11.76	P16104	11.19
P62269	11.18	P02787	10.32	P62277	11.26	P38646	16.2	P13716	15.15	P59665	15.96	P62269	11.18	P40925	11.68	O75947	11.18
P55327	11.16	Q9Y394	10.32	P62269	11.18	P06753	16.14	P10412	15.07	P59666	15.96	P55327	11.16	P14649	11.54	P62269	11.18
P61009	11.11	P62081	10.31	Q6NVV1	10.78	P18085	16.11	P63241	14.94	P16403	15.96	P13639	11.07	P07910	11.44	P55327	11.16
P08238	11.05	Q96BS2	10.28	P00918	10.77	P02647	16.1	P16402	14.93	P0DOX7	15.89	P35749	11.05	P00367	11.29	Q8WUD1	11.11
P07339	10.92	P20339	10.23	P39656	10.75	P20674	16	Q9NRW1	14.9	P26038	15.77	P55072	11.04	P15880	11.26	Q07021	10.99
P40429	10.84	P61020	10.23	Q8NHW5	10.73	P23297	15.96	P20340	14.9	O43175	15.76	P62753	10.84	P13637	11.25	P07305	10.82
P62753	10.84	Q00325	10.22	P61803	10.62	P59665	15.96	P28325	14.79	P02787	15.62	P13804	10.81	P31930	11.25	P00568	10.82
P12110	10.79	P51148	10.19	Q9Y3U8	10.48	P59666	15.96	Q99798	14.74	P00441	15.58	P34931	10.61	Q9Y394	11.21	P00918	10.77
P00918	10.77	P12110	10.11	P02787	10.46	O00264	15.9	P27824	14.7	P10412	15.53	P09104	10.6	P16104	11.19	P39656	10.75
P39656	10.75	P06396	10.1	P11216	10.44	P0DOX7	15.89	P12814	14.69	Q15084	15.45	P61601	10.36	P15531	11.18	Q32P51	10.62
Q9Y3U8	10.48	P05388	10.09	P48047	10.33	P01903	15.75	Q15907	14.68	P16402	15.38	P25789	10.34	P22392	11.18	P34931	10.61
P11216	10.44	P09525	10.03	P42126	10.26	P27348	15.51	Q96I99	14.58	P06396	15.35	P48047	10.33	P62269	11.18	P13929	10.6
P49748	10.38	P81605	10	P17661	10.21	P16403	15.49	P42126	14.57	P09651	15.32	P62081	10.31	P55327	11.16	P09104	10.6
P48047	10.33	P09211	10	P63092	10.15	Q15084	15.45	Q8NHW5	14.51	P27338	15.19	Q96BS2	10.28	Q8WUD1	11.11	P13637	10.56
P02787	10.32	O60763	1.98	P12110	10.11	Q32P51	15.31	P0DOX7	14.49	Q9Y394	15.04	P20339	10.23	P07099	10.99	Q9Y3U8	10.48
P62081	10.31	P04040	1.9	O60763	1.98	P62851	15.2	P20774	14.43	Q9BVK6	14.89	P61020	10.23	P38117	10.98	P37837	10.39
P26641	10.3	P15924	1.74	P39059	1.87	P27338	15.19	Q15363	14.43	P05026	14.85	P51148	10.19	P62753	10.84	P61601	10.36
P20339	10.23	O00159	1.6	P50995	1.78	P30050	15.15	P99999	14.29	Q15907	14.68	P37802	10.05	P00568	10.82	P62081	10.31
P61020	10.23	Q9UHG3	1.58	P15924	1.71	P10412	15.07	P62424	14.29	P42126	14.57	P39023	1.99	P31025	10.8	P36578	10.3
O75396	10.23	P02730	1.43	Q13576	1.71	P07585	15.04	P04844	14.26	P62081	14.43	O60763	1.98	P39656	10.75	P35749	10.29
P51148	10.19	P02788	1.41	P01871	1.69	P16402	14.93	P54819	14.23	Q16698	14.33	Q16555	1.92	P09104	10.6	Q96BS2	10.28
P81605	10	P07954	1.37	O75131	1.68	Q9BVK6	14.89	P46776	14.19	P99999	14.29	P39059	1.87	O75367	10.57	Q00325	10.22
O60763	1.98	P53618	1.36	Q13884	1.67	P05026	14.85	P13535	14.04	P54819	14.23	P05166	1.86	Q9Y3U8	10.48	P06396	10.1
P02461	1.98	P16070	1.35	P55268	1.67	O43175	14.63	P39656	14.04	P46776	14.19	P24821	1.82	P61601	10.36	P37802	10.05
Q16555	1.92	O75746	1.18	P02751	1.66	P42126	14.57	O75489	14.02	P04844	14.1	Q4VXU2	1.79	P02787	10.32	P17661	10
P20700	1.88	Q15149	1.11	O00159	1.6	P60981	14.55	P06396	13.94	P36542	14.09	P20700	1.71	P62081	10.31	P39023	1.99
P39059	1.87	P14543	0.88	Q9UHG3	1.58	Q8NHW5	14.51	O43175	13.88	P30043	14.08	Q16363	1.65	Q96BS2	10.28	Q16555	1.92
O00159	1.79	Q01082	0.8	P52272	1.51	Q5VTE0	14.5	P10916	13.86	P63092	13.96	P55268	1.56	P13639	10.26	O75369	1.88
P14543	1.76	Q00341	0.79	P02730	1.43	P68104	14.5	P46782	13.73	O60361	13.87	O75369	1.54	P20339	10.23	P05166	1.86
Q9NVI7	1.74	Q9Y490	0.79	Q02218	1.37	P99999	14.29	P83731	13.38	P21397	13.85	Q01082	1.52	P61020	10.23	P14543	1.84
Q5T9A4	1.7	Q09666	0.68	P02461	1.36	P46776	14.19	P62906	13.36	P56134	13.83	P22314	1.42	P11217	10.21	Q13576	1.78
Q16363	1.65	P08572	0.64	P16070	1.35	P36542	14.09	P13796	13.24	P09525	13.79	P34897	1.39	P27338	10.19	Q13884	1.67
P01023	1.56	Q16363	0.6	P05165	1.24	P30043	14.08	P62244	13.08	P20774	13.76	P53618	1.36	P51148	10.19	Q01082	1.61
Q00341	1.5	P39059	0.58	Q92841	1.23	P39656	14.04	Q96DA0	12.98	O75390	13.73	O00159	1.32	P19338	10.14	Q9UHG3	1.58
P02751	1.45	P39060	0.51	O15061	1.21	P35579	14.03	P01009	12.92	P20336	13.64	Q00341	1.26	P37802	10.05	P22314	1.42
P29401	1.44	P24821	0.5	P07384	1.12	P02787	13.9	P62913	12.92	P13073	13.61	Q15746	1.25	Q9Y490	1.97	P53618	1.36
Q01082	1.44	P07942	0.5	O75369	1.11	O60361	13.87	P25398	12.88	P60842	13.55	Q13310	1.24	P15924	1.92	P20742	1.35
O75369	1.42	P02751	0.4	Q01082	1.06	P20336	13.64	P12110	12.86	Q9BY50	13.54	P13010	1.23	Q15149	1.9	Q15582	1.32
P02788	1.27			P07942	1.06	P12109	13.62	P61626	12.84	P15259	13.44	P27487	1.17	P39059	1.87	P39059	1.22
Q15149	1.22			P24821	1.04	P49748	13.44	P38646	12.81	P18669	13.39	P01024	1.14	Q4VXU2	1.79	O15061	1.21
O15061	1.21			P01024	0.96	P09651	13.17	P26373	12.8	P62906	13.36	Q15149	1.07	P01871	1.69	P27487	1.17
Q13576	1.08			P01023	0.95	P13796	13.08	Q9Y536	12.8	P07339	13.35	Q02218	0.98	Q9UHG3	1.58	P55268	1.11
P01024	1.02			P14543	0.88	P62854	13.04	P02787	12.61	P12110	13.05	P14543	0.88	P52272	1.51	P24821	1.04
P39060	0.91			P22314	0.76	P26038	13	P02794	12.57	P51991	12.96	P02751	0.85	P02751	1.45	P01024	1.02
Q09666	0.83			Q00341	0.71	P08238	12.98	P02792	12.57	P01009	12.92	Q09666	0.68	P0DOX6	1.39	P15924	0.94
P08572	0.7			P08572	0.7	P62913	12.92	P09525	12.54	P62913	12.92	O15061	0.64	P53675	1.34	Q9Y4L1	0.9
Q02218	0.68			Q09666	0.68	P25398	12.88	P55072	12.53	P25398	12.88	P02461	0.61	Q15582	1.32	P53675	0.85
P07942	0.56			Q15149	0.66	P49207	12.82	Q05639	12.53	P61626	12.84	Q14204	0.54	Q16363	1.26	P02461	0.75
Q9Y490	0.39			Q16363	0.6	P26373	12.8	P61224	12.5	P49207	12.82	Q9Y490	0.39	P24821	1.04	Q02218	0.68
				P39060	0.51	Q9Y536	12.8	P62834	12.5	Q9Y536	12.8			O75369	1.04	Q09666	0.68
				Q9Y490	0.39	P05413	12.78	P17931	12.4	P05413	12.78			Q7KZF4	0.99	Q15746	0.68
						P02792	12.57	P21912	12.14	P02792	12.57			Q9Y4L1	0.9	Q16363	0.6
						Q9H2U2	12.57	P07910	12.09	P61106	12.56			P01023	0.75	Q9Y490	0.39
						P08559	12.56	P08574	12	P35609	12.53			P20742	0.74	Q14204	0.17
						P00325	12.53	P62330	12	P35749	12.53			Q09666	0.68
						P46781	12.37	P02511	12	Q96BQ1	12.5			O15061	0.58
						Q9H8H3	12.3	A0A2R8Y4L2	12	P61224	12.5			Q14204	0.19
						P21397	12.14	P04040	11.95	P62834	12.5
						P62424	12.03	Q9BVK6	11.91	P31930	12.5
						A0A2R8Y4L2	12	P00403	11.89	P46781	12.37
						P00352	11.98	P43307	11.89	P50395	12.36
						P26641	11.9	Q99714	11.88	P08238	12.29
						P00403	11.89	P67936	11.69	P27348	12.24
						P43307	11.89	Q9NR31	11.62	P80303	12.14
						Q99714	11.88	P14649	11.54	P07910	12.09
						P37837	11.87	P26641	11.44	Q15293	12.08
						P46782	11.76	P59998	11.31	Q9Y277	12.01
						P67936	11.69	P35609	11.3	P08574	12
						Q9NR31	11.62	P08238	11.19	P02511	12
						P14649	11.54	P62269	11.18	A0A2R8Y4L2	12
						P09417	11.48	P55327	11.16	Q5VTE0	11.9
						P07339	11.41	P61009	11.11	P68104	11.9
						O15173	11.21	P62491	11.11	P00403	11.89
						P62269	11.18	P35749	11.05	P43307	11.89
						P55327	11.16	P02763	10.95	Q99714	11.88
						P00568	10.82	P00568	10.82	P61019	11.79
						Q6NZI2	10.77	Q6NVV1	10.78	P21333	11.64
						P30085	10.71	P24752	10.77	Q9NR31	11.62
						P50914	10.7	P36542	10.74	P14649	11.54
						P11940	10.69	P61803	10.62	P31943	11.36
						P61803	10.62	P05026	10.56	Q02543	11.36
						P11216	10.56	P00505	10.47	P00738	11.33
						P31930	10.42	P46940	10.44	P59998	11.31
						Q05639	10.37	P31930	10.42	Q14240	11.3
						P61601	10.36	P61601	10.36	Q13228	11.23
						P21695	10.32	P51991	10.32	Q02252	11.21
						P62081	10.31	P36578	10.3	P26641	11.21
						P06396	10.1	P08559	10.26	Q16555	11.19
						P17844	1.95	O75396	10.23	P62269	11.18
						Q9GZM7	1.93	P81605	10	P55327	11.16
						P04040	1.9	P20336	10	P62491	11.11
						P61619	1.89	Q5SSJ5	1.99	P20340	11.06
						P39059	1.87	Q9GZM7	1.93	P11216	11.03
						P15924	1.85	P14543	1.84	P01903	11.02
						Q00872	1.75	Q07065	1.83	P07099	10.99
						P31942	1.73	Q4VXU2	1.79	Q15363	10.95
						P16671	1.69	P01871	1.69	Q9UHG3	10.89
						P07942	1.68	P15924	1.64	P00568	10.82
						P01024	1.68	Q03252	1.61	P39656	10.75
						Q92841	1.65	P05165	1.51	P50914	10.7
						P24821	1.45	P02461	1.43	P13667	10.54
						P55795	1.34	P01023	1.42	P51911	10.44
						P05165	1.24	P0DOX6	1.39	P61586	10.36
						Q15149	1.24	P34897	1.39	P08559	10.26
						P42704	1.22	Q01082	1.31	O75396	10.23
						Q8IVF6	1.21	P07384	1.26	Q00325	10.22
						P27487	1.17	P13010	1.23	P13796	10.05
						Q13576	1.08	P39059	1.22	P17844	1.95
						P35222	1.02	O15061	1.21	Q4VXU2	1.79
						Q9UGM3	0.95	P07942	1.18	Q13310	1.71
						P19367	0.76	P27487	1.17	P01871	1.69
						P02461	0.75	Q15149	1.07	Q15746	1.67
						P53675	0.73	Q09666	0.9	Q9P2J5	1.62
						P08572	0.58	Q14204	0.82	Q15149	1.52
						O15061	0.58	Q9Y490	0.79	Q07065	1.5
						Q09666	0.42	Q9P2J5	0.77	P53675	1.46
						Q14204	0.41	P53675	0.73	Q00341	1.42
						P58107	0.16	Q15746	0.68	P0DOX6	1.39
								Q16363	0.6	Q16363	1.26
								Q9UGM3	0.58	P08572	1.23
								P35555	0.24	P42704	1.22
								P58107	0.16	P07942	1.18
										P35606	1.1
										Q14204	1.03
										P35222	1.02
										Q9UGM3	0.95
										P35555	0.8
										Q9Y490	0.79
										P02461	0.75
										Q8IVF6	0.71
										O15061	0.58
										Q09666	0.48
										P58107	0.2

## Sheet: Table S5
Table S5. List of identified proteins in Raoultella ornithinolytica samples, processed according different variants of digestion protocol.
overnight classic digestion (without sonication)						15-minute sonication-aided digestion						15-minute sonication-aided (x2) + overnight classic digestion										peptides			proteins			missed cleavage #1 (%)	missed cleavage #2 (%)	missed cleavage #3 (%)
Accession	Coverage(%) - rep 1	Accession	Coverage(%) - rep 2	Accession	Coverage(%) - rep 3	Accession	Coverage(%) - rep 1	Accession	Coverage(%) - rep 2	Accession	Coverage(%) - rep 3	Accession	Coverage(%) - rep 1	Accession	Coverage(%) - rep 2	Accession	Coverage(%) - rep 3					# (median)	(-)SD	(+)SD	# (median)	(-)SD	(+)SD
A0A1Y6GK14	9.88	A0A1Y6GK14	9.88	A0A1Y6GK14	9.88	A0A038CPE5	9.9	A0A6S4Y615	9.98	A0A038CPE5	9.9	A0A1Y6GK14	9.88	A0A855F7M1	9.92	A0A1Y6GPY4	9.86				overnight classic digestion (without sonication)	2905	230	129	726	27	1	1.13597	1.12063	0.785047
A0A1Y6GGG7	9.72	A0A855F2A9	9.83	A0A1Y6GHT6	9.8	A0A1Y6GK14	9.88	A0A1Y6GK14	9.88	A0A1Y6GCK9	9.89	A0A1Y6GIP2	9.79	A0A225U2S1	9.92	A0A1Y6GLW2	9.86				15-minute sonication-aided digestion	3721	181	141	792	23	3	6.15819	6.20801	6.36976
A0A1Y6GDI1	9.62	A0A1Y6GFH8	9.83	A0A6S4Y3F6	9.79	A0A1Y6GG36	9.8	A0A9Q9JCU2	9.87	A0A1Y6GK14	9.88	A0A225U188	9.78	A0A6P1XVP8	9.9	A0A1Y6GKT0	9.79				15-minute sonication-aided (x2) + overnight classic digestion	2704	70	307	662	2	6	1.2574	1.25285	2.2916
A0A1Y6GJ13	9.61	A0A1Y6GHT6	9.8	A0A225U9E0	9.79	A0A9Q9JJM8	9.8	A0A225U0W8	9.84	A0A225U0W8	9.84	A0A1Y6GCF3	9.74	A0A9Q9JHS0	9.9	A0A855F204	9.79
A0A9Q9JG37	9.6	A0A1Y6GIP2	9.79	A0A1Y6GI49	9.73	A0A1Y6GKK2	9.77	A0A6S4XID8	9.81	A0A9Q9JDG1	9.76	A0A1Y6GPY8	9.66	A0A1Y6GK14	9.88	A0A855F4Z9	9.67
A0A225TTU0	9.59	A0A1Y6GQY6	9.78	A0A1Y6GMW2	9.58	A0A225U7X7	9.71	A0A1Y6GCZ3	9.77	A0A1Y6GJW5	9.76	A0A1Y6GMW2	9.58	A0A9Q9N4R6	9.86	A0A7D6BEY8	9.67
A0A1Y6GMW2	9.58	A0A9Q9JF95	9.78	A0A1Y6GQE5	9.55	A0A1Y6GKN2	9.65	A0A1Y6GJZ2	9.69	A0A1Y6GJZ2	9.69	A0A1Y6GQE5	9.55	A0A6S4Y820	9.85	A0A1Y6GKL1	9.58
A0A1Y6GQE5	9.55	A0A6S4XFR5	9.78	A0A225U388	9.52	A0A225U842	9.6	A0A225U842	9.6	A0A1Y6GQE5	9.55	A0A1Y6GFS4	9.41	A0A1Y6GKK2	9.77	A0A1Y6GQE5	9.55
A0A1Y6GAQ4	9.51	A0A225U446	9.76	A0A1Y6GAQ4	9.51	A0A225TTU0	9.59	A0A855F2A9	9.58	A0A1Y6GFE2	9.44	A0A6S4Y2I7	9.38	A0A1Y6GKV4	9.71	A0A1Y6GN20	9.52
A0A1Y6GFW7	9.41	A0A1Y6GB78	9.68	A0A855F7M1	9.5	A0A1Y6GMW2	9.58	A0A1Y6GFH8	9.58	A0A6S4Y615	9.43	A0A6P1XJF0	9.38	A0A1Y6GMW2	9.58	A0A1Y6GAQ4	9.51
A0A6S4Y2I7	9.38	A0A1Y6GCK9	9.67	A0A1Y6GDW6	9.5	A0A9Q9MY11	9.56	A0A1Y6GPA3	9.56	A0A1Y6GHZ1	9.41	A0A9Q9N2H3	9.36	A0A855F4U2	9.57	A0A1Y6GPQ3	9.45
A0A6P1XJF0	9.38	A0A7T8CFX0	9.66	A0A1Y6GMK4	9.46	A0A1Y6GQE5	9.55	A0A1Y6GFE2	9.44	A0A1Y6GGR9	9.38	A0A1Y6GRT5	9.36	A0A1Y6GBR8	9.56	A0A1Y6GC52	9.32
A0A1Y6GIN6	9.3	A0A1Y6GDQ9	9.66	A0A855F9V8	9.46	A0A1Y6GHX7	9.36	A0A1Y6GRI1	9.42	A0A225TW72	9.33	A0A1Y6GK49	9.35	A0A1Y6GPQ3	9.45	A0A1Y6GLU3	9.26
A0A1Y6GL11	9.23	A0A1Y6GJY2	9.62	A0A1Y6GPQ3	9.45	A0A225TW72	9.33	A0A038CXL4	9.38	A0A9Q9JGW5	9.33	A0A1Y6GKL1	9.35	A0A1Y6GLU3	9.26	A0A1Y6GNQ6	9.23
A0A1Y6GN08	9.18	A0A1Y6GMP0	9.59	A0A6S4Y2I7	9.38	A0A9Q9JGW5	9.33	A0A225TW72	9.33	A0A1Y6GFP9	9.31	A0A1Y6GN53	9.32	A0A1Y6GTX3	9.19	A0A1Y6GJM4	9.12
A0A7T8S875	9.18	A0A1Y6GQE5	9.55	A0A6P1XJF0	9.38	A0A225U9A2	9.32	A0A9Q9JGW5	9.33	A0A6S4XXW7	9.31	A0A1Y6GQY6	9.22	A0A1Y6GM89	9.15	A0A1Y6GJY2	9.07
A0A1Y6GBQ1	9.18	A0A1Y6GPN5	9.39	A0A1Y6GG36	9.3	A0A9Q9MWI4	9.32	A0A1Y6GNQ6	9.23	A0A1Y6GHE6	9.3	A0A9Q9JF95	9.22	A0A225U7S2	9.04	A0A225U7S2	9.04
A0A9Q9JEG8	9.17	A0A6S4Y2I7	9.38	A0A9Q9JJM8	9.3	A0A855FCJ6	9.32	A0A6G7N0T9	9.21	A0A1Y6GB99	9.28	A0A1Y6GM89	9.15	A0A1Y6GIW2	82.68	A0A1Y6GIW2	81.1
A0A1Y6GM89	9.15	A0A6P1XJF0	9.38	A0A1Y6GFE2	9.26	A0A1Y6GB99	9.28	A0A1Y6GM87	9.13	A0A1Y6GG95	9.26	A0A1Y6GJM4	9.12	A0A1Y6GGC8	8.99	A0A1Y6GGC8	8.99
A0A1Y6GJM4	9.12	A0A6P1XK21	9.33	A0A9Q9JJK8	9.21	A0A1Y6GLU3	9.26	A0A225TUI6	9.04	A0A6G7N631	9.24	A0A225U7S2	9.04	A0A9Q9N4Y2	8.73	A0A1Y6GM70	8.9
A0A225U7S2	9.04	A0A6S4Y2R6	9.33	A0A1Y6GM89	9.15	A0A1Y6GG95	9.26	A0A038CYN9	86.96	A0A225TTU1	9.2	A0A1Y6GIW2	85.83	A0A855F1W7	8.73	A0A9Q9JE15	8.88
A0A1Y6GHT1	9	A0A9Q9MZT4	9.33	A0A855ESI1	9.14	A0A6G7N0T9	9.21	A0A1Y6GIW2	81.1	A0A1Y6GJM4	9.12	A0A1Y6GJ35	8.99	A0A038CM37	8.7	A0A6P1XK75	8.88
A0A9Q9JE41	9	A0A1Y6GFL6	9.31	A0A6S4XXA7	9.14	A0A1Y6GIN6	9.2	A0A1Y6GIS5	8.93	A0A225U9A2	9.07	A0A1Y6GN20	8.93	A0A7D6B796	8.67	A0A1Y6GN21	8.81
A0A1Y6GIW2	82.68	A0A1Y6GIN6	9.3	A0A1Y6GJM4	9.12	A0A1Y6GJM4	9.12	A0A1Y6GHX1	8.9	A0A9Q9MWI4	9.07	A0A1Y6GHJ9	8.93	A0A855F8L8	8.67	A0A7D6B796	8.67
A0A1Y6GN21	8.81	A0A1Y6GGL7	9.23	A0A1Y6GN74	9.09	A0A038CYN9	86.96	A0A1Y6GVL8	8.81	A0A855FCJ6	9.07	A0A1Y6GCB2	8.9	A0A9Q9JFT0	8.67	A0A855F8L8	8.67
A0A1Y6GJY2	8.79	A0A1Y6GQ90	9.18	A0A1Y6GJY2	9.07	A0A1Y6GIW2	85.83	A0A1Y6GPI7	8.78	A0A225U7S2	9.04	A0A1Y6GN21	8.81	A0A1Y6GQE5	8.64	A0A9Q9JFT0	8.67
A0A7D6B796	8.67	A0A1Y6GJM4	9.12	A0A225U7S2	9.04	A0A1Y6GGC8	8.99	A0A1Y6GMI4	8.68	A0A038CYN9	86.96	A0A855F3A7	8.8	A0A1Y6GKG1	8.63	A0A225U1D4	8.67
A0A855F8L8	8.67	A0A225U7X7	9.12	A0A4P1AQX3	9.03	A0A1Y6GH48	8.99	A0A9Q9J8G9	8.65	A0A1Y6GIW2	85.83	A0A1Y6GRJ2	8.8	A0A1Y6GQ60	8.61	A0A1Y6GDT9	8.63
A0A6P1XQV9	8.67	A0A225U7S2	9.04	A0A1Y6GIW2	82.68	A0A855FH98	8.99	A0A1Y6GMD5	8.65	A0A855EZ57	80.13	A0A038CM37	8.7	A0A9Q9JG07	8.61	A0A6G9RV91	8.4
A0A225UAY5	8.67	A0A1Y6GIW2	82.68	A0A1Y6GJ35	8.99	A0A1Y6GC52	8.82	A0A1Y6GRR6	8.65	A0A1Y6GHX1	8.9	A0A7D6B796	8.67	A0A6S4XZ21	8.61	A0A6G9RU95	8.4
A0A9Q9JFT0	8.67	A0A1Y6GJ35	8.99	A0A1Y6GQG4	8.92	A0A1Y6GN21	8.81	A0A1Y6GGL7	8.64	A0A1Y6GGE0	8.89	A0A855F8L8	8.67	A0A1Y6GN53	8.56	A0A6G9RSZ9	8.4
A0A225U2N5	8.64	A0A1Y6GHJ9	8.93	A0A855F4Z9	8.76	A0A855F3A7	8.8	A0A1Y6GHY0	8.64	A0A1Y6GQ65	8.77	A0A9Q9JFT0	8.67	A0A855F4Z9	8.46	A0A6G9RU30	8.4
A0A1Y6GN25	8.62	A0A1Y6GQG4	8.92	A0A7D6BEY8	8.76	A0A1Y6GRJ2	8.8	A0A855F2F8	8.55	A0A7D6B796	8.67	A0A1Y6GMF0	8.65	A0A7D6BEY8	8.46	A0A6G9RSC2	8.4
A0A9Q9JA13	8.62	A0A1Y6GM70	8.9	A0A038CM37	8.7	A0A1Y6GQD7	8.76	A0A9Q9MVA1	8.47	A0A855F8L8	8.67	A0A9Q9J8G9	8.65	A0A855F151	8.45	A0A6G9RUD3	8.4
A0A1Y6GQ60	8.61	A0A855FE94	8.9	A0A225U1D4	8.67	A0A038CM37	8.7	A0A1Y6GN25	8.36	A0A9Q9JFT0	8.67	A0A1Y6GMD5	8.65	A0A1Y6GMP0	8.42	A0A6G9RVN0	8.4
A0A9Q9JG07	8.61	A0A6S4YVT8	8.9	A0A9Q9J8G9	8.65	A0A7D6B796	8.67	A0A225U0D0	8.31	A0A9Q9J8G9	8.65	A0A4P1B364	8.65	A0A1Y6GD62	8.33	A0A6G9RSA0	8.4
A0A225TYK2	8.51	A0A9Q9JJK8	8.88	A0A1Y6GMD5	8.65	A0A855F8L8	8.67	A0A9Q9JAY0	8.31	A0A1Y6GMD5	8.65	A0A1Y6GKG1	8.63	A0A1Y6GQG4	8.22	A0A6G9RSP8	8.4
A0A6P1XIJ5	8.51	A0A1Y6GFP9	8.83	A0A1Y6GDW3	8.62	A0A9Q9JFT0	8.67	A0A6P1XGT9	8.19	A0A1Y6GQ60	8.61	A0A1Y6GQ60	8.61	A0A1Y6GF14	8.13	A0A6G9RV49	8.4
A0A855F3L9	8.49	A0A6S4XXW7	8.83	A0A1Y6GQ60	8.61	A0A9Q9J8G9	8.65	A0A6S4YN09	8.18	A0A9Q9JG07	8.61	A0A9Q9JG07	8.61	A0A225U188	8.07	A0A6G9RUA3	8.4
A0A1Y6GPB3	8.49	A0A1Y6GN21	8.81	A0A9Q9JG07	8.61	A0A1Y6GMD5	8.65	A0A1Y6GK99	8.15	A0A855F2F8	8.55	A0A1Y6GHT6	8.57	A0A1Y6GNQ6	8.05	A0A6G9RSG0	8.4
A0A1Y6GQY6	8.47	A0A1Y6GRG6	8.76	A0A1Y6GP58	8.5	A0A1Y6GM70	8.65	A0A7D6B9F7	8.1	A0A1Y6GJU5	8.53	A0A1Y6GP58	8.5	A0A1Y6GIN6	8.05	A0A6G9RU90	8.4
A0A9Q9JF95	8.47	A0A7D6B796	8.67	A0A1Y6GLI9	8.48	A0A9Q9JA13	8.62	A0A1Y6GQR8	8.08	A0A855F3L9	8.49	A0A855F3L9	8.49	A0A1Y6GCF3	8.04	A0A9Q9JEG8	8.26
A0A855F4Z9	8.46	A0A855F8L8	8.67	A0A855F151	8.45	A0A1Y6GQ60	8.61	A0A1Y6GGE7	8.05	A0A1Y6GPB3	8.49	A0A1Y6GMK4	8.49	A0A9Q9JFB0	8.02	A0A225U7X7	8.24
A0A7D6BEY8	8.46	A0A6P1XQV9	8.67	A0A6G9RV91	8.4	A0A9Q9JG07	8.61	A0A1Y6GEN8	8.03	A0A9Q9MVA1	8.47	A0A855F9V8	8.49	A0A1Y6GHB1	8.02	A0A1Y6GTX3	8.11
A0A7D6BET4	8.41	A0A225UAY5	8.67	A0A6G9RU95	8.4	A0A1Y6GMP0	8.53	A0A1Y6GD62	8.02	A0A9Q9JEG8	8.44	A0A1Y6GPB3	8.49	A0A1Y6GRW2	75.84	A0A1Y6GRW2	75.84
A0A9Q9JFT4	8.41	A0A9Q9JFT0	8.67	A0A6G9RSZ9	8.4	A0A1Y6GE36	8.51	A0A1Y6GRW2	79.87	A0A1Y6GN74	8.33	A0A1Y6GLI9	8.48	A0A855ET55	75.38	A0A855ET55	75.38
A0A1Y6GDM3	8.41	A0A9Q9J8G9	8.65	A0A6G9RU30	8.4	A0A855F3L9	8.49	A0A855EZ57	77.88	A0A855F2X2	8.33	A0A9Q9JD83	8.47	A0A1Y6GG36	7.97	Q7WUW3	71.91
A0A6G9RV91	8.4	A0A1Y6GMD5	8.65	A0A6G9RSC2	8.4	A0A1Y6GPB3	8.49	J9V6M3	75.58	A0A9Q9MW98	8.33	A0A855F4Z9	8.46	A0A9Q9JJM8	7.97	A0A1Y6GIR2	71.6
A0A6G9RU95	8.4	A0A225U2N5	8.64	A0A6G9RUD3	8.4	A0A1Y6GN74	8.33	A0A855ET55	75.38	A0A6S4Y6G2	8.33	A0A7D6BEY8	8.46	A0A038CKA5	7.87	A0A1Y6GC39	71.51
A0A6G9RSZ9	8.4	A0A1Y6GN25	8.62	A0A6G9RVN0	8.4	A0A9Q9JFB0	8.25	A0A1Y6GFM4	75.14	A0A9Q9MXB2	8.28	A0A1Y6GMP0	8.42	A0A1Y6GE99	7.82	A0A1Y6GPN7	71.13
A0A6G9RU30	8.4	A0A9Q9JA13	8.62	A0A6G9RSA0	8.4	A0A1Y6GHB1	8.25	A0A1B2GFT4	74.37	A0A1Y6GBA6	8.28	A0A1Y6GU43	8.18	A0A1Y6GKL5	7.8	A0A1Y6GPT1	70.87
A0A6G9RSC2	8.4	A0A1Y6GQ60	8.61	A0A6G9RSP8	8.4	A0A1Y6GKT0	8.25	A0A1Y6GM51	73.8	A0A9Q9JC55	8.24	A0A855EZD4	8.18	A0A6S4Y0I4	7.77	A0A1Y6GLA8	7.99
A0A6G9RUD3	8.4	A0A9Q9JG07	8.61	A0A6G9RV49	8.4	A0A855F204	8.25	A0A038CLU9	73.33	A0A1Y6GHC5	8.24	A0A9Q9JAB9	8.04	A0A9Q9JG06	7.77	A0A9Q9MY11	7.93
A0A6G9RVN0	8.4	A0A855F3L9	8.49	A0A6G9RUA3	8.4	A0A225U2T3	8.22	Q7WUW3	71.91	A0A225U2T3	8.22	A0A1Y6GUI0	8.04	A0A6S4YDZ8	7.75	A0A1Y6GE99	7.82
A0A6G9RSA0	8.4	A0A1Y6GPB3	8.49	A0A6G9RSG0	8.4	A0A6P1XGT9	8.19	A0A1Y6GIR2	71.9	A0A6P1XGT9	8.19	A0A1Y6GRW2	75.84	A0A6P1XL55	7.74	A0A1Y6GKL5	7.8
A0A6G9RSP8	8.4	A0A1Y6GLI9	8.48	A0A6G9RU90	8.4	A0A1Y6GQP2	8.15	A0A1Y6GKN8	71.28	A0A1Y6GU43	8.18	A0A855ET55	75.38	A0A038CPG7	7.56	A0A1Y6GQT6	7.78
A0A6G9RV49	8.4	A0A855F4Z9	8.46	A0A1Y6GPY4	8.26	A0A1Y6GK99	8.15	Q7WUW9	70.34	A0A1Y6GQP2	8.15	A0A038CMN2	71.07	A0A225TTU0	7.53	A0A6S4Y0I4	7.77
A0A6G9RUA3	8.4	A0A7D6BEY8	8.46	A0A1Y6GDT9	8.21	A0A1Y6GCL7	8.11	A0A1Y6GLZ9	70.06	A0A7D6B9F7	8.1	A0A1Y6GLA8	7.99	A0A1Y6GJ35	7.52	A0A9Q9JG06	7.77
A0A6G9RSG0	8.4	A0A7D6BET4	8.41	A0A855EZD4	8.18	A0A1Y6GRR6	8.07	A0A1Y6GPT1	70	A0A6S4Y100	8.02	A0A1Y6GDY0	7.93	A0A1Y6GQC7	7.45	A0A1Y6GQC7	7.45
A0A6G9RU90	8.4	A0A9Q9JFT4	8.41	A0A1Y6GF14	8.13	A0A1Y6GGE7	8.05	A0A1Y6GLA8	7.99	A0A1Y6GIM4	8.02	A0A9Q9MY11	7.93	A0A6S4YDH6	7.45	A0A6S4YDH6	7.45
A0A1Y6GDC2	8.35	A0A855EUQ5	8.4	A0A1Y6GTX3	8.11	A0A9Q9JAB9	8.04	A0A6S4YDU1	7.96	J9V6M3	79.65	A0A1Y6GKL5	7.8	A0A1Y6GG95	7.41	A0A1Y6GSY8	7.43
A0A855EZU1	8.35	A0A1Y6GDM1	8.36	A0A225U188	8.07	A0A1Y6GUI0	8.04	A0A9Q9JDS0	7.96	A0A1Y6GDM2	79.57	A0A1Y6GQT6	7.78	A0A225U1D4	7.33	A0A038CQL3	7.4
A0A1Y6GVP7	8.35	A0A1Y6GDC2	8.35	A0A1Y6GIN6	8.05	J9V6M3	77.33	A0A6S4X6L0	7.93	A0A1B2GFT4	76.14	A0A9Q9N0E2	7.65	A0A6S4Y0J4	7.27	A0A6S4Y0J4	7.27
A0A855F2X2	8.33	A0A855EZU1	8.35	A0A1Y6GCF3	8.04	A0A855EZ57	77.24	A0A1Y6GK94	7.9	A0A1Y6GPT1	75.87	A0A1Y6GM62	7.65	A0A1Y6GM21	7.24	A0A855F2N0	7.26
A0A1Y6GD62	8.33	A0A1Y6GVP7	8.35	A0A1Y6GRW2	75.84	A0A855ET55	75.38	A0A855F230	7.8	A0A1Y6GRW2	75.84	A0A038CPG7	7.56	A0A1Y6GDM1	7.02	A0A225TUQ3	7.26
A0A9Q9MW98	8.33	A0A225U0D0	8.31	A0A855ET55	75.38	A0A1Y6GIR2	75.23	A0A6S4Y956	7.74	A0A855ET55	75.38	A0A225TTU0	7.53	J9V6M3	69.77	A0A1Y6GIP2	7.03
A0A6S4Y6G2	8.33	A0A9Q9JAY0	8.31	A0A9Q9MY11	7.93	A0A038CMN2	75.21	A0A1Y6GSJ8	7.72	A0A038CMN2	75.21	A0A1Y6GBB8	7.52	A0A038CLU9	67.78	A0A6S5XGG6	7
A0A1Y6GMP0	8.32	A0A1Y6GDW3	8.31	A0A1Y6GM70	7.91	A0A1B2GFT4	73.86	A0A1Y6GML0	7.69	A0A1Y6GFM4	75.14	A0A1Y6GQC7	7.45	A0A1Y6GFM4	65.54	A0A1Y6GM78	7
A0A855EUQ5	8.3	A0A1Y6GPY4	8.26	A0A6S4Y4X9	7.91	A0A038CLU9	73.33	A0A4P1B1I4	7.58	A0A038CLU9	73.33	A0A6S4YDH6	7.45	A0A038CYN9	65.22	J9V6M3	69.77
A0A225U7X7	8.24	A0A1Y6GKT0	8.25	A0A9Q9J8I1	7.91	A0A1Y6GC39	73.18	A0A1Y6GHZ4	7.51	Q7WUW9	73	A0A1Y6GM70	7.42	Q7WUW9	64.64	O66213	69.32
A0A1Y6GSJ8	8.14	A0A855F204	8.25	A0A1Y6GKL5	7.8	Q7WUW3	72.28	A0A1Y6GGK7	7.36	Q7WUW3	71.91	A0A1Y6GG95	7.41	A0A855EZ57	64.42	A0A855EZ57	68.27
A0A225U188	8.07	A0A6S4YN09	8.18	A0A1Y6GM78	7.78	A0A1Y6GMQ7	72.24	A0A1Y6GH48	7.36	A0A1Y6GIR2	71.9	A0A6S4XID8	7.36	A0A1Y6GKN8	63.83	A0A038CLU9	67.78
A0A9Q9JDU5	8.05	A0A1Y6GU43	8.18	A0A1Y6GQT6	7.78	A0A1Y6GDM2	70.28	A0A855FH98	7.36	A0A1Y6GKN8	71.28	A0A1Y6GAQ4	7.34	A0A1B2GFT4	63.71	A0A1Y6GMQ7	67.51
A0A1Y6GQ81	8.05	A0A6S4Y8D3	8.11	A0A6S4Y0I4	7.77	A0A1Y6GLZ9	70.06	A0A225U1D4	7.33	A0A1Y6GPN7	71.13	A0A6S4Y0J4	7.27	A0A1Y6GRY7	63.66	A0A1B2GFT4	66.75
A0A1Y6GQG4	8.04	A0A1Y6GR42	8.11	A0A9Q9JG06	7.77	A0A6S4X6L0	7.93	A0A1Y6GB78	7.33	A0A1Y6GDN0	71.01	A0A1Y6GPQ3	7.13	A0A1Y6GFK5	63.64	A0A6P1XLQ6	65.62
A0A1Y6GCF3	8.04	A0A1Y6GEN8	8.03	A0A855F1U4	7.72	A0A1Y6GCK9	7.91	A0A1Y6GFE4	7.29	A0A1Y6GLZ9	70.06	O66213	69.32	A0A1Y6GC12	63.29	A0A1Y6GFM4	65.54
A0A9Q9JFB0	8.02	A0A9Q9JFB0	8.02	A0A9Q9N1Q7	7.72	A0A1Y6GHX1	7.85	A0A1Y6GQH2	7.28	A0A6S4YDU1	7.96	A0A038CLU9	67.78	A0A1Y6GMQ7	61.51	A0A038CP98	65.38
A0A1Y6GHB1	8.02	A0A1Y6GHB1	8.02	A0A6P1XN67	7.72	A0A1Y6GJ21	7.83	A0A855FH40	7.28	A0A9Q9JDS0	7.96	A0A1Y6GMQ7	66.88	Q7WUW3	61.42	A0A038CYN9	65.22
A0A1Y6GRW2	75.84	A0A1Y6GRW2	75.84	A0A1Y6GKL1	7.71	A0A855FCI9	7.83	A0A6S4Y0J4	7.27	A0A6S4X6L0	7.93	A0A1Y6GIR2	66.77	A0A1Y6GJG8	61.24	Q7WUW9	64.64
A0A855ET55	75.38	A0A855ET55	75.38	A0A1Y6GGG7	7.64	A0A1Y6GKL5	7.8	A0A1Y6GHZ1	7.26	A0A1Y6GK94	7.9	J9V6M3	65.7	A0A1Y6GFS4	6.97	A0A1Y6GFK5	64.55
A0A1Y6GA11	72.53	A0A038CMN2	71.07	A0A1Y6GIN2	7.56	A0A1Y6GML0	7.69	A0A1Y6GLS5	7.14	A0A855F230	7.8	A0A1Y6GFM4	65.54	A0A855ESI1	6.97	A0A1Y6GKN8	63.83
A0A038CMN2	71.07	A0A225TZ22	7.97	A0A225TTU0	7.53	A0A6S4Y7I6	7.69	A0A1Y6GJ13	7.12	A0A855F2A9	7.71	A0A6P1XLQ6	65.23	A0A6S4XXA7	6.97	A0A1Y6GRY7	63.66
A0A1Y6GHY0	7.94	A0A1Y6GG36	7.97	A0A1Y6GQC7	7.45	A0A1Y6GQC7	7.45	A0A225U9A2	7.05	A0A1Y6GFH8	7.71	A0A038CYN9	65.22	A0A1Y6GK49	6.85	A0A1Y6GDN0	63.31
A0A9Q9MY11	7.93	A0A9Q9JJM8	7.97	A0A6S4YDH6	7.45	A0A6S4YDH6	7.45	A0A9Q9MWI4	7.05	A0A1Y6GSS9	7.66	Q7WUW3	65.17	A0A1Y6GAQ4	6.79	A0A1Y6GL42	63
A0A1Y6GKL5	7.8	A0A9Q9MY11	7.93	A0A1Y6GHJ9	7.44	A0A9Q9MUC5	7.43	A0A855FCJ6	7.05	A0A1Y6GNA7	7.59	A0A1Y6GKN8	63.83	A0A9Q9MWU3	6.78	A0A1Y6GPR0	62.92
A0A1Y6GQT6	7.78	A0A1Y6GB34	7.9	A0A1Y6GG95	7.41	A0A855EVN7	7.41	A0A1Y6GM78	7	A0A9Q9MUC5	7.43	A0A1Y6GRY7	63.66	A0A1Y6GJ16	6.78	A0A9Q9JKU0	62.11
A0A1Y6GFE2	7.78	A0A1Y6GK70	7.89	A0A6S4Y0J4	7.27	A0A855EZU1	7.36	O66213	69.32	A0A855EVN7	7.41	A0A1Y6GPN7	62.89	A0A1Y6GPP2	6.75	A0A1Y6GJG8	61.52
A0A6S4Y0I4	7.77	A0A9Q9JD02	7.89	A0A1Y6GM21	7.24	A0A1Y6GVP7	7.36	A0A1Y6GCM6	67.29	A0A1Y6GGK7	7.36	A0A1Y6GDN0	62.72	A0A1Y6GDW6	6.73	A0A1Y6GJB2	61.33
A0A9Q9JG06	7.77	A0A1Y6GKP4	7.81	A0A225U9A2	7.05	A0A225U1D4	7.33	A0A1Y6GDN0	66.86	A0A1Y6GRI1	7.34	A0A1Y6GPT1	62.17	A0A7T8S875	6.73	A0A1Y6GDM2	60.06
A0A1Y6GE99	7.64	A0A1Y6GKL5	7.8	A0A9Q9MWI4	7.05	A0A855F6A3	7.31	A0A038CPX8	66.5	A0A225U1D4	7.33	Q7WUW9	61.98	A0A1Y6GBQ1	6.73	A0A1Y6GN89	6.98
A0A9Q9MXB2	7.61	A0A6S4Y0I4	7.77	A0A855FCJ6	7.05	A0A1Y6GQH2	7.28	A0A1Y6GDM2	66.25	A0A1Y6GCS4	7.29	A0A1Y6GA11	61.54	A0A9Q9JJK8	6.58	A0A1Y6GNP6	6.89
A0A1Y6GBA6	7.61	A0A9Q9JG06	7.77	J9V6M3	69.77	A0A855FH40	7.28	A0A1Y6GM71	66.08	A0A1Y6GFE4	7.29	A0A1Y6GJB2	61.33	A0A855EVL6	6.52	A0A1Y6GQ90	6.89
A0A1Y6GIN2	7.56	A0A9Q9MXB2	7.61	O66213	69.32	A0A6S4Y0J4	7.27	A0A6P1XLQ6	65.62	A0A1Y6GQH2	7.28	A0A1Y6GG36	6.98	A0A855F477	6.47	A0A1Y6GPX4	6.82
A0A1Y6GQC7	7.45	A0A1Y6GBA6	7.61	A0A038CLU9	67.78	A0A855F0B8	7.26	A0A1Y6GFK5	64.55	A0A855FH40	7.28	A0A9Q9JJM8	6.98	A0A6S4YMK4	6.47	A0A9Q9MWU3	6.78
A0A6S4YDH6	7.45	A0A1Y6GQC7	7.45	A0A1Y6GFM4	65.54	A0A855F4W4	7.09	A0A1Y6GRY7	64.35	A0A6S4Y0J4	7.27	A0A1Y6GN89	6.98	A0A225U7X7	6.47	A0A1Y6GJ16	6.78
A0A1Y6GG95	7.41	A0A6S4YDH6	7.45	A0A038CYN9	65.22	A0A038CXL4	7.03	A0A1Y6GL42	63.34	A0A1Y6GJ13	7.12	A0A1Y6GQ90	6.89	A0A1Y6GM70	6.43	A0A1Y6GCV6	6.67
A0A855F2A9	7.34	A0A1Y6GSY8	7.43	A0A1Y6GKN8	63.83	Q7WUW9	69.58	A0A1Y6GPR0	62.92	A0A6P1XRD0	7.04	A0A1Y6GPX4	6.82	A0A9Q9JHG1	6.43	A0A855EZU1	6.65
A0A1Y6GFH8	7.34	A0A1Y6GG95	7.41	A0A1Y6GRY7	63.66	A0A038CP98	67.95	A0A1Y6GPN7	62.89	O66213	69.32	A0A225U388	6.59	A0A6G7N631	6.43	A0A1Y6GVP7	6.65
A0A9Q9J796	7.3	A0A1Y6GLW2	7.39	A0A1Y6GFK5	63.64	A0A1Y6GRW2	67.79	A0A9Q9JKU0	62.44	A0A1Y6GMQ7	68.77	A0A855F2F8	6.58	A0A855FGY4	6.43	A0A1Y6GG36	6.64
A0A1Y6GKD4	7.3	A0A1Y6GE80	7.37	A0A1Y6GMQ7	63.41	A0A1Y6GKN8	67.02	A0A038D0T0	62.35	A0A1Y6GBF0	66.99	A0A6S4XYN8	6.57	A0A1Y6GIP2	6.42	A0A9Q9JJM8	6.64
A0A1Y6GC52	7.3	A0A6S4XID8	7.36	A0A1Y6GC12	63.29	A0A1Y6GPT1	66.3	A0A1Y6GE68	62.27	A0A1Y6GL42	66.37	A0A1Y6GHK9	6.57	A0A1Y6GPY4	6.42	A0A855F2F8	6.58
A0A6P1XK21	7.28	A0A1Y6GGA0	7.34	A0A1Y6GPN7	62.89	A0A1Y6GSX0	66.03	A0A4P1AQ65	62.08	A0A1Y6GM71	66.08	A0A855EZU1	6.51	A0A1Y6GR42	6.42	A0A6S4XYN8	6.57
A0A6S4Y2R6	7.28	A0A9Q9JH51	7.34	Q7WUW3	61.42	A0A1Y6GFM4	65.54	A0A1Y6GJB2	61.33	A0A6P1XLQ6	65.62	A0A9Q9MVA1	6.51	A0A1Y6GLI9	6.36	A0A1Y6GHK9	6.57
A0A9Q9MZT4	7.28	A0A9Q9JJZ7	7.34	Q7WUW9	61.22	A0A1Y6GFK5	65.45	A0A1Y6GVV8	61.01	A0A1Y6GCM6	65.2	A0A1Y6GVP7	6.51	A0A1Y6GKP4	6.31	A0A1Y6GK49	6.54
A0A6S4Y0J4	7.27	A0A1Y6GH04	7.33	A0A1Y6GB34	6.99	A0A038CRJ6	65.35	A0A1Y6GNQ8	61	A0A9Q9JKU0	65.13	A0A855F477	6.47	A0A1Y6GFE2	6.3	A0A9Q9MVA1	6.51
A0A1Y6GKK2	7.09	A0A9Q9J796	7.3	A0A1Y6GN89	6.98	A0A6P1XLQ6	65.23	A0A4P1AY53	60.7	A0A1Y6GRY7	64.35	A0A6S4YMK4	6.47	A0A6G7NDD7	6.25	A0A1Y6GGA0	6.5
O66213	69.32	A0A1Y6GKD4	7.3	A0A225U2J9	6.97	A0A1Y6GCM6	65.2	A0A1Y6GTN8	60.7	A0A1Y6GM51	64.21	A0A9Q9JHG1	6.43	A0A855F1H6	6.22	A0A9Q9JH51	6.5
A0A038CLU9	67.78	A0A6S4Y0J4	7.27	A0A7T8S9G7	6.97	A0A1Y6GFQ8	64.89	A0A038CP98	60.26	A0A038CP98	63.46	A0A6G7N631	6.43	A0A6S4XCW3	6.21	A0A1Y6GAQ0	6.5
A0A1Y6GBF0	66.99	A0A855F0C8	7.27	A0A2R4PFG5	6.96	A0A1Y6GL42	64.24	A0A1Y6GB34	6.99	A0A1Y6GPR0	62.92	A0A855FGY4	6.43	A0A1Y6GDW3	6.15	A0A6G7N0Z0	6.48
J9V6M3	65.7	A0A9Q9JCU2	7.16	A0A855F477	6.92	A0A9Q9JKU0	63	A0A1Y6GN89	6.98	A0A4P1AQ65	62.64	A0A9Q9JEG8	6.42	A0A1Y6GKT0	6.14	Q9RAW1	6.47
A0A1Y6GFM4	65.54	A0A1Y6GKK2	7.09	A0A6S4YMK4	6.92	A0A1Y6GPR0	62.92	A0A225U2J9	6.97	A0A038D0T0	62.35	A0A1Y6GUU3	6.38	A0A855F204	6.14	Q9R337	6.47
A0A038CYN9	65.22	A0A225U9A2	7.05	A0A225U7X7	6.91	A0A1Y6GRY7	62.5	A0A7T8S9G7	6.97	A0A1Y6GE68	62.27	A0A1Y6GFE2	6.3	A0A1Y6GFQ2	6.12	Q9ZAV4	6.47
A0A1Y6GKN8	63.83	A0A9Q9MWI4	7.05	A0A9Q9N2H3	6.9	A0A038D0T0	62.35	A0A225TWG3	6.92	A0A1Y6GC39	62.01	A0A1Y6GL11	6.27	A0A225U0W8	6.03	Q9RGF9	6.47
A0A1Y6GRY7	63.66	A0A855FCJ6	7.05	A0A1Y6GRT5	6.9	A0A1Y6GQ70	62.23	A0A9Q9JBT7	6.92	A0A1Y6GG47	61.9	A0A225TTU1	6.13	A0A1Y6GQ65	6.03	Q9RGF7	6.47
A0A038CPX8	63	A0A6S4Y5P8	7	A0A1Y6GMF0	6.89	A0A1Y6GG47	61.9	A0A1Y6GIN2	6.83	A0A1Y6GND4	61.72	A0A1Y6GFQ2	6.12	A0A1Y6GA11	59.34	Q9RGG0	6.4
A0A1Y6GPN7	62.89	O66213	69.32	A0A4P1B364	6.89	A0A1Y6GA11	61.54	A0A1Y6GPL0	6.8	A0A1Y6GJB2	61.33	A0A1Y6GFP9	6.1	A0A1Y6GBF0	59.22	A0A7D6B9F7	6.34
A0A1Y6GDN0	62.72	A0A038CLU9	67.78	A0A9Q9MWU3	6.78	A0A1Y6GJB2	61.33	A0A6G7N0Z0	6.71	A0A1Y6GJV7	61.05	A0A6S4XXW7	6.1	A0A1Y6GFQ8	58.72	A0A6G7NDD7	6.25
A0A1Y6GDM2	62.54	A0A1Y6GBF0	66.99	A0A1Y6GJ16	6.78	A0A1Y6GH22	61.19	A0A6S4Y100	6.57	A0A038CNA6	60.77	A0A1Y6GK94	6.08	A0A1Y6GDN0	58.58	A0A6S4XCW3	6.21
A0A1Y6GMQ7	61.51	J9V6M3	65.7	A0A1Y6GPP2	6.75	A0A1Y6GJG8	60.67	A0A1Y6GIM4	6.57	A0A6S4XYK5	60.77	A0A1Y6GIP5	6.06	A0A1Y6GH22	58.21	A0A225TTU1	6.13
Q7WUW3	61.42	A0A1Y6GFM4	65.54	A0A1Y6GLW2	6.69	A0A1Y6GK31	60	A0A1Y6GA69	6.57	A0A1Y6GJG8	60.67	A0A225U0W8	6.03	A0A1Y6GIR2	57.7	A0A6S4XFR5	6.09
A0A1Y6GJB2	61.33	A0A038CYN9	65.22	A0A855EZU1	6.65	A0A1Y6GB34	6.99	A0A6G7MZS4	6.57	A0A1Y6GN89	6.98	A0A1Y6GBF0	59.22	A0A038CP98	57.69	A0A1Y6GK94	6.08
A0A1Y6GN46	6.99	A0A1Y6GKN8	63.83	A0A1Y6GVP7	6.65	A0A855ERY2	6.91	A0A1Y6GC10	6.45	A0A225U2J9	6.97	A0A1Y6GQ70	58.58	A0A1Y6GLZ9	57.49	A0A225U446	6.07
A0A1Y6GB34	6.99	A0A1Y6GRY7	63.66	A0A855F2F8	6.58	A0A1Y6GI88	6.91	A0A1Y6GLQ5	6.43	A0A7T8S9G7	6.97	A0A1Y6GH22	58.21	A0A1Y6GJB2	57.33	A0A1Y6GVV8	59.45
A0A1Y6GP58	6.94	A0A038CPX8	63	A0A1Y6GQ90	6.56	A0A1Y6GB44	6.91	A0A6P1XK21	6.37	A0A855ERY2	6.91	A0A6S4Y4K1	58.2	A0A1Y6GCM6	56.38	A0A1Y6GK31	59.26
A0A855ERY2	6.91	A0A1Y6GPN7	62.89	A0A225U2N5	6.54	A0A225TUI6	6.85	A0A6S4Y2R6	6.37	A0A1Y6GB44	6.91	A0A1B2GFT4	58.12	A0A038CM48	56.15	A0A1Y6GBF0	59.22
A0A1Y6GB44	6.91	A0A1Y6GDN0	62.72	A0A6G7N0T9	6.52	A0A1Y6GPX4	6.82	A0A9Q9MZT4	6.37	A0A9Q9JDU5	6.9	A0A038CP98	57.69	A0A855F4V2	56	A0A1Y6GQ70	58.94
A0A225TUI6	6.85	A0A1Y6GA11	62.64	A0A9Q9MVA1	6.51	A0A855F0C8	6.81	A0A9Q9JA13	6.27	A0A1Y6GQ81	6.9	A0A1Y6GLZ9	57.49	A0A1Y6GHI3	55.56	A0A6S4Y4K1	58.59
A0A9Q9JAB9	6.75	Q7WUW9	61.98	Q9RAW1	6.47	A0A1Y6GNV0	6.79	A0A6S4YIB2	6.27	A0A225TUI6	6.85	A0A855EZ57	57.37	A0A038CPX8	55.5	A0A1Y6GDC4	58.26
A0A1Y6GUI0	6.75	Q7WUW3	61.42	Q9R337	6.47	A0A225U2N5	6.78	A0A9Q9JBA5	6.27	A0A1Y6GPX4	6.82	A0A1Y6GJG8	56.46	A0A038CQA5	55.07	A0A1Y6GH22	58.21
A0A1Y6GMI4	6.59	A0A1Y6GIR2	60.12	Q9ZAV4	6.47	A0A9Q9JCU2	6.7	A0A855ETZ8	6.27	A0A225U2N5	6.78	A0A1Y6GCM6	56.38	A0A1Y6GK31	54.81	A0A1Y6GE68	58.14
A0A225U388	6.59	A0A1Y6GQ70	60.04	Q9RGF9	6.47	A0A1Y6GJU5	6.64	A0A9Q9MXB2	6.26	A0A1Y6GSS6	6.67	A0A038CM48	56.15	A0A038CM28	54.37	A0A1Y6GLZ9	57.49
A0A7D5XBW2	6.59	A0A1Y6GPT1	60	Q9RGF7	6.47	A0A855F2F8	6.58	A0A1Y6GBA6	6.26	A0A9Q9JFS2	6.61	A0A038CRJ6	56.01	O66214	54.26	A0A1Y6GFQ8	57.45
A0A6S4XYN8	6.57	A0A1Y6GN89	6.98	A0A1Y6GQY6	6.42	A0A6S4Y100	6.57	A0A6P1XJG4	6.23	A0A855F661	6.61	O66214	55.37	A0A1Y6GPT1	53.91	A0A1Y6GQJ8	57.07
A0A1Y6GHK9	6.57	A0A6S4Y4X9	6.98	A0A9Q9JF95	6.42	A0A1Y6GIM4	6.57	A0A1Y6GKS2	6.23	A0A6S4Y4X3	6.61	A0A038CQA5	55.07	A0A1Y6GQ70	53.47	A0A1Y6GM71	56.54
A0A6S4X6L0	6.55	A0A9Q9J8I1	6.98	A0A9Q9JEG8	6.42	A0A9Q9MVA1	6.51	A0A6S4YSK4	6.23	A0A1Y6GMI4	6.59	A0A1Y6GQT5	55.05	A0A6G7MZH6	53.09	A0A1Y6GCM6	56.38
Q9RAW1	6.47	A0A855ERY2	6.91	Q9RGG0	6.4	A0A1Y6GAQ0	6.5	A0A1Y6GFL6	6.21	A0A1Y6GNH2	6.56	A0A1Y6GJV7	55	A0A1Y6GM71	52.65	A0A038CM48	56.15
Q9R337	6.47	A0A1Y6GB44	6.91	A0A1Y6GE36	6.38	A0A1Y6GDC2	6.44	A0A6S4Y0C2	6.2	A0A6G7N0T9	6.52	A0A038CM55	54.85	A0A1Y6GDM2	52.63	O66214	55.74
Q9ZAV4	6.47	A0A1Y6GQ67	6.72	A0A1Y6GUU3	6.38	A0A1Y6GR42	6.42	A0A1Y6GFQ2	6.12	A0A1Y6GAQ0	6.5	A0A038CM28	54.37	A0A038CQ63	52.1	A0A1Y6GHI3	55.56
Q9RGF9	6.47	A0A225TTU1	6.6	A0A9Q9J796	6.37	A0A1Y6GDM1	6.35	A0A1Y6GS11	6.11	A0A1Y6GGL7	6.48	A0A1Y6GM71	53.36	A0A1Y6GH80	51.51	A0A038CPX8	55.5
Q9RGF7	6.47	A0A7D5XBW2	6.59	A0A1Y6GKD4	6.37	A0A9Q9MXB2	6.26	A0A6S4Y9D8	6.11	A0A1Y6GR74	6.43	A0A1Y6GEN9	53.33	A0A038CNC1	51.22	A0A038CQA5	55.07
A0A9Q9JHG1	6.43	A0A855F2F8	6.58	A0A1Y6GL11	6.27	A0A1Y6GBA6	6.26	A0A1Y6GE19	6.06	A0A225U1Q6	6.36	A0A855F265	53.33	A0A1Y6GJV7	50.92	A0A1Y6GQT5	55.05
A0A1Y6GR74	6.43	A0A6S4XYN8	6.57	A0A6G7NDD7	6.25	A0A1Y6GIP2	6.12	A0A1Y6GR74	6.02	A0A855EU65	6.36	A0A1Y6GDM2	52.63	A0A1Y6GDC4	50.43	A0A038CM28	54.37
A0A6G7N631	6.43	A0A1Y6GHK9	6.57	A0A6S4XCW3	6.21	A0A1Y6GK94	6.08	A0A1Y6GJV7	59.74	A0A1Y6GHY0	6.31	A0A038CPX8	52.5	A0A038CMN2	50.41	A0A038CKJ7	54.29
A0A855FGY4	6.43	A0A6G7N0T9	6.52	A0A1Y6GKT0	6.14	A0A1Y6GR74	6.02	A0A1Y6GJ60	59.49	A0A1Y6GPS1	6.16	A0A1Y6GFQ8	52.13	A0A7T8CFX0	5.92	A0A1Y6GMT9	54.08
Q9RGG0	6.4	A0A9Q9MVA1	6.51	A0A855F204	6.14	A0A1Y6GSE6	59.39	A0A1Y6GBF0	59.22	A0A1Y6GEW2	6.04	A0A1Y6GH80	51.51	A0A1Y6GDQ9	5.92	A0A1Y6GSX0	53.85
A0A1Y6GKP4	6.31	A0A855F477	6.47	A0A225TTU1	6.13	A0A1Y6GBF0	59.22	A0A1Y6GHI3	58.73	A0A1Y6GVV8	59.45	A0A1Y6GL42	51.23	A0A9Q9JE15	5.92	A0A1Y6GUE0	52.56
A0A1Y6GLU3	6.17	A0A6S4YMK4	6.47	A0A1Y6GK94	6.08	O66214	59.07	A0A1Y6GQT5	58.72	A0A6S4XZ90	59.09	A0A038CNC1	51.22	A0A6P1XK75	5.92	A0A1Y6GJV7	52.5
A0A1Y6GFQ2	6.12	A0A9Q9JEG8	6.42	A0A855EUQ5	6.05	A0A1Y6GHI3	58.73	A0A6S4Y4K1	58.59	A0A1Y6GHI3	58.73	A0A1Y6GDC4	50.43	A0A1Y6GKL1	5.84	A0A038CME3	52.31
A0A9Q9MUC5	6.1	A0A1Y6GJ13	6.41	A0A1Y6GEW2	6.04	A0A1Y6GQT5	58.72	A0A1Y6GDC4	58.26	A0A6S4Y4K1	58.59	A0A1Y6GE68	50.39	A0A1Y6GP58	5.82	A0A038CQ63	52.1
A0A6S4Y880	6.08	A0A1Y6GE36	6.38	A0A1Y6GQ70	59.67	A0A1Y6GDN0	58.58	A0A1Y6GH22	58.21	A0A1Y6GFA4	58.54	A0A9Q9JKU0	50.34	A0A1Y6GIC4	5.81	A0A1Y6GH80	51.51
A0A225U0W8	6.03	A0A1Y6GIN2	6.34	A0A1Y6GA11	59.34	A0A6S4Y4K1	58.2	O66214	58.15	A0A1Y6GQ70	58.39	A0A225U0Q4	50	A0A1Y6GMF0	5.77	A0A038CNC1	51.22
A0A1Y6GQ70	59.85	A0A1Y6GLU3	6.17	A0A1Y6GJG8	59.27	A0A1Y6GJV7	57.63	A0A1Y6GQ70	57.3	A0A1Y6GH22	58.21	A0A7T8CFX0	5.92	A0A4P1B364	5.77	A0A038CMN2	50.41
A0A1Y6GIR2	59.52	A0A1Y6GFQ2	6.12	A0A1Y6GBF0	59.22	A0A1Y6GQJ8	57.58	A0A038CM55	56.31	A0A1Y6GFK5	58.18	A0A1Y6GDQ9	5.92	A0A1Y6GIA1	5.7	A0A1Y6GB03	50.14
A0A1Y6GK31	59.26	A0A225TV95	6.09	A0A1Y6GPT1	58.91	A0A1Y6GUE0	57.26	A0A1Y6GMQ7	56.15	A0A1Y6GDG1	57.99	A0A1Y6GIC4	5.81	A0A2R4PFG5	5.68	A0A4P1AQ65	50
Q7WUW9	58.17	A0A9Q9JDE9	6.09	A0A1Y6GDC4	58.26	A0A1Y6GNQ8	57.26	A0A038CM48	56.15	A0A4P1AY53	57.46	A0A6S4YDZ8	5.77	A0A6S4Y4X9	5.58	A0A225U0Q4	50
A0A1Y6GNQ8	56.85	A0A1Y6GK94	6.08	A0A1Y6GIR2	57.7	A0A038CPX8	57	A0A855F4V2	56	A0A1Y6GTN8	57.46	A0A855F4U2	5.74	A0A9Q9J8I1	5.58	A0A1Y6GG47	50
O66214	56.67	A0A1Y6GIP5	6.06	A0A1B2GFT4	57.61	A0A1Y6GC12	56.96	A0A1Y6GJG8	55.9	A0A038CQ63	56.89	A0A2R4PFG5	5.68	A0A1Y6GQE0	5.57	A0A6S4Y0C2	5.98
A0A1Y6GCM6	56.38	A0A1Y6GEW2	6.04	A0A1Y6GJB2	57.33	A0A038CM28	56.31	A0A1Y6GC39	55.87	A0A038CM55	56.31	A0A1Y6GQE0	5.57	A0A6S4Y5P8	5.51	A0A855F2X2	5.83
A0A6P1XLQ6	56.25	A0A1Y6GDM2	59.13	A0A855EZ57	56.73	A0A038CM48	56.15	A0A038CND3	55.32	A0A038CM48	56.15	A0A1Y6GC52	5.54	A0A6S4Y3F6	5.41	A0A9Q9MW98	5.83
A0A038CM48	56.15	A0A1Y6GMQ7	58.99	O66214	56.48	A0A855F4V2	56	A0A1Y6GSE6	55.15	A0A1Y6GJ60	56.12	A0A1Y6GJY2	5.49	A0A225U9E0	5.41	A0A6S4Y6G2	5.83
A0A038CRJ6	56.01	A0A1Y6GH22	58.21	A0A1Y6GCM6	56.38	A0A6G7MZH6	55.56	A0A038CQA5	55.07	A0A038CPX8	56	A0A855F2A9	5.47	A0A1Y6GQL3	5.31	A0A855F3L9	5.79
A0A1B2GFT4	55.58	A0A1B2GFT4	58.12	A0A038CM48	56.15	A0A038CME3	55.38	A0A038CMN2	54.55	A0A855F4V2	56	A0A1Y6GFH8	5.47	A0A855F6A3	5.22	A0A1Y6GPB3	5.79
A0A1Y6GHI3	55.56	A0A038CP98	57.69	A0A1Y6GHI3	55.56	A0A1Y6GVV8	55.36	A0A6S4XZ90	54.36	A0A1Y6GBI8	56	A0A1Y6GVL8	5.44	A0A1Y6GN25	5.22	A0A855F4U2	5.74
A0A038CQA5	55.07	A0A1Y6GLZ9	57.49	A0A038CQA5	55.07	A0A1Y6GE68	55.3	A0A225TZS3	53.27	A0A9Q9JE92	56	A0A1Y6GKK2	5.36	A0A9Q9JA13	5.22	A0A2R4PFG5	5.68
A0A1Y6GQT5	55.05	A0A855EZ57	57.37	A0A1Y6GQT5	55.05	A0A038CQA5	55.07	A0A038CNA6	52.63	A0A038CM28	55.34	A0A1Y6GQL3	5.31	A0A1Y6GQY6	5.21	A0A1Y6GQE0	5.57
A0A1Y6GJG8	54.49	A0A1Y6GJB2	57.33	A0A6G7MZH6	53.09	A0A038CNA6	54.55	A0A6S4XYK5	52.63	O66214	55.19	A0A9Q9MUN2	5.24	A0A9Q9JF95	5.21	A0A1Y6GIN2	5.37
A0A855EZ57	54.17	O66214	56.85	A0A1Y6GDM2	52.63	A0A6S4XYK5	54.55	A0A1Y6GDG1	52.46	A0A1Y6GSE6	55.15	A0A6P1XKY6	5.24	A0A225U2N5	5.14	A0A855EUQ5	5.27
A0A1Y6GPT1	53.91	A0A1Y6GCM6	56.38	A0A038CPX8	52.5	A0A038CND3	54.1	A0A038CQ63	52.1	A0A038CQA5	55.07	A0A855F6A3	5.22	A0A9Q9MY11	5.13	A0A855EZ43	5.22
A0A1Y6GFK5	53.64	A0A6P1XLQ6	56.25	A0A1Y6GFQ8	51.7	A0A4P1AY53	53.98	A0A1Y6GG47	51.9	A0A038CRJ6	54.4	A0A1Y6GN25	5.22	A0A225TW35	5.13	A0A9Q9JKX0	5.22
A0A1Y6GJV7	52.89	A0A038CM48	56.15	A0A038CNC1	51.22	A0A1Y6GTN8	53.98	A0A1Y6GBT0	51.82	A0A1Y6GNQ8	53.11	A0A9Q9JA13	5.22	A0A1Y6GNP6	5.09	A0A6S4Y3K7	5.22
A0A1Y6GFQ8	51.7	A0A038CQA5	55.07	A0A225U0Q4	50	A0A1Y6GM71	53.71	A0A1Y6GA11	51.65	A0A1Y6GSX0	52.56	A0A9Q9JFB0	5.19	A0A038CND3	49.85	A0A9Q9JFB0	5.19
A0A1Y6GDC4	50.43	A0A1Y6GQT5	55.05	A0A6P1XK75	5.92	A0A4P1AQ65	53.09	A0A1Y6GBI8	51.27	A0A6S4YCF3	52.56	A0A1Y6GHB1	5.19	A0A1Y6GUE0	49.57	A0A1Y6GHB1	5.19
A0A225U0Q4	50	A0A038CM55	54.85	A0A9Q9JE15	5.92	A0A038CZ45	51.52	A0A9Q9JE92	51.27	A0A6S4XXD2	52.08	A0A225U2J9	5.17	A0A038CM55	49.51	A0A225U2J9	5.17
A0A1Y6GN20	5.95	A0A1Y6GJ60	54.85	A0A1Y6GSJ8	5.85	A0A6S4XXD2	51.39	A0A038CNC1	51.22	A0A1Y6GAY9	52.08	A0A7T8S9G7	5.17	A0A1Y6GL42	49.44	A0A7T8S9G7	5.17
A0A7T8CFX0	5.92	A0A1Y6GJG8	54.49	A0A1Y6GIC4	5.81	A0A1Y6GAY9	51.39	A0A1Y6GB69	50.94	A0A1Y6GFQ8	51.91	A0A225U7X7	5.15	A0A038D0T0	49.41	A0A225U2N5	5.14
A0A1Y6GDQ9	5.92	A0A038CNA6	52.63	A0A1Y6GN53	5.79	A0A038CNC1	51.22	A0A1Y6GFQ8	50.85	A0A1Y6GGU7	51.88	A0A6S4YDU1	5.15	A0A6P1XLQ6	48.83	A0A855EZ30	5.08
A0A1Y6GJZ2	5.87	A0A6S4XYK5	52.63	A0A9Q9JD83	5.77	A0A1Y6GJ60	51.05	A0A1Y6GGU7	50.75	A0A1Y6GQ00	51.79	A0A9Q9JDS0	5.15	A0A855F2N1	48.7	A0A1Y6GE36	5.05
A0A1Y6GBR2	5.82	A0A038CRJ6	51.35	A0A6S4YDZ8	5.77	A0A038CM55	50.97	A0A6S4Y8R2	50.75	A0A1Y6GA11	51.65	A0A1Y6GNP6	5.09	A0A225U1W2	48.59	A0A1Y6GEN9	49.8
A0A1Y6GN53	5.79	A0A1Y6GJV7	50.79	A0A7D6BER4	5.73	A0A1Y6GDC4	50.43	A0A038CRJ6	50.27	A0A1Y6GJS8	51.06	A0A1Y6GNQ8	49.79	A0A9Q9JKU0	48.54	A0A855F265	49.8
A0A7D6BER4	5.73	A0A1Y6GL42	50.67	A0A1Y6GIA1	5.7	A0A225U1W2	50	A0A1Y6GG59	50.27	A0A1Y6GTU7	50.98	A0A4P1AQ65	49.72	A0A855F6R6	48.1	A0A038CM55	49.51
A0A1Y6GRA6	5.73	A0A1Y6GDC4	50.43	A0A1Y6GMP0	5.65	A0A225U0Q4	50	A0A6S4Y701	50.21	A0A225U1H6	50.95	A0A1Y6GK31	48.89	A0A1Y6GQJ8	47.98	A0A038CRJ6	49.01
A0A1Y6GIA1	5.7	A0A1Y6GE68	50.39	A0A1Y6GN20	5.65	A0A1Y6GGR9	5.94	A0A1Y6GJS8	50	A0A1Y6GB69	50.94	A0A1Y6GQJ8	48.48	A0A038CRJ6	47.58	A0A038CQX3	48.85
A0A855F3A7	5.63	A0A225U0Q4	50	A0A1Y6GQE0	5.57	A0A1Y6GN46	5.9	A0A225U0Q4	50	A0A1Y6GBT0	50.91	A0A855F6R6	48.1	A0A1Y6GMT9	47.34	A0A038CND3	48.63
A0A1Y6GRJ2	5.63	A0A1Y6GDK1	5.93	A0A1Y6GC52	5.54	A0A1Y6GJZ2	5.87	A0A2R4PFG5	5.68	A0A1Y6GDC4	50.43	A0A1Y6GHG5	48.08	A0A1Y6GNQ8	46.89	A0A225U1W2	48.59
A0A1Y6GQE0	5.57	A0A6S4Y956	5.92	A0A1Y6GVL8	5.44	A0A1Y6GFL6	5.86	A0A855EZU1	5.66	A0A225TZS3	50.3	A0A038CND3	47.72	A0A1Y6GE68	46.77	A0A855F6R6	48.1
A0A1Y6GB78	5.57	A0A1Y6GJZ2	5.87	A0A7D6B796	5.36	A0A855F2X2	5.83	A0A1Y6GVP7	5.66	A0A855FF45	50.21	A0A038CQ63	47.31	A0A1Y6GSE6	46.67	A0A1Y6GHG5	48.08
A0A1Y6GF49	5.56	A0A1Y6GSJ8	5.85	A0A855F8L8	5.36	A0A9Q9MW98	5.83	A0A855EZ30	5.65	A0A225U0Q4	50	A0A1Y6GC39	46.93	O66213	46.59	A0A038CNA6	47.85
A0A6S4Y5P8	5.51	A0A855F2X2	5.83	A0A9Q9JFT0	5.36	A0A6S4Y6G2	5.83	A0A1Y6GCW1	5.61	A0A1Y6GH48	5.99	A0A1Y6GMT9	46.71	A0A1Y6GE63	46.01	A0A6S4XYK5	47.85
A0A9Q9JL99	5.5	A0A9Q9MW98	5.83	A0A1Y6GQL3	5.31	A0A6P1XU45	5.78	A0A9Q9JDF8	5.61	A0A855FH98	5.99	A0A1Y6GP73	46.53	A0A038CKJ7	45.71	A0A4P1AY53	47.76
A0A6S4Y1W6	5.5	A0A6S4Y6G2	5.83	A0A1Y6GAT4	5.24	A0A7D6BER4	5.73	A0A1Y6GQE0	5.57	A0A9Q9JE15	5.92	A0A1Y6GFK5	46.36	A0A225TZS3	45.54	A0A1Y6GTN8	47.76
A0A1Y6GSS9	5.5	A0A1Y6GN53	5.79	A0A1Y6GN25	5.22	A0A1Y6GN89	5.71	A0A1Y6GC52	5.54	A0A6S4Y956	5.92	A0A038CKJ7	45.71	A0A6S4XYM6	45.48	A0A1Y6GGU7	47.74
A0A855EYS0	5.5	A0A4P1B1I4	5.79	A0A9Q9JA13	5.22	A0A2R4PFG5	5.68	A0A9Q9JDG1	5.37	A0A1Y6GMG0	5.82	A0A6S4XYM6	45.48	A0A4P1AQ65	45.22	A0A6S4Y8R2	47.74
A0A225U1Q6	5.45	A0A1Y6GRA6	5.73	A0A855F6A3	5.22	A0A6S4XFR5	5.65	A0A1Y6GJW5	5.37	A0A4P1B1I4	5.79	A0A1Y6GB03	45.31	A0A1Y6GGU7	44.36	A0A1Y6GA11	47.25
A0A855EU65	5.45	A0A2R4PFG5	5.68	A0A9Q9JFB0	5.19	A0A225U446	5.64	A0A1Y6GF03	5.37	A0A1Y6GF03	5.72	A0A1Y6GGU7	45.11	A0A1Y6GN61	44.1	A0A1Y6GFW7	47.06
A0A6S4Y956	5.31	A0A1Y6GN46	5.59	A0A1Y6GHB1	5.19	A0A1Y6GCW1	5.61	A0A9Q9JEV8	5.37	A0A9Q9JEV8	5.72	A0A038CNA6	44.5	A0A1Y6GEN9	43.92	A0A1Y6GM51	46.86
A0A9Q9MUN2	5.24	A0A1Y6GQE0	5.57	A0A1Y6GNP6	5.09	A0A9Q9JDF8	5.61	A0A225U909	5.24	A0A225TVE4	5.71	A0A6S4XYK5	44.5	A0A855F265	43.92	A0A1Y6GSE6	46.67
A0A6P1XKY6	5.24	A0A225U1Q6	5.45	A0A7D6BET4	5.05	A0A1Y6GQE0	5.57	A0A1Y6GMG0	5.06	A0A855F8V9	5.69	A0A1Y6GNG6	43.87	A0A855F9T2	43.86	A0A1Y6GP73	46.53
A0A855F6A3	5.22	A0A855EU65	5.45	A0A9Q9JFT4	5.05	A0A9Q9JL99	5.5	A0A1Y6GG83	5.05	A0A2R4PFG5	5.68	A0A855F9T2	43.86	A0A1Y6GJ41	43.86	A0A1Y6GAY7	46.52
A0A9Q9JA96	5.2	A0A1Y6GVL8	5.44	A0A1Y6GK31	49.63	A0A6S4Y1W6	5.5	A0A1Y6GB03	49.86	A0A855EZU1	5.66	A0A1Y6GJ60	43.04	A0A038CNA6	43.54	A0A1Y6GNQ8	46.06
A0A4P1B1I4	5.2	A0A855EZ43	5.31	A0A038CM55	49.51	A0A855EYS0	5.5	A0A038CM28	49.51	A0A1Y6GVP7	5.66	A0A1Y6GVV8	42.88	A0A6S4XYK5	43.54	A0A1Y6GJ44	45.67
A0A225U2J9	5.17	A0A9Q9JKX0	5.31	A0A1Y6GM71	49.12	A0A1Y6GIF9	5.49	A0A1Y6GVM9	49.38	A0A855EZ30	5.65	A0A038D0T0	42.35	A0A1Y6GJ60	43.04	A0A6S4XYM6	45.48
A0A7T8S9G7	5.17	A0A6S4Y3K7	5.31	A0A1Y6GLZ9	49.1	A0A1Y6GL18	5.47	A0A1Y6GMT9	49.22	A0A1Y6GES5	5.63	A0A6S4Y8R2	42.11	A0A1Y6GC39	43.02	A0A1Y6GNG6	45.35
A0A6S4YDU1	5.15	A0A1Y6GQL3	5.31	A0A038CRJ6	49.01	A0A855EZ21	5.47	A0A1Y6GUE0	49.15	A0A1Y6GJ01	5.62	A0A225TZS3	41.78	A0A1Y6GEI1	42.93	A0A1Y6GG59	45.14
A0A9Q9JDS0	5.15	A0A9Q9MUN2	5.24	A0A6P1XLQ6	48.83	A0A9Q9JEH7	5.47	A0A1Y6GN61	49.07	A0A1Y6GCW1	5.61	A0A225U1W2	41.55	A0A1Y6GAY7	42.49	A0A6P1XVJ9	44.7
A0A855F477	5.13	A0A6P1XKY6	5.24	A0A1Y6GGU7	48.5	A0A1Y6GVL8	5.44	A0A1Y6GTU7	49.02	A0A9Q9JDF8	5.61	A0A1Y6GDD3	41.44	A0A1Y6GB03	42.47	A0A9Q9N3K5	44.7
A0A6S4YMK4	5.13	A0A855F6A3	5.22	A0A1Y6GJV7	48.29	A0A1Y6GQL3	5.31	A0A1Y6GQJ8	48.99	A0A1Y6GQE0	5.57	A0A038CZ45	41.41	A0A1Y6GPN7	42.27	A0A6S4YCF3	44.66
A0A1Y6GNP6	5.09	A0A225U2J8	5.22	A0A855F6R6	48.1	A0A1Y6GAT4	5.24	A0A6S4YCF3	48.72	A0A1Y6GLS5	5.49	A0A6G7N0C7	41.14	A0A6S4YCF3	41.88	A0A6S4XZ90	44.55
A0A1Y6GTV3	5.03	A0A6P1XU45	5.2	A0A038CQX3	48.09	A0A9Q9JDT7	5.21	A0A038CW44	48.72	A0A1Y6GGZ3	5.48	A0A855F4V2	41	A0A6S4Y4K1	41.8	A0A855F9T2	43.86
A0A1Y6GLZ9	49.7	A0A225U2J9	5.17	A0A1Y6GQJ8	47.98	A0A225U2J9	5.17	A0A855F2N1	48.7	A0A9Q9MZ53	5.48	A0A1Y6GAY7	40.66	A0A1Y6GDD3	41.44	A0A1Y6GJ41	43.86
A0A1Y6GDD3	49.55	A0A7T8S9G7	5.17	A0A1Y6GL42	47.87	A0A7T8S9G7	5.17	A0A1Y6GEN9	48.63	A0A6S4XID8	5.45	A0A1Y6GUE0	40.6	A0A6S4Y8R2	41.35	A0A1Y6GFA4	42.68
A0A038CND3	49.24	A0A6S4YDU1	5.15	A0A1Y6GC39	47.49	A0A6S4YDU1	5.15	A0A855F265	48.63	A0A1Y6GSJ8	5.43	A0A1Y6GTR7	40	A0A1Y6GVV8	41.33	A0A038CP13	42.64
A0A6S4Y4K1	49.22	A0A9Q9JDS0	5.15	A0A4P1AQ65	47.47	A0A9Q9JDS0	5.15	A0A038CME3	48.46	A0A1Y6GDK1	5.4	A0A1Y6GKP4	4.94	A0A6S4X4V8	41.32	A0A038D0T0	42.35
A0A1Y6GL42	48.88	A0A1Y6GNP6	5.09	A0A038CP98	47.44	A0A1Y6GNP6	5.09	A0A225U8F2	48.22	A0A1Y6GHX7	5.24	A0A855EUQ5	4.88	A0A038CU82	41.03	A0A855FF45	42.31
A0A855F6R6	48.1	A0A1Y6GTV3	5.03	A0A1Y6GSX0	47.44	A0A225U3V5	5.02	A0A855F6R6	48.1	A0A1Y6GAT4	5.24	A0A6P1XRD0	4.79	A0A038CM68	40.98	A0A9Q9JE74	42.28
A0A9Q9JKU0	47.98	A0A1Y6GFQ8	49.79	A0A038CQ63	47.31	A0A1Y6GS11	5	A0A1Y6GP77	48.07	A0A9Q9JA13	5.22	A0A1Y6GLQ5	4.77	A0A1Y6GM51	40.59	A0A1Y6GM79	41.97
A0A1Y6GQJ8	47.98	A0A9Q9JKU0	49.78	A0A9Q9JKU0	46.97	A0A6S4Y9D8	5	A0A1Y6GTR7	48	A0A855F6A3	5.22	A0A1Y6GA69	4.69	A0A6P1XVJ9	40.4	A0A1Y6GLF6	41.53
A0A1Y6GSX0	47.44	A0A1Y6GDD3	49.55	A0A1Y6GP73	46.53	A0A1Y6GMT9	49.69	A0A9Q9JE74	47.43	A0A1Y6GN25	5.22	A0A6G7MZS4	4.69	A0A9Q9N3K5	40.4	A0A1Y6GBI8	41.45
A0A038CP98	47.44	A0A6S4Y4K1	49.22	A0A038CME3	46.15	A0A1Y6GN61	49.07	A0A1Y6GDL4	47.43	A0A1Y6GPK5	5.03	A0A1Y6GCK9	4.62	A0A1Y6GQT5	40.37	A0A9Q9JE92	41.45
A0A038CNA6	47.37	A0A038CW44	48.72	A0A038CKJ7	45.71	A0A1Y6GTU7	49.02	A0A9Q9N4Z4	47.43	A0A1Y6GS11	5	A0A1Y6GGK7	4.55	A0A1Y6GTR7	40	A0A1Y6GDD3	41.44
A0A6S4XYK5	47.37	A0A1Y6GEN9	48.63	A0A6S4Y8R2	45.49	A0A1Y6GB03	49.01	A0A1Y6GC12	46.84	A0A6S4Y9D8	5	A0A9Q9JJZ7	4.52	A0A9Q9JEG8	4.95	A0A038CZ45	41.41
A0A038CQ63	47.31	A0A855F265	48.63	A0A1Y6GVV8	45.22	A0A6S4YCF3	48.93	A0A1Y6GP73	46.53	A0A038CND3	49.85	A0A855EZ43	4.35	A0A9Q9N2H3	4.93	A0A225TZS3	41.39
A0A1Y6GP73	46.53	A0A225U1W2	48.59	A0A1Y6GB03	45.17	A0A038CW44	48.72	A0A1Y6GKT8	46.48	A0A225U1W2	49.3	A0A9Q9JKX0	4.35	A0A1Y6GRT5	4.93	A0A038CLD7	41.38
A0A1Y6GB03	46.16	A0A038CM28	48.54	A0A1Y6GEN9	45.1	A0A855F2N1	48.7	A0A855FF45	46.37	A0A1Y6GUE0	49.15	A0A6S4Y3K7	4.35	A0A1Y6GRR6	4.9	A0A6S4X4V8	41.32
A0A038CM55	46.12	A0A855F6R6	48.1	A0A855F265	45.1	A0A038CQ63	48.5	A0A1Y6GPR4	46.34	A0A1Y6GN61	49.07	A0A1Y6GDM3	4.35	A0A855EZU1	4.81	A0A1Y6GMH2	41.18
A0A1Y6GE68	45.74	A0A038CQ63	47.31	A0A1Y6GN61	44.1	A0A1Y6GG59	48.38	A0A1Y6GFQ9	46.26	A0A1Y6GQJ8	48.99	A0A1Y6GD62	4.32	A0A1Y6GVP7	4.81	A0A6G7N0C7	41.14
A0A038CKJ7	45.71	A0A1Y6GB03	47.02	A0A855F9T2	43.86	A0A855F6R6	48.1	A0A225U1H6	46.09	A0A1Y6GMT9	48.9	A0A1Y6GHT1	4.27	A0A6P1XRD0	4.79	A0A1Y6GE63	41.1
A0A1Y6GUE0	45.3	A0A1Y6GNQ8	46.89	A0A1Y6GJ41	43.86	A0A038CQX3	48.09	A0A038CKJ7	45.71	A0A1Y6GK31	48.89	A0A9Q9JE41	4.27	A0A1Y6GQT6	4.72	A0A855F4V2	41
A0A4P1AQ65	45.22	A0A1Y6GP73	46.53	A0A038CMN2	43.8	A0A1Y6GTR7	48	A0A1Y6GQ08	45.4	A0A6S4Y8R2	48.87	A0A1Y6GAQ0	4.18	A0A1Y6GNY5	4.65	A0A038CM68	40.98
A0A038CUE3	44.44	A0A1Y6GFK5	46.36	A0A038CND3	43.77	A0A225U1H6	47.99	A0A1Y6GH80	44.93	A0A1Y6GD00	48.76	A0A1Y6GF03	4.16	A0A855F2A9	4.6	A0A1Y6GFQ9	40.7
A0A1Y6GNG6	43.87	A0A038CQX3	45.8	A0A038CM28	43.69	A0A1Y6GGU7	47.37	A0A6S4XYM6	44.93	A0A038CW44	48.72	A0A9Q9JEV8	4.16	A0A1Y6GFH8	4.6	A0A1Y6GCY1	40.35
A0A855F9T2	43.86	A0A038CKJ7	45.71	A0A038CP13	43.41	A0A1Y6GFW7	47.06	A0A038CY40	44.44	A0A855F2N1	48.7	A0A1Y6GNH2	4.16	A0A9Q9J8G9	4.51	A0A1Y6GTR7	40
A0A038CM28	43.69	A0A6S4Y701	45.57	A0A1Y6GE68	43.15	A0A855FF45	46.58	A0A1Y6GMH2	44.39	A0A1Y6GEN9	48.63	A0A6S4Y5P8	4.13	A0A1Y6GMD5	4.51	A0A1Y6GQ65	4.93
A0A1Y6GM71	43.46	A0A1Y6GVV8	45.42	A0A1Y6GJ60	43.04	A0A1Y6GP73	46.53	A0A1Y6GJ26	44.26	A0A855F265	48.63	A0A6P1XRD7	4.02	A0A1Y6GRA6	4.47	A0A9Q9N2H3	4.93
A0A1Y6GJ60	43.04	A0A4P1AQ65	45.22	A0A1Y6GSE6	42.42	A0A1Y6GLB5	45.73	A0A1Y6GSX0	44.23	A0A1Y6GQ08	48.47	A0A855FB16	4.02	A0A9Q9MXB2	4.47	A0A1Y6GRT5	4.93
A0A1Y6GH80	42.74	A0A1Y6GGU7	45.11	A0A1Y6GM79	41.97	A0A038CKJ7	45.71	A0A1Y6GDD3	44.14	A0A038CME3	48.46	A0A1Y6GCV6	4	A0A1Y6GBA6	4.47	A0A1Y6GRR6	4.9
A0A6S4XYM6	42.74	A0A1Y6GP77	44.75	A0A6S4Y4K1	41.8	A0A9Q9JE74	45.53	A0A855F9T2	43.86	A0A1Y6GG59	48.38	A0A038CQX3	39.69	A0A6S4YDU1	4.45	A0A1Y6GJZ2	4.85
A0A1Y6GVV8	42.69	A0A038CNC1	44.72	A0A225TZS3	41.78	A0A6P1XVJ9	45.45	A0A9Q9JG14	43.8	A0A855F6R6	48.1	A0A6S4YCF3	39.53	A0A9Q9JDS0	4.45	A0A6P1XRD0	4.79
A0A1Y6GSE6	42.42	A0A038CUE3	44.44	A0A1Y6GMT9	41.54	A0A9Q9N3K5	45.45	A0A1Y6GVB3	43.66	A0A1Y6GP77	48.07	A0A1Y6GPR0	39.33	A0A1Y6GR74	4.36	A0A1Y6GKP4	4.71
A0A1Y6GJ41	42.11	A0A9Q9JE74	44.17	A0A1Y6GDN0	41.42	A0A1Y6GDG1	45.29	A0A1Y6GG23	43.37	A0A9Q9JG14	47.65	A0A038CME3	39.23	A0A855F0C8	4.33	A0A1Y6GCK9	4.62
A0A225TZS3	41.78	A0A038CND3	44.07	A0A038CZ45	41.41	A0A1Y6GPL1	45.14	A0A6S4XXD2	43.06	A0A1Y6GCY1	47.37	A0A1Y6GJS8	39.1	A0A6S4Y615	4.3	A0A1Y6GIS5	4.61
A0A038CZ45	41.41	A0A1Y6GQJ8	43.94	A0A1Y6GH80	41.1	A0A1Y6GEN9	45.1	A0A1Y6GAY9	43.06	A0A1Y6GC12	46.84	A0A038CQ45	38.97	A0A1Y6GHT1	4.27	A0A9Q9MXB2	4.47
A0A1Y6GMT9	41.38	A0A855F9T2	43.86	A0A6S4XYM6	41.1	A0A855F265	45.1	A0A1Y6GJV5	42.82	A0A6S4Y701	46.84	A0A4P1AY53	38.56	A0A9Q9JE41	4.27	A0A1Y6GBA6	4.47
A0A1Y6GHG5	41.35	A0A1Y6GM71	43.46	A0A1Y6GE63	41.1	A0A1Y6GFQ9	44.7	A0A038CZ45	42.42	A0A1Y6GP73	46.53	A0A1Y6GTN8	38.56	A0A9Q9JCU2	4.26	A0A1Y6GD62	4.32
A0A855F4V2	41	A0A038D0T0	42.35	A0A038CU82	41.03	A0A6S4Y8R2	44.36	A0A1Y6GKF5	42.04	A0A1Y6GSS1	46.48	A0A1Y6GSE6	38.18	A0A1Y6GF35	4.23	A0A1Y6GHT1	4.27
A0A1Y6GSS1	40.47	A0A1Y6GG59	42.16	A0A855F4V2	41	A0A1Y6GD00	44.28	A0A225U1W2	41.55	A0A9Q9JHW9	46.3	A0A1Y6GKT8	38.03	A0A1Y6GVX8	4.2	A0A9Q9JE41	4.27
A0A1Y6GP77	40.33	A0A6S4Y8R2	42.11	A0A9Q9JE74	40.38	A0A1Y6GDD3	44.14	A0A1Y6GLF6	41.53	A0A1Y6GE63	46.01	A0A1Y6GRJ3	37.87	A0A9Q9MUN2	4.19	A0A9Q9MUN2	4.19
A0A1Y6GTR7	40	A0A1Y6GMT9	42.01	A0A1Y6GAY7	40.29	A0A9Q9JG14	44.02	A0A1Y6GSS1	41.51	A0A1Y6GMH2	45.99	A0A1Y6GD19	37.5	A0A6P1XKY6	4.19	A0A6P1XKY6	4.19
A0A855F2F8	4.93	A0A1Y6GLF6	41.53	A0A855F2A9	4.98	A0A1Y6GJS8	43.88	A0A9Q9JHW9	41.44	A0A1Y6GBB8	45.86	A0A1I9ZKZ6	37.35	A0A1Y6GF03	4.16	A0A1Y6GFP9	4.17
A0A9Q9MVA1	4.89	A0A038CZ45	41.41	A0A1Y6GFH8	4.98	A0A1Y6GNG6	43.87	A0A1Y6GHG5	41.35	A0A038CPE9	45.76	A0A855FF45	37.18	A0A9Q9JEV8	4.16	A0A6S4XXW7	4.17
A0A1Y6GHV9	4.84	A0A1Y6GHG5	41.35	A0A855F1H6	4.94	A0A855F9T2	43.86	A0A9Q9JEM9	41.18	A0A038CKJ7	45.71	A0A1Y6GG47	36.67	A0A855F4W4	4.05	A0A6P1XK21	4.1
A0A1Y6GGA0	4.82	A0A6S4X4V8	41.32	A0A1Y6GQ65	4.93	A0A1Y6GJ41	43.86	A0A6G7N0C7	41.14	A0A9Q9JE74	45.53	A0A1Y6GEI1	36.21	A0A225U388	4.03	A0A6S4Y2R6	4.1
A0A9Q9JH51	4.82	A0A1Y6GNG6	41.26	A0A1Y6GG83	4.89	A0A1Y6GVB3	43.66	A0A1Y6GAY7	41.03	A0A1Y6GFQ9	45.39	A0A1Y6GM51	36.16	A0A855FF45	39.53	A0A9Q9MZT4	4.1
A0A6P1XRD0	4.79	A0A1Y6GH80	41.1	A0A1Y6GPL0	4.85	A0A038CLR7	43.66	A0A1Y6GPM6	40.98	A0A1Y6GB03	45.17	A0A855F2N1	35.65	A0A038CLR7	39.44	A0A1Y6GG95	4.07
A0A1Y6GGL7	4.72	A0A6S4XYM6	41.1	A0A6P1XRD0	4.79	A0A9Q9JHW9	43.34	A0A1Y6GK31	40.74	A0A038CNC1	44.72	A0A1Y6GC12	35.44	A0A038CME3	39.23	A0A855F4W4	4.05
A0A6G7N0T9	4.72	A0A855F4V2	41	A0A1Y6GTV3	4.76	A0A225TZS3	42.97	A0A1Y6GG26	40.5	A0A038CY40	44.44	A0A6S4X4V8	35.33	A0A225U0Q4	38.98	A0A225U1H6	39.96
A0A1Y6GRG6	4.61	A0A1Y6GAY7	40.66	A0A1Y6GHT1	4.74	A0A1Y6GM51	42.8	A0A6P1XVJ9	40.4	A0A1Y6GDD3	44.14	A0A038CY40	35.24	A0A038CQ45	38.97	A0A1Y6GB52	39.84
A0A1Y6GM87	4.56	A0A1Y6GUE0	40.6	A0A9Q9JE41	4.74	A0A1Y6GFA4	42.68	A0A9Q9N3K5	40.4	A0A1Y6GQT5	44.04	A0A1Y6GQA3	35	A0A1Y6GFW7	38.82	A0A9Q9JG14	39.74
A0A1Y6GK94	4.56	A0A1Y6GDE4	40.2	A0A225U6P9	4.74	A0A1Y6GVM9	42.5	A0A1Y6GCY1	40.35	A0A855F9T2	43.86	A0A1Y6GBT0	35	A0A9Q9JE74	38.75	A0A038CSX3	39.66
A0A9Q9JJZ7	4.52	A0A1Y6GTR7	40	A0A1Y6GGL7	4.72	A0A1Y6GAY7	42.49	A0A1Y6GRJ3	40.24	A0A1Y6GJ41	43.86	A0A038CLD7	34.91	A0A1Y6GRJ3	37.87	A0A038CLR7	39.44
A0A9Q9JJZ4	4.4	A0A6S4Y615	4.76	A0A1Y6GKP4	4.71	A0A038CW17	42.37	A0A1Y6GNG6	40.15	A0A1Y6GVB3	43.66	A0A9Q9JG14	34.62	A0A1Y6GM79	37.23	A0A1Y6GSL6	39.43
A0A1Y6GPL0	4.37	A0A1Y6GGK7	4.55	A0A6S4Y5P8	4.71	A0A6S4XYY0	41.93	A0A1Y6GIZ0	40.14	A0A038CLR7	43.66	A0A6G7MZH6	34.57	A0A9Q9JG14	36.97	A0A1Y6GF11	39.39
A0A855F0C8	4.33	A0A6S4Y100	4.47	A0A855F436	4.66	A0A1Y6GC07	41.93	A0A1Y6GD76	40.11	A0A6S4Y096	42.95	A0A038CPF0	34.48	A0A1Y6GBT0	36.82	A0A1Y6GD76	39.28
A0A6S4Y615	4.3	A0A1Y6GIM4	4.47	A0A1Y6GHR2	4.66	A0A6S4X4V8	41.92	A0A225U2J8	4.99	A0A1Y6GKQ0	42.95	A0A225U3C8	34.44	A0A1Y6GFA4	36.59	A0A1Y6GRJ3	39.05
A0A9Q9JCU2	4.26	A0A1Y6GDM3	4.35	A0A1Y6GRG6	4.61	A0A1Y6GD76	41.78	A0A855F6A3	4.96	A0A225U8F2	42.9	A0A1Y6GM79	34.31	A0A1Y6GSX0	36.54	A0A038CQ45	38.97
A0A225U2J8	4.22	A0A1Y6GHV9	4.34	A0A1Y6GR74	4.56	A0A6S4Y701	41.77	A0A1Y6GC43	4.91	A0A1Y6GH80	42.74	A0A1Y6GVB3	33.8	A0A1Y6GTC4	35.68	A0A1Y6GJ60	38.82
A0A1Y6GAQ0	4.18	A0A1Y6GD62	4.32	A0A1Y6GQB5	4.51	A0A038CLD7	41.38	A0A1Y6GCS4	4.9	A0A6S4XYM6	42.74	A0A6S4Y701	33.76	A0A038CP13	35.66	A0A1Y6GPL1	38.19
A0A1Y6GN74	4.17	A0A1Y6GHT1	4.27	A0A6S4YA23	4.51	A0A1Y6GEI1	41.25	A0A1Y6GNN3	4.77	A0A1Y6GTR7	42.67	A0A1Y6GG17	33.66	A0A038CW17	35.59	A0A1Y6GTC4	37.84
A0A1Y6GHJ9	4.17	A0A9Q9JE41	4.27	A0A9Q9MXB2	4.47	A0A6G7N0C7	41.14	A0A6P1XU45	4.74	A0A038CZ45	42.42	A0A038CW44	33.33	A0A1Y6GNG6	35.32	A0A1Y6GD19	37.5
A0A1Y6GL18	4.17	A0A1Y6GAQ0	4.18	A0A1Y6GBA6	4.47	A0A1Y6GH80	41.1	A0A1Y6GVC2	4.74	A0A1Y6GF35	42.25	A0A6G7N0J5	33.33	A0A1Y6GQA3	35	A0A1I9ZKZ6	37.35
A0A855EZ21	4.17	A0A1Y6GNH2	4.16	A0A2D1LW10	4.43	A0A6S4XYM6	41.1	A0A9Q9J796	4.66	A0A1Y6GMW8	42.17	A0A6S4XXD2	33.33	A0A038CLD7	34.91	A0A1Y6GBT0	36.36
A0A9Q9JEH7	4.17	A0A225TUI6	4.11	A0A6S4XID8	4.36	A0A1Y6GE63	41.1	A0A1Y6GKD4	4.66	A0A1Y6GJJ3	42.08	A0A1Y6GAY9	33.33	A0A1Y6GMH2	34.76	A0A1Y6GD00	36.32
A0A1Y6GF03	4.16	A0A9Q9JDU5	4.02	A0A1Y6GDM3	4.35	A0A038CU82	41.03	A0A1Y6GAQ0	4.64	A0A1Y6GVM9	41.56	A0A1Y6GTU7	33.33	A0A038CPF0	34.48	A0A1Y6GDG1	36.27
A0A9Q9JEV8	4.16	A0A1Y6GQ81	4.02	A0A1Y6GD62	4.32	A0A1Y6GCY1	40.35	A0A9Q9JDU5	4.6	A0A1Y6GLF6	41.53	A0A1Y6GPR4	33.1	A0A6S4XZ90	34	A0A1Y6GPM6	36.22
A0A1Y6GNH2	4.16	A0A6P1XRD7	4.02	A0A1Y6GPN5	4.21	A0A1Y6GRJ3	40.24	A0A1Y6GQ81	4.6	A0A1Y6GHG5	41.35	A0A1Y6GHP3	33.01	A0A038CPE9	33.9	A0A855F2N1	35.65
A0A6S4XFR5	4.13	A0A855FB16	4.02	A0A9Q9MUN2	4.19	A0A1Y6GQI2	4.9	A0A6S4Y926	4.6	A0A9Q9JEM9	41.18	A0A1Y6GN61	32.92	A0A1Y6GKT8	33.8	A0A1Y6GPR4	35.54
A0A225U446	4.12	A0A1Y6GPR0	39.33	A0A6P1XKY6	4.19	A0A1Y6GMI4	4.79	A0A855EWS2	4.6	A0A6G7N0C7	41.14	A0A038CZ42	32.64	A0A1Y6GVB3	33.8	A0A1Y6GC12	35.44
A0A1Y6GK70	4.1	A0A038CQ45	38.97	A0A1Y6GFP9	4.17	A0A1Y6GPA3	4.78	A0A1Y6GCU5	4.57	A0A1Y6GDL4	41.14	A0A1Y6GD76	32.59	A0A6S4Y701	33.76	A0A1Y6GBA4	35.44
A0A9Q9JD02	4.1	A0A6S4XZ90	38.55	A0A6S4XXW7	4.17	A0A1Y6GQR8	4.71	A0A1Y6GVX8	4.56	A0A9Q9N4Z4	41.14	A0A1Y6GQ17	32.37	A0A1Y6GP73	33.66	A0A1Y6GIZ0	35.34
A0A6P1XRD7	4.02	A0A1Y6GSE6	38.18	A0A6S4XHC8	4.1	A0A855EZ43	4.64	A0A855F0Z1	4.42	A0A6P1XVJ9	40.66	A0A225U1H6	32.35	A0A1Y6GHG5	33.65	A0A9Q9JHW9	35.31
A0A855FB16	4.02	A0A038CP60	38.15	A0A1Y6GNQ8	39.83	A0A9Q9JKX0	4.64	A0A6S4YAB4	4.42	A0A9Q9N3K5	40.66	A0A1Y6GB69	32.08	A0A038CW44	33.33	A0A1Y6GDL4	35.05
A0A1Y6GGU7	39.85	A0A1Y6GKT8	38.03	A0A1Y6GUE0	39.74	A0A6S4Y3K7	4.64	A0A9Q9JJZ4	4.4	A0A1Y6GAY7	40.66	A0A038CU82	32.05	A0A6G7N0J5	33.33	A0A9Q9N4Z4	35.05
A0A038CQX3	39.69	A0A225TZS3	38.02	A0A038CLR7	39.44	A0A1Y6GHZ1	4.57	A0A1Y6GPE2	4.36	A0A1Y6GG23	40.59	A0A6S4Y096	32.05	A0A6S4XXD2	33.33	A0A1Y6GQA3	35
A0A6S4XXD2	39.58	A0A1I9ZKZ6	37.35	A0A1Y6GF11	39.39	A0A1Y6GVX8	4.56	A0A9Q9MXT4	4.36	A0A1Y6GJ26	40.57	A0A1Y6GKQ0	32.05	A0A1Y6GAY9	33.33	A0A6G7MZH6	34.57
A0A1Y6GAY9	39.58	A0A1Y6GG47	36.67	A0A4P1AY53	38.56	A0A1Y6GGK7	4.55	A0A855EZ43	4.25	A0A1Y6GD76	40.39	A0A1Y6GB52	32.03	A0A1I9ZKN6	32.9	A0A038CPF0	34.48
A0A038CLR7	39.44	A0A1Y6GK31	36.3	A0A1Y6GTN8	38.56	A0A1Y6GLA8	4.51	A0A9Q9JKX0	4.25	A0A1Y6GRJ3	40.24	A0A1Y6GE63	31.9	A0A1Y6GG47	32.86	A0A038CPG7	34.45
A0A1Y6GPR0	39.33	A0A1Y6GM51	36.16	A0A038CNA6	38.28	A0A9Q9J796	4.5	A0A6S4Y3K7	4.25	A0A1Y6GNG6	40.15	A0A9Q9JEM9	31.83	A0A1Y6GQ17	32.37	A0A1Y6GEI1	34.29
A0A038CME3	39.23	A0A855F2N1	35.65	A0A6S4XYK5	38.28	A0A1Y6GKD4	4.5	A0A6S4YN85	4.23	A0A1Y6GB25	4.99	A0A1Y6GHI3	31.75	A0A1Y6GB52	32.03	A0A1Y6GN61	34.16
A0A4P1AY53	38.56	A0A1Y6GBI8	35.45	A0A038CLD7	37.93	A0A9Q9JJZ4	4.4	A0A1Y6GG19	4.23	A0A225U2J8	4.99	A0A1Y6GCY1	31.58	A0A4P1AY53	31.84	A0A038CPE9	33.9
A0A1Y6GTN8	38.56	A0A9Q9JE92	35.45	A0A1Y6GJ44	37.5	A0A6S4Y615	4.3	A0A7D5XBW2	4.19	A0A6S4X9Y7	4.9	A0A1Y6GSX0	31.41	A0A1Y6GTN8	31.84	A0A855F2W5	33.83
A0A1Y6GD00	38.31	A0A1Y6GC12	35.44	A0A1Y6GTC4	36.76	A0A6S4Y8D3	4.3	A0A1Y6GCK9	4.18	A0A9Q9MWG1	4.87	A0A1Y6GMW8	31.33	A0A1Y6GCY1	31.58	A0A1Y6GVB3	33.8
A0A1Y6GRJ3	37.87	A0A1Y6GC39	35.2	A0A1Y6GG47	36.67	A0A225TZ22	4.23	A0A1Y6GN74	4.17	A0A1Y6GIL9	4.85	A0A6P1XVJ9	31.31	A0A855F7D5	31.51	A0A1Y6GGL0	33.7
A0A1Y6GJ44	37.5	A0A1Y6GQA3	35	A0A1Y6GBT0	36.59	A0A1Y6GMG0	4.2	A0A1Y6GNC4	4.17	A0A1Y6GQR8	4.71	A0A9Q9N3K5	31.31	A0A4P1ARK1	31.51	A0A1I9ZL00	33.66
A0A1I9ZKZ6	37.35	A0A225U1H6	34.67	A0A1Y6GFA4	36.59	A0A1Y6GNC4	4.17	A0A6S4Y8D3	4.14	A0A1Y6GEN8	4.68	A0A1Y6GIZ0	31.25	A0A1Y6GJJ3	31.46	A0A1Y6GG17	33.66
A0A1Y6GM79	37.23	A0A6G7MZH6	34.57	A0A6P1XVJ9	36.36	A0A1Y6GNH2	4.16	A0A1Y6GQE5	4.09	A0A1Y6GCU5	4.57	A0A038CM68	31.15	A0A1Y6GMW8	31.33	A0A9Q9JGZ6	33.59
A0A9Q9JE74	36.86	A0A038CPF0	34.48	A0A9Q9N3K5	36.36	A0A1Y6GGL7	4.13	A0A225TZ22	4.07	A0A1Y6GLQ5	4.56	A0A038CSX3	31.03	A0A038CZ45	31.31	A0A038CW44	33.33
A0A6S4Y8R2	36.84	A0A1Y6GM79	34.31	A0A1Y6GH22	35.82	A0A1Y6GDK2	4.04	A0A1Y6GDK2	4.04	A0A1Y6GLA8	4.51	A0A1Y6GPI6	30.99	A0A1Y6GN39	31.31	A0A6G7N0J5	33.33
A0A1Y6GG47	36.67	A0A1Y6GJG9	34.31	A0A6S4XZ90	35.82	A0A1Y6GB52	39.84	A0A1Y6GJ44	39.9	A0A9Q9J796	4.5	A0A1Y6GTC4	30.81	A0A038CSX3	31.03	A0A6S4XXD2	33.33
A0A1Y6GB69	35.85	A0A1Y6GDI1	33.97	A0A855F2N1	35.65	A0A855FEQ1	39.83	A0A1Y6GB52	39.84	A0A1Y6GKD4	4.5	A0A1Y6GGL0	30.8	A0A1Y6GPI6	30.99	A0A1Y6GAY9	33.33
A0A1Y6GH22	35.82	A0A1Y6GEI1	33.81	A0A1Y6GQA3	35	A0A1Y6GDL4	39.81	A0A038CQX3	39.69	A0A6S4YIB2	4.34	A0A6S4XZ90	30.73	A0A1Y6GD76	30.92	A0A6S4XYY0	33.33
A0A1Y6GEN9	35.69	A0A1Y6GVB3	33.8	A0A1Y6GM51	34.69	A0A9Q9N4Z4	39.81	A0A1I9ZL00	39.11	A0A9Q9JBA5	4.34	A0A1Y6GPM6	30.49	A0A1Y6GBI8	30.91	A0A1Y6GC07	33.33
A0A855F265	35.69	A0A1Y6GG17	33.66	A0A225U1W2	34.51	A0A1Y6GPR4	39.72	A0A1Y6GS19	39.1	A0A855ETZ8	4.34	A0A1Y6GDG1	30.33	A0A9Q9JE92	30.91	A0A1Y6GTU7	33.33
A0A855F2N1	35.65	A0A1Y6GJ44	33.65	A0A038CPF0	34.48	A0A1Y6GPM6	39.58	A0A038CPG7	39.08	A0A1Y6GD62	4.32	A0A1Y6GD71	3.74	A0A038CQX3	30.53	A0A038CY40	33.02
A0A1Y6GC12	35.44	A0A6G7N0C7	33.54	A0A1Y6GNG6	33.83	A0A1Y6GMH2	39.04	A0A1Y6GUY6	38.98	A0A6P1XU45	4.28	A0A6G7N0Z0	3.7	A0A038CY40	30.48	A0A1Y6GHP3	33.01
A0A038CY40	35.24	A0A6S4XXD2	33.33	A0A6S4Y701	33.76	A0A038CQ45	38.97	A0A038CQ45	38.97	A0A6S5XAF0	4.2	A0A1Y6GF14	3.66	A0A225U306	30.44	A0A6S4Y1L6	32.97
A0A1Y6GC39	35.2	A0A1Y6GAY9	33.33	A0A1Y6GG17	33.66	A0A6S4Y096	38.78	A0A1Y6GRC7	38.87	A0A7T8CHQ9	4.2	A0A855F2N0	3.63	A0A1Y6GPM6	30.35	A0A1I9ZKN6	32.9
A0A1Y6GQA3	35	A0A4P1AY53	33.33	A0A1Y6GHG5	33.65	A0A1Y6GKQ0	38.78	A0A1Y6GD19	38.46	A0A9Q9JKC8	4.2	A0A225TUQ3	3.63	A0A1Y6GIT2	30.1	A0A855F7D5	32.6
A0A1Y6GBT0	35	A0A1Y6GTN8	33.33	A0A038CW44	33.33	A0A6S4XZ90	38.55	A0A1Y6GQZ6	38.4	A0A7D5XBW2	4.19	A0A855F0Z1	3.56	A0A9Q9JAB9	3.86	A0A4P1ARK1	32.6
A0A1Y6GEI1	34.77	A0A6G7N0J5	33.33	A0A6S4XXD2	33.33	A0A1Y6GFK1	38.33	A0A855FEQ1	38.32	A0A1Y6GNC4	4.17	A0A6S4YAB4	3.56	A0A1Y6GUI0	3.86	A0A1Y6GP77	32.6
A0A6G7MZH6	34.57	A0A1Y6GTU7	33.33	A0A1Y6GAY9	33.33	A0A1Y6GLF6	38.31	A0A1Y6GKI0	38	A0A6S4Y8D3	4.14	A0A1Y6GLW2	3.52	A0A6S4YCQ3	3.73	A0A1Y6GJJ3	32.29
A0A038CPF0	34.48	A0A1Y6GRJ3	33.14	A0A6G7N0J5	33.33	A0A1Y6GBT0	38.18	A0A1Y6GIC4	37.42	A0A6P1XK21	4.1	A0A1Y6GHZ4	3.49	A0A1Y6GPG0	3.73	A0A038CUK5	32.18
A0A225U3C8	34.44	A0A1Y6GHP3	33.01	A0A1Y6GTU7	33.33	A0A225U8F2	38.17	A0A1I9ZKZ6	37.35	A0A6S4Y2R6	4.1	A0A6S4Y0C2	3.42	A0A855F2N0	3.63	A0A1Y6GB69	32.08
A0A1Y6GAY7	34.43	A0A6S4Y1L6	32.97	A0A1Y6GRJ3	33.14	A0A1Y6GIC4	38.06	A0A6G7MZH6	37.04	A0A9Q9MZT4	4.1	A0A1Y6GSY8	3.35	A0A225TUQ3	3.63	A0A038CU82	32.05
A0A1Y6GJG9	34.31	A0A1Y6GDL4	32.95	A0A1Y6GSL6	33.14	A0A1Y6GKT8	38.03	A0A1Y6GDE4	36.97	A0A225TZ22	4.07	A0A225U2J8	3.33	A0A855EUQ5	3.61	A0A6S4Y096	32.05
A0A038CP13	34.11	A0A9Q9N4Z4	32.95	A0A1Y6GHP3	33.01	A0A1Y6GIZ0	37.98	A0A038CM37	36.96	A0A1Y6GQC7	4.04	A0A9Q9J796	3.26	A0A1Y6GLW2	3.52	A0A1Y6GKQ0	32.05
A0A6P1XVJ9	33.84	A0A1Y6GJJ3	32.71	A0A1I9ZKN6	32.9	A0A6S4Y8U1	37.65	A0A1Y6GEI1	36.93	A0A6S4YDH6	4.04	A0A1Y6GKD4	3.26	A0A1Y6GJM4	3.51	A0A1Y6GFK1	32
A0A9Q9N3K5	33.84	A0A225U8F2	32.54	A0A1Y6GBI8	32.73	A0A1Y6GD19	37.5	A0A1Y6GJJ3	36.88	A0A1Y6GML0	4.03	A0A1Y6GNY5	3.26	A0A1Y6GU43	3.46	A0A9Q9JEM9	31.83
A0A1Y6GVB3	33.8	A0A1Y6GQ17	32.37	A0A9Q9JE92	32.73	A0A6G7N347	37.39	A0A1Y6GPL1	36.81	A0A6P1XRD7	4.02	A0A1Y6GRA6	3.21	A0A9Q9J796	3.42	A0A1Y6GVM9	31.25
A0A6S4Y701	33.76	A0A9Q9N0E2	32.24	A0A1Y6GQ17	32.37	A0A1I9ZKZ6	37.35	A0A225TUP8	36.74	A0A855FB16	4.02	A0A1Y6GPY4	3.21	A0A1Y6GKD4	3.42	A0A225TUP8	31.22
A0A1Y6GDE4	33.74	A0A1Y6GM62	32.24	A0A038CUK5	32.18	A0A1Y6GHP3	37.18	A0A6S4Y096	36.54	A0A038CQX3	39.69	A0A6P1XK21	3.19	A0A1Y6GPY8	3.38	A0A1Y6GPI6	30.99
A0A1Y6GG17	33.66	A0A1Y6GJS8	32.18	A0A1Y6GPR4	32.06	A0A1I9ZL00	37.16	A0A1Y6GKQ0	36.54	A0A855FEQ1	39.66	A0A6S4Y2R6	3.19	A0A1Y6GSY8	3.35	A0A855F0M1	30.93
A0A038CW44	33.33	A0A1Y6GPL1	32.18	A0A1Y6GB52	32.03	A0A1Y6GJJ3	36.88	A0A1Y6GTY5	36.4	A0A855F2W5	39.53	A0A9Q9MZT4	3.19	A0A225U2J8	3.33	A0A225U306	30.78
A0A6G7N0J5	33.33	A0A1Y6GSX0	32.05	A0A1Y6GLF6	31.85	A0A855F2W5	36.58	A0A855F0M1	36.38	A0A1Y6GS19	39.1	A0A7D6B9F7	3.17	A0A1Y6GQ90	3.28	A0A1Y6GKF5	30.59
A0A1Y6GSL6	33.14	A0A038CU82	32.05	A0A1Y6GEI1	31.65	A0A225U2A7	36.29	A0A1Y6GD00	36.32	A0A038CQ45	38.97	A0A1Y6GIN2	3.17	A0A1Y6GG83	3.26	A0A1Y6GN39	30.37
A0A1Y6GHP3	33.01	A0A1Y6GB52	32.03	A0A6G7N0C7	31.65	A0A1Y6GGL0	36.23	A0A6S4Y8U1	36.13	A0A225TUP8	38.95	A0A1Y6GLU3	3.09	A0A7D6BET4	3.26	A0A1Y6GA49	30.37
A0A038CZ42	32.64	A0A1Y6GPP7	31.98	A0A1Y6GG59	31.35	A0A1Y6GSL6	36	A0A1Y6GSL6	36	A0A1Y6GM79	38.32	A0A6S4XFR5	3.04	A0A9Q9JFT4	3.26	A0A225U3C8	30
A0A1Y6GE63	32.52	A0A1Y6GE63	31.9	A0A1Y6GDL4	31.05	A0A1Y6GBI8	35.45	A0A9Q9MT65	35.71	A0A1Y6GKT8	38.03	A0A225U446	3.04	A0A6P1XK21	3.19	A0A6S4Y100	3.94
A0A1Y6GQ17	32.37	A0A1Y6GHI3	31.75	A0A9Q9N4Z4	31.05	A0A9Q9JE92	35.45	A0A038CN61	35.71	A0A1Y6GPR4	37.98	A0A6S4XYY0	29.69	A0A6S4Y2R6	3.19	A0A1Y6GIM4	3.94
A0A2D1LW10	32.28	A0A6S4Y096	31.73	A0A1Y6GGL0	30.8	A0A1Y6GM79	35.4	A0A6S4Y1L6	35.41	A0A1Y6GKF5	37.92	A0A1Y6GC07	29.69	A0A9Q9MZT4	3.19	A0A6S4Y5P8	3.9
A0A038CU82	32.05	A0A1Y6GKQ0	31.73	A0A1Y6GIZ0	30.53	A0A1Y6GB69	35.38	A0A1Y6GL17	35.35	A0A1Y6GD19	37.5	A0A9Q9JE74	29.54	A0A855F3A7	3.17	A0A9Q9JAB9	3.86
A0A1Y6GB52	32.03	A0A1Y6GPR4	31.71	A0A038CY40	30.48	A0A1Y6GQA3	35	A0A038CLD7	35.34	A0A6S4Y8U1	37.48	A0A1Y6GQ08	29.45	A0A1Y6GRJ2	3.17	A0A1Y6GUI0	3.86
A0A1Y6GM51	31.73	A0A038CME3	31.54	A0A855EVS0	30.39	A0A038CY40	34.6	A0A6S4X4V8	35.33	A0A1I9ZKZ6	37.35	A0A1Y6GMH2	29.41	A0A7D6B9F7	3.17	A0A225U0W8	3.81
A0A6G7N0C7	31.65	A0A1Y6GMW8	31.33	A0A1Y6GCX2	30.28	A0A038CPF0	34.48	A0A1Y6GFK1	35.33	A0A6G7MZH6	37.04	A0A1Y6GP77	29.28	A0A6S4Y956	3.03	A0A1Y6GU43	3.46
A0A1Y6GMW8	31.33	A0A6P1XVJ9	31.31	A0A855F7D5	30.05	A0A855F0M1	34.44	A0A1Y6GN08	35.13	A0A038CM37	36.96	A0A1Y6GM21	28.95	A0A1Y6GJY2	3.02	A0A1Y6GN46	3.42
A0A038CSX3	31.03	A0A9Q9N3K5	31.31	A0A4P1ARK1	30.05	A0A6S4Y1H1	34.31	A0A1Y6GQA3	35	A0A1Y6GPL1	36.81	A0A1Y6GL17	28.6	A0A225U1H6	29.81	A0A7D6BET4	3.36
A0A1Y6GPI6	30.99	A0A038CSX3	31.03	A0A225U3C8	30	A0A9Q9JEM9	34.26	A0A6S4XYY0	34.9	A0A1Y6GPM6	36.78	A0A1Y6GJJ3	28.54	A0A855F2W5	29.81	A0A9Q9JFT4	3.36
A0A1Y6GGL0	30.8	A0A1Y6GPI6	30.99	A0A1Y6GFQ2	3.98	A0A6G7N0J5	34.11	A0A1Y6GC07	34.9	A0A1Y6GG26	36.75	A0A2D1LW10	28.48	A0A1Y6GJ44	29.81	A0A1Y6GHZ4	3.22
A0A6S4XZ90	30.73	A0A1Y6GTC4	30.81	A0A1Y6GR47	3.92	A0A038CP13	34.11	A0A1Y6GSP9	34.81	A0A9Q9J8E7	36.19	A0A1Y6GDE4	28.48	A0A1Y6GG59	29.73	A0A1Y6GRA6	3.21
A0A1Y6GL17	30.7	A0A1Y6GGL0	30.8	A0A9Q9JAB9	3.86	A0A1Y6GDI1	33.97	A0A855F2W5	34.67	A0A6S4Y6T9	36.19	A0A1I9ZL00	28.21	A0A1Y6GND4	29.69	A0A225U2J8	3
A0A1Y6GJS3	30.47	A0A1Y6GBT0	30.68	A0A1Y6GUI0	3.86	A0A1Y6GQ00	33.93	A0A1Y6GBB8	34.59	A0A1Y6GJV5	36.14	A0A1Y6GDL4	28.19	A0A1Y6GG23	28.91	A0A1Y6GGS7	29.68
A0A225TVC6	30.23	A0A038CY40	30.48	A0A1Y6GCB2	3.81	A0A225U306	33.93	A0A6S4YHY2	34.59	A0A1Y6GSL6	36	A0A9Q9N4Z4	28.19	A0A1Y6GFQ9	28.87	A0A6S4Y701	29.54
A0A1Y6GJJ3	30.21	A0A6S4XYY0	30.47	A0A1Y6GIP2	3.67	A0A038CPE9	33.9	A0A225TW63	34.59	A0A1Y6GQZ6	35.82	A0A1Y6GEL3	27.97	A0A1Y6GUY6	28.81	A0A1Y6GL17	29.53
A0A2R4PFG5	3.85	A0A1Y6GC07	30.47	A0A855F0C8	3.59	A0A1Y6GKF5	33.81	A0A9Q9MWJ9	34.59	A0A038CLD7	35.34	A0A1Y6GFQ9	27.83	A0A855FAR1	28.41	A0A1Y6GC10	29.03
A0A1Y6GNN3	3.79	A0A1Y6GBA4	30.38	A0A6S4Y615	3.57	A0A855F7D5	33.7	A0A1Y6GND4	34.38	A0A6S4X4V8	35.33	A0A038CP60	27.75	A0A1Y6GPR4	28.22	A0A1Y6GJV5	28.96
A0A6S4YIB2	3.7	A0A1Y6GSS1	30.29	A0A9Q9JCU2	3.53	A0A4P1ARK1	33.7	A0A1Y6GE63	34.36	A0A1Y6GFK1	35.33	A0A9Q9JHW9	27.7	A0A1Y6GEQ0	28.04	A0A1Y6GM21	28.95
A0A9Q9JBA5	3.7	A0A225TVC6	30.23	A0A225U0D0	3.51	A0A1Y6GHG5	33.65	A0A1Y6GPP7	34.33	A0A1I9ZL00	35.21	A0A1Y6GBI8	27.64	A0A038CP60	27.75	A0A1Y6GG23	28.91
A0A855ETZ8	3.7	A0A9Q9JHW9	30.02	A0A9Q9JAY0	3.51	A0A9Q9JGZ6	33.59	A0A1Y6GJG9	34.31	A0A1Y6GKI0	35.2	A0A9Q9JE92	27.64	A0A1I9ZKZ6	27.71	A0A9Q9JBY1	28.84
A0A1Y6GF14	3.66	A0A1Y6GF14	3.66	A0A6S4YN09	3.46	A0A6S4Y1L6	33.51	A0A1Y6GG74	34.16	A0A1Y6GG74	35.15	A0A1Y6GKF5	27.37	A0A038CUK5	27.59	A0A855F370	28.84
A0A1Y6GRI1	3.58	A0A9Q9MY10	3.6	A0A6S4X6L0	3.45	A0A1Y6GCX2	33.1	A0A038CP13	34.11	A0A6S4Y3F6	35.05	A0A1Y6GG23	27.33	A0A1Y6GHP3	27.56	A0A6S4Y7D5	28.84
A0A1Y6GLW2	3.52	A0A7T8N8F8	3.6	A0A1Y6G9Z3	3.39	A0A1Y6GKV4	33.01	A0A9Q9J8E7	33.98	A0A225U9E0	35.05	A0A1Y6GPL1	27.31	A0A1Y6GS30	27.27	A0A038CW17	28.81
A0A225U0D0	3.51	A0A1Y6GPU8	3.6	A0A1Y6GPE2	3.38	A0A1Y6GTC4	32.97	A0A6S4Y6T9	33.98	A0A1Y6GQA3	35	A0A1Y6GS30	27.27	A0A1I9ZL00	27.24	A0A1Y6GKI0	28.8
A0A9Q9JAY0	3.51	A0A1Y6GRI1	3.58	A0A9Q9MXT4	3.38	A0A1I9ZKN6	32.9	A0A1Y6GQ00	33.93	A0A1Y6GSP9	34.81	A0A1Y6GF35	27.23	A0A225U8F2	27.22	A0A855FAR1	28.75
A0A6S4YN09	3.46	A0A225U653	3.5	A0A1Y6GSY8	3.35	A0A225TUP8	32.6	A0A855F7Z1	33.91	A0A1Y6GL17	34.65	A0A225U8F2	27.22	A0A1Y6GGL0	27.17	A0A6G7N347	28.71
A0A1Y6GE19	3.41	A0A4P1ANG7	3.44	A0A225U2J8	3.33	A0A6S4Y1V1	32.6	A0A038CPE9	33.9	A0A1Y6GEI1	34.53	A0A038CPE9	27.12	A0A1Y6GSP9	27	A0A9Q9MT65	28.57
A0A1Y6G9Z3	3.39	A0A4P1AQJ5	3.43	A0A1Y6GRA6	3.21	A0A1Y6GMW8	32.53	A0A225U306	33.82	A0A038CPF0	34.48	A0A6S4YHY2	27.03	A0A1Y6GQ08	26.99	A0A038CN61	28.57
A0A1Y6GPY8	3.38	A0A6P1XGT0	3.43	A0A6P1XK21	3.19	A0A1Y6GQ17	32.37	A0A1Y6GA49	33.74	A0A1Y6GA49	34.36	A0A225TW63	27.03	A0A1Y6GL17	26.98	A0A1Y6GSS1	28.46
A0A1Y6GPE2	3.38	A0A855ERF9	3.42	A0A6S4Y2R6	3.19	A0A1Y6GUY6	32.2	A0A1Y6GNA9	33.59	A0A1Y6GFW7	34.12	A0A9Q9MWJ9	27.03	A0A1Y6GD00	26.87	A0A9Q9J8E7	28.45
A0A9Q9MXT4	3.38	A0A1Y6GK64	3.41	A0A9Q9MZT4	3.19	A0A038CUK5	32.18	A0A9Q9JGZ6	33.59	A0A038CP13	34.11	A0A1Y6GD00	26.87	A0A1Y6GSL6	26.86	A0A6S4Y6T9	28.45
A0A1Y6GSY8	3.35	A0A2H4ZGI0	3.41	A0A1Y6GE50	3.19	A0A855FAR1	31.91	A0A1Y6GHP3	33.33	A0A1Y6GN39	34.11	A0A1Y6GSL6	26.86	A0A225TUP8	26.52	A0A1Y6GIC4	28.39
A0A1Y6GEN8	3.34	A0A6B7PZM0	3.41	A0A855F3A7	3.17	A0A1Y6GS19	31.41	A0A6G7N0J5	33.33	A0A855F7Z1	33.91	A0A855F7D5	26.78	A0A9Q9JEM9	26.3	A0A1Y6GP74	28.29
A0A1Y6GQ90	3.28	A0A1Y6G9Z3	3.39	A0A1Y6GRJ2	3.17	A0A1Y6GP86	31.3	A0A1Y6GM79	33.21	A0A6G7N347	33.89	A0A4P1ARK1	26.78	A0A1Y6GJG9	26.28	A0A225TU31	27.98
A0A225U9A2	3.27	A0A1Y6GV49	3.35	A0A1Y6GFL6	3.1	A0A1Y6GSP9	31.22	A0A225TVC6	33.14	A0A1Y6GJ44	33.65	A0A1Y6GCX2	26.76	A0A1Y6GG26	26.25	A0A1Y6GEL3	27.97
A0A9Q9MWI4	3.27	A0A1Y6GG83	3.26	A0A1Y6GLU3	3.09	A0A1Y6GDY0	31.1	A0A1Y6GJS3	33.05	A0A1Y6GP86	33.53	A0A1Y6GJS3	26.61	A0A1Y6GHS4	26.03	A0A1Y6GSP9	27.43
A0A855FCJ6	3.27	A0A1Y6GE50	3.19	A0A225TUI6	3.01	A0A1Y6GJV5	30.69	A0A1Y6GKV4	33.01	A0A6S4Y1L6	33.51	A0A1Y6GIT2	26.53	A0A9Q9JGZ6	25.78	A0A1Y6GS30	27.27
A0A1Y6GG83	3.26	A0A1Y6GJ56	29.92	A0A1Y6GND4	29.69	O66213	30.68	A0A225U782	32.91	A0A1Y6GHP3	33.33	A0A225TUP8	26.52	A0A1Y6GG17	25.74	A0A1Y6GLF1	27.27
A0A855EZ43	3.19	A0A855F7D5	29.51	A0A1Y6GJJ3	29.58	A0A1Y6GG23	30.5	A0A6P1XJ51	32.91	A0A6G7N0J5	33.33	A0A1Y6GGA8	26.51	A0A6S4XYY0	25.52	A0A225U8F2	27.22
A0A9Q9JKX0	3.19	A0A4P1ARK1	29.51	A0A6S4X4V8	29.34	A0A1Y6GL17	30.47	A0A1Y6GBA4	32.91	A0A1Y6GKV4	33.01	A0A855EYL9	26.51	A0A1Y6GC07	25.52	A0A1Y6GEQ0	27.1
A0A6S4Y3K7	3.19	A0A1Y6GS19	29.49	A0A1Y6GTR7	29.33	A0A1Y6GRC7	30.41	A0A1I9ZKN6	32.9	A0A1Y6GN08	32.91	A0A038CP13	26.36	A0A1Y6GQZ6	25.52	A0A038CZ42	27.08
A0A1Y6GE50	3.19	A0A1Y6GQ94	29.17	A0A1Y6GP77	29.28	A0A1Y6GQX6	30.37	A0A225U2A7	32.57	A0A1I9ZKN6	32.9	A0A1Y6GJ41	26.32	A0A855EVS0	25.49	A0A1Y6GQX6	26.96
A0A6S4YN85	3.17	A0A1Y6GIS7	28.96	A0A1Y6GMH2	28.88	A0A1Y6GN39	30.37	A0A1Y6GM60	32.45	A0A1Y6GB52	32.81	A0A855F2W5	26.22	A0A1Y6GB69	25.47	A0A1Y6GIT2	26.53
A0A1Y6GG19	3.17	A0A1Y6GM21	28.95	A0A038CW17	28.81	A0A1Y6GPL0	30.1	A0A1Y6GF35	32.39	A0A225U306	32.81	A0A1Y6GN39	26.17	A0A6S4YHY2	25.33	A0A1Y6GDE4	26.46
A0A6S4Y100	3.15	A0A6S4YHY2	28.92	A0A1Y6GKI0	28.8	A0A225U3C8	30	A0A038CU82	32.05	A0A1Y6GP74	32.55	A0A1Y6GJ44	25.96	A0A225TW63	25.33	A0A1Y6GFY6	26.3
A0A1Y6GIM4	3.15	A0A1Y6GUY6	28.81	A0A1Y6GPM6	28.53	A0A1Y6GDY2	3.96	A0A855FAR1	31.79	A0A855F0M1	32.49	A0A1Y6GFW7	25.88	A0A9Q9MWJ9	25.33	A0A1Y6GJG9	26.28
A0A1Y6GCS4	3.14	A0A1Y6GFK1	28.67	A0A1Y6GRC7	28.53	A0A1Y6GJ13	3.91	A0A225U9E0	31.7	A0A1Y6GM60	32.45	A0A9Q9JGZ6	25.78	A0A9Q9JHW9	25.16	A0A6S4Y1H1	26.06
A0A1Y6GFL6	3.1	A0A1Y6GL17	28.6	A0A1Y6GJ26	28.28	A0A1Y6GHQ8	3.8	A0A225U4T0	31.46	A0A855F7D5	32.42	A0A1Y6GP74	25.73	A0A1Y6GQX6	24.87	A0A1Y6GHS4	26.03
A0A1Y6GJS8	29.79	A0A855F2W5	28.54	A0A225U306	28.18	A0A7D6BET4	3.79	A0A1Y6GIH8	31.3	A0A4P1ARK1	32.42	A0A855F0M1	25.49	A0A1Y6GIZ0	24.76	A0A1Y6GDI1	25.64
A0A6S4YHY2	29.68	A0A6S4Y3F6	28.35	A0A1Y6GVB3	28.17	A0A9Q9JFT4	3.79	A0A1Y6GDY0	31.1	A0A1Y6GQ17	32.37	A0A038CLR7	25.35	A0A6G7N347	24.65	A0A1Y6GN08	25.63
A0A225TW63	29.68	A0A225U9E0	28.35	A0A225U2A7	28	A0A225UAV3	3.76	A0A1Y6GPI6	30.99	A0A1Y6GUY6	32.2	A0A1Y6GSS1	25.07	A0A1Y6GJ26	24.59	A0A1Y6GGA8	25.6
A0A9Q9MWJ9	29.68	A0A1Y6GJ26	28.28	A0A225U1H6	27.91	A0A1Y6GES5	3.64	A0A1Y6GQ94	30.92	A0A038CU82	32.05	A0A1Y6GLF6	25	A0A1Y6GTU7	24.51	A0A855EYL9	25.6
A0A1Y6GDL4	29.33	A0A1Y6GPM6	27.97	A0A855F2W5	27.91	A0A1Y6GRI1	3.58	A0A855EVS0	30.88	A0A1Y6GQ94	31.58	A0A855EVS0	25	A0A855F0M1	24.51	A0A1Y6GKT8	25.35
A0A9Q9N4Z4	29.33	A0A1Y6GEL3	27.97	A0A1I9ZKZ6	27.71	A0A6P1XJG4	3.56	A0A1Y6GI25	30.82	A0A1Y6GDE4	31.52	A0A1Y6GFY6	24.89	A0A225U2A7	24.29	A0A1Y6GPG6	25.25
A0A1Y6GG23	29.11	A0A1Y6GN61	27.95	A0A1Y6GP31	27.54	A0A1Y6GHZ4	3.49	A0A1Y6GGL0	30.8	A0A1Y6GIZ0	31.25	A0A1Y6GRC7	24.76	A0A1Y6GG74	24.26	A0A9Q9JCN9	25.25
A0A1Y6GBA4	29.11	A0A1Y6GFY6	27.85	A0A1Y6GG23	27.33	A0A1Y6GU43	3.46	A0A855F787	3.95	A0A1Y6GDY0	31.1	A0A1Y6GFK1	24.67	A0A1Y6GHT0	24.03	A0A038CM37	25
A0A1Y6GP31	28.99	A0A1Y6GVM9	27.81	A0A1Y6GS30	27.27	A0A1Y6GA69	3.44	A0A9Q9J721	3.95	A0A038CSX3	31.03	A0A1Y6GJ56	24.59	A0A1Y6GCX2	23.94	A0A1Y6GJS8	25
A0A225U1H6	28.96	A0A1Y6GA49	27.61	A0A1I9ZL00	27.24	A0A6G7MZS4	3.44	A0A6S4YPQ6	3.95	A0A1Y6GPI6	30.99	A0A1Y6GJ26	24.59	A0A1Y6GA49	23.93	A0A1Y6GGG7	25
A0A6S4Y096	28.85	A0A038CUK5	27.59	A0A038CQ45	27.21	A0A1Y6G9Z3	3.39	A0A1Y6GJ21	3.92	A0A1Y6GGL0	30.8	A0A855F7Z1	24.57	A0A1Y6GGS7	23.87	A0A1Y6GUY6	24.86
A0A1Y6GKQ0	28.85	A0A1Y6GG23	27.33	A0A038CZ42	27.08	A0A855F2A9	3.36	A0A855FCI9	3.92	A0A855FAR1	30.78	A0A1Y6GSP9	24.47	A0A9Q9J8E7	23.76	A0A1Y6GQZ6	24.74
A0A038CNC1	28.46	A0A1Y6GF71	27.33	A0A1Y6GQX6	26.96	A0A1Y6GFH8	3.36	A0A855F3V1	3.82	A0A6S4Y1H1	30.72	A0A1Y6GQX6	24.35	A0A6S4Y6T9	23.76	A0A2D1LW10	24.68
A0A1Y6GIZ0	28.12	A0A1Y6GS30	27.27	A0A1Y6GD00	26.87	A0A1Y6GSY8	3.35	A0A9Q9N4B8	3.82	A0A225U3C8	30.56	A0A1Y6GG59	24.32	A0A1Y6GPR0	23.6	A0A1Y6GP86	24.66
A0A1Y6GN61	27.95	A0A1Y6GC60	27.22	A0A1Y6GN39	26.64	A0A225U1Q6	3.33	A0A6S5X961	3.82	A0A6S4XYY0	30.47	A0A9Q9MS48	24.16	A0A1Y6GDG1	23.57	A0A1Y6GKV4	24.6
A0A1Y6GP86	27.87	A0A038CPE9	27.12	A0A1Y6GIT2	26.53	A0A855EU65	3.33	A0A1Y6GGZ3	3.81	A0A1Y6GC07	30.47	A0A1Y6GHT0	24.03	A0A1Y6GVM9	23.44	A0A1Y6GJ26	24.59
A0A1Y6GBI8	27.64	A0A1Y6GDG1	27.05	A0A225TUP8	26.52	A0A1Y6GB78	3.23	A0A9Q9MZ53	3.81	A0A6S4YHY2	30.43	A0A1Y6GJV5	24.01	A0A9Q9JBY1	23.3	A0A855F7Z1	24.57
A0A9Q9JE92	27.64	A0A225TW63	27.03	A0A1Y6GL17	26.51	A0A1Y6GIN2	3.17	A0A1Y6GHQ8	3.8	A0A225TW63	30.43	A0A1Y6GG26	24	A0A855F370	23.3	A0A1Y6GAT6	24.55
A0A225U1W2	27.46	A0A9Q9MWJ9	27.03	A0A1Y6GJG9	26.28	A0A1Y6GCS4	3.14	A0A1Y6GQB5	3.8	A0A9Q9MWJ9	30.43	A0A1Y6GGS7	23.87	A0A9Q9JBX8	22.92	A0A038CTH0	24.39
A0A1Y6GS30	27.27	A0A1Y6GD00	26.87	A0A1Y6GVM9	26.25	A0A9Q9JC55	3.02	A0A6S4YA23	3.8	A0A1Y6GGA8	30.12	A0A855FEQ1	23.87	A0A225U3C8	22.78	A0A1Y6GND4	24.22
A0A225U8F2	27.22	A0A1Y6GSL6	26.86	A0A855FAR1	26.16	A0A1Y6GHC5	3.02	A0A1Y6GK64	3.79	A0A855EYL9	30.12	A0A9Q9J8E7	23.76	A0A1Y6GFI0	22.68	A0A6S4YHY2	24.2
A0A038CQ45	27.21	A0A1Y6GCX2	26.76	A0A9Q9JGZ6	25.78	A0A1Y6GP77	29.83	A0A1Y6GR53	3.78	A0A1Y6GN20	30.06	A0A6S4Y6T9	23.76	A0A1Y6GQ94	22.59	A0A225TW63	24.2
A0A038CPE9	27.12	A0A1Y6GJS3	26.61	A0A1Y6GKT8	25.35	A0A9Q9J8E7	29.83	A0A1Y6GB68	3.77	A0A855F787	3.95	A0A225U306	23.56	A0A1Y6GNA9	22.47	A0A9Q9MWJ9	24.2
A0A1Y6GDG1	27.05	A0A855FEQ1	26.55	A0A6S4YHY2	25.33	A0A6S4Y6T9	29.83	A0A1Y6GKI8	3.74	A0A9Q9J721	3.95	A0A1I9ZKN6	23.23	A0A1Y6GKF5	22.36	A0A1Y6GHT0	24.03
A0A855F7D5	26.96	A0A1Y6GIT2	26.53	A0A225TW63	25.33	A0A1Y6GJ44	29.81	A0A1Y6GGI8	3.7	A0A6S4YPQ6	3.95	A0A1Y6GA49	23.01	A0A1Y6GF71	22.36	A0A1Y6GG26	24
A0A4P1ARK1	26.96	A0A6S4Y8W2	26.53	A0A9Q9MWJ9	25.33	A0A1Y6GND4	29.69	A0A1Y6GFP9	3.69	A0A1Y6GJ21	3.92	A0A9Q9JBX8	22.92	A0A6P1XHJ4	22.3	A0A855FEQ1	23.87
A0A1Y6GCX2	26.76	A0A855F2B7	26.53	A0A6G7N347	24.93	A0A1Y6GGS7	29.68	A0A6S4XXW7	3.69	A0A855FCI9	3.92	A0A038CW17	22.88	A0A1Y6GPL1	22.22	A0A1Y6GLB5	23.78
A0A1Y6GG74	26.73	A0A9Q9JJJ3	26.53	A0A9Q9JBY1	24.88	A0A1Y6GF11	29.55	A0A225TVE4	3.67	A0A1Y6GC43	3.86	A0A1Y6GFI0	22.68	A0A6S4Y1H1	22.21	A0A1Y6GF35	23
A0A1Y6GIT2	26.53	A0A225TUP8	26.52	A0A855F370	24.88	A0A6S4YHY2	29.3	A0A855F8V9	3.66	A0A1Y6GR53	3.78	A0A1Y6GHS4	22.37	A0A1Y6GBA4	22.15	A0A1Y6GF71	22.98
A0A9Q9JEM9	26.3	A0A1Y6GF11	26.52	A0A1Y6GUY6	24.86	A0A225TW63	29.3	A0A1Y6GES5	3.64	A0A225UAV3	3.76	A0A1Y6GMC7	22.34	A0A6S4Y096	22.12	A0A1Y6GSU9	22.8
A0A1Y6GPM6	26.29	A0A1Y6GKD5	26.47	A0A1Y6GFK1	24.67	A0A9Q9MWJ9	29.3	A0A9Q9JA96	3.57	A0A6P1XJG4	3.56	A0A6S4YSG8	22.34	A0A1Y6GKQ0	22.12	A0A1Y6GKL4	22.77
A0A038CLD7	26.29	A0A855F2A7	26.47	A0A6S4Y1V1	24.59	A0A1Y6GF35	29.11	A0A1Y6GDK1	3.56	A0A1Y6GE19	3.52	A0A6P1XHJ4	22.3	A0A1Y6GP74	22.03	A0A1Y6GBC5	22.75
A0A1Y6GDY0	26.22	A0A038CP13	26.36	A0A855F0M1	24.51	A0A1Y6GJS3	28.33	A0A1Y6GU43	3.46	A0A225U0D0	3.51	A0A9Q9JNF0	22.01	A0A9Q9JNF0	22.01	A0A1Y6GEY2	22.72
A0A1Y6GG59	26.22	A0A1Y6GJ41	26.32	A0A038CTH0	24.39	A0A1Y6GJ26	28.28	A0A1Y6G9Z3	3.39	A0A9Q9JAY0	3.51	A0A855F5K9	21.99	A0A1Y6GDY0	21.95	A0A1Y6GJ56	22.54
A0A1Y6GN39	26.17	A0A1Y6GP86	26.3	A0A1Y6GHT0	24.03	A0A225TU31	27.98	A0A1Y6GE50	3.19	A0A1Y6GEN5	3.5	A0A6P1XPE8	21.99	A0A855FEQ1	21.85	A0A225U782	22.4
A0A1Y6GFQ9	25.91	A0A9Q9JEM9	26.3	A0A1Y6GG26	24	A0A1Y6GEL3	27.97	A0A1Y6GLW2	29.93	A0A1Y6GHZ4	3.49	A0A038CL68	21.79	A0A038CL68	21.79	A0A6P1XJ51	22.4
A0A1Y6GQ94	25.88	A0A038CLD7	26.29	A0A1Y6GGS7	23.87	A0A038CK19	27.95	A0A1Y6GJ56	29.92	A0A6S4YN09	3.46	A0A6S4Y8U1	21.68	A0A1Y6GJV5	21.78	A0A6P1XHJ4	22.3
A0A9Q9JGZ6	25.78	A0A1Y6GFQ9	26.26	A0A1Y6GJS3	23.82	A0A9Q9JBY1	27.89	A0A855F7D5	29.87	A0A1Y6G9Z3	3.39	A0A1Y6GMH1	21.53	A0A1Y6GLF6	21.77	A0A9Q9JNF0	22.01
A0A6S4XYY0	25.78	A0A1Y6GH18	26.24	A0A1Y6GDG1	23.77	A0A855F370	27.89	A0A4P1ARK1	29.87	A0A1Y6GSY8	3.35	A0A855FAR1	21.53	A0A1Y6GJS3	21.67	A0A038CP60	21.97
A0A1Y6GC07	25.78	A0A1Y6GN39	26.17	A0A9Q9J8E7	23.76	A0A1Y6GPN7	27.84	A0A225U0S1	29.76	A0A1Y6GB68	3.3	A0A1Y6GSL1	21.51	A0A1Y6GSL1	21.51	A0A1Y6GNA9	21.97
A0A1Y6GA49	25.46	A0A1Y6GGA8	25.9	A0A6S4Y6T9	23.76	A0A1Y6GSS1	27.68	A0A038CK19	29.68	A0A1Y6GG83	3.26	A0A1Y6GEQ0	21.5	A0A1Y6GQ00	21.43	A0A1Y6GDY0	21.95
A0A1Y6GTC4	25.41	A0A855EYL9	25.9	A0A9Q9JK04	23.65	A0A225U653	27.57	A0A1Y6GBQ1	29.59	A0A1Y6GB78	3.23	A0A1Y6GQ00	21.43	A0A1Y6GGF4	21.35	A0A855EZD4	21.82
A0A1Y6GKT8	25.35	A0A1Y6GFW7	25.88	A0A1Y6GPR0	23.6	A0A1Y6GS30	27.27	A0A038CLR7	29.58	A0A855F0Z1	3.23	A0A038CLE4	21.37	A0A1Y6GPP7	21.32	A0A038CL68	21.79
A0A1Y6GQZ6	25.26	A0A9Q9JGZ6	25.78	A0A9Q9JEM9	23.53	A0A1Y6GEQ0	27.1	A0A1Y6GF11	29.55	A0A6S4YAB4	3.23	A0A6S4Y1L6	21.35	A0A1Y6GJ56	21.31	A0A1Y6GMW8	21.69
A0A038CM37	25	A0A1Y6GFS4	25.78	A0A9Q9JHW9	23.26	A0A038CZ42	27.08	A0A038CP60	29.48	A0A1Y6GE50	3.19	A0A1Y6GPP7	21.32	A0A1Y6GDI1	21.15	A0A6S4Y8U1	21.68
A0A855EVS0	25	A0A1Y6GIZ0	25.48	A0A6S4XYY0	23.18	A0A1Y6GDE4	27.07	A0A9Q9JBY1	29.32	A0A1Y6GIN2	3.17	A0A1Y6GC60	21.3	A0A6S4Y7D5	21.08	A0A1Y6GJS3	21.67
A0A038CP60	24.86	A0A1Y6GB69	25.47	A0A1Y6GC07	23.18	A0A1Y6GQZ6	27.06	A0A855F370	29.32	A0A1Y6GA69	3.13	A0A1Y6GCG2	21.25	A0A1Y6GFK1	21	A0A1Y6GPP7	21.54
A0A1Y6GRC7	24.76	A0A038CLR7	25.35	A0A1Y6GP86	23.1	A0A855F7Z1	26.99	A0A6S4Y7D5	29.32	A0A6G7MZS4	3.13	A0A1Y6GDI1	21.15	A0A6S4Y1V1	20.99	A0A1Y6GMH1	21.53
A0A1Y6GPP7	24.73	A0A1Y6GGG7	25	A0A225U8F2	23.08	A0A1Y6GQ08	26.99	A0A855F5K9	29.22	A0A1Y6GJ56	29.92	A0A1Y6GP86	21.01	A0A1Y6GDL4	20.95	A0A1Y6GSL1	21.51
A0A1Y6GFK1	24.67	A0A038CM37	25	A0A1Y6GQZ6	22.94	A0A1Y6GIT2	26.53	A0A6P1XPE8	29.22	A0A1Y6GJS3	29.83	A0A1Y6GAT6	20.96	A0A9Q9N4Z4	20.95	A0A1Y6GQ00	21.43
A0A1Y6GFY6	24.61	A0A225U306	24.8	A0A9Q9JBX8	22.92	A0A1Y6GP74	26.51	A0A1Y6GP74	29.07	A0A1Y6GNA9	29.8	A0A225U2A7	20.57	A0A1Y6GDE4	20.61	A0A038CLE4	21.37
A0A1Y6GJ56	24.59	A0A1Y6GRC7	24.76	A0A1Y6GCY1	22.81	A0A1Y6GKD5	26.47	A0A1Y6GP86	29.06	A0A1Y6GF11	29.55	A0A1Y6GH18	20.53	A0A225TZE3	20.6	A0A1Y6GGF4	21.35
A0A1Y6GJ26	24.59	A0A855F1U4	24.69	A0A1Y6GFI0	22.68	A0A855F2A7	26.47	A0A6S4Y1V1	29.01	A0A038CP60	29.48	A0A1Y6GF71	20.5	A0A1Y6GFY6	20.53	A0A1Y6GM60	21.19
A0A1Y6GN82	24.56	A0A9Q9N1Q7	24.69	A0A6S4Y7D5	22.66	A0A1Y6GBB8	26.32	A0A1Y6GIS7	28.96	A0A1Y6GFY6	28.97	A0A225TVC6	20.35	A0A9Q9MT65	20.48	A0A1Y6GM97	21.12
A0A225U306	24.35	A0A6P1XN67	24.69	A0A6S4Y1H1	22.47	A0A1Y6GFY6	26.3	A0A1Y6GM21	28.95	A0A1Y6GIS7	28.96	A0A1Y6GBA4	20.25	A0A038CN61	20.48	A0A1Y6GNG5	21.08
A0A1Y6GKF5	24.33	A0A1Y6GP74	24.59	A0A1Y6GP74	22.46	A0A1Y6GHS4	26.03	A0A1Y6GGA8	28.92	A0A225U2A7	28.86	A0A1Y6GIS7	20.22	A0A1Y6GP86	20.42	A0A038CK19	20.75
A0A9Q9JHW9	24.31	A0A1Y6GQ08	24.54	A0A1Y6GDE4	22.42	A0A1Y6GIP0	25.82	A0A855EYL9	28.92	A0A9Q9JBX8	28.65	A0A1Y6GEY2	20.04	A0A1Y6GNL4	20.39	A0A1Y6GIA1	20.73
A0A225U2A7	24.29	A0A1Y6GSP9	24.47	A0A1Y6GF71	22.36	A0A1Y6GG17	25.74	A0A038CPE5	28.71	A0A1Y6GEY2	28.51	A0A1Y6GP08	20	A0A1Y6GIS7	20.22	A0A1Y6GH18	20.53
A0A1Y6GHT0	24.03	A0A1Y6GGE0	24.44	A0A038D0T0	22.35	A0A6S4Y7D5	25.67	A0A9Q9JBX8	28.65	A0A1Y6GIC4	28.39	A0A9Q9MT65	20	A0A1Y6GD19	20.19	A0A1Y6GTK6	20.5
A0A1Y6GJV5	24.01	A0A6S4Y8U1	24.37	A0A1Y6GFW7	22.35	A0A6P1XTQ2	25.57	A0A1Y6GH18	28.52	A0A1Y6GFI0	28.35	A0A038CN61	20	A0A1Y6GP08	20	A0A1Y6GQ08	20.25
A0A9Q9JBY1	23.93	A0A225U2A7	24.29	A0A1Y6GFQ9	22.26	A0A6S4YKR7	25.57	A0A1Y6GEY2	28.51	A0A1Y6GF71	28.26	A0A9Q9JE15	2.96	A0A9Q9JA96	2.97	A0A1Y6GC60	20.12
A0A855F370	23.93	A0A1Y6GNA9	24.24	A0A1Y6GPL1	22.22	A0A855EVL6	25.54	A0A2D1LW10	28.48	A0A1Y6GGC8	28.09	A0A6P1XK75	2.96	A0A4P1B1I4	2.97	A0A1Y6GP08	20
A0A6S4Y7D5	23.93	A0A1Y6GMC7	24.18	A0A1Y6GBZ0	22.22	A0A1Y6GM46	25.51	A0A1Y6GFI0	28.35	A0A225TU31	27.98	A0A1Y6GE36	2.93	A0A855F2F8	2.96	A0A855F6A3	2.87
A0A1Y6GGS7	23.87	A0A6S4YSG8	24.18	A0A1Y6GBA4	22.15	A0A1Y6GHL9	25.27	A0A1Y6GF71	28.26	A0A1Y6GEL3	27.97	A0A1Y6GDK1	2.9	A0A1Y6GDT9	2.95	A0A1Y6GN25	2.87
A0A1Y6GMS9	23.4	A0A1I9ZL00	24.12	A0A6S4Y096	22.12	A0A6S4Y3F6	25.26	A0A6S4Y3F6	28.09	A0A038CZ42	27.78	A0A1Y6GSS9	2.87	A0A9Q9MVA1	2.93	A0A9Q9JA13	2.87
A0A6S4X4V8	23.35	A0A1Y6GHT0	24.03	A0A1Y6GKQ0	22.12	A0A225U9E0	25.26	A0A1Y6GGC8	28.09	A0A1Y6GDP3	27.75	A0A855F0C8	2.85	A0A1Y6GE36	2.93	A0A1Y6GSS9	2.87
A0A6G7N347	23.25	A0A1Y6GKF5	23.97	A0A9Q9JNF0	22.01	A0A1Y6GNA9	25	A0A225TU31	27.98	A0A9Q9JBY1	27.73	A0A6S4Y615	2.84	A0A1Y6GN89	2.86	A0A855F0C8	2.85
A0A1I9ZKN6	23.23	A0A1Y6GGS7	23.87	A0A1Y6GD76	22.01	A0A1Y6GA49	24.85	A0A1Y6GEL3	27.97	A0A855F370	27.73	A0A9Q9JCU2	2.81	A0A1Y6GVL8	2.85	A0A6S4Y615	2.84
A0A1Y6GP74	23.1	A0A9Q9J8E7	23.76	A0A038CL68	21.79	A0A1Y6GQ94	24.78	A0A6P1XJF0	27.41	A0A6S4Y7D5	27.73	A0A6S4Y100	2.76	A0A855EZ43	2.8	A0A9Q9JCU2	2.81
A0A225TUP8	22.93	A0A6S4Y6T9	23.76	A0A1Y6GMH1	21.53	A0A1Y6GJ56	24.59	A0A9Q9JK04	27.36	A0A1Y6GP58	27.29	A0A1Y6GIM4	2.76	A0A9Q9JKX0	2.8	A0A1Y6GLQ5	2.7
A0A9Q9JBX8	22.92	A0A1I9ZKN6	23.23	A0A1Y6GEQ0	21.5	A0A225U782	24.5	A0A1Y6GS30	27.27	A0A1Y6GS30	27.27	A0A1Y6GQ65	2.74	A0A6S4Y3K7	2.8	A0A1Y6GPE2	2.67
A0A038CW17	22.88	A0A1Y6GQZ6	23.2	A0A1Y6GQ00	21.43	A0A6P1XJ51	24.5	A0A1Y6GEQ0	27.1	A0A1Y6GEQ0	27.1	A0A1Y6GPE2	2.67	A0A1Y6GK94	2.74	A0A9Q9MXT4	2.67
A0A855F2W5	22.83	A0A9Q9JBY1	22.98	A0A038CLE4	21.37	A0A1Y6GI25	24.32	A0A1Y6GTC4	27.03	A0A1Y6GTC4	27.03	A0A9Q9MXT4	2.67	A0A855F3L9	2.7	A0A1Y6GVL8	2.59
A0A1Y6GCY1	22.81	A0A855F370	22.98	A0A1Y6GGF4	21.35	A0A9Q9MT65	24.29	A0A1Y6GCX2	26.76	A0A1Y6GJG9	27.01	A0A1Y6GVX8	2.55	A0A1Y6GPB3	2.7	A0A1Y6GMF7	2.59
A0A1Y6GKI0	22.8	A0A6S4Y7D5	22.98	A0A1Y6GIA9	21.23	A0A038CN61	24.29	A0A1Y6GIT2	26.53	A0A855F151	26.69	A0A1Y6GGA0	2.52	A0A1Y6GN20	2.68	A0A855FAQ1	2.59
A0A1Y6GFI0	22.68	A0A1Y6GEY2	22.94	A0A1Y6GDP3	21.19	A0A1Y6GF71	24.22	A0A1Y6GM46	26.53	A0A9Q9JGZ6	26.56	A0A9Q9JH51	2.52	A0A1Y6GD71	2.64	A0A6S4YDU1	2.58
A0A1Y6GPR4	22.65	A0A9Q9JBX8	22.92	A0A1Y6GKD5	21.18	A0A1Y6GMC7	24.18	A0A1Y6GNG5	26.51	A0A1Y6GIT2	26.53	A0A855F2X2	2.5	A0A225TTU1	2.59	A0A9Q9JDS0	2.58
A0A1Y6GIC4	22.58	A0A038CW17	22.88	A0A855F2A7	21.18	A0A6S4YSG8	24.18	A0A1Y6GKD5	26.47	A0A1Y6GM46	26.53	A0A9Q9MW98	2.5	A0A1Y6GMF7	2.59	A0A855F2A9	2.49
A0A038D0T0	22.35	A0A1Y6GCY1	22.81	A0A1Y6GKF5	20.93	A0A1Y6GHT0	24.03	A0A855F2A7	26.47	A0A6S4Y8W2	26.53	A0A6S4Y6G2	2.5	A0A855FAQ1	2.59	A0A1Y6GFH8	2.49
A0A855FAR1	22.32	A0A225U3C8	22.78	A0A1Y6GJS8	20.74	A0A1Y6GGA8	23.8	A0A1Y6GJ41	26.32	A0A855F2B7	26.53	A0A1Y6GR74	2.49	A0A1Y6GC52	2.52	A0A1Y6GKI8	2.46
A0A1Y6GIA9	22.28	A0A855FAR1	22.77	A0A1Y6GDD3	20.72	A0A855EYL9	23.8	A0A1Y6GN20	26.19	A0A9Q9JJJ3	26.53	A0A855EZ84	2.42	A0A1Y6GGA0	2.52	A0A6S4XID8	2.45
A0A1Y6GBZ0	22.22	A0A1Y6GFI0	22.68	A0A855FEQ1	20.67	A0A1Y6GPP7	23.67	A0A1Y6GN39	26.17	A0A855EVS0	25.98	A0A1Y6GMF7	2.31	A0A9Q9JH51	2.52	A0A855EZ84	2.42
A0A1Y6GTK6	22.07	A0A1Y6GTX3	22.52	A0A1Y6GHS4	20.55	A0A7T8S875	23.47	A0A1Y6GCG2	26.06	A0A1Y6GKL4	25.89	A0A6P1XU45	2.31	A0A855F2X2	2.5	A0A6P1XU45	2.31
A0A6S4Y1H1	22.07	A0A1Y6GHS4	22.37	A0A6S4Y1L6	20.54	A0A1Y6GBQ1	23.47	A0A9Q9JCH4	25.96	A0A1Y6GIP0	25.82	A0A1Y6GRR6	2.31	A0A9Q9MW98	2.5	A0A6S4Y8D3	2.15
A0A9Q9JNF0	22.01	A0A1Y6GAQ4	22.28	A0A9Q9MT65	20.48	A0A1Y6GN08	23.1	A0A1Y6GBQ5	25.96	A0A1Y6GG17	25.74	A0A855FAQ1	2.31	A0A6S4Y6G2	2.5	A0A225TZ22	2.11
A0A855F5K9	21.99	A0A1Y6GBZ0	22.22	A0A038CN61	20.48	A0A1Y6GMH1	22.92	A0A225U653	25.93	A0A9Q9JCR0	25.64	A0A1Y6GJZ2	2.3	A0A9Q9JEZ0	2.49	A0A1Y6GMG0	2
A0A6P1XPE8	21.99	A0A6P1XVP8	22.16	A0A225TVC6	20.35	A0A9Q9JBX8	22.92	A0A6S4Y7I6	25.9	A0A1Y6GHJ9	25.6	A0A9Q9MXB2	2.24	A0A1Y6GLI0	2.49	A0A1Y6GQ94	19.96
A0A9Q9JK04	21.96	A0A6S4Y820	22.06	A0A1Y6GB69	20.28	A0A1Y6GSU9	22.8	A0A1Y6GKL4	25.89	A0A6P1XTQ2	25.57	A0A1Y6GBA6	2.24	A0A6S4XID8	2.45	A0A7T8S875	19.8
A0A1Y6GVM9	21.88	A0A9Q9JNF0	22.01	A0A855F785	20.27	A0A1Y6GBC5	22.75	A0A1Y6GFW7	25.88	A0A6S4YKR7	25.57	A0A1Y6GCS4	2.14	A0A1Y6GCK9	2.42	A0A1Y6GBQ1	19.8
A0A1Y6GEY2	21.83	A0A855EZD4	21.82	A0A1Y6GSP9	20.25	A0A1Y6GFI0	22.68	A0A1Y6GIP0	25.82	A0A9Q9J9B8	25.49	A0A6S4YCQ3	2.11	A0A855EZ84	2.42	A0A1Y6GIY4	19.79
A0A855EZD4	21.82	A0A038CL68	21.79	A0A6S4YB67	20.22	A0A1Y6GUK9	22.61	A0A1Y6GB99	25.77	A0A6S4Y1V1	25.41	A0A1Y6GPG0	2.11	A0A1Y6GSS9	2.39	A0A1Y6GS19	19.23
A0A038CL68	21.79	A0A1Y6GC10	21.77	A0A9Q9MS48	20.22	A0A1Y6GPS1	22.6	A0A6P1XL55	25.66	A0A1Y6GPP7	25.37	A0A1Y6GMG0	2	A0A6P1XU45	2.31	A0A038CSI1	18.89
A0A1Y6GC10	21.77	A0A1Y6GQX6	21.73	A0A6S4Y4B6	20.14	A0A1Y6GPI6	22.54	A0A6S4XFR5	25.65	A0A1Y6GHL9	25.27	A0A9Q9JBY1	19.97	A0A1Y6GJZ2	2.3	A0A1Y6GG74	18.81
A0A1Y6GPL1	21.76	A0A1Y6GMH1	21.53	A0A1Y6GP08	20	A0A1Y6GCG2	22.48	A0A1Y6GFA4	25.61	A0A6S4YH65	25.2	A0A855F370	19.97	A0A6S4Y8D3	2.15	A0A1Y6GIP5	18.79
A0A1Y6GQX6	21.73	A0A1Y6GEQ0	21.5	A0A1Y6GBR2	2.91	A0A1Y6GM87	22.41	A0A1Y6GHJ9	25.6	A0A7T8S875	25.1	A0A6S4Y7D5	19.97	A0A1Y6GCS4	2.14	A0A1Y6GQ17	18.71
A0A855FEQ1	21.68	A0A1Y6GQ00	21.43	A0A855EZ43	2.9	A0A6P1XHJ4	22.3	A0A225U446	25.6	A0A1Y6GBQ1	25.1	A0A1Y6GIY4	19.79	A0A225TZ22	2.11	A0A6P1XRD7	18.68
A0A1Y6GTU7	21.57	A0A855F0M1	21.4	A0A9Q9JKX0	2.9	A0A038CLE4	22.22	A0A1Y6GQL3	25.6	A0A1Y6GGG7	25	A0A1Y6GUY6	19.77	A0A1Y6GLQ5	2.07	A0A855FB16	18.68
A0A1Y6GMH1	21.53	A0A1Y6GDY0	21.34	A0A6S4Y3K7	2.9	A0A1Y6GBZ0	22.22	A0A6P1XTQ2	25.57	A0A225U782	24.62	A0A1Y6GIP0	19.64	A0A225TVF5	19.92	A0A6P1XQV9	18.67
A0A1Y6GSP9	21.52	A0A1Y6GIC4	21.29	A0A1Y6GLA8	2.78	A0A9Q9N2H3	22.17	A0A6S4YKR7	25.57	A0A6P1XJ51	24.62	A0A1Y6GKI0	19.6	A0A1Y6GSU9	19.87	A0A225UAY5	18.67
A0A1Y6GEQ0	21.5	A0A1Y6GPG6	21.29	A0A855F3L9	2.7	A0A1Y6GRT5	22.17	A0A855ESI1	25.4	A0A1Y6GDT9	24.42	A0A038CUK5	19.54	A0A1Y6GIY4	19.79	A0A6P1XTQ2	18.56
A0A1Y6GNA9	21.46	A0A9Q9JCN9	21.29	A0A1Y6GPB3	2.7	A0A1Y6GBA4	22.15	A0A6S4XXA7	25.4	A0A1Y6GQG4	24.3	A0A1Y6GFA4	19.51	A0A1Y6GDP3	19.7	A0A6S4YKR7	18.56
A0A1Y6GQ00	21.43	A0A9Q9MWU3	21.19	A0A1Y6GD71	2.64	A0A225U4T0	22.07	A0A1Y6GHL9	25.27	A0A9Q9MT65	24.29	A0A1Y6GIA9	19.3	A0A6S4Y8U1	19.66	A0A1Y6GIP0	18.55
A0A1Y6GMC7	21.43	A0A1Y6GJ16	21.19	A0A225TV95	2.58	A0A855F5K9	21.99	A0A9Q9JCR0	25.19	A0A038CN61	24.29	A0A225U4T0	19.25	A0A6G7N0C7	19.62	A0A1Y6GNL4	18.45
A0A6S4YSG8	21.43	A0A1Y6GIA9	21.05	A0A9Q9JDE9	2.58	A0A6P1XPE8	21.99	A0A9Q9J9B8	25.04	A0A6S4YHG8	24.22	A0A1Y6GSI0	19.15	A0A1Y6GKI0	19.6	A0A225TZE3	18.41
A0A1Y6GCG2	21.25	A0A6S4Y1V1	20.99	A0A6S4YDU1	2.58	A0A1Y6GAT6	21.86	A0A1Y6GGG7	25	A0A1Y6GHT0	24.03	A0A1Y6GVM9	19.06	A0A1Y6GCG2	19.57	A0A225U4T0	18.31
A0A9Q9MWU3	21.19	A0A1Y6GPL0	20.87	A0A9Q9JDS0	2.58	A0A038CL68	21.79	A0A1Y6GHD7	24.6	A0A1Y6GGS7	23.87	A0A1Y6GJG9	18.98	A0A1Y6GC10	19.35	A0A1Y6GMU7	18.26
A0A1Y6GJ16	21.19	A0A1Y6GTK6	20.72	A0A1Y6GGA0	2.52	A0A6P1XRD7	21.55	A0A7T8S875	24.49	A0A1Y6GAV3	23.81	A0A038CSI1	18.89	A0A1Y6GHJ9	19.05	A0A1Y6GI25	18.15
A0A6P1XVP8	21.12	A0A855EVS0	20.59	A0A9Q9JH51	2.52	A0A855FB16	21.55	A0A1Y6GQ17	24.46	A0A1Y6GCG2	23.71	A0A1Y6GG74	18.81	A0A855F7Z1	19.03	A0A1Y6GCG2	18.01
A0A6S4Y820	21.03	A0A1Y6GNV0	20.36	A0A855F2X2	2.5	A0A1Y6GSL1	21.51	A0A855F0B8	24.46	A0A6S4XFR5	23.7	A0A6P1XQV9	18.67	A0A038CSI1	18.89	A0A1Y6GCW7	17.94
A0A6S4Y1V1	20.99	A0A1Y6GMH2	20.32	A0A9Q9MW98	2.5	A0A1Y6GPG6	21.4	A0A1Y6GQX6	24.35	A0A225U446	23.64	A0A225UAY5	18.67	A0A6S4Y570	18.81	A0A9Q9JK04	17.91
A0A1Y6GNV0	20.36	A0A6S4YB67	20.22	A0A6S4Y6G2	2.5	A0A6P1XL55	21.38	A0A1Y6GIA9	24.21	A0A1Y6GHD7	23.37	A0A225TU31	18.65	A0A1Y6GIP5	18.79	A0A1Y6GM87	17.84
A0A1Y6GMH2	20.32	A0A9Q9MS48	20.22	A0A1Y6GQI2	2.45	A0A1Y6GGF4	21.35	A0A038CPF0	24.14	A0A6S4Y7I6	23.33	A0A038CQL3	18.62	A0A6S4Y4B6	18.71	A0A1Y6GDP3	17.8
A0A6S4YB67	20.22	A0A1Y6GD19	20.19	A0A1Y6GNH2	2.41	A0A1Y6GTY5	21.34	A0A1Y6GDM3	24.06	A0A1Y6GMH1	22.92	A0A6P1XTQ2	18.56	A0A038CQL3	18.62	A0A9Q9JCR0	17.65
A0A1Y6GIS7	20.22	A0A1Y6GKI0	20	A0A9Q9MUC5	2.39	A0A1Y6GC60	21.3	A0A1Y6GHT0	24.03	A0A225U653	22.9	A0A6S4YKR7	18.56	A0A6S4Y8W2	18.37	A0A1Y6GMC7	17.58
A0A9Q9MS48	20.22	A0A6G7NDD7	20	A0A6S4Y880	2.38	A0A1Y6GIA9	21.23	A0A855F785	23.99	A0A038CW17	22.88	A0A1Y6GSU9	18.41	A0A855F2B7	18.37	A0A6S4YSG8	17.58
A0A1Y6GD19	20.19	A0A1Y6GP08	20	A0A1Y6GB78	2.35	A0A1Y6GKI0	21.2	A0A6G7N347	23.95	A0A1Y6GIA9	22.81	A0A6S4Y8W2	18.37	A0A9Q9JJJ3	18.37	A0A855F151	17.57
A0A1Y6GGA8	20.18	A0A1Y6GNN3	2.93	A0A1Y6GKI8	2.35	A0A1Y6GM60	21.19	A0A225U3V5	23.94	A0A1Y6GQ90	22.62	A0A855F2B7	18.37	A0A225U4T0	18.31	A0A1Y6GTY5	17.57
A0A855EYL9	20.18	A0A9Q9JEZ0	2.93	A0A1Y6GDM1	2.34	A0A1Y6GM97	21.12	A0A1Y6GFY6	23.91	A0A1Y6GLB5	22.56	A0A9Q9JJJ3	18.37	A0A1Y6GMU7	18.26	A0A1Y6GLL0	17.47
A0A9Q9J8E7	20.17	A0A1Y6GLI0	2.93	A0A1Y6GN46	2.33	A0A1Y6GKL1	21.03	A0A1Y6GGS7	23.87	A0A1Y6GHS4	22.37	A0A1Y6GQZ6	18.3	A0A1Y6GEL3	18.18	A0A4P1AQX3	17.41
A0A6S4Y6T9	20.17	A0A1Y6GBR2	2.91	A0A1Y6GJZ2	2.3	A0A038CPG7	21.01	A0A6S4YHG8	23.79	A0A6P1XHJ4	22.3	A0A1Y6GMU7	18.26	A0A1Y6GLF1	18.18	A0A1Y6GNA5	17.35
A0A6G7NDD7	20	A0A6S4X9Y7	2.86	A0A1Y6GH04	2.14	A0A1Y6GAQ4	20.92	A0A1Y6GJU5	23.7	A0A1Y6GMF0	22.28	A0A1Y6GLF1	18.18	A0A1Y6GI25	18.15	A0A6S4YKD7	17.35
A0A1Y6GP08	20	A0A9Q9MWG1	2.84	A0A225U1Q6	2.12	A0A1Y6GIA1	20.73	A0A9Q9JHG1	23.69	A0A1Y6GBZ0	22.22	A0A1Y6GI25	18.15	A0A1Y6GGA8	18.07	A0A9Q9JCH4	17.31
A0A1Y6GN89	2.86	A0A855F436	2.75	A0A855EU65	2.12	A0A038CSX3	20.69	A0A1Y6GF00	23.45	A0A225TVF5	22.22	A0A6G7N347	18.07	A0A855EYL9	18.07	A0A1Y6GBQ5	17.31
A0A1Y6GVL8	2.85	A0A1Y6GHR2	2.75	A0A1Y6GMG0	2.1	A0A225TVC6	20.35	A0A1Y6GNY5	23.26	A0A1Y6GCL7	22.16	A0A1Y6GGC8	17.98	A0A038CZ42	18.06	A0A225TTU0	17.12
A0A855F436	2.75	A0A1Y6GQ65	2.74	A0A1Y6GL18	2.08	A0A1Y6GG26	20.25	A0A1Y6GDT9	23.16	A0A1Y6GNA5	22.11	A0A6S4Y7I6	17.95	A0A1Y6GS19	17.95	A0A1Y6GDC7	16.96
A0A1Y6GHR2	2.75	A0A1Y6GSS9	2.63	A0A855EZ21	2.08	A0A225U7S2	20.21	A0A1Y6GMH1	22.92	A0A6S4YKD7	22.11	A0A1Y6HRA3	17.92	A0A1Y6GJS8	17.82	A0A9Q9N0E2	16.94
A0A9Q9JEZ0	2.64	A0A6P1XRD0	2.54	A0A9Q9JEH7	2.08	A0A1Y6GPY4	20.18	A0A038CW17	22.88	A0A1Y6GPG6	22.08	A0A9Q9JK04	17.91	A0A1Y6GSS1	17.75	A0A1Y6GM62	16.94
A0A1Y6GLI0	2.64	A0A1Y6GC52	2.52	A0A9Q9MY10	2	A0A1Y6GPP2	20.1	A0A1Y6GAQ4	22.83	A0A225U4T0	22.07	A0A1Y6GQ94	17.76	A0A1Y6GKD5	17.65	A0A9Q9MS48	16.85
A0A1Y6GQB5	2.61	A0A855EZ84	2.42	A0A7T8N8F8	2	A0A1Y6GFP9	2.89	A0A225U3C8	22.78	A0A1Y6GHT6	22.04	A0A1Y6GKD5	17.65	A0A855F2A7	17.65	A0A6S4YB67	16.85
A0A6S4YA23	2.61	A0A9Q9MUC5	2.39	A0A1Y6GPU8	2	A0A6S4XXW7	2.89	A0A1Y6GBC5	22.75	A0A855F0B8	22.03	A0A855F2A7	17.65	A0A1Y6GCW7	17.6	A0A1Y6GIH8	16.79
A0A225TV95	2.58	A0A6S4Y880	2.38	A0A1Y6GIY4	19.79	A0A855EZ30	2.82	A0A6S4Y1H1	22.74	A0A855F5K9	21.99	A0A1Y6GHD7	17.57	A0A6S4Y1L6	17.57	A0A1I9ZKZ9	16.78
A0A9Q9JDE9	2.58	A0A1Y6GKI8	2.35	A0A1Y6GCG2	19.57	A0A1Y6GKS2	2.8	A0A1Y6GQG4	22.73	A0A6P1XPE8	21.99	A0A1Y6GNG5	17.47	A0A9Q9JCH4	17.31	A0A1Y6GEW2	16.78
A0A6S4XID8	2.45	A0A1Y6GEP2	2.24	A0A225U4T0	19.25	A0A6S4YSK4	2.8	A0A1Y6GPS1	22.6	A0A1Y6GQY6	21.97	A0A6S4Y1V1	17.4	A0A1Y6GBQ5	17.31	A0A1Y6GI49	16.72
A0A1Y6GQI2	2.45	A0A1Y6GR47	2.22	A0A1Y6GD19	19.23	A0A6S5XAF0	2.74	A0A1Y6GLB5	22.56	A0A9Q9JF95	21.97	A0A9Q9JCH4	17.31	A0A1Y6GEY2	17.15	A0A6S4YHG8	16.67
A0A855EZ84	2.42	A0A1Y6GCS4	2.14	A0A1Y6GQ94	19.08	A0A7T8CHQ9	2.74	A0A9Q9N4Y2	22.47	A0A1Y6GKN2	21.93	A0A1Y6GBQ5	17.31	A0A1Y6GP77	17.13	A0A1Y6GK14	16.46
A0A1Y6GCK9	2.42	A0A1Y6GMG0	2.1	A0A1Y6GA49	19.02	A0A9Q9JKC8	2.74	A0A855F1W7	22.47	A0A9Q9N0E2	21.86	A0A1Y6GDC7	16.96	A0A1Y6GDC7	16.96	A0A225U9E0	16.24
A0A1Y6GQ67	2.37	A0A1Y6GCG2	19.91	A0A6P1XHJ4	18.92	A0A1Y6GFE4	2.74	A0A1Y6GDP3	22.46	A0A1Y6GM62	21.86	A0A855F0B8	16.95	A0A9Q9MS48	16.85	A0A855F7M1	16.2
A0A1Y6GB68	2.36	A0A6S4XCW3	19.88	A0A038CSI1	18.89	A0A1Y6GVC2	2.71	A0A1Y6GCB2	22.46	A0A038CL68	21.79	A0A1Y6GNA9	16.92	A0A1Y6GMC7	16.85	A0A225U2S1	16.2
A0A6S4Y8D3	2.32	A0A1Y6GIY4	19.79	A0A1Y6GG74	18.81	A0A1Y6GB25	2.7	A0A1Y6GHS4	22.37	A0A1Y6GN21	21.76	A0A6S4YB67	16.85	A0A6S4YSG8	16.85	A0A6S4Y4B6	16.19
A0A6P1XU45	2.31	A0A1Y6GD76	19.78	A0A1Y6GPQ6	18.81	A0A9Q9JFS2	2.7	A0A225U388	22.34	A0A855EX38	21.74	A0A1I9ZKZ9	16.78	A0A6S4YB67	16.85	A0A1Y6GPL0	16.02
A0A225TZ22	2.28	A0A1Y6HRA3	19.74	A0A1Y6GIP5	18.79	A0A855F661	2.7	A0A855F151	22.3	A0A1Y6GGN5	21.74	A0A1Y6GEW2	16.78	A0A1I9ZKZ9	16.78	A0A1Y6GST6	16.02
A0A1Y6GR47	2.22	A0A1Y6GIP0	19.64	A0A1Y6GPG6	18.57	A0A6S4Y4X3	2.7	A0A6P1XHJ4	22.3	A0A1Y6GQX6	21.73	A0A1Y6GTY5	16.74	A0A1Y6GEW2	16.78	A0A1Y6GQ60	15.98
A0A1Y6GD71	2.2	A0A1Y6GFA4	19.51	A0A9Q9JCN9	18.57	A0A1Y6GJ01	2.69	A0A1Y6GQT6	22.17	A0A1Y6GSL1	21.51	A0A1Y6GF11	16.67	A0A1Y6GI49	16.72	A0A9Q9JG07	15.98
A0A1Y6GMG0	2.1	A0A038CTH0	19.51	A0A1Y6GIP0	18.55	A0A1Y6GPE2	2.67	A0A6S4XZ21	22.16	A0A6S4Y5A7	21.51	A0A6S4Y0I4	16.55	A0A038CK19	16.71	A0A6G7NB40	15.97
A0A6S4X9Y7	2.04	A0A1Y6GG26	19.5	A0A6S4Y8U1	18.49	A0A9Q9MXT4	2.67	A0A1Y6GNA5	22.11	A0A1Y6GMC7	21.43	A0A9Q9JG06	16.55	A0A225U782	16.69	A0A6S4Y6U2	15.97
A0A9Q9MWG1	2.03	A0A855F5K9	19.28	A0A1Y6GNL4	18.45	A0A1Y6GRA6	2.65	A0A6S4YKD7	22.11	A0A6S4YSG8	21.43	A0A225TZE3	16.48	A0A6P1XJ51	16.69	A0A855F5K9	15.96
A0A6S4XCW3	19.88	A0A6P1XPE8	19.28	A0A6S4Y8W2	18.37	A0A225TTU1	2.59	A0A1Y6GMC7	21.98	A0A1Y6GIH8	21.37	A0A1Y6GPG6	16.31	A0A6P1XQV9	16.67	A0A6P1XPE8	15.96
A0A1I9ZL00	19.84	A0A225U4T0	19.25	A0A855F2B7	18.37	A0A1Y6GML4	2.56	A0A6S4YSG8	21.98	A0A1Y6GSU9	21.34	A0A9Q9JCN9	16.31	A0A225UAY5	16.67	A0A1Y6GLI9	15.9
A0A1Y6GIY4	19.79	A0A6P1XK75	19.23	A0A9Q9JJJ3	18.37	A0A1Y6GNA7	2.53	A0A1Y6GKN2	21.93	A0A9Q9MWU3	21.19	A0A855EX38	16.21	A0A1Y6GF11	16.67	A0A9Q9N4Y2	15.83
A0A1Y6GD76	19.78	A0A1Y6GSI0	19.15	A0A1Y6GLB5	18.29	A0A1Y6GGA0	2.52	A0A9Q9N0E2	21.86	A0A1Y6GJ16	21.19	A0A1Y6GGN5	16.21	A0A225TV60	16.36	A0A855F1W7	15.83
A0A1Y6GUY6	19.77	A0A855F7Z1	19.03	A0A1Y6GMU7	18.26	A0A9Q9JH51	2.52	A0A1Y6GM62	21.86	A0A1Y6GDI1	21.15	A0A6S5XGG6	16.03	A0A855EX38	16.21	A0A038CKA5	15.73
A0A1Y6GIP0	19.64	A0A855EX38	18.97	A0A6S4Y7I6	18.21	A0A1Y6GSJ8	2.51	A0A1Y6GAT6	21.86	A0A855F4Z9	21.15	A0A9Q9JCR0	15.99	A0A1Y6GGN5	16.21	A0A6S4XZ21	15.61
A0A1Y6GFA4	19.51	A0A1Y6GGN5	18.97	A0A1Y6GEL3	18.18	A0A1Y6GKI8	2.46	A0A038CL68	21.79	A0A7D6BEY8	21.15	A0A6S4Y1H1	15.96	A0A1Y6GHX7	16.1	A0A1Y6GRC7	15.36
A0A038CTH0	19.51	A0A1Y6GCW7	18.97	A0A1Y6GI25	18.15	A0A855EZ84	2.42	A0A1Y6GMW8	21.69	A0A1Y6GM97	21.12	A0A9Q9J9B8	15.89	A0A1Y6GKL4	16.07	A0A9Q9J9B8	15.29
A0A6S4Y8U1	19.5	A0A6P1XHJ4	18.92	A0A1Y6GNA9	17.93	A0A7D5XBW2	2.4	A0A6P1XK75	21.6	A0A1Y6GKL1	21.03	A0A6S4Y4B6	15.83	A0A6S4XYN8	16.06	A0A1Y6GIA9	15.26
A0A1Y6GG26	19.5	A0A9Q9JD83	18.92	A0A1Y6GF35	17.84	A0A855F230	2.37	A0A1Y6GD71	21.59	A0A038CPG7	21.01	A0A038CKA5	15.73	A0A1Y6GHK9	16.06	A0A1Y6GCB2	15.25
A0A1Y6GDP3	19.28	A0A225U782	18.9	A0A1Y6GEY2	17.82	A0A6P1XK21	2.28	A0A038CLE4	21.37	A0A6S4Y2I7	20.99	A0A1Y6GR42	15.54	A0A6S5XGG6	16.03	A0A855EVS0	15.2
A0A225U4T0	19.25	A0A6P1XJ51	18.9	A0A1Y6GQ08	17.79	A0A6S4Y2R6	2.28	A0A1Y6GSU9	21.34	A0A6P1XJF0	20.99	A0A1Y6GGG7	15.28	A0A1Y6GPL0	16.02	A0A9Q9JF03	15.2
A0A1Y6GHD7	19.16	A0A038CSI1	18.89	A0A1Y6GDY0	17.68	A0A9Q9MZT4	2.28	A0A1Y6GR42	21.28	A0A6S4Y570	20.99	A0A6S4YHG8	15.1	A0A1Y6GST6	16.02	A0A1Y6GMF0	14.9
A0A1Y6GSI0	19.15	A0A1Y6GG74	18.81	A0A1Y6GN21	17.62	A0A9Q9JCR1	2.17	A0A9Q9MWU3	21.19	A0A1Y6GKG1	20.98	A0A6P1XL55	15.07	A0A1Y6GAT6	15.87	A0A4P1B364	14.9
A0A855F7Z1	19.03	A0A1Y6GKV4	18.77	A0A1Y6GNG5	17.47	A0A6S4XYB0	2.17	A0A1Y6GJ16	21.19	A0A1Y6GI25	20.89	A0A1Y6GDM1	15.05	A0A1Y6GIP0	15.64	A0A6S4Y8W2	14.8
A0A038CK19	19.02	A0A1Y6GKL4	18.75	A0A9Q9JCH4	17.31	A0A855EX65	2.17	A0A4P1AQX3	21.18	A0A1Y6GNG5	20.78	A0A1Y6GCW7	14.74	A0A1Y6GGG7	15.28	A0A855F2B7	14.8
A0A855EX38	18.97	A0A225TU31	18.65	A0A1Y6GBQ5	17.31	A0A1Y6GFQ2	2.14	A0A1Y6GDI1	21.15	A0A1Y6GIA1	20.73	A0A1Y6GBB2	14.67	A0A038CTH0	15.24	A0A9Q9JJJ3	14.8
A0A1Y6GGN5	18.97	A0A1Y6GF00	18.64	A0A855F0B8	17.19	A0A1Y6GIY4	19.79	A0A855F4Z9	21.15	A0A1Y6GH18	20.53	A0A1Y6GDP3	14.62	A0A9Q9JF03	14.86	A0A1Y6GBB2	14.67
A0A6P1XHJ4	18.92	A0A6G7N347	18.63	A0A1Y6GTY5	17.15	A0A1Y6HRA3	19.74	A0A7D6BEY8	21.15	A0A225U388	20.51	A0A225TV60	14.55	A0A1Y6GBB2	14.67	A0A225U2A7	14.57
A0A1Y6GR42	18.92	A0A038CQL3	18.62	A0A1Y6GSS1	16.97	A0A1Y6GLW2	19.72	A0A1Y6GM97	21.12	A0A1Y6GL27	20.42	A0A855F785	14.53	A0A1Y6GPG6	14.5	A0A225TV60	14.55
A0A038CSI1	18.89	A0A1Y6GJV5	18.56	A0A1Y6GDC7	16.96	A0A1Y6GHD7	19.68	A0A6S4Y2I7	20.99	A0A225TVC6	20.35	A0A6G9RV91	14.5	A0A9Q9JCN9	14.5	A0A225TVC6	14.53
A0A6S4Y4B6	18.71	A0A1Y6GKL1	18.46	A0A038CQL3	16.95	A0A9Q9N0E2	19.67	A0A1Y6GKG1	20.98	A0A1Y6GQL3	20.29	A0A6G9RU95	14.5	A0A6G9RV91	14.5	A0A855F785	14.53
A0A038CQL3	18.62	A0A1Y6GSU9	18.41	A0A9Q9N0E2	16.94	A0A1Y6GM62	19.67	A0A855FGY4	20.88	A0A855F7M1	20.25	A0A6G9RSZ9	14.5	A0A6G9RU95	14.5	A0A6S4YH65	14.4
A0A1Y6GLF6	18.55	A0A1Y6GMU7	18.26	A0A1Y6GM62	16.94	A0A855F151	19.59	A0A1Y6GPG6	20.84	A0A225U2S1	20.25	A0A6G9RU30	14.5	A0A6G9RSZ9	14.5	A0A855EVL6	14.13
A0A225TZE3	18.41	A0A1Y6GI25	18.15	A0A1Y6GFY6	16.88	A0A1Y6GFS4	19.51	A0A9Q9JCN9	20.84	A0A6S4YB67	20.22	A0A6G9RSC2	14.5	A0A6G9RU30	14.5	A0A1Y6GN53	14.11
A0A1Y6GSU9	18.41	A0A1Y6GPP2	18.12	A0A1Y6GIH8	16.79	A0A1Y6GDP3	19.49	A0A1Y6GIA1	20.73	A0A9Q9MS48	20.22	A0A6G9RUD3	14.5	A0A6G9RSC2	14.5	A0A1Y6GIN6	14.11
A0A1Y6GF71	18.32	A0A038CZ42	18.06	A0A1I9ZKZ9	16.78	A0A1Y6GNL4	19.42	A0A038CSX3	20.69	A0A1Y6GRC7	20.06	A0A6G9RVN0	14.5	A0A6G9RUD3	14.5	A0A855F1U4	14.07
A0A1Y6GMU7	18.26	A0A9Q9JK04	17.91	A0A038CK19	16.71	A0A6S4Y4B6	19.42	A0A1Y6GCW7	20.57	A0A855EZ43	2.8	A0A6G9RSA0	14.5	A0A6G9RVN0	14.5	A0A9Q9N1Q7	14.07
A0A1Y6GEL3	18.18	A0A1Y6GF35	17.84	A0A6P1XTQ2	16.7	A0A9Q9N4Y2	19.31	A0A1Y6GQY7	20.26	A0A9Q9JKX0	2.8	A0A6G9RSP8	14.5	A0A6G9RSA0	14.5	A0A6P1XN67	14.07
A0A1Y6GI25	18.15	A0A225TVF5	17.82	A0A6S4YKR7	16.7	A0A855F1W7	19.31	A0A225U7S2	20.21	A0A6S4Y3K7	2.8	A0A6G9RV49	14.5	A0A6G9RSP8	14.5	A0A1Y6GQL3	14.01
A0A1Y6GPG6	18.12	A0A6S4Y1H1	17.69	A0A6P1XQV9	16.67	A0A1Y6GKL4	19.2	A0A1Y6GC60	20.12	A0A1Y6GK64	2.78	A0A6G9RUA3	14.5	A0A6G9RV49	14.5	A0A225U8E8	14
A0A9Q9JCN9	18.12	A0A1Y6GP31	17.39	A0A225UAY5	16.67	A0A9Q9JCN9	19.14	A0A6S4YH65	20	A0A855FFK5	2.72	A0A6G9RSG0	14.5	A0A6G9RUA3	14.5	A0A1Y6GNY5	13.95
A0A1Y6GF35	17.84	A0A1Y6GAT6	17.37	A0A038CUE3	16.67	A0A1Y6GIS7	19.13	A0A6S4X9Y7	2.86	A0A6S4YBY4	2.72	A0A6G9RU90	14.5	A0A6G9RSG0	14.5	A0A6S4XCH2	13.9
A0A225TVF5	17.82	A0A1Y6GNA5	17.35	A0A225TZE3	16.48	A0A6S4XZ21	19.04	A0A9Q9MWG1	2.84	A0A9Q9JAM5	2.72	A0A9Q9MWU3	14.41	A0A6G9RU90	14.5	A0A1Y6GHT6	13.88
A0A1Y6GQ08	17.79	A0A6S4YKD7	17.35	A0A1Y6GKG1	16.47	A0A9Q9N4R6	19.01	A0A1Y6GB25	2.7	A0A1Y6GVC2	2.71	A0A038CK19	14.41	A0A6S4YVT8	14.48	A0A1Y6GDW6	13.86
A0A1Y6GKD5	17.65	A0A9Q9JCH4	17.31	A0A1Y6GIS7	16.39	A0A038CSI1	18.89	A0A855EZ84	2.42	A0A1Y6GNP6	2.69	A0A1Y6GIS5	14.41	A0A1Y6GH18	14.45	A0A6P1XL55	13.85
A0A855F2A7	17.65	A0A1Y6GBQ5	17.31	A0A1Y6GF00	16.38	A0A1Y6GG74	18.81	A0A1Y6GNH2	2.41	A0A1Y6GVL8	2.59	A0A1Y6GJ16	14.41	A0A1Y6GP42	14.44	A0A1Y6GF00	13.84
A0A225U782	17.5	A0A225TTU0	17.12	A0A855F7Z1	16.26	A0A1Y6GIP5	18.79	A0A1Y6GNP6	2.4	A0A1Y6GKI8	2.57	A0A6S4YH65	14.4	A0A1Y6GIS5	14.41	A0A9Q9JHG1	13.65
A0A6P1XJ51	17.5	A0A1Y6GDC7	16.96	A0A1Y6GNZ3	16.26	A0A225TZE3	18.68	A0A9Q9MUC5	2.39	A0A1Y6GVX8	2.55	A0A1Y6GPP2	14.33	A0A1Y6GIA9	14.39	A0A6G7N631	13.65
A0A9Q9JCH4	17.31	A0A9Q9JCR0	16.89	A0A9Q9N4R6	16.2	A0A6P1XQV9	18.67	A0A855EVN7	2.38	A0A1Y6GC52	2.52	A0A855EVL6	14.13	A0A6P1XTQ2	14.23	A0A855FGY4	13.65
A0A1Y6GBQ5	17.31	A0A6S4Y570	16.83	A0A6S4XYN8	16.06	A0A225UAY5	18.67	A0A1Y6GDH3	2.24	A0A9Q9JJZ4	2.52	A0A1Y6GF49	14.07	A0A6S4YKR7	14.23	A0A225TVF5	13.63
A0A855F0M1	17.12	A0A1I9ZKZ9	16.78	A0A1Y6GHK9	16.06	A0A1Y6GHJ9	18.45	A0A1Y6GEP2	2.24	A0A855EZ84	2.42	A0A1Y6GND4	14.06	A0A1Y6GC60	14.2	A0A1Y6GBB8	13.53
A0A1Y6GFS4	17.07	A0A1Y6GI49	16.72	A0A6S5XGG6	16.03	A0A1Y6GHT6	18.37	A0A9Q9JDT7	2.19	A0A6S4Y926	2.41	A0A1Y6GLL0	14.03	A0A1Y6GBC5	13.77	A0A1Y6GKK2	13.22
A0A1Y6GDM1	17.06	A0A6P1XTQ2	16.7	A0A1Y6GJ56	15.98	A0A1Y6GMU7	18.26	A0A1Y6GIY4	19.79	A0A855EWS2	2.41	A0A1Y6GBR8	13.95	A0A038CLE4	13.68	A0A1Y6HRA3	13.16
A0A1Y6GGE0	17.04	A0A6S4YKR7	16.7	A0A855F5K9	15.96	A0A1Y6GN53	18.14	A0A9Q9JG37	19.64	A0A1Y6GRR6	2.31	A0A225U782	13.89	A0A1Y6GBB8	13.53	A0A1Y6GDM1	13.04
A0A6S4Y1L6	17.03	A0A1Y6GNG5	16.57	A0A6P1XPE8	15.96	A0A1Y6GP58	18.12	A0A1I9ZKZ9	19.58	A0A6G7N0Z0	2.31	A0A6P1XJ51	13.89	A0A6S4Y7I6	13.33	A0A1Y6GPY8	13.04
A0A1Y6HRA3	17	A0A225U0W8	16.51	A0A1Y6GJV5	15.84	A0A6S4Y2I7	18.02	A0A038CUK5	19.54	A0A9Q9JCR1	2.17	A0A1Y6GBC5	13.77	A0A1Y6GF49	13.33	A0A0M4KK73	12.97
A0A1Y6GDC7	16.96	A0A225TZE3	16.48	A0A038CKA5	15.73	A0A6P1XJF0	18.02	A0A1Y6GFS4	19.51	A0A6S4XYB0	2.17	A0A225TVF5	13.63	A0A2D1LW10	13.29	A0A1Y6GFS4	12.89
A0A9Q9N0E2	16.94	A0A1Y6GKG1	16.47	A0A1Y6GMC7	15.57	A0A9Q9MUD0	17.93	A0A1Y6GI49	19.45	A0A855EX65	2.17	A0A1Y6GM87	13.28	A0A1Y6GM87	13.28	A0A6S4Y570	12.87
A0A1Y6GM62	16.94	A0A1Y6GDT9	16.42	A0A6S4YSG8	15.57	A0A9Q9JK04	17.91	A0A6S4Y5A7	19.25	A0A1Y6GFQ2	2.14	A0A9Q9JF03	13.26	A0A855F5K9	13.25	A0A1Y6GR42	12.84
A0A1Y6GTX3	16.94	A0A9Q9JJK3	16.36	A0A1Y6GP42	15.56	A0A1Y6GTX3	17.84	A0A855F120	19.25	A0A6S4Y0C2	2.14	A0A9Q9N4Y2	13.13	A0A6P1XPE8	13.25	A0A6S4Y2I7	12.84
A0A1Y6GHS4	16.89	A0A855F1Z6	16.36	A0A1Y6GSU9	15.48	A0A1Y6GCW7	17.6	A0A1Y6GHX7	19.1	A0A225TWG3	2.1	A0A855F1W7	13.13	A0A1Y6GMH1	13.19	A0A6P1XJF0	12.84
A0A6S4Y570	16.83	A0A9Q9JF03	16.23	A0A1Y6GC60	15.38	A0A6S4YVT8	17.53	A0A6S4Y4B6	19.06	A0A9Q9JBT7	2.1	A0A0M4KK73	12.97	A0A855F1U4	13.1	A0A6S4Y7I6	12.82
A0A1I9ZKZ9	16.78	A0A6S4YDZ8	16.22	A0A038CPE9	15.25	A0A1Y6GNG5	17.47	A0A9Q9JD83	18.92	A0A1Y6GL18	2.08	A0A6S4XZ21	12.95	A0A9Q9N1Q7	13.1	A0A225U6P9	12.8
A0A1Y6GEW2	16.78	A0A9Q9MT65	16.19	A0A1Y6GGA8	15.06	A0A1Y6GGG7	17.36	A0A6S4YDZ8	18.92	A0A855EZ21	2.08	A0A6S4Y570	12.87	A0A6P1XN67	13.1	A0A9Q9J8G9	12.78
A0A1Y6GTY5	16.74	A0A038CN61	16.19	A0A855EYL9	15.06	A0A1Y6GNA5	17.35	A0A038CSI1	18.89	A0A9Q9JEH7	2.08	A0A1Y6GTK6	12.84	A0A225TYK2	13.02	A0A1Y6GMD5	12.78
A0A9Q9JCR0	16.74	A0A6S5XGG6	16.03	A0A038CSX3	14.94	A0A6S4YKD7	17.35	A0A225TYK2	18.7	A0A1Y6GL11	19.93	A0A855F4W4	12.84	A0A6P1XIJ5	13.02	A0A9Q9N4R6	12.68
A0A6P1XTQ2	16.7	A0A1Y6GHD7	15.99	A0A225U782	14.94	A0A9Q9JCH4	17.31	A0A6P1XIJ5	18.7	A0A9Q9JCN9	19.82	A0A6G7NB40	12.83	A0A855FE94	13.01	A0A1Y6GCX2	12.68
A0A6S4YKR7	16.7	A0A6S4YHG8	15.95	A0A6P1XJ51	14.94	A0A1Y6GBQ5	17.31	A0A6P1XQV9	18.67	A0A1Y6GD71	19.82	A0A6S4Y6U2	12.83	A0A1Y6GMK4	12.98	A0A6S4Y3F6	12.63
A0A1Y6GF11	16.67	A0A6S4Y4B6	15.83	A0A1Y6GDI1	14.74	A0A1Y6GEY2	17.15	A0A225UAY5	18.67	A0A1Y6GQT6	19.81	A0A225U6P9	12.8	A0A855F9V8	12.98	A0A225U188	12.58
A0A1Y6GCW7	16.57	A0A2D1LW10	15.82	A0A1Y6GBB2	14.67	A0A1Y6GN20	16.96	A0A1Y6GN21	18.65	A0A1Y6GIY4	19.79	A0A1Y6GI49	12.77	A0A1Y6GTY5	12.97	A0A1Y6GMW2	12.53
A0A1Y6GHX7	16.48	A0A038CKA5	15.73	A0A1Y6GUK9	14.66	A0A1Y6GDC7	16.96	A0A1Y6GF49	18.52	A0A4P1B364	19.71	A0A9Q9N4R6	12.68	A0A0M4KK73	12.97	A0A1Y6GCF3	12.52
A0A1Y6GF00	16.38	A0A1Y6GLL0	15.69	A0A9Q9JCR0	14.48	A0A1Y6GTK6	16.89	A0A1Y6GTX3	18.38	A0A9Q9N2H3	19.7	A0A4P1AQX3	12.64	A0A225TU31	12.95	A0A1Y6GP42	12.5
A0A1Y6GBR8	16.28	A0A6S4Y7I6	15.64	A0A038CP60	14.45	A0A6S4YB67	16.85	A0A6S4Y8W2	18.37	A0A1Y6GRT5	19.7	A0A6S4Y3F6	12.63	A0A225U6P9	12.8	A0A6S4YVT8	12.48
A0A9Q9MT65	16.19	A0A6P1XL55	15.48	A0A9Q9J9B8	14.39	A0A9Q9MS48	16.85	A0A855F2B7	18.37	A0A1Y6GBA4	19.62	A0A225U9E0	12.63	A0A225U8E8	12.75	A0A855FE94	12.48
A0A038CN61	16.19	A0A855ESI1	15.38	A0A855EVL6	14.13	A0A6S4YH65	16.8	A0A9Q9JJJ3	18.37	A0A2D1LW10	19.62	A0A1Y6GNL4	12.62	A0A6S4XCH2	12.66	A0A7T8CFX0	12.46
A0A1Y6GUK9	16.09	A0A6S4XXA7	15.38	A0A1Y6GF49	14.07	A0A1Y6GIH8	16.79	A0A1Y6GMU7	18.26	A0A1I9ZKZ9	19.58	A0A855F120	12.45	A0A4P1AQX3	12.64	A0A1Y6GDQ9	12.46
A0A6S5XGG6	16.03	A0A1Y6GDP3	15.25	A0A1Y6GCW7	13.94	A0A1Y6GEW2	16.78	A0A1Y6GIP5	18.18	A0A855EVL6	19.57	A0A6S4Y5A7	12.45	A0A855F0B8	12.59	A0A1Y6GDM3	12.46
A0A1Y6GST6	16.02	A0A1Y6GCB2	15.25	A0A1Y6GBC5	13.77	A0A1Y6GDT9	16.63	A0A1Y6GP58	18.12	A0A6P1XL55	19.55	A0A1Y6GUQ7	12.42	A0A1Y6GN21	12.44	A0A9Q9JJZ7	12.43
A0A6G7NB40	15.97	A0A9Q9JE15	15.09	A0A6S4YHG8	13.68	A0A9Q9JHG1	16.47	A0A1Y6GMF0	18.11	A0A1Y6GCZ3	19.55	A0A1Y6GHX7	12.36	A0A1Y6HRA3	12.43	A0A1Y6GUQ7	12.42
A0A6S4Y6U2	15.97	A0A1Y6GM78	14.79	A0A1Y6GHD7	13.53	A0A6G7N631	16.47	A0A038CZ42	18.06	A0A038CUK5	19.54	A0A225U1D4	12.33	A0A1Y6GUQ7	12.42	A0A1Y6GBR8	12.4
A0A6S4YHG8	15.81	A0A855F0B8	14.77	A0A225TYK2	13.36	A0A9Q9JJK8	16.45	A0A1Y6GQD7	18.04	A0A1Y6GFS4	19.51	A0A1Y6GP42	12.22	A0A1Y6GIH8	12.21	A0A1Y6GHX7	12.36
A0A038CKA5	15.73	A0A9Q9N4Y2	14.75	A0A6P1XIJ5	13.36	A0A1Y6GPY8	16.43	A0A1Y6GTK6	18.02	A0A1Y6GDM3	19.42	A0A1Y6GIH8	12.21	A0A855F120	12.08	A0A1Y6GKG1	12.35
A0A6S4Y7I6	15.38	A0A855F1W7	14.75	A0A1Y6GE99	13.32	A0A1Y6GM04	16.41	A0A1Y6GQY6	17.97	A0A1Y6GJY2	19.23	A0A9Q9JJK8	12.17	A0A6S4Y5A7	12.08	A0A1Y6GKD5	12.35
A0A855F1U4	15.17	A0A1Y6GBB2	14.67	A0A1Y6GM87	13.28	A0A1Y6GQG4	16.26	A0A9Q9JF95	17.97	A0A1Y6GB34	19.15	A0A855F151	12.16	A0A1Y6GSI0	12.06	A0A855F2A7	12.35
A0A9Q9N1Q7	15.17	A0A225U388	14.65	A0A1Y6GIS5	13.26	A0A6S4Y5A7	16.23	A0A1Y6GPP2	17.96	A0A855F120	19.12	A0A855F1U4	12.14	A0A1Y6GHD7	11.95	A0A855F477	12.28
A0A6P1XN67	15.17	A0A6S4XZ21	14.55	A0A1Y6GPP7	13.22	A0A855F1U4	16.14	A0A225TTU1	17.92	A0A1Y6GC60	18.93	A0A9Q9N1Q7	12.14	A0A1Y6GRC7	11.91	A0A6S4YMK4	12.28
A0A1Y6GKL1	14.95	A0A9Q9J9B8	14.54	A0A9Q9JL99	13	A0A9Q9N1Q7	16.14	A0A1Y6GL27	17.92	A0A1Y6GTK6	18.92	A0A6P1XN67	12.14	A0A1Y6GNA5	11.9	A0A9Q9JG37	12.28
A0A6S4Y8W2	14.8	A0A855F785	14.53	A0A6S4Y1W6	13	A0A6P1XN67	16.14	A0A1Y6GKT0	17.85	A0A038CSI1	18.89	A0A1Y6GC10	12.1	A0A6S4YKD7	11.9	A0A1Y6GHJ9	12.2
A0A855F2B7	14.8	A0A038CLE4	14.53	A0A855EYS0	13	A0A1Y6GK70	16.09	A0A9Q9JF03	17.83	A0A9Q9JJK8	18.75	A0A855FE94	12.08	A0A2Z0N1N7	11.86	A0A9Q9JJK8	12.17
A0A9Q9JJJ3	14.8	A0A6G9RV91	14.5	A0A0M4KK73	12.97	A0A9Q9JD02	16.09	A0A1Y6GPX4	17.61	A0A6P1XQV9	18.67	A0A6S4YVT8	12.08	A0A1Y6GL27	11.86	A0A855F0B8	12.11
A0A1Y6GU43	14.78	A0A6G9RU95	14.5	A0A225TU31	12.95	A0A855FE94	16.07	A0A1Y6GQI2	17.59	A0A225UAY5	18.67	A0A1Y6GTX3	12.07	A0A1Y6GNG5	11.75	A0A1Y6GSI0	12.06
A0A1Y6GBB2	14.67	A0A6G9RSZ9	14.5	A0A6P1XRD7	12.93	A0A9Q9JG37	16.07	A0A6S4Y0I4	17.57	A0A1Y6GF00	18.64	A0A6P1XVP8	11.96	A0A1Y6GM78	11.67	A0A9Q9JBX8	11.98
A0A855F785	14.53	A0A6G9RU30	14.5	A0A855FB16	12.93	A0A1Y6GST6	16.02	A0A9Q9JG06	17.57	A0A1Y6GCB2	18.64	A0A9Q9JHS0	11.96	A0A225TVC6	11.63	A0A1Y6GFI0	11.86
A0A038CLE4	14.53	A0A6G9RSC2	14.5	A0A9Q9N4Y2	12.9	A0A6G7NB40	15.97	A0A1Y6HRA3	17.55	A0A1Y6GNY5	18.6	A0A6S4Y820	11.91	A0A9Q9JCR0	11.61	A0A2Z0N1N7	11.86
A0A855F0B8	14.53	A0A6G9RUD3	14.5	A0A855F1W7	12.9	A0A6S4Y6U2	15.97	A0A855F1U4	17.52	A0A6S4Y0I4	18.58	A0A1Y6GNA5	11.9	A0A1Y6GLL0	11.61	A0A225TYK2	11.85
A0A1Y6GH18	14.45	A0A6G9RVN0	14.5	A0A6G7NB40	12.83	A0A6S4Y8W2	15.82	A0A9Q9N1Q7	17.52	A0A9Q9JG06	18.58	A0A1Y6GKT0	11.9	A0A6S4Y2I7	11.6	A0A6P1XIJ5	11.85
A0A1Y6GP42	14.44	A0A6G9RSA0	14.5	A0A6S4Y6U2	12.83	A0A855F2B7	15.82	A0A6P1XN67	17.52	A0A1Y6GF49	18.52	A0A855F204	11.9	A0A6P1XJF0	11.6	A0A1Y6GHD7	11.78
A0A6S4YH65	14.4	A0A6G9RSP8	14.5	A0A225U8E8	12.75	A0A9Q9JJJ3	15.82	A0A9Q9JE15	17.46	A0A1Y6GTY5	18.41	A0A6S4YKD7	11.9	A0A1Y6GF00	11.58	A0A225U388	11.72
A0A9Q9J9B8	14.39	A0A6G9RV49	14.5	A0A6S4XCH2	12.66	A0A038CKA5	15.73	A0A1Y6GKL1	17.29	A0A1Y6GMU7	18.26	A0A6G7NDD7	11.88	A0A9Q9J9B8	11.54	A0A1Y6GMK4	11.7
A0A1Y6GPP2	14.33	A0A6G9RUA3	14.5	A0A1Y6GK49	12.62	A0A1Y6GNQ6	15.44	A0A1Y6GHT6	17.14	A0A1Y6GIP5	18.18	A0A2Z0N1N7	11.86	A0A6G7NB40	11.52	A0A855F9V8	11.7
A0A1Y6GC60	14.2	A0A6G9RSG0	14.5	A0A855FE94	12.48	A0A1Y6GL27	15.42	A0A225TTU0	17.12	A0A1Y6GQD7	18.04	A0A6S4XCW3	11.8	A0A6S4Y6U2	11.52	A0A1Y6GFQ2	11.62
A0A855EVL6	14.13	A0A6G9RU90	14.5	A0A6S4YVT8	12.48	A0A1Y6GDW3	15.38	A0A9Q9JFT0	17.09	A0A9Q9JK04	17.91	A0A1Y6GE99	11.72	A0A1Y6GCB2	11.44	A0A6S4Y1V1	11.6
A0A1Y6GND4	14.06	A0A038CK19	14.41	A0A1Y6GUQ7	12.42	A0A038CTH0	15.24	A0A225U7X7	17.06	A0A4P1AQX3	17.9	A0A855F1H6	11.7	A0A1Y6GPX4	11.36	A0A6S4Y4X9	11.4
A0A9Q9N4Y2	13.98	A0A6S4YH65	14.4	A0A1Y6GHX7	12.36	A0A1Y6GM78	15.18	A0A1Y6GL11	16.97	A0A6S4YVT8	17.66	A0A225TYK2	11.69	A0A1Y6GM97	11.21	A0A9Q9J8I1	11.4
A0A855F1W7	13.98	A0A855F7M1	14.25	A0A1Y6GAT6	12.28	A0A9Q9JNF0	15.09	A0A1Y6GDC7	16.96	A0A855FE94	17.66	A0A6P1XIJ5	11.69	Q9RAW1	11.18	A0A1Y6GDW3	11.38
A0A6S4Y3F6	13.92	A0A225U2S1	14.25	A0A6S4XZ21	12.26	A0A1Y6GQT6	15.09	A0A6S4YB67	16.85	A0A1Y6GKD5	17.65	A0A1Y6GM78	11.67	Q9R337	11.18	A0A855ESI1	11.32
A0A225U9E0	13.92	A0A225TYK2	14.19	A0A6P1XL55	12.22	A0A1Y6GF14	15.04	A0A9Q9MS48	16.85	A0A855F2A7	17.65	A0A1Y6GF00	11.58	Q9ZAV4	11.18	A0A6S4XXA7	11.32
A0A1Y6GDW6	13.86	A0A6P1XIJ5	14.19	A0A1Y6GFS4	12.2	A0A1Y6GCZ3	15.04	A0A1Y6GEW2	16.78	A0A1Y6GIS5	17.58	A0A1Y6GDW6	11.49	Q9RGF9	11.18	A0A1Y6GM89	11.27
A0A6S4Y5A7	13.84	A0A9Q9JAB9	14.15	A0A038CPG7	12.18	A0A1Y6GP42	15	A0A225TW35	16.78	A0A1Y6GDW3	17.54	A0A855F7M1	11.45	Q9RGF7	11.18	A0A1Y6GQG4	11.19
A0A9Q9JF03	13.83	A0A1Y6GUI0	14.15	A0A7T8CFX0	12.15	A0A1Y6GD71	14.98	A0A1Y6GN46	16.77	A0A9Q9N4Y2	17.45	A0A225U2S1	11.45	A0A1Y6GUU3	11.17	A0A1Y6GUU3	11.17
A0A1Y6GBC5	13.77	A0A855EVL6	14.13	A0A1Y6GDQ9	12.15	A0A1Y6GMK4	14.9	A0A1Y6GN53	16.62	A0A855F1W7	17.45	A0A1Y6GIA1	11.4	A0A1Y6GNZ3	11.07	A0A855EX38	11.07
A0A1Y6GQL8	13.73	A0A1Y6GND4	14.06	A0A1Y6GC10	12.1	A0A855F9V8	14.9	A0A225TZE3	16.48	A0A1Y6GE99	17.41	A0A1Y6GDW3	11.38	A0A6S4XHC8	11.07	A0A1Y6GGN5	11.07
A0A1Y6GK49	13.71	A0A1Y6GN82	14.04	A0A1Y6GSI0	12.06	A0A9Q9JF03	14.86	A0A6G7N631	16.47	A0A9Q9JCH4	17.31	A0A1Y6GM97	11.21	Q9RGG0	11.05	A0A1Y6GNZ3	11.07
A0A6S4XZ21	13.33	A0A1Y6GN74	14.02	A0A7T8S875	12.04	A0A1Y6GE99	14.74	A0A1Y6GM04	16.41	A0A1Y6GBQ5	17.31	A0A1Y6GQG4	11.19	A0A1Y6GLB5	10.98	A0A6S4XHC8	11.07
A0A1Y6GKG1	13.33	A0A1Y6GBC5	13.77	A0A1Y6GBQ1	12.04	A0A1Y6GBB2	14.67	A0A9Q9JJZ7	16.38	A0A6S4XZ21	17.21	Q9RAW1	11.18	A0A6S4YHG8	10.97	A0A6S4YDZ8	10.99
A0A1Y6GDT9	13.26	A0A1Y6GF49	13.7	A0A1Y6GNA5	11.9	A0A1Y6GQY7	14.66	A0A1Y6GUK9	16.29	A0A1Y6GPY4	17.2	Q9R337	11.18	A0A9Q9JG37	10.94	A0A9Q9JD83	10.99
A0A1Y6GKT0	13.24	A0A1Y6GN20	13.69	A0A6S4YKD7	11.9	A0A855F785	14.53	A0A9Q9JFB0	16.27	A0A225TTU0	17.12	Q9ZAV4	11.18	A0A9Q9JK04	10.81	A0A1Y6GP58	10.96
A0A855F204	13.24	A0A855F1H6	13.53	A0A1Y6GBR8	11.89	A0A1Y6GH18	14.45	A0A1Y6GHB1	16.27	A0A1Y6HRA3	17	Q9RGF9	11.18	A0A855F785	10.81	A0A855F120	10.94
A0A1Y6GMF0	13.14	A0A1Y6GN08	13.29	A0A1Y6GLL0	11.86	A0A038CP60	14.45	A0A9Q9N2H3	16.26	A0A1Y6GDC7	16.96	Q9RGF7	11.18	A0A1Y6GTK6	10.81	A0A6S4Y5A7	10.94
A0A4P1B364	13.14	A0A1Y6GL11	13.28	A0A2Z0N1N7	11.86	A0A9Q9MWU3	14.41	A0A1Y6GRT5	16.26	A0A9Q9JG37	16.96	A0A1Y6GPL0	11.17	A0A1Y6GUK9	10.79	A0A1Y6GFE2	10.93
A0A1Y6GHT6	13.06	A0A1Y6GM87	13.28	A0A1Y6GGE0	11.85	A0A1Y6GJ16	14.41	A0A1Y6GM89	16.2	A0A1Y6GCW7	16.91	A0A1Y6GKL4	11.16	A0A1Y6GM60	10.6	A0A1Y6GJ35	10.83
A0A9Q9JE15	13.02	A0A1Y6GE99	13.14	A0A1Y6GTK6	11.71	A0A7T8CFX0	14.33	A0A1Y6GQ65	16.16	A0A225TYK2	16.86	A0A1Y6GDT9	11.16	A0A9Q9JD83	10.45	A0A1Y6GQY6	10.71
A0A6P1XK75	13.02	A0A1Y6GR74	13.07	A0A1Y6GMS9	11.7	A0A1Y6GDQ9	14.33	A0A9Q9JAB9	16.08	A0A6P1XIJ5	16.86	A0A1Y6GNZ3	11.07	A0A1Y6GL11	10.33	A0A9Q9JF95	10.71
A0A1Y6GMK4	12.98	A0A1Y6GPY8	13.04	A0A6P1XVP8	11.52	A0A4P1AQX3	14.29	A0A1Y6GUI0	16.08	A0A1Y6GDW6	16.83	A0A6S4XHC8	11.07	A0A1Y6GHT6	10.2	A0A1Y6GL27	10.67
A0A855F9V8	12.98	A0A1Y6GPQ3	13.01	A0A1Y6GR42	11.49	A0A1Y6GGE0	14.07	A0A1Y6GMK4	16.03	A0A1Y6GI49	16.72	Q9RGG0	11.05	A0A1Y6GN08	10.13	A0A1Y6GMP0	10.66
A0A0M4KK73	12.97	A0A9Q9JL99	13	A0A1Y6GKK2	11.49	A0A1Y6GBR8	13.95	A0A855F9V8	16.03	A0A855ESI1	16.69	A0A855ESI1	11.03	A0A6P1XRD7	10.06	A0A1Y6GF14	10.57
A0A9Q9JD83	12.97	A0A6S4Y1W6	13	A0A6S4Y820	11.47	A0A1Y6GDW6	13.86	A0A1Y6GST6	16.02	A0A6S4XXA7	16.69	A0A6S4XXA7	11.03	A0A855FB16	10.06	A0A6P1XVP8	10.49
A0A225TU31	12.95	A0A855EYS0	13	A0A9Q9JG37	11.38	A0A1Y6GF00	13.84	A0A6G7NB40	15.97	A0A855F3A7	16.55	A0A1Y6GLB5	10.98	A0A1Y6GAV3	10.05	A0A9Q9JHS0	10.49
A0A1Y6GLL0	12.88	A0A1Y6GQT6	12.97	A0A1Y6GPI6	11.27	A0A855F120	13.84	A0A6S4Y6U2	15.97	A0A1Y6GRJ2	16.55	A0A9Q9JG37	10.94	A0A855F0W6	10.05	A0A6S4Y820	10.44
A0A225U6P9	12.8	A0A0M4KK73	12.97	A0A1Y6GM97	11.21	A0A855EX38	13.83	A0A1Y6GIP2	15.9	A0A6S4Y4B6	16.55	A0A1Y6GL27	10.94	A0A6S4YH65	10	A0A855F1H6	10.42
A0A9Q9J8G9	12.78	A0A1Y6GM89	12.91	A0A9Q9JF03	11.2	A0A1Y6GGN5	13.83	A0A1Y6GG17	15.84	A0A6P1XVP8	16.54	A0A7T8S875	10.82	A0A1Y6GAQ0	1.86	A0A1Y6GUK9	10.39
A0A1Y6GMD5	12.78	A0A6G7NB40	12.83	A0A1Y6GKL4	11.16	A0A1Y6GP08	13.71	A0A038CKA5	15.73	A0A9Q9JHS0	16.54	A0A1Y6GBQ1	10.82	A0A225U2J9	1.8	A0A1Y6GPP2	10.38
A0A1Y6GI49	12.77	A0A6S4Y6U2	12.83	A0A1Y6HRA3	11.15	A0A855FGY4	13.65	A0A1Y6GKK2	15.71	A0A225TZE3	16.48	A0A1Y6GUK9	10.79	A0A7T8S9G7	1.8	A0A1Y6GIS7	10.38
A0A1Y6GLI9	12.72	A0A9Q9N2H3	12.81	A0A225TVF5	11.11	A0A225TVF5	13.63	A0A1Y6GCL7	15.68	A0A9Q9JHG1	16.47	A0A1Y6GM60	10.6	A0A1Y6GFP9	1.77	A0A1Y6GF49	10.37
A0A9Q9N4R6	12.68	A0A1Y6GRT5	12.81	A0A1Y6GH18	11.03	A0A855F1H6	13.53	A0A6S4YVT8	15.67	A0A6S4Y820	16.47	A0A1Y6GNQ6	10.57	A0A6S4XXW7	1.77	A0A1Y6GL11	10.33
A0A4P1AQX3	12.64	A0A225U6P9	12.8	A0A9Q9JJK3	10.91	A0A1Y6GFE2	13.52	A0A855FE94	15.67	A0A1Y6GM04	16.41	A0A1Y6GIN6	10.55	A0A1Y6GB68	1.75	A0A1Y6GAV3	10.05
A0A1Y6GNL4	12.62	A0A855F3A7	12.68	A0A855F1Z6	10.91	A0A855F7M1	13.41	A0A7D6BET4	15.67	A0A855F1U4	16.41	A0A225U2N5	10.51	A0A1Y6GGK7	1.73	A0A855F0W6	10.05
A0A1Y6GM21	12.5	A0A1Y6GRJ2	12.68	A0A1Y6GMW8	10.84	A0A1Y6GQY6	13.41	A0A9Q9JFT4	15.67	A0A9Q9N1Q7	16.41	A0A225U8E8	10.5	A0A6G7N0Z0	1.62	A0A225TW35	10.02
A0A855ESI1	12.48	A0A9Q9N4R6	12.68	A0A9Q9JHG1	10.84	A0A225U2S1	13.41	A0A1Y6GJY2	15.66	A0A6P1XN67	16.41	A0A1Y6GST6	10.5	A0A1Y6GA69	1.56	A0A1Y6GDK1	1.98
A0A6S4XXA7	12.48	A0A1Y6GL27	12.65	A0A6G7N631	10.84	A0A9Q9JF95	13.41	A0A1Y6GPY4	15.6	A0A1Y6GNV0	16.29	A0A1Y6GN08	10.44	A0A6G7MZS4	1.56	A0A1Y6GF03	1.91
A0A1Y6GUQ7	12.42	A0A1Y6GK49	12.62	A0A855FGY4	10.84	A0A1Y6GPQ3	13.37	A0A4P1B364	15.54	A0A1Y6GUK9	16.29	A0A6S4XCH2	10.42	A0A6S4Y0C2	1.5	A0A9Q9JEV8	1.91
A0A225U1D4	12.33	A0A1Y6GNL4	12.62	A0A1Y6GQL8	10.78	A0A1Y6GF49	13.33	A0A1Y6GIL9	15.53	A0A1Y6GNZ3	16.26	A0A038CTH0	10.37	A0A1Y6GN46	1.4	A0A1Y6GR74	1.87
A0A1Y6GAT6	12.28	A0A1Y6GTY5	12.55	A0A225U2S1	10.75	A0A1Y6GKG1	13.33	A0A1Y6GDY2	15.35	A0A1Y6GCX2	16.2	A0A1Y6GKV4	10.36	A0A6S4Y100	1.18	A0A1Y6GGK7	1.73
A0A1Y6GIP2	12.23	A0A1Y6GUQ7	12.42	A0A6S4Y5A7	10.69	A0A9Q9JCR0	13.27	A0A1Y6GPQ3	15.33	A0A9Q9N4R6	16.2	A0A6S4Y4X9	10.35	A0A1Y6GIM4	1.18	A0A1Y6GVX8	1.64
A0A1Y6GIH8	12.21	A0A6S4X6L0	12.41	A0A855F120	10.69	A0A9Q9J9B8	13.19	A0A855F2X2	15.28	A0A1Y6GLL0	16.07	A0A9Q9J8I1	10.35	A0A1Y6GK64	1.14	A0A1Y6GA69	1.56
A0A038CPG7	12.18	A0A1Y6GHX7	12.36	A0A855EX38	10.67	A0A1Y6GJG9	13.14	A0A9Q9MW98	15.28	A0A1Y6GST6	16.02	A0A1Y6GS19	10.26	A0A1Y6GMG0	1.05	A0A6G7MZS4	1.56
A0A855F151	12.16	A0A225U1D4	12.33	A0A1Y6GGN5	10.67	A0A0M4KK73	12.97	A0A6S4Y6G2	15.28	A0A6G7NB40	15.97	A0A1Y6GGF4	10.11	A0A855F0Z1	0.97	A0A6S4Y956	1.21
A0A1Y6GNA5	11.9	A0A1Y6GMW2	12.29	A0A1Y6GL27	10.67	A0A1Y6GM89	12.91	A0A1Y6GK49	15.26	A0A6S4Y6U2	15.97	A0A1Y6GAV3	10.05	A0A6S4YAB4	0.97	A0A9Q9JA96	1.19
A0A6S4YKD7	11.9	A0A1Y6GP42	12.22	A0A1Y6GNQ6	10.57	A0A6S4Y570	12.87	A0A1Y6GDW6	15.25	A0A1Y6GLW2	15.85	A0A855F0W6	10.05	A0A1Y6GDK1	0.92	A0A4P1B1I4	1.19
A0A2Z0N1N7	11.86	A0A1Y6GIH8	12.21	A0A6S4Y570	10.5	A0A1Y6GKP4	12.86	A0A1Y6GMW2	15.23	A0A1Y6GAQ4	15.76	A0A225TW35	10.02			A0A1Y6GCS4	1.01
A0A1Y6GNG5	11.75	A0A038CPG7	12.18	A0A1Y6GST6	10.5	A0A225TYK2	12.85	A0A855F477	15.18	A0A038CKA5	15.73	A0A1Y6GK64	1.89			A0A1Y6GB68	0.94
A0A1Y6GJ35	11.74	A0A855F151	12.16	A0A1Y6GKV4	10.36	A0A6P1XIJ5	12.85	A0A6S4YMK4	15.18	A0A225U188	15.68	A0A1Y6GB68	1.75
A0A1Y6GM70	11.62	A0A225U188	12.11	A0A1Y6GS19	10.26	A0A1Y6GJ35	12.84	A0A9Q9JNF0	15.09	A0A1Y6GCF3	15.61	A0A1Y6GG83	1.63
A0A6P1XL55	11.61	A0A1Y6GIS5	12.1	A0A9Q9JJZ7	10.17	A0A225U6P9	12.8	A0A855F3L9	15.06	A0A1Y6GQI2	15.59	A0A1Y6GN46	1.4
A0A1Y6GIP5	11.52	A0A1Y6GCF3	12.06	A0A1Y6GN08	10.13	A0A1Y6GI49	12.77	A0A1Y6GPB3	15.06	A0A038CK19	15.56	A0A7D6BET4	1.16
A0A1Y6GAT4	11.52	A0A7T8S875	12.04	A0A1Y6GAV3	10.05	A0A1Y6GLI9	12.72	A0A1Y6GDM1	15.05	A0A225TW35	15.15	A0A9Q9JFT4	1.16
A0A9Q9JJK8	11.51	A0A1Y6GBQ1	12.04	A0A855F0W6	10.05	A0A855EUQ5	12.7	A0A1Y6GF14	15.04	A0A1Y6GPA3	15.14	A0A1Y6GKI8	1.07
A0A855F7M1	11.45	A0A7D6BER4	11.89	A0A225TW35	10.02	A0A1Y6GMF0	12.66	A0A1Y6GE36	14.89	A0A9Q9JNF0	15.09
A0A225U2S1	11.45	A0A1Y6GP58	11.86	A0A6S4YH65	10	A0A855ESI1	12.63	A0A1Y6GP42	14.72	A0A225U3V5	15.06
A0A855F120	11.45	A0A2Z0N1N7	11.86	A0A6S4YN85	1.94	A0A6S4XXA7	12.63	A0A9Q9MY11	14.69	A0A1Y6GKT0	14.97
A0A855FE94	11.29	A0A6S4Y5A7	11.7	A0A1Y6GG19	1.94	A0A6S4YHG8	12.54	A0A1Y6GBB2	14.67	A0A855F204	14.97
A0A6S4YVT8	11.29	A0A855F120	11.7	A0A9Q9JDU5	1.92	A0A1Y6GM21	12.5	A0A1Y6GJ35	14.5	A0A1Y6GAT6	14.97
A0A1Y6GPQ3	11.23	A0A1Y6GAT4	11.52	A0A1Y6GQ81	1.92	A0A1Y6GUQ7	12.42	A0A6P1XVP8	14.48	A0A855F4W4	14.86
A0A1Y6GM97	11.21	A0A1Y6GDW6	11.49	A0A1Y6GF03	1.91	A0A1Y6GK49	12.31	A0A9Q9JHS0	14.48	A0A225U7X7	14.71
A0A1Y6GUU3	11.17	A0A1Y6GIA1	11.4	A0A9Q9JEV8	1.91	A0A225U8E8	12.25	A0A6S4Y820	14.41	A0A1Y6GBB2	14.67
A0A1Y6GKL4	11.16	A0A4P1AQX3	11.33	A0A9Q9JJZ4	1.89	A0A6S4XCH2	12.16	A0A855F7M1	14.39	A0A1Y6GQY7	14.66
A0A1Y6GNZ3	11.07	A0A1Y6GM97	11.21	A0A1Y6GRI1	1.88	A0A9Q9JE15	12.13	A0A225U2S1	14.39	A0A1Y6GN53	14.61
A0A6S4XHC8	11.07	Q9RAW1	11.18	A0A1Y6GHY0	1.87	A0A6P1XK75	12.13	A0A7T8CFX0	14.33	A0A1Y6GTX3	14.59
A0A1Y6GPY4	11.01	Q9R337	11.18	A0A1Y6GHV9	1.84	A0A6P1XVP8	12.11	A0A1Y6GDQ9	14.33	A0A038CLE4	14.53
A0A1Y6GLB5	10.98	Q9ZAV4	11.18	A0A1Y6GGK7	1.73	A0A9Q9JHS0	12.11	A0A1Y6GQC7	14.29	A0A855F785	14.53
A0A9Q9JJK3	10.91	Q9RGF9	11.18	A0A6S4YIB2	1.61	A0A1Y6GIS5	12.1	A0A6S4YDH6	14.29	A0A1Y6GDY2	14.36
A0A855F1Z6	10.91	Q9RGF7	11.18	A0A9Q9JBA5	1.61	A0A1Y6GC10	12.1	A0A1Y6GGE0	14.07	A0A7T8CFX0	14.33
A0A1Y6GPQ6	10.89	A0A1Y6GUU3	11.17	A0A855ETZ8	1.61	A0A6S4Y4X9	12.09	A0A1Y6GLL0	14.03	A0A1Y6GDQ9	14.33
A0A1Y6GM78	10.89	A0A1Y6GBR8	11.11	A0A1Y6GNN3	1.59	A0A9Q9J8I1	12.09	A0A855F4W4	13.85	A0A9Q9JF03	14.17
A0A1Y6GG36	10.8	A0A1Y6GNZ3	11.07	A0A4P1ANG7	1.38	A0A855F4Z9	12.08	A0A855EX38	13.83	A0A1Y6GDC2	14.08
A0A9Q9JJM8	10.8	A0A6S4XHC8	11.07	A0A4P1AQJ5	1.37	A0A7D6BEY8	12.08	A0A1Y6GGN5	13.83	A0A1Y6GBR8	13.95
A0A855F1H6	10.79	A0A1Y6GNQ6	11.07	A0A6P1XGT0	1.37	A0A6S4Y5P8	12.06	A0A1Y6GI88	13.82	A0A1Y6GI88	13.82
A0A1Y6GDW3	10.77	A0A1Y6GMK4	11.06	A0A855ERF9	1.37	A0A6S4Y820	12.06	A0A1Y6GKP4	13.78	A0A1Y6GBC5	13.77
A0A1Y6GLA8	10.76	A0A855F9V8	11.06	A0A2H4ZGI0	1.36	A0A2D1LW10	12.03	A0A1Y6GQ90	13.77	A0A1Y6GP08	13.71
A0A1Y6GL27	10.67	Q9RGG0	11.05	A0A6B7PZM0	1.36	A0A1Y6GHE6	11.92	A0A1Y6GQP2	13.73	A0A1Y6GM87	13.69
A0A1Y6GQL3	10.63	A0A1Y6GD71	11.01	A0A9Q9JEZ0	1.32	A0A6G7NDD7	11.88	A0A1Y6GP08	13.71	A0A855FGY4	13.65
A0A1Y6GNQ6	10.57	A0A1Y6GLB5	10.98	A0A1Y6GLI0	1.32	A0A1Y6GQ90	11.8	A0A225TVF5	13.63	A0A1Y6GNQ6	13.59
A0A225U8E8	10.5	A0A9Q9JG37	10.94	A0A6P1XU45	1.27	A0A6S4XCW3	11.8	A0A855F204	13.63	A0A1Y6GE36	13.3
A0A6S4Y4X9	10.47	A0A1Y6GPQ6	10.89	A0A6S4Y100	1.18	A0A225TW35	11.66	A0A1Y6GGA0	13.42	A0A1Y6GG36	13.29
A0A9Q9J8I1	10.47	A0A9Q9JHG1	10.84	A0A1Y6GIM4	1.18	A0A7D6B9F7	11.62	A0A9Q9JH51	13.42	A0A9Q9JJM8	13.29
A0A1Y6GNE5	10.46	A0A6G7N631	10.84	A0A1Y6GB68	1.08	A0A855F477	11.61	A0A1Y6GG36	13.29	A0A1Y6GKL5	13.22
A0A6S4XCH2	10.42	A0A855FGY4	10.84	A0A855EZ84	1.05	A0A6S4YMK4	11.61	A0A9Q9JJM8	13.29	A0A1Y6GPQ3	13.19
A0A1Y6GKV4	10.36	A0A1Y6GUK9	10.79	A0A1Y6GCS4	1.01	A0A1Y6GLL0	11.61	A0A7D6B796	13.27	A0A1Y6GKS2	13.08
A0A6S4YDZ8	10.27	A0A1Y6GQL8	10.78			A0A225U188	11.49	A0A855F8L8	13.27	A0A6S4YSK4	13.08
A0A1Y6GS19	10.26	A0A1Y6GLA8	10.76			A0A1Y6GSS9	11.48	A0A1Y6GKL5	13.22	A0A9Q9MY11	13.05
A0A1Y6GCB2	10.17	A0A1Y6GQI2	10.69			A0A1Y6GCF3	11.44	A0A1Y6GPY8	13.04	A0A1Y6GPY8	13.04
A0A225TTU1	10.14	A0A1Y6GMF0	10.58			A0A1Y6GCB2	11.44	A0A9Q9JL99	13	A0A9Q9JL99	13
A0A1Y6GGF4	10.11	A0A4P1B364	10.58			A0A225U388	11.36	A0A6S4Y1W6	13	A0A6S4Y1W6	13
A0A9Q9N2H3	10.1	A0A1Y6GST6	10.5			A0A225U909	11.35	A0A855EYS0	13	A0A855EYS0	13
A0A1Y6GRT5	10.1	A0A225U8E8	10.5			A0A1Y6GDM3	11.3	A0A0M4KK73	12.97	A0A1Y6GMK4	12.98
A0A1Y6GIS5	10.09	A0A1Y6GMI4	10.48			A0A1Y6GJY2	11.26	A0A6S4Y5P8	12.97	A0A855F9V8	12.98
A0A1Y6GAV3	10.05	A0A6S4XCH2	10.42			A0A9Q9JDG1	11.22	A0A1Y6GBZ0	12.96	A0A0M4KK73	12.97
A0A855F0W6	10.05	A0A1Y6GFE2	10.37			A0A1Y6GJW5	11.22	A0A1Y6GIN6	12.96	A0A225U6P9	12.8
A0A225TW35	10.02	A0A1Y6GGF4	10.11			A0A1Y6GUU3	11.17	A0A6S4Y570	12.87	A0A1Y6GGA0	12.79
A0A1Y6GK64	1.89	A0A1Y6GAV3	10.05			A0A1Y6GL11	11.07	A0A225U6P9	12.8	A0A9Q9JH51	12.79
A0A1Y6GFP9	1.77	A0A855F0W6	10.05			A0A1Y6GNZ3	11.07	A0A225U188	12.73	A0A1Y6GP42	12.78
A0A6S4XXW7	1.77	A0A225TW35	10.02			A0A6S4XHC8	11.07	A0A1Y6GLI9	12.72	A0A1Y6GLI9	12.72
A0A1Y6GGK7	1.73	A0A6S4YN85	1.94			A0A6P1XRD0	10.99	A0A1Y6GQ60	12.7	A0A1Y6GNL4	12.62
A0A225U653	1.64	A0A1Y6GG19	1.94			A0A1Y6GCU5	10.86	A0A9Q9JG07	12.7	A0A855EUQ5	12.6
A0A1Y6GE36	1.6	A0A1Y6GF03	1.91			A0A6S4Y0I4	10.81	A0A855F3A7	12.68	A0A1Y6GM21	12.5
A0A4P1ANG7	1.38	A0A9Q9JEV8	1.91			A0A9Q9JG06	10.81	A0A1Y6GRJ2	12.68	A0A855F477	12.5
A0A4P1AQJ5	1.37	A0A9Q9JJZ4	1.89			A0A225U0S1	10.71	A0A9Q9N4R6	12.68	A0A6S4YMK4	12.5
A0A855ERF9	1.37	A0A1Y6GHY0	1.87			A0A1Y6GN25	10.7	A0A1Y6GCF3	12.67	A0A1Y6GM89	12.44
A0A6P1XGT0	1.37	A0A9Q9JA96	1.78			A0A1Y6GNY5	10.7	A0A6P1XRD7	12.64	A0A1Y6GUQ7	12.42
A0A2H4ZGI0	1.36	A0A1Y6GB68	1.75			A0A1Y6GIL9	10.68	A0A855FB16	12.64	A0A1Y6GKP4	12.4
A0A6B7PZM0	1.36	A0A6S4YIB2	1.61			A0A1Y6GCV6	10.67	A0A1Y6GNL4	12.62	A0A1Y6GPP2	12.36
A0A1Y6GV49	1.36	A0A9Q9JBA5	1.61			A0A1I9ZKZ9	10.49	A0A1Y6GUQ7	12.42	A0A1Y6GLU3	12.35
A0A1Y6GEP2	1.06	A0A855ETZ8	1.61			A0A9Q9JD83	10.45	A0A1Y6GLU3	12.35	A0A1Y6GK49	12.31
A0A1Y6GKI8	0.96	A0A1Y6GPE2	1.27			A0A6S4YDZ8	10.45	A0A225U2T3	12.33	A0A1Y6GMW2	12.29
A0A1Y6GDK1	0.92	A0A9Q9MXT4	1.27			A0A855EVS0	10.29	A0A9Q9JFS2	12.31	A0A1Y6GKK2	12.26
		A0A1Y6GE19	1.1			A0A9Q9JEG8	10.28	A0A855F661	12.31	A0A225U842	12.25
						A0A1Y6GE49	10.19	A0A6S4Y4X3	12.31	A0A9Q9JD83	12.25
						A0A9Q9JJZ7	10.17	A0A9Q9JJK8	12.17	A0A6S4YDZ8	12.25
						A0A1Y6GQ65	10.14	A0A225U1Q6	12.12	A0A1Y6GIP2	12.23
						A0A4P1B364	10.1	A0A855EU65	12.12	A0A1Y6GMP0	12.15
						A0A6S4XID8	10.08	A0A855EVL6	11.96	A0A1Y6GIN6	12.12
						A0A1Y6GAV3	10.05	A0A9Q9MUD0	11.96	A0A1Y6GC10	12.1
						A0A855F0W6	10.05	A0A1Y6GJM4	11.93	A0A1Y6GFL6	12.07
						A0A1Y6GIK9	1.97	A0A9Q9JEG8	11.93	A0A855F0C8	11.97
						A0A9Q9J7A5	1.97	A0A1Y6GHE6	11.92	A0A9Q9MUD0	11.96
						A0A6S4YN85	1.94	A0A6G7NDD7	11.88	A0A7D6BET4	11.88
						A0A1Y6GG19	1.94	A0A1Y6GG95	11.85	A0A9Q9JFT4	11.88
						A0A9Q9JDU5	1.92	A0A6S4XCW3	11.8	A0A6G7NDD7	11.88
						A0A1Y6GQ81	1.92	A0A1Y6GIF9	11.76	A0A6S4XCW3	11.8
						A0A1Y6GF03	1.91	A0A1Y6GE99	11.72	A0A9Q9JCU2	11.78
						A0A9Q9JEV8	1.91	A0A225UAV3	11.53	A0A1Y6GIF9	11.76
						A0A1Y6GQB5	1.9	A0A1Y6GAT4	11.52	A0A1Y6GM78	11.67
						A0A6S4YA23	1.9	A0A1Y6GSY8	11.52	A0A1Y6GM70	11.62
						A0A1Y6GK64	1.89	A0A1Y6GDW3	11.38	A0A6S4Y5P8	11.6
						A0A1Y6GHY0	1.87	A0A855EUQ5	11.33	A0A225U909	11.35
						A0A6G7N0Z0	1.85	A0A855F1H6	11.33	A0A9Q9JAB9	11.25
						A0A1Y6GB68	1.75	A0A1Y6GDC2	11.22	A0A1Y6GUI0	11.25
						A0A6S4Y0C2	1.71	A0A1Y6GUU3	11.17	A0A1Y6GPL0	11.17
						A0A1Y6GG83	1.63	A0A855ERY2	11.11	A0A1Y6GUU3	11.17
						A0A855FFK5	1.63	A0A1Y6GB44	11.11	A0A6S4XHC8	11.07
						A0A6S4YBY4	1.63	A0A1Y6GBR8	11.11	A0A1Y6GQ67	11.07
						A0A9Q9JAM5	1.63	A0A1Y6GNZ3	11.07	A0A1Y6GN46	11.02
						A0A6S4YIB2	1.61	A0A6S4XHC8	11.07	A0A1Y6GJ35	11.01
						A0A9Q9JBA5	1.61	A0A1Y6GSS9	11	A0A6S4Y4X9	10.93
						A0A855ETZ8	1.61	A0A1Y6GM70	11	A0A9Q9J8I1	10.93
						A0A1Y6GPK5	1.55	A0A1Y6GMP0	10.98	A0A9Q9JFB0	10.85
						A0A855F787	1.5	A0A6S4Y4X9	10.93	A0A1Y6GHB1	10.85
						A0A9Q9J721	1.5	A0A9Q9J8I1	10.93	A0A1Y6GR42	10.81
						A0A6S4YPQ6	1.5	A0A1Y6GSL1	10.75	A0A855F1H6	10.79
						A0A1Y6GEN5	1.46	A0A6P1XRD0	10.7	A0A1Y6GK70	10.73
						A0A1Y6GR53	1.32	A0A1Y6GCV6	10.67	A0A9Q9JD02	10.73
						A0A1Y6GE50	1.22	A0A1Y6GRG6	10.6	A0A225U0S1	10.71
						A0A225U2J8	1.11	A0A1Y6GK70	10.41	A0A1Y6GCV6	10.67
						A0A1Y6GEP2	1.06	A0A9Q9JD02	10.41	A0A1Y6GF14	10.57
						A0A855F0Z1	0.97	A0A038CTH0	10.37	A0A9Q9JDT7	10.41
						A0A6S4YAB4	0.97	A0A225U2N5	10.28	A0A1Y6GDM1	10.37
						A0A1Y6GDK1	0.92	A0A225U8E8	10.25	A0A038CTH0	10.37
						A0A1Y6GNN3	0.86	A0A1Y6GE49	10.19	A0A225U8E8	10.25
								A0A6S4XCH2	10.17	A0A1Y6GE49	10.19
								A0A1Y6GL18	10.16	A0A6S4XCH2	10.17
								A0A855EZ21	10.16	A0A9Q9JJZ7	10.17
								A0A9Q9JEH7	10.16	A0A7D6BER4	10.13
								A0A1Y6GGF4	10.11	A0A1Y6GHQ8	10.13
								A0A1Y6GAV3	10.05	A0A1Y6GGF4	10.11
								A0A855F0W6	10.05	A0A6P1XK75	10.06
								A0A855F0C8	10.04	A0A855F0W6	10.05
								A0A9Q9JCR1	1.99	A0A1Y6GIK9	1.97
								A0A6S4XYB0	1.99	A0A9Q9J7A5	1.97
								A0A855EX65	1.99	A0A6S4YN85	1.94
								A0A855FFK5	1.63	A0A1Y6GG19	1.94
								A0A6S4YBY4	1.63	A0A855F3V1	1.91
								A0A9Q9JAM5	1.63	A0A9Q9N4B8	1.91
								A0A1Y6GPK5	1.55	A0A6S5X961	1.91
								A0A1Y6GML4	1.51	A0A1Y6GQB5	1.9
								A0A6S5XAF0	1.46	A0A6S4YA23	1.9
								A0A7T8CHQ9	1.46	A0A9Q9JA96	1.78
								A0A9Q9JKC8	1.46	A0A1Y6GGI8	1.75
								A0A1Y6GEN5	1.46	A0A1Y6GDH3	1.63
								A0A1Y6GRA6	1.4	A0A1Y6GML4	1.51
								A0A1Y6GIK9	1.04	A0A1Y6GPE2	1.41
								A0A9Q9J7A5	1.04	A0A9Q9MXT4	1.41
										A0A1Y6GRA6	1.4
										A0A1Y6GNN3	1.34
										A0A1Y6GEP2	1.06
