# Supplementary material for: Optimization of protein extraction and digestion workflows for proteomic analysis of saliva, salivary stones and kidney stones
Source: Front Mol Biosci. 2026 Mar 16;13:1769952. doi: 10.3389/fmolb.2026.1769952 (PMC13033499; doi:10.3389/fmolb.2026.1769952)
Supplement: Supplementary file 4 [file Supplementaryfile6.xlsx]

## Sheet: Table S1
Table S1. List of identified proteins in saliva samples, processed according different variants of lysis protocol, applying various duration of sonication cycles.
without sonication						5s ON/5s OFF						15s ON/5s OFF						30s ON/5s OFF						30s ON/15s OFF										peptides			proteins			missed cleavage #1 (%)	missed cleavage #2 (%)	missed cleavage #3 (%)
Accession	Coverage(%) - rep 1	Accession	Coverage(%) - rep 2	Accession	Coverage(%) - rep 3	Accession	Coverage(%) - rep 1	Accession	Coverage(%) - rep 2	Accession	Coverage(%) - rep 3	Accession	Coverage(%) - rep 1	Accession	Coverage(%) - rep 2	Accession	Coverage(%) - rep 3	Accession	Coverage(%) - rep 1	Accession	Coverage(%) - rep 2	Accession	Coverage(%) - rep 3	Accession	Coverage(%) - rep 1	Accession	Coverage(%) - rep 2	Accession	Coverage(%) - rep 3					# (median)	(-)SD	(+)SD	# (median)	(-)SD	(+)SD
Q9UBC9	57.4	Q9UBC9	66.27	Q9UBC9	52.66	P13646	57.86	Q9UBC9	57.4	Q9UBC9	66.27	Q9UBC9	66.27	P13646	60.7	Q9UBC9	66.27	P13646	58.3	Q9UBC9	61.54	Q9UBC9	66.27	Q9UBC9	57.4	P13646	52.18	Q9UBC9	57.4				without sonication	904	37	7	215	10	13	2.94479	2.66512	3.35648
P04080	55.1	P61626	59.46	P13646	51.31	Q9UBC9	57.4	P13646	56.33	P01591	63.52	P13646	55.24	Q9UBC9	57.4	P62805	57.28	Q9UBC9	57.4	P04080	55.1	P13646	56.33	P13646	56.77	Q9UBC9	52.07	P13646	55.02				5s ON/5s OFF	978	61	91	249	24	10	2.8777	2.66798	2.80047
P13646	53.28	P13646	52.18	P01834	47.66	P61626	53.38	P61626	53.38	P02768	55.5	P04080	55.1	P62805	57.28	P13646	57.21	P04080	55.1	P61626	53.38	P04080	55.1	P0DOY2	49.06	P05109	48.39	P0DOY2	49.06				15s ON/5s OFF	1408	330	67	280	14	5	4.54995	3.48506	3.41686
P02768	49.92	P02768	49.75	P01040	46.94	P0DOY2	49.06	P0DOY2	49.06	P04080	55.1	P05109	48.39	P04080	55.1	P04080	55.1	P0DOY2	49.06	P13646	49.34	P0DOY2	49.06	P0DOY3	49.06	P01834	47.66	P0DOY3	49.06				30s ON/5s OFF	1003	105	174	254	15	18	2.79279	2.11268	1.48778
P0DOY2	49.06	P0DOY2	49.06	P02768	44.17	P0DOY3	49.06	P0DOY3	49.06	P61626	53.38	P01834	47.66	P02533	51.06	P08779	53.91	P0DOY3	49.06	P0DOY2	49.06	P0DOY3	49.06	P0CG04	49.06	P19013	43.65	P0CG04	49.06				30s ON/15s OFF	1173	365	123	257	108	19	3.42034	3.9924	3.39623
P0DOY3	49.06	P0DOY3	49.06	P19013	42.12	P0CG04	49.06	P01834	47.66	P13646	53.28	P02768	44.66	P0DOY2	49.06	P02533	51.06	P08779	48.63	P0DOY3	49.06	P05109	48.39	P05109	48.39	P09228	42.55	P05109	48.39
P0CG04	49.06	P0CG04	49.06	P02538	41.49	P01834	47.66	P02768	45.81	P0DOY2	49.06	P19013	43.08	P0DOY3	49.06	P02768	50.25	P05109	48.39	P05109	48.39	P01834	47.66	P01834	47.66	P04080	40.82	P01834	47.66
P01834	47.66	P01834	47.66	P04259	41.49	Q01469	45.93	P19013	45	P0DOY3	49.06	P09228	42.55	P0CG04	49.06	P0DOY2	49.06	P01834	47.66	P01834	47.66	P02533	46.4	P01040	46.94	P02538	38.65	P02768	46.47
Q01469	45.93	P19013	43.85	P61626	40.54	P19013	45	P08779	42.71	P0CG04	49.06	P02538	39.89	P05109	48.39	P0DOY3	49.06	P02768	47.29	Q01469	45.93	P02768	44.99	Q01469	45.93	P06702	38.6	P62805	45.63
P19013	43.85	P01591	41.51	P05109	39.78	P08779	44.19	P09228	42.55	P01834	47.66	P13647	39.49	P02768	47.95	P0CG04	49.06	Q01469	45.93	P19013	42.12	P19013	43.27	P02768	45.81	P04259	36.88	P19013	42.69
P09228	41.84	P05109	39.78	P06702	38.6	P09228	42.55	P13647	41.69	Q01469	45.93	P03973	39.39	P01834	47.66	P05109	48.39	P19013	44.23	P09228	41.84	P09228	41.84	P08779	44.19	P02768	35.96	P09228	42.55
P01591	41.51	P13647	39.15	P08779	38.27	P02768	41.54	P01591	41.51	P01037	44.68	P02788	39.15	P08779	46.3	P01834	47.66	P13647	41.86	P0CG04	39.62	P01591	41.51	P03973	43.94	P61626	34.46	P08779	42.28
P13647	40.51	P25311	38.93	P03973	37.88	P01591	41.51	P05109	39.78	P19013	43.46	P06702	38.6	Q01469	45.93	Q01469	45.93	P09228	41.84	P02538	39.36	Q01469	40.74	P09228	42.55	P01591	32.08	P01591	41.51
P05109	38.71	P06702	38.6	P13647	37.46	P02533	41.31	P0CG04	39.62	P09228	41.84	P02533	38.56	P02538	45.57	P19013	45.77	P01591	41.51	P25311	38.93	P12273	40.41	P19013	42.5	P04083	32.08	P07737	41.43
P02538	38.65	P02538	38.48	P04083	36.42	P02538	40.78	P02533	39.62	P02533	40.25	P04259	38.12	P02788	45.49	P02538	45.39	P02533	41.31	P06702	38.6	P08779	40.17	P02788	41.83	P0DOY2	31.13	P02788	40.99
P04259	38.65	P04259	38.48	P25311	35.91	P04259	40.78	P04264	38.98	P25311	38.93	P0DOX7	37.38	P19013	45.19	P13647	44.41	P02538	41.31	P02533	38.56	P13647	40	P02533	41.74	P0DOY3	31.13	P61626	40.54
P06702	38.6	P03973	37.88	P09228	34.04	P13647	40.17	P06702	38.6	P02538	38.83	P04083	36.71	P04259	44.5	P04259	44.33	P04259	41.31	P02768	37.6	P0CG04	39.62	P01591	41.51	P0CG04	31.13	P02533	40.25
P03973	37.88	Q96DR5	36.55	P02533	33.9	P05109	39.78	P02538	38.48	P04259	38.83	P25311	36.58	P13647	43.22	P04264	43.17	P04264	40.99	P04259	37.59	P06702	38.6	P25311	39.93	P25311	29.87	P02538	38.83
P01876	37.69	Q96DA0	36.54	P04264	33.7	P06702	38.6	P04259	38.48	P28325	38.73	P07355	35.99	P09228	41.84	P02788	42.82	P0CG04	39.62	P0DOX7	37.38	P02538	38.12	P04264	39.29	P08779	29.6	P04259	38.83
P0DOX7	37.38	P02533	35.17	P04080	33.67	P02788	36.9	P03973	37.88	P05109	38.71	P0DTE8	33.46	P01591	41.51	P09228	41.84	P06702	38.6	P04083	36.71	P04259	38.12	P13647	39.15	P0DOX7	28.97	P06702	38.6
P04083	36.71	P08779	35.1	P0DTE8	32.29	Q96DR5	36.55	P01876	37.69	P06702	38.6	P0DTE7	33.46	P13645	41.44	P01591	41.51	P03973	37.88	P35527	35.31	P03973	37.88	P02538	38.83	Q96DA0	28.37	P03973	37.88
P25311	35.91	P12273	34.93	P0DTE7	32.29	P25311	35.91	P04083	36.71	P0DTE8	38.16	P0DUB6	33.46	P03973	39.39	P07737	41.43	P13645	36.99	P04264	32.76	P62937	36.97	P04259	38.83	P03973	28.03	P0DOX7	37.38
P12273	34.93	P09228	34.04	P0DUB6	32.29	P12273	34.93	Q96DR5	36.55	P0DTE7	38.16	P08779	32.35	P06702	38.6	P13645	40.07	P04083	36.71	P08779	32.35	Q96DR5	36.55	P06702	38.6	P13647	27.97	P04083	36.71
P0DTE8	34.83	P04080	33.67	P01591	32.08	P04792	34.15	P25311	35.91	P0DUB6	38.16	P01591	32.08	P01040	37.76	P03973	39.39	Q96DR5	36.55	P0DTE8	32.29	P04083	36.42	P0DOX7	37.38	Q96DR5	26.91	P25311	36.58
P0DTE7	34.83	P02788	32.25	P35908	31.14	P04080	33.67	P12273	34.93	P01876	37.69	P0DOY2	31.13	P01876	37.69	P06702	38.6	P25311	36.24	P0DTE7	32.29	P25311	35.91	Q96DR5	36.55	P28325	25.35	Q96DR5	36.55
P0DUB6	34.83	P04792	30.73	P0DOY2	31.13	P04083	33.53	P13645	32.02	P08779	37.63	P0DOY3	31.13	P0DOX7	37.38	P0DOX7	37.38	P07355	35.99	P0DUB6	32.29	P61626	34.46	P07355	35.99	P0DTE8	25.24	P07355	35.99
P01040	34.69	P0DTE8	30.72	P0DOY3	31.13	P04264	33.23	P0DTE8	31.9	P13647	37.63	P01034	30.82	P04264	37.27	P04083	36.71	P02788	35.92	Q96DA0	32.21	P07355	33.04	P62805	35.92	P0DTE7	25.24	P13647	35.59
P61626	34.46	P0DTE7	30.72	P0CG04	31.13	P10599	31.43	P0DTE7	31.9	P04083	36.71	Q14508	30.65	P25311	36.91	P25311	36.58	P0DTE8	34.83	P01591	32.08	Q96DA0	32.69	P23284	35.19	P0DUB6	25.24	P0DTE8	33.07
Q96DR5	33.73	P0DUB6	30.72	Q01469	30.37	P0DTE8	30.72	P0DUB6	31.9	Q96DR5	36.55	Q01469	30.37	P04083	36.71	P07355	35.99	P0DTE7	34.83	P03973	31.82	P02788	32.25	P12273	34.93	P02533	25	P0DTE7	33.07
Q96DA0	33.65	P63261	30.4	P01034	30.14	P0DTE7	30.72	P04080	31.63	P13645	36.47	P04264	29.66	Q06830	36.68	P12273	34.93	P0DUB6	34.83	Q96DR5	30.92	P04792	30.73	P61626	34.46	P01876	24.37	P0DUB6	33.07
P19961	31.7	P60709	30.4	P19961	29.16	P0DUB6	30.72	P10599	31.43	P19961	35.03	P19961	29.16	P07355	35.99	Q96DR5	34.54	P61626	34.46	P02788	30.56	P0DTE8	30.72	P04792	34.15	P62805	22.33	P63104	33.06
P02788	30.85	P01876	30.15	P04746	29.16	P01876	30.15	P63261	30.4	P12273	34.93	P04746	29.16	P07737	35.71	P61626	34.46	P04792	34.15	P01876	30.15	P0DTE7	30.72	P01037	34.04	P19961	22.11	P04264	31.52
P01833	30.5	P01034	30.14	P0DOX7	28.97	P07355	29.79	P60709	30.4	P01040	34.69	P01040	28.57	P12273	34.93	P04792	34.15	Q8N1N4	31.73	P01034	30.14	P0DUB6	30.72	P13645	33.73	P04746	22.11	P10599	31.43
P63261	30.4	P04083	29.48	P07737	28.57	P0DOX7	28.97	Q01469	30.37	P31151	33.66	P62805	28.16	P61626	34.46	P23284	33.8	P19961	31.7	P13647	29.66	P63261	30.4	P04083	33.53	P01037	21.28	A6NMY6	30.97
P60709	30.4	P0DOX7	28.97	P02788	27.61	P63261	28.8	P01034	30.14	Q96DA0	33.65	P01833	26.83	P04792	34.15	P01037	33.33	P07737	31.43	P19961	29.16	P60709	30.4	P10599	31.43	P04264	21.12	P63261	30.4
P02533	29.66	P13645	28.6	P35527	26.97	P60709	28.8	P04792	29.27	P04264	33.23	P61626	26.35	P23284	33.8	P63261	33.33	P10599	31.43	P04746	29.16	P01876	30.15	A6NMY6	30.97	P10599	20.95	P60709	30.4
P04746	29.16	P04264	28.42	P01833	26.31	P13645	28.6	P0DOX7	28.97	P04746	32.49	P13645	26.2	Q96DR5	33.73	P60709	33.33	A6NMY6	30.97	P01040	28.57	P01034	30.14	P0DTE8	30.72	P01833	20.68	Q01469	30.37
P08779	28.96	B9A064	28.04	P01871	25.74	P01040	28.57	P02788	28.87	P01833	31.94	P63261	26.13	P01037	33.33	Q06830	32.66	P63261	30.4	P63261	26.13	P0DOX7	28.97	P0DTE7	30.72	P01857	20.3	P01876	30.15
P13645	28.6	P0DOX8	27.78	P19012	25.66	Q96DA0	28.37	P19961	28.77	P01034	30.14	P60709	26.13	P63104	33.06	Q04695	32.18	P60709	30.4	P60709	26.13	P01040	28.57	P0DUB6	30.72	P19012	20.18	P01034	30.14
P04264	28.42	P19961	27.59	P28325	25.35	B9A064	28.04	P01040	28.57	P02788	28.45	P19012	26.1	P01780	32.48	P0DTE8	31.9	P01876	30.15	P28325	25.35	A6NMY6	28.02	P63261	30.4	P01871	19.83	Q04695	28.94
B9A064	28.04	P01833	27.09	P23284	24.54	P03973	28.03	Q04695	28.47	B9A064	28.04	P07737	25.71	P0DTE8	31.9	P0DTE7	31.9	P01034	30.14	P07355	25.07	P19961	27.59	P60709	30.4	P13645	19.52	P19961	28.77
P0DOX8	27.78	P01871	25.74	P63261	24.53	P01833	27.88	Q96DA0	28.37	P03973	28.03	A6NMY6	25.66	P0DTE7	31.9	P0DUB6	31.9	Q96DA0	29.33	P13645	24.83	P13645	27.4	P01876	30.15	P63261	19.47	P01040	28.57
P35908	26.29	P28325	25.35	P60709	24.53	P0DOX8	27.78	P01833	27.23	P0DOX8	27.78	P28325	25.35	P0DUB6	31.9	P62937	31.52	P04746	29.16	P35908	24.57	P80188	27.27	P01034	30.14	P60709	19.47	Q96DA0	28.37
P04792	25.85	P04746	25.05	P07355	24.48	P19961	27.59	P01871	25.74	P63261	27.47	P02787	25.07	P27482	31.54	P10599	31.43	P0DOX7	28.97	B9A064	23.36	P28325	25.35	P01833	29.32	Q9HCY8	19.23	B9A064	28.04
P28325	25.35	P80188	23.74	P01876	24.37	Q04695	26.62	P07737	25.71	P60709	27.47	Q96DR5	24.9	P01833	31.41	A6NMY6	30.97	P35908	28.95	P0DOX8	23.15	P04746	25.05	Q06830	29.15	P01034	19.18	P13645	27.91
P06870	22.9	Q07654	22.5	Q96DR5	24.1	P35908	25.82	P28325	25.35	P35527	25.52	P35908	24.73	A6NMY6	30.97	Q9UBG3	30.71	Q06830	28.64	Q07654	22.5	P01833	25	Q96DA0	28.37	B9A064	19.16	P0DOX8	27.78
P01034	22.6	P35527	22.15	P13645	22.77	P28325	25.35	P04746	25.05	P47929	24.26	P01876	24.37	P47929	30.88	P01876	30.15	Q04695	26.85	P01871	22.36	P07737	24.29	B9A064	28.04	P59666	19.15	P01833	27.75
Q07654	22.5	P07355	22.12	Q07654	22.5	P04746	25.05	P07355	24.48	P01871	24.05	P25815	24.21	Q14508	30.65	Q9HCY8	29.81	P01833	25.79	P10599	20.95	P62805	24.27	P0DOX8	27.78	P59665	19.15	P02647	26.97
P07355	22.42	P62937	21.21	P54108	22.45	P19012	25	P35908	24.41	P0DOX7	23.83	Q06830	23.62	P63261	30.4	P01833	29.45	P23284	25.46	P19012	20.83	P01871	24.05	P19961	27.59	P0DOX8	18.98	P35908	26.29
Q8N1N4	21.35	P35908	21.13	P04792	21.95	A6NMY6	24.78	Q06830	24.12	P06870	22.9	P31947	22.58	P60709	30.4	P63104	29.39	P28325	25.35	P08311	20.78	B9A064	23.36	P35908	27.07	P0DOX5	18.04	P04746	26.22
P01857	21.05	P10599	20.95	P01857	21.05	P23284	24.54	P19012	23.9	Q86SG5	22.77	P35527	22.47	Q04695	30.32	Q96DA0	29.33	P19012	25.22	P01037	20.57	P0DOX8	23.15	P35527	26.81	Q6P5S2	17.58	P01871	25.74
P10599	20.95	P27482	20.81	P10599	20.95	P01871	24.05	B9A064	23.36	Q07654	22.5	P01871	22.36	P01034	30.14	P19961	28.77	P35527	25.04	P01833	20.42	Q04695	23.15	Q99880	26.19	Q16378	17.16	P28325	25.35
P19012	20.83	Q8N1N4	20.58	P01037	20.57	P01857	23.81	P35527	23.27	P62937	21.82	P02647	22.1	Q8N1N4	29.81	P35908	28.17	Q01546	24.29	A6NMY6	20.06	P04264	22.83	P58876	26.19	P31949	17.14	Q8N1N4	25
P01037	20.57	P01037	20.57	P81605	20	Q8N1N4	23.46	Q01546	23.2	P01857	21.05	P60660	21.85	Q96DA0	29.33	B9A064	28.04	P62805	24.27	P62987	19.53	P31151	22.77	P62807	26.19	P06703	16.67	P23284	24.54
P01871	19.83	P19012	20.18	P02787	19.77	P35527	23.27	P0DOX8	23.15	P04792	20.98	P0CG04	21.7	Q01546	28.84	P0DOX8	27.78	P47929	24.26	P59666	19.15	P08727	22.25	O60814	26.19	Q04695	16.44	P25815	24.21
Q6P5S2	19.7	Q01469	20	P62987	19.53	P62937	23.03	P62937	23.03	P10599	20.95	P01825	21.55	P19961	28.77	Q8N1N4	27.31	P01871	24.05	P59665	19.15	Q9UBG3	21.21	P57053	26.19	P02788	14.37	P01780	23.08
P62987	19.53	P08727	20	A6NMY6	19.47	P06870	22.9	Q07654	22.5	Q6P5S2	19.7	P0DP08	21.37	Q9UBG3	28.69	Q01546	27.27	B9A064	23.36	P02787	18.91	P01857	21.05	Q99877	26.19	Q8N1N4	13.08	P62937	23.03
P02647	19.48	P62987	19.53	Q96DA0	19.23	P01034	22.6	P01037	21.28	P35908	19.56	P01037	21.28	B9A064	28.04	P04746	26.22	P0DOX8	23.15	P80188	18.69	P10599	20.95	Q93079	26.19	P12273	13.01	P31947	22.58
P23284	19.44	P02647	19.48	B9A064	19.16	Q07654	22.5	Q9NZT1	21.23	P62987	19.53	P0DP06	21.19	P19012	27.85	Q99880	26.19	P62937	23.03	P07737	18.57	P02787	20.92	Q5QNW6	26.19	Q99880	12.7	Q07654	22.5
Q9HCY8	19.23	P01040	19.39	P59666	19.15	P01037	21.28	P27482	20.81	P02647	19.48	A0A0C4DH41	21.19	P0DOX8	27.78	P58876	26.19	P12273	21.92	P01009	18.42	P19012	20.83	Q99879	26.19	P58876	12.7	P02787	22.49
P59666	19.15	Q9HCY8	19.23	P59665	19.15	P0DOX5	21.16	Q8N1N4	20.58	Q8N1N4	19.42	P04075	21.15	P01871	27.43	P62807	26.19	P22079	21.91	P0DOX2	18.24	P27482	20.81	Q04695	25.93	P62807	12.7	P12273	21.92
P59665	19.15	P59666	19.15	P0DOX8	18.98	Q01546	21	P81605	20	Q9HCY8	19.23	P10599	20.95	P08311	26.27	O60814	26.19	P30740	21.37	P08727	18	P01037	20.57	P07737	25.71	O60814	12.7	P04080	21.43
P0DOX5	18.71	P59665	19.15	P63104	18.78	P27482	20.81	P08727	20	P59666	19.15	P27482	20.81	P04746	26.22	P57053	26.19	Q9UBG3	21.21	Q6P5S2	17.58	Q8N1N4	19.62	P28325	25.35	P57053	12.7	P01037	21.28
P07737	18.57	P07737	18.57	Q04695	18.75	P81605	20	P62987	19.53	P59665	19.15	P08311	20.78	P02787	26.22	Q99877	26.19	P01857	21.05	Q16378	17.16	P62987	19.53	P04746	25.05	Q99877	12.7	Q01546	21
P35527	18.14	P80303	18.33	P0DOX5	18.71	P22079	19.8	A6NMY6	19.47	P07355	18.88	P47929	20.59	Q99880	26.19	Q93079	26.19	P27482	20.81	P12273	17.12	P02647	19.48	P01871	24.05	Q93079	12.7	P04792	20.98
P62805	17.48	P22079	17.98	P01009	18.42	P80303	19.76	P06870	19.47	P19012	18.86	Q8N1N4	20.38	P58876	26.19	Q5QNW6	26.19	P02787	20.63	P04792	17.07	P23284	19.44	P01780	23.08	Q5QNW6	12.7	P30740	20.84
A6NMY6	17.4	Q14508	17.74	P07602	17.94	Q6P5S2	19.7	Q9HCY8	19.23	P0DOX5	18.71	P06331	20.33	P62807	26.19	Q99879	26.19	P01037	20.57	P31025	17.05	P08311	19.22	P02787	23.07	Q99879	12.7	P0DOX2	20.66
Q01546	17.24	Q6P5S2	17.58	Q14508	17.74	P62987	19.53	P59666	19.15	P80188	18.69	P01009	20.33	O60814	26.19	P27482	26.17	P60660	19.87	P61769	16.81	P59666	19.15	P62937	23.03	P23527	12.7	P19012	20.61
Q16378	17.16	P62805	17.48	Q6P5S2	17.58	Q9HCY8	19.23	P59665	19.15	P07737	18.57	P01824	20	P57053	26.19	P19012	26.1	Q6P5S2	19.7	P22079	16.71	P59665	19.15	P19012	22.59	Q16778	12.7	P01857	20.3
P31949	17.14	P02787	17.48	Q8N1N4	17.5	P59666	19.15	P02787	18.34	P22079	17.98	P0DOX5	19.6	Q99877	26.19	P01871	25.74	P62987	19.53	Q04695	16.44	P63104	18.78	P31947	22.58	P06899	12.7	Q06830	20.1
P31025	17.05	Q01546	17.24	P62805	17.48	P59665	19.15	P0DOX2	18.24	Q04695	17.82	Q9HCY8	19.23	Q93079	26.19	P28325	25.35	P01040	19.39	P62937	16.36	P0DOX5	18.71	Q07654	22.5	P33778	12.7	P81605	20
P61769	16.81	Q16378	17.16	P06870	17.18	P80188	18.69	P06733	17.97	P02787	17.48	Q96DA0	19.23	Q5QNW6	26.19	P06870	25.19	Q9HCY8	19.23	Q8N1N4	16.35	Q01546	18.65	Q8N1N4	22.31	Q96A08	12.6	P22079	19.94
P62937	16.36	P31949	17.14	Q16378	17.16	P07737	18.57	P22079	17.84	P62805	17.48	P59666	19.15	Q99879	26.19	P09211	24.76	P59666	19.15	P01857	16.29	P35527	18.14	P04080	21.43	P07355	12.09	Q99880	19.84
P07602	16.22	P63104	17.14	P31949	17.14	P01009	18.42	Q6P5S2	17.58	Q16378	17.16	P59665	19.15	P80303	25.71	P80188	24.24	P59665	19.15	Q06830	16.08	P22079	17.98	P80303	21.43	A6NMY6	12.09	P58876	19.84
P22079	16.15	A6NMY6	17.11	P31025	17.05	P63104	18.37	P62805	17.48	P31949	17.14	Q6P5S2	19.09	P28325	25.35	P25815	24.21	P0DOX5	18.71	P62979	16.03	Q14508	17.74	Q9NZT1	21.23	P35908	11.89	P62807	19.84
P62979	16.03	P31025	17.05	P61769	16.81	P54108	18.37	Q16378	17.16	P31025	17.05	P01857	19.05	P25815	24.21	P01857	23.81	P80188	18.69	Q01546	15.99	Q6P5S2	17.58	P63104	21.22	P06870	11.83	O60814	19.84
P80303	15.95	P61769	16.81	A0A0B4J1V0	16.81	Q14508	17.74	P31949	17.14	P80303	16.67	P80188	18.69	P01857	23.81	P01780	23.08	P80303	18.57	P31947	15.73	P06870	17.18	P30740	20.84	P0DOX2	11.65	P57053	19.84
P08727	15.75	A0A0B4J1V0	16.81	P62937	16.36	P08727	17.5	P31025	17.05	P06703	16.67	P15153	17.71	P14923	23.49	P35527	22.95	P63104	18.37	P04406	15.52	Q16378	17.16	P22079	20.79	P04406	11.04	Q99877	19.84
Q96BQ1	15.62	P01009	16.75	Q96BQ1	16.07	P62805	17.48	P61769	16.81	P01009	16.51	P63104	17.55	P62937	23.03	P02647	22.85	Q14508	17.74	P01033	15.46	P31025	17.05	P0DOX2	20.66	P31946	10.98	Q93079	19.84
P01033	15.46	P62979	16.03	P62979	16.03	Q16378	17.16	P01009	16.75	Q06830	16.08	P0DOX2	17.36	P06870	22.9	P02787	22.64	P08727	17.5	P02647	15.36	P01009	16.75	Q9UBG3	20.4	P31947	10.89	Q5QNW6	19.84
P23280	14.61	Q04695	15.97	P08727	15.75	P31949	17.14	P80303	16.67	P62979	16.03	Q16378	17.16	P35908	22.69	P01034	22.6	P06870	17.18	P16403	15.02	Q08188	16.74	P08727	20	P22079	10.39	Q99879	19.84
A6NCN2	14.12	P04406	15.52	A0A075B6I9	15.38	P31025	17.05	P06703	16.67	P08727	15.75	P31949	17.14	P0DOX2	22.64	P31947	22.58	Q16378	17.16	P10412	14.61	P06703	16.67	P81605	20	P08727	10.25	Q9UBG3	19.6
O43790	13.79	P31947	15.32	P80188	15.15	P61769	16.81	P01857	16.29	P04406	15.52	P09211	17.14	P31947	22.58	Q07654	22.5	P09211	17.14	P0DOX5	14.48	P62979	16.03	P60660	19.87	P23280	10.06	P62987	19.53
P01780	13.68	P06733	14.52	Q01546	14.89	P06703	16.67	P02647	16.1	P63104	15.51	P08727	17	Q07654	22.5	P22079	22.47	P31949	17.14	P16402	14.48	P35908	15.81	P15153	19.79	P16403	9.86	P35527	19.26
P78385	13.59	P23284	14.35	P80303	13.57	P08311	16.47	P62979	16.03	P23280	14.61	Q04695	16.9	P22079	21.63	P14923	22.28	P31025	17.05	P16401	14.16	P04406	15.52	P62987	19.53	P10412	9.59	Q9HCY8	19.23
Q14533	13.27	P07602	14.31	P23280	12.34	P62979	16.03	P07602	16.03	P60660	14.57	P61769	16.81	P0DOX5	21.16	P0DOX5	21.16	P01009	16.75	P06870	14.12	A0A075B6I9	15.38	P02647	19.48	P16402	9.5	P59666	19.15
P01009	12.92	Q562R1	14.1	P08311	12.16	P04406	15.52	P04406	15.52	P06733	14.52	A0A0B4J1V0	16.81	P10599	20.95	P04075	21.15	P12035	16.72	P23284	13.43	P31947	15.32	Q9HCY8	19.23	P04792	9.27	P59665	19.15
P12035	12.9	P01780	13.68	P02647	11.99	P02647	15.36	P31947	15.32	A6NMY6	13.86	P06703	16.67	P01009	20.33	P0DOX2	20.66	P06703	16.67	P15153	13.02	P80303	15	P59666	19.15	O95678	9.26	P08670	19.1
P27482	12.75	P01857	12.78	P22079	11.8	P31947	15.32	P14618	14.88	P01780	13.68	P22079	16.57	P81605	20	P47929	20.59	P14618	16.38	P07602	12.79	P30740	14.78	P59665	19.15	P12035	8.76	P80188	18.69
O95678	12.52	Q99880	12.7	P0DOX2	11.65	Q08188	15.15	P0DOX5	14.48	P23284	13.43	P23284	16.2	P15153	19.79	P06733	20.51	P62979	16.03	Q99880	12.7	P23280	14.61	P01857	19.05	Q07654	8.75	P01009	18.42
P31947	12.1	P58876	12.7	P12273	11.64	Q06830	14.57	Q562R1	14.1	P07602	12.79	Q96BQ1	16.07	P08727	19.75	P80303	20.48	Q96BQ1	15.62	P58876	12.7	Q06830	14.57	P23527	19.05	Q8TAX7	8.75	P0DOX5	18.04
Q04695	12.04	P62807	12.7	Q08380	11.62	P05164	14.36	Q08188	13.85	P27482	12.75	Q9UBG3	15.96	P62987	19.53	P60660	19.87	P04406	15.52	P62807	12.7	P07602	14.31	Q16778	19.05	P07602	8.02	Q6P5S2	17.58
P02787	11.89	O60814	12.7	Q08188	11.54	P60660	13.91	P01780	13.68	Q99880	12.7	P01033	15.46	P02647	19.48	P15153	19.79	P02647	15.36	O60814	12.7	P16401	14.16	P06899	19.05	P01825	7.76	P08727	17.5
P0DOX2	11.65	P57053	12.7	P04406	11.04	P01780	13.68	P23284	13.43	P58876	12.7	P01780	15.38	Q9HCY8	19.23	P62987	19.53	P31947	15.32	P57053	12.7	Q07654	13.75	P33778	19.05	P0DP08	7.69	P05164	17.45
P23528	11.45	Q99877	12.7	P0CG47	10.92	P02787	13.61	P12035	13.22	P62807	12.7	P14618	15.25	P59666	19.15	P01040	19.39	P05164	15.3	Q99877	12.7	P01780	13.68	Q96A08	18.9	P0DP06	7.63	P06870	17.18
P04406	11.34	Q93079	12.7	P31947	10.89	P12035	13.06	Q8TDL5	12.81	O60814	12.7	P23280	14.61	P59665	19.15	P59666	19.15	Q08188	15.15	Q93079	12.7	P08670	13.3	P80188	18.69	A0A0C4DH41	7.63	Q16378	17.16
P0CG47	10.92	Q5QNW6	12.7	Q9NSB2	10.83	P07602	12.79	Q99880	12.7	P57053	12.7	B9A064	14.49	P23527	19.05	P59665	19.15	P07602	14.31	Q5QNW6	12.7	Q9Y536	12.8	P54108	18.37	P80303	7.62	P31949	17.14
P63104	10.61	Q99879	12.7	Q06830	10.55	Q9UBG3	12.73	P58876	12.7	Q99877	12.7	P0DOX8	14.35	Q16778	19.05	P23527	19.05	Q07654	13.75	Q99879	12.7	P06733	12.67	P27482	18.12	Q9UBG3	7.47	P09211	17.14
P06733	10.6	P23527	12.7	O95678	10.53	Q99880	12.7	P62807	12.7	Q93079	12.7	P07602	14.31	P06899	19.05	Q16778	19.05	P01780	13.68	P23527	12.7	P05164	12.62	Q14508	17.74	A0A2R8Y619	7.38	P31025	17.05
P25815	10.53	Q16778	12.7	P25815	10.53	P58876	12.7	O60814	12.7	Q5QNW6	12.7	P16401	14.16	P33778	19.05	P06899	19.05	P07237	13.39	Q16778	12.7	P12035	12.42	Q6P5S2	17.58	P06331	7.32	Q71DI3	16.91
P30740	10.29	P06899	12.7	P52566	10.45	P62807	12.7	P57053	12.7	Q99879	12.7	P52209	14.08	Q96A08	18.9	P33778	19.05	P06733	13.36	P06899	12.7	Q86SG5	11.88	Q01546	17.4	P01824	7.2	Q16695	16.91
Q9HC84	10.27	P33778	12.7	P16401	10.18	O60814	12.7	Q99877	12.7	P23527	12.7	Q08188	14	P04406	18.81	Q96A08	18.9	P15153	13.02	P33778	12.7	Q6NXT2	11.85	P06870	17.18	P01040	7.14	P84243	16.91
Q08380	10.26	Q96A08	12.6	P12035	10.03	P57053	12.7	Q93079	12.7	Q16778	12.7	Q07654	13.75	P80188	18.69	Q562R1	18.35	Q99880	12.7	P30740	12.66	Q71DI3	11.76	Q16378	17.16	Q8N257	7.14	P68431	16.91
P16401	10.18	Q14515	12.35	P09211	10	Q99877	12.7	Q5QNW6	12.7	P06899	12.7	P08670	13.52	P14618	18.27	P14618	18.27	P58876	12.7	Q96A08	12.6	Q16695	11.76	P31949	17.14	P54108	6.94	A0A0B4J1V0	16.81
Q8N4F0	9.39	P23280	12.34	P16403	9.86	Q93079	12.7	Q99879	12.7	P33778	12.7	P54108	13.47	P15924	18.11	P04406	17.91	P62807	12.7	P23280	12.34	P84243	11.76	P31025	17.05	P35527	6.9	P61769	16.81
Q562R1	9.31	Q08380	12.14	Q562R1	9.84	Q5QNW6	12.7	P23527	12.7	Q96A08	12.6	P30740	13.46	P35527	17.98	Q14508	17.74	O60814	12.7	P00709	11.97	P68431	11.76	P0DOX5	16.93	P02787	6.59	P14618	16.76
Q8TAX7	8.75	P06870	11.83	P01033	9.66	Q99879	12.7	Q16778	12.7	P31947	12.1	P04406	13.43	P05164	17.72	Q6P5S2	17.58	P57053	12.7	P80303	11.9	Q5TEC6	11.76	P61769	16.81	P63104	6.53	P06703	16.67
Q08188	8.23	P14618	11.68	P10412	9.59	P23527	12.7	P06899	12.7	Q08188	11.98	Q8TDL5	12.81	P09211	17.62	P08727	17.5	Q99877	12.7	Q6NXT2	11.85	P14618	11.68	A0A0B4J1V0	16.81	Q01546	6.43	Q08188	16.31
P06703	7.78	P0DOX2	11.65	P05164	9.53	Q16778	12.7	P33778	12.7	Q01546	11.76	Q99880	12.7	Q08188	17.6	P12035	17.36	Q93079	12.7	Q71DI3	11.76	Q96BQ1	11.61	P14618	16.76	P01009	6.22	P62979	16.03
P01825	7.76	P12035	11.62	P16402	9.5	P06899	12.7	Q96A08	12.6	P23528	11.45	P58876	12.7	Q6P5S2	17.58	Q16378	17.16	Q5QNW6	12.7	Q16695	11.76	P23528	11.45	P01009	16.75	P01780	5.98	P23528	15.66
P0DP08	7.69	Q96BQ1	11.61	P06733	8.76	P33778	12.7	Q96BQ1	12.5	P12035	11.15	P62807	12.7	Q16378	17.16	P31949	17.14	Q99879	12.7	P84243	11.76	P61026	11	P06703	16.67	A0A0B4J1V0	5.88	Q96BQ1	15.62
A0A075B6I9	7.69	P23528	11.45	Q8TAX7	8.75	P30740	12.66	P23280	12.34	P05164	11.14	O60814	12.7	P31949	17.14	P31025	17.05	P23527	12.7	P68431	11.76	Q15286	10.95	P08311	16.47	P09211	5.24	P04406	15.52
P0DP06	7.63	P0DOX5	11.36	Q9UBG3	8.69	Q96A08	12.6	P08311	12.16	P0CG47	10.92	P57053	12.7	P31025	17.05	Q71DI3	16.91	Q16778	12.7	Q5TEC6	11.76	Q92928	10.95	P07602	16.22	Q9HC84	5.14	P01033	15.46
A0A0C4DH41	7.63	Q06830	11.06	Q9HC84	8.68	P23280	12.34	P05164	11.95	O95678	10.53	Q99877	12.7	P04075	17.03	Q16695	16.91	P06899	12.7	P14618	11.68	Q9H0U4	10.95	P62979	16.03	Q2M2I5	5.14	P16403	15.02
A0A2R8Y619	7.38	P0CG47	10.92	Q9HCY8	8.65	Q5VTE0	11.9	P30740	11.87	P25815	10.53	Q93079	12.7	Q71DI3	16.91	P84243	16.91	P33778	12.7	P23528	11.45	P0CG47	10.92	P23528	15.66	P23284	5.09	P23280	14.61
P14618	7.34	P31151	10.89	Q8N4F0	8.3	P68104	11.9	Q6NXT2	11.85	P16401	10.18	Q5QNW6	12.7	Q16695	16.91	P68431	16.91	P04075	12.64	Q9UBG3	11.31	P62820	10.73	Q96BQ1	15.62	P05164	4.97	P10412	14.61
P06331	7.32	O95678	10.71	Q8TDL5	8.06	Q6NXT2	11.85	Q71DI3	11.76	P01033	10.14	Q99879	12.7	P84243	16.91	P61769	16.81	Q96A08	12.6	P10909	11.14	Q92930	10.63	P04406	15.52	P27482	4.7	P16402	14.48
Q8TDL5	7.23	P30740	10.55	P27482	8.05	Q71DI3	11.76	Q16695	11.76	P0DOX2	10.11	P80303	12.38	P68431	16.91	P15924	16.79	P23280	12.34	P0CG47	10.92	P61006	10.63	P01033	15.46	Q08380	4.62	P07602	14.31
P01824	7.2	P52566	10.45	P06703	7.78	Q16695	11.76	P84243	11.76	Q08380	9.91	Q01546	12.23	P61769	16.81	P01009	16.75	P08311	12.16	P25815	10.53	P25815	10.53	P32119	15.15	P02763	3.98	Q562R1	14.1
Q99880	7.14	P16401	10.18	P01825	7.76	P84243	11.76	P68431	11.76	P16403	9.86	P05164	12.08	A0A0B4J1V0	16.81	P06703	16.67	Q5VTE0	11.9	Q08188	10.1	O95678	10.53	P60763	15.1	P06396	3.84	P08311	13.73
P58876	7.14	P01033	10.14	P0DP08	7.69	P68431	11.76	Q5TEC6	11.76	P10412	9.59	P00709	11.97	P06703	16.67	P05164	16.51	P68104	11.9	P32119	10.1	Q5VTE0	10.39	P63000	15.1	P06733	3.69	P06733	13.36
P62807	7.14	P81605	10	P07237	7.68	Q5TEC6	11.76	P23528	11.45	P16402	9.5	P12035	11.94	P30740	16.36	P08311	16.47	Q86SG5	11.88	P12035	10.03	P68104	10.39	P23280	14.61	P08311	3.53	P04075	13.19
O60814	7.14	Q08188	9.96	P0DP06	7.63	P14618	11.68	Q9UBG3	11.31	Q8N4F0	9.39	Q6NXT2	11.85	P62979	16.03	Q08188	16.31	P31151	11.88	P09211	10	P59190	10.38	P16401	14.16	P04075	3.3	P12035	13.06
P57053	7.14	Q8N4F0	9.39	A0A0C4DH41	7.63	P0DOX2	11.65	P08670	11.16	P10909	9.13	P06870	11.83	P60660	15.89	P62979	16.03	Q6NXT2	11.85	P81605	10	P30044	10.28	Q562R1	14.1	Q5VTE0	3.25	P27482	12.75
Q99877	7.14	Q9HC84	9.34	P08670	7.51	P23528	11.45	P80188	11.11	P08670	8.8	P12429	11.76	P23528	15.66	P31946	15.85	Q71DI3	11.76	P60763	9.9	P04075	10.16	A0A2R8Y619	13.93	P68104	3.25	P23527	12.7
Q93079	7.14	P08670	9.23	A0A2R8Y619	7.38	P08670	11.16	P0CG47	10.92	P20061	8.78	Q71DI3	11.76	Q96BQ1	15.62	P12429	15.79	Q16695	11.76	P63000	9.9	P01033	10.14	P05164	13.83	P08246	3	Q16778	12.7
Q5QNW6	7.14	P20061	8.78	P06331	7.32	P0CG47	10.92	O95678	10.71	Q8TAX7	8.75	Q16695	11.76	P01033	15.46	P23528	15.66	P84243	11.76	Q562R1	9.84	P0DOX2	10.11	P12035	13.54	P20160	2.79	P06899	12.7
Q99879	7.14	Q8TAX7	8.75	P01824	7.2	P25815	10.53	P25815	10.53	Q96BQ1	8.48	P84243	11.76	A0A075B6I9	15.38	Q96BQ1	15.62	P68431	11.76	P62805	9.71	P09211	10	P08670	13.52	P30740	2.64	P33778	12.7
P23527	7.14	Q5VTE0	7.79	P14618	7.16	O95678	10.53	Q08380	10.26	P61769	8.4	Q5TEC6	11.76	P00338	15.36	P01033	15.46	Q5TEC6	11.76	P05164	9.4	P16403	9.86	Q8N257	13.49	Q8N4F0	2.4	Q96A08	12.6
Q16778	7.14	P68104	7.79	Q99880	7.14	P52566	10.45	P16401	10.18	Q8TDL5	8.26	P68431	11.76	P06733	15.21	P60763	15.1	Q562R1	11.7	P04075	9.34	P10412	9.59	P06733	13.36	Q562R1	2.39	O95678	12.52
P06899	7.14	P06703	7.78	P58876	7.14	P07858	10.32	P01033	10.14	Q9HC84	7.86	Q8NBJ4	11.72	P60763	15.1	P63000	15.1	P30044	11.68	O95678	9.26	P52209	9.52	P10909	13.36	Q9NSB2	2.33	Q6NXT2	11.85
P33778	7.14	Q05639	7.78	P62807	7.14	P16401	10.18	P32119	10.1	P01825	7.76	P12273	11.64	P63000	15.1	P07602	14.31	P0DOX2	11.65	Q8TAX7	8.75	P16402	9.5	P47929	12.5	P20061	1.85	Q5TEC6	11.76
Q8N257	7.14	P01825	7.76	O60814	7.14	P31946	10.16	P41218	10.07	P0DP08	7.69	P14649	11.54	P08670	15.02	A0A2R8Y619	13.93	P15924	11.56	Q9HCY8	8.65	Q562R1	9.31	Q08188	12.41	O60437	1.82	P00709	11.27
Q96A08	7.09	P0DP08	7.69	P57053	7.14	P01033	10.14	P09211	10	A0A075B6I9	7.69	P23528	11.45	P11142	14.71	Q8N257	13.49	P23528	11.45	P06733	8.53	Q8TAX7	8.75	P04075	12.36	Q05639	1.73	P52209	10.97
P54108	6.94	A0A075B6I9	7.69	Q99877	7.14	P32119	10.1	P15153	9.9	P0DP06	7.63	P00558	11.27	P23280	14.61	P54108	13.47	P08670	11.16	P07237	8.46	Q9HCY8	8.65	Q6NXT2	11.85	Q8TDL5	1.65	P0CG47	10.92
Q14515	6.78	P0DP06	7.63	Q93079	7.14	P00338	9.94	P60763	9.9	A0A0C4DH41	7.63	P60174	11.24	P12035	14.49	P07237	12.99	P0CG47	10.92	P12429	8.36	P61769	8.4	Q71DI3	11.76	P13796	1.59	Q9Y281	10.84
P20160	6.77	A0A0C4DH41	7.63	Q5QNW6	7.14	Q8TDL5	9.92	P63000	9.9	P30740	7.39	P10909	11.14	Q13835	14.32	P30740	12.93	P14923	10.87	Q8N4F0	8.3	P12429	8.36	Q16695	11.76	P07237	1.57	P07237	10.63
P05164	6.71	A0A2R8Y619	7.38	Q99879	7.14	P06733	9.91	P00338	9.64	A0A2R8Y619	7.38	Q08380	11.11	P07602	14.31	P08670	12.88	O95678	10.71	Q8TDL5	8.06	Q08380	8.03	P84243	11.76	P08670	1.5	P32119	10.61
P08311	6.67	P06331	7.32	P23527	7.14	P15153	9.9	P14923	9.4	P14618	7.34	P62937	10.91	P12429	14.24	Q9Y536	12.8	P25815	10.53	P27482	8.05	P14923	7.79	P68431	11.76	O43790	1.44	P13796	10.53
Q9Y281	6.63	Q8TDL5	7.23	Q16778	7.14	P60763	9.9	P54108	9.39	P06331	7.32	P07237	10.83	Q562R1	14.1	P23280	12.34	P16401	10.18	Q96BQ1	8.04	Q05639	7.78	Q5TEC6	11.76	P78385	1.42	P52566	10.45
P80188	6.57	P01824	7.2	P06899	7.14	P63000	9.9	Q5VTE0	9.31	P01824	7.2	P07339	10.68	A0A2R8Y619	13.93	P13796	12.12	P01033	10.14	P07858	7.96	P01825	7.76	P14923	11.01	P11678	1.4	P07858	10.32
Q8NBJ4	6.48	Q8N257	7.14	P33778	7.14	P16403	9.86	P68104	9.31	Q8N257	7.14	P52566	10.45	P00558	13.91	O60437	12.07	P32119	10.1	Q5VTE0	7.79	P0DP08	7.69	P0CG47	10.92	Q14533	1.39	P80303	10.24
Q14508	6.45	P07858	7.08	Q8N257	7.14	P10412	9.59	P07237	9.25	P52209	7.04	P07858	10.32	Q8N257	13.49	P00338	12.05	P00558	10.07	P68104	7.79	P0DP06	7.63	Q9Y281	10.84	Q9UGM3	1.2	P16401	10.18
P04075	6.32	P54108	6.94	P04075	7.14	P16402	9.5	P15924	9.2	P54108	6.94	P32119	10.1	P54108	13.47	Q5VTE0	11.9	P81605	10	P06703	7.78	A0A0C4DH41	7.63	P25815	10.53	P14923	1.07	Q8TDL5	10.12
Q9UGM3	6.13	P20160	6.77	Q96A08	7.09	P04075	9.34	P63104	8.98	P04075	6.87	P81605	10	O60437	13.38	P68104	11.9	Q8TDL5	9.92	Q05639	7.78	P15924	7.59	P52566	10.45	Q08188	1.01	P15153	9.9
A0A0B4J1V0	5.88	Q9Y281	6.63	P07858	7.08	Q562R1	9.31	P20061	8.78	P20160	6.77	P12724	10	A0A0B4J1U7	13.22	Q86SG5	11.88	P60763	9.9	P63104	7.76	Q9HC84	7.38	Q5VTE0	10.17	P98088	0.51	P60763	9.9
A0A0B4J1U7	5.79	P00338	6.63	Q9UGM3	7.05	Q8TAX7	8.75	Q8TAX7	8.75	P08311	6.67	P60763	9.9	Q08380	12.82	P31151	11.88	P63000	9.9	P01825	7.76	A0A2R8Y619	7.38	P68104	10.17	Q09666	0.46	P63000	9.9
P16403	5.63	P07339	6.55	Q8NBJ4	6.98	P02763	8.46	P12429	8.36	Q9Y281	6.63	P63000	9.9	Q5VTE0	11.9	Q6NXT2	11.85	P16403	9.86	Q9HC84	7.71	P06331	7.32	Q08380	10.09	Q92817	0.39	P00338	9.64
P32119	5.56	P31946	6.5	P00338	6.63	P15924	8.43	Q58FF8	7.87	P52566	6.47	P16403	9.86	P68104	11.9	Q5TEC6	11.76	P10412	9.59	A0A075B6I9	7.69	P11142	7.28	P41218	10.07	P15924	0.31	P14923	9.13
Q06830	5.53	P08311	6.27	Q02818	6.51	P12429	8.36	Q05639	7.78	P00558	6.47	Q562R1	9.84	Q6NXT2	11.85	P06396	11.51	P16402	9.5	P0DP08	7.69	Q8TDL5	7.23	P09211	10			Q8TAX7	8.75
P10412	5.48	P04075	6.04	P31946	6.5	Q96BQ1	8.04	P01825	7.76	Q14508	6.45	P10412	9.59	P52209	11.8	P0DMV8	11.39	P37837	9.5	P0DP06	7.63	P01824	7.2	P06396	9.97			P60660	8.61
P16402	5.43	Q9UGM3	5.93	P01780	5.98	P14923	7.79	Q9HC84	7.74	Q562R1	6.38	P16402	9.5	Q5TEC6	11.76	P0DMV9	11.39	P30041	8.93	A0A0C4DH41	7.63	Q99880	7.14	P16403	9.86			P02763	8.46
P20061	5.31	P15328	5.84	P06396	5.88	Q05639	7.78	P08238	7.73	P14649	6.25	P04792	9.27	P14649	11.54	P60174	11.24	P20061	8.78	Q08380	7.52	P58876	7.14	P00338	9.64			P60174	8.03
Q9NSB4	5.26	P16403	5.63	P47929	5.88	Q9HC84	7.76	P0DP08	7.69	P12429	6.19	O95678	9.26	P0DMV8	11.39	Q13835	11.11	Q8TAX7	8.75	A0A2R8Y619	7.38	P62807	7.14	P10412	9.59			Q9HC84	8
Q6NXT2	5.19	P32119	5.56	P15328	5.84	P01825	7.76	A0A075B6I9	7.69	Q9UBG3	6.06	P01011	9.22	P0DMV9	11.39	P0CG47	10.92	P61769	8.4	P13796	7.34	O60814	7.14	P52209	9.52			Q58FF8	7.87
Q71DI3	5.15	Q58FF8	5.51	P52209	5.8	P0DP08	7.69	P0DP06	7.63	A0A0B4J1V0	5.88	P20061	8.78	P07437	11.26	Q9Y281	10.84	P12429	8.36	P06331	7.32	P57053	7.14	P16402	9.5			P01825	7.76
Q16695	5.15	P10412	5.48	A0A0B4J1U7	5.79	A0A075B6I9	7.69	A0A0C4DH41	7.63	Q5VTE0	5.84	P06733	8.76	Q92817	11.26	P11142	10.68	P06396	8.06	P01824	7.2	Q99877	7.14	O95678	9.26			P08238	7.73
P84243	5.15	Q9NZT1	5.48	P15153	5.73	P0DP06	7.63	A0A2R8Y619	7.38	P68104	5.84	Q8TAX7	8.75	P06396	11.25	O95678	10.53	Q08380	8.03	Q8N257	7.14	Q93079	7.14	P13796	9.25			P0DP08	7.69
P68431	5.15	P16402	5.43	P60763	5.73	A0A0C4DH41	7.63	P06331	7.32	P15328	5.84	Q9HC84	8.5	P60174	11.24	P52566	10.45	Q58FF8	7.87	Q8NBJ4	6.98	Q5QNW6	7.14	P11142	9.13			A0A075B6I9	7.69
Q5TEC6	5.15	P05164	5.37	P63000	5.73	A0A2R8Y619	7.38	P01824	7.2	Q05639	5.83	P02763	8.46	P13796	11.16	P07858	10.32	P13796	7.81	P54108	6.94	Q99879	7.14	P30041	8.93			P0DP06	7.63
P09211	4.76	P14923	5.37	P00709	5.63	P06331	7.32	Q9NSB2	7.17	A0A0B4J1U7	5.79	P00738	8.37	P07237	11.02	P30044	10.28	Q05639	7.78	P20160	6.77	P23527	7.14	P20061	8.78			A0A0C4DH41	7.63
Q2M2I5	4.76	Q6NXT2	5.19	Q58FF8	5.51	P01824	7.2	Q8N257	7.14	P48594	5.64	P48594	7.95	P61026	11	P16401	10.18	P01825	7.76	Q9Y281	6.63	Q16778	7.14	Q8TAX7	8.75			P29401	7.54
Q9Y536	4.27	Q9NSB2	5.17	P20061	5.31	Q8N257	7.14	P07858	7.08	P29508	5.64	P29508	7.95	Q15286	10.95	P32119	10.1	Q9HC84	7.76	Q14508	6.45	P06899	7.14	P0DMV8	8.74			Q08380	7.52
Q5VTE0	4.11	Q71DI3	5.15	Q6NXT2	5.19	P13796	7.02	P04075	6.87	P12724	5.62	A0A075B6I9	7.69	Q92928	10.95	Q08380	10.09	P08238	7.73	Q9BQE3	6.24	P33778	7.14	P0DMV9	8.74			A0A2R8Y619	7.38
P68104	4.11	Q16695	5.15	Q71DI3	5.15	Q08380	6.84	P20160	6.77	Q9UGM3	5.59	P13796	7.18	Q9H0U4	10.95	O95171	10.03	A0A075B6I9	7.69	P0DPH8	6.22	Q8N257	7.14	P15924	8.15			P06331	7.32
Q05639	4.1	P84243	5.15	Q16695	5.15	P20160	6.77	P09493	6.69	P32119	5.56	P62987	7.03	P0CG47	10.92	P81605	10	P0DP08	7.69	Q6PEY2	6.22	Q96A08	7.09	Q9BQE3	7.8			P01824	7.2
P30041	4.02	P68431	5.15	P84243	5.15	P07237	6.69	P06753	6.67	Q58FF8	5.51	P11142	6.97	Q9Y281	10.84	P12724	10	P0DP06	7.63	P0DPH7	6.22	P54108	6.94	P0DPH8	7.78			Q8N257	7.14
P02763	3.98	Q5TEC6	5.15	P68431	5.15	Q9Y281	6.63	Q9Y281	6.63	P11142	5.42	P00739	6.9	P62820	10.73	P16403	9.86	A0A0C4DH41	7.63	P68363	6.21	P20160	6.77	Q6PEY2	7.78			P15924	7.04
P06396	3.71	P07237	4.92	Q5TEC6	5.15	P47756	6.62	Q8N4F0	6.55	P13796	5.26	P06396	6.78	O95678	10.71	P10412	9.59	A0A2R8Y619	7.38	Q71U36	6.21	P08246	6.74	P0DPH7	7.78			P54108	6.94
P0CG48	3.65	P06396	4.86	P30044	5.14	P07339	6.55	Q02818	6.51	P09211	5.24	P20160	6.77	Q92930	10.63	P08238	9.53	P06331	7.32	P01780	5.98	P09493	6.69	P01825	7.76			P06396	6.91
P09493	3.52	P36952	4.8	P30740	5.01	P14649	6.25	P31946	6.5	Q6NXT2	5.19	Q5VTE0	6.71	P61006	10.63	P16402	9.5	P01824	7.2	P60660	5.96	P06753	6.67	P68363	7.76			P20160	6.77
P06753	3.51	P09211	4.76	Q5VTE0	4.98	P10909	6.24	Q14515	6.48	Q71DI3	5.15	P0DMV8	6.71	P52566	10.45	P30041	8.93	Q8N257	7.14	P47929	5.88	Q9Y281	6.63	Q71U36	7.76			Q9UGM3	6.55
Q9UBG3	3.43	Q2M2I5	4.76	P68104	4.98	Q01518	6.11	P52566	6.47	Q16695	5.15	P0DMV9	6.71	P59190	10.38	Q8TDL5	8.88	A8K2U0	7.08	P06396	5.88	P00338	6.63	A0A075B6I9	7.69			P31946	6.5
P31946	3.25	P29401	4.65	P15924	4.98	P02790	6.06	Q14508	6.45	P84243	5.15	P68104	6.71	P30044	10.28	Q9NSB2	8.83	O60437	6.95	A0A0B4J1V0	5.88	Q8N4F0	6.55	P0DP08	7.69			P00558	6.47
P13796	3.19	P00558	4.56	P23528	4.82	A0A0B4J1V0	5.88	P00738	6.4	P68431	5.15	P61158	6.7	P16401	10.18	P20061	8.78	P54108	6.94	A8K2U0	5.85	P31946	6.5	P0DP06	7.63			Q14508	6.45
P15328	3.11	P01011	4.49	Q14344	4.77	P47929	5.88	P10909	6.24	Q5TEC6	5.15	P00338	6.63	P12724	10	Q8TAX7	8.75	P20160	6.77	P15328	5.84	P52566	6.47	A0A0C4DH41	7.63			P14649	6.25
P00338	3.01	Q02818	4.34	Q2M2I5	4.76	P15328	5.84	Q14568	6.12	P30044	5.14	Q9Y281	6.63	A8K2U0	9.9	P07437	8.56	P00338	6.63	A0A0B4J1U7	5.79	P01011	6.38	Q9HC84	7.62			Q14568	6.12
P08246	3	Q9Y536	4.27	P07339	4.61	P12724	5.62	P07900	6.01	P08238	4.83	P37837	6.53	P16403	9.86	Q3ZCM7	8.56	Q9Y281	6.63	P12724	5.62	P00709	6.34	P12429	7.43			P10909	6.01
A8K2U0	2.96	P02763	3.98	Q14515	4.52	P61026	5.5	P52209	6	P07900	4.78	P31946	6.5	Q9HC84	9.81	P04350	8.56	P47756	6.62	Q58FF8	5.51	P06396	6.14	P06331	7.32			P07900	6.01
Q14344	2.92	P0CG48	3.65	P02790	4.33	Q9NZT1	5.48	A0A0B4J1V0	5.88	Q2M2I5	4.76	Q14515	6.48	P10412	9.59	A6NNZ2	8.56	P31946	6.5	O43852	5.4	P29401	6.1	Q8TDL5	7.23			P47929	5.88
P00558	2.64	Q14568	3.5	Q9Y536	4.27	Q15286	5.47	P47929	5.88	P07858	4.72	Q01518	6.32	P16402	9.5	Q9BVA1	8.54	P52566	6.47	Q9UGM3	5.39	P02790	6.06	P01824	7.2			Q5VTE0	5.84
P07339	2.43	P11142	3.41	P10909	4.01	Q92928	5.47	P06396	5.88	Q9Y536	4.27	P15328	5.84	Q58FF8	9.45	P68371	8.54	Q9BQE3	6.46	P08670	5.36	P60174	6.02	P07858	7.08			P68104	5.84
P36952	2.4	P37837	3.26	P02763	3.98	Q9H0U4	5.47	P16403	5.63	P15153	4.17	A0A0B4J1U7	5.79	P08246	9.36	Q13885	8.54	P0DPH8	6.44	P20061	5.31	P60660	5.96	P20160	6.77			Q05639	5.83
Q58FF8	2.36	P15924	3.24	P0CG48	3.65	O43852	5.4	P00709	5.63	P60763	4.17	P62979	5.77	O95171	9.16	P02545	8.43	Q6PEY2	6.44	P30044	5.14	A0A0B4J1V0	5.88	Q02818	6.72			A0A0B4J1U7	5.79
P07858	2.36	P13796	3.19	Q14568	3.5	P62820	5.37	P61026	5.5	P63000	4.17	Q9UGM3	5.68	P07339	8.98	P00558	8.15	P0DPH7	6.44	P13929	4.84	A0A0B4J1U7	5.79	P09493	6.69			P41218	5.65
Q9NSB2	2.33	P08246	3	Q05639	3.46	P20061	5.31	P10412	5.48	P15924	4.11	P41218	5.65	P30041	8.93	P07476	8.03	P68363	6.43	P07339	4.61	P13796	5.74	P06753	6.67			P12724	5.62
O43852	2.22	Q14344	2.92	P37837	3.26	Q92930	5.31	Q15286	5.47	P02790	4.11	P31146	5.64	P20061	8.78	Q58FF8	7.87	Q71U36	6.43	P08238	4.56	P15153	5.73	Q9UGM3	6.63			P61026	5.5
Q02818	2.17	P08238	2.9	P08246	3	P61006	5.31	Q92928	5.47	P02763	3.98	P23527	5.56	Q8TAX7	8.75	A8K2U0	7.84	P14649	6.25	P15924	4.53	P60763	5.73	Q8N4F0	6.55			Q15286	5.47
P31146	2.17	P07900	2.87	P08238	2.9	P59190	5.19	Q9H0U4	5.47	Q01518	3.79	Q16778	5.56	P02545	8.58	Q9BQE3	7.8	P02545	6.17	P41218	4.42	P63000	5.73	P07339	6.55			Q92928	5.47
P01011	2.13	P02790	2.38	P07900	2.87	Q9NSB2	5.17	P16402	5.43	Q9NSB2	3.67	P06899	5.56	Q3ZCM7	8.56	P07900	7.79	Q14568	6.12	Q02818	4.34	P12724	5.62	P37837	6.53			Q9H0U4	5.47
P17213	1.85	O43852	2.22	P22626	2.83	Q9UGM3	5.14	P62820	5.37	P0CG48	3.65	P33778	5.56	P04350	8.56	Q05639	7.78	P07900	6.01	Q9Y536	4.27	P32119	5.56	P31946	6.5			P62820	5.37
P10909	1.78	P52209	2.07	P20160	2.79	P30044	5.14	Q92930	5.31	P09493	3.52	Q96A08	5.51	A6NNZ2	8.56	P0DPH8	7.78	O95171	5.96	P14923	4.03	P20061	5.31	Q8NBJ4	6.48			P20061	5.31
Q58FF7	1.51	Q9UBG3	2.02	P12429	2.79	P06396	4.86	P61006	5.31	P06753	3.51	P61026	5.5	P08238	8.56	Q6PEY2	7.78	A0A0B4J1V0	5.88	P68366	4.02	Q9UGM3	4.89	P01011	6.38			Q92930	5.31
P08670	1.5	P02675	1.83	P19021	2.67	P09211	4.76	P59190	5.19	Q14568	3.5	Q15286	5.47	Q9BVA1	8.54	P0DPH7	7.78	P52209	5.8	Q9NY65	4.01	P07858	4.72	P00709	6.34			P61006	5.31
P11678	1.4	P48594	1.79	P14923	2.28	Q2M2I5	4.76	P30044	5.14	P37837	3.26	Q92928	5.47	P68371	8.54	P01825	7.76	A0A0B4J1U7	5.79	P02763	3.98	P07339	4.61	P14649	6.25			P59190	5.19
P26038	1.39	P29508	1.79	Q9Y6R7	2.15	Q58FF8	4.72	Q9UGM3	4.89	P31946	3.25	Q9H0U4	5.47	Q13885	8.54	P68363	7.76	P12724	5.62	Q9UBX7	3.9	O60437	4.04	P00558	6.24			P30044	5.14
P13929	1.38	P10909	1.78	P01011	2.13	P26038	4.68	A8K2U0	4.88	P07237	3.15	O43852	5.4	P10909	8.24	Q71U36	7.76	P61026	5.5	Q9NSB2	3.83	P10909	4.01	Q05639	6.05			P12429	4.95
P08238	1.24	Q8NBJ4	1.75	P07476	2.05	P11142	4.49	P13929	4.84	P00338	3.01	P62820	5.37	P02790	8.01	A0A075B6I9	7.69	Q9NZT1	5.48	P07476	3.76	P02763	3.98	P15328	5.84			P13929	4.84
P07900	1.23	P35222	1.66	P07437	2.03	P08238	4.42	P07339	4.61	P08246	3	Q92930	5.31	P11021	7.8	P0DP08	7.69	Q15286	5.47	P52209	3.73	Q9NSB2	3.83	P12724	5.62			P07339	4.61
P14923	1.21	A8K2U0	1.65	Q3ZCM7	2.03	P41218	4.42	P00739	4.6	P26038	2.95	P61006	5.31	Q05639	7.78	Q8N4F0	7.64	Q92928	5.47	P0CG48	3.65	P47756	3.68	P68366	5.58			P06744	4.48
P22735	0.98	P06744	1.61	P04350	2.03	P07900	4.37	O60437	4.56	P11678	2.94	P59190	5.19	P01825	7.76	P0DP06	7.63	Q9H0U4	5.47	P00558	3.6	P11021	3.67	Q9NY65	5.57			Q02818	4.34
P15924	0.91	Q58FF7	1.51	A6NNZ2	2.03	P52209	4.35	P11142	4.49	Q14344	2.92	P30044	5.14	P0DP08	7.69	A0A0C4DH41	7.63	O43852	5.4	Q14568	3.5	A8K2U0	3.65	Q58FF8	5.51			O60437	4.27
Q9Y6R7	0.67	O43790	1.44	Q9BVA1	2.02	Q9Y536	4.27	P01011	4.49	P06396	2.69	P14923	5.1	Q9UGM3	7.67	P52209	7.45	P62820	5.37	Q2M2I5	3.43	P0CG48	3.65	P61026	5.5			Q9Y536	4.27
P98088	0.51	P78385	1.42	P68371	2.02	Q8N4F0	4.15	P02790	4.33	P14923	2.55	A8K2U0	5.02	Q8N4F0	7.64	Q9HC84	7.43	Q92930	5.31	P06744	3.41	P07237	3.54	Q15286	5.47			P00738	4.19
Q09666	0.27	Q14533	1.39	Q13885	2.02	A8K2U0	4.13	P13796	4.31	P07339	2.43	P30041	4.91	P0DP06	7.63	P06331	7.32	P61006	5.31	Q14515	3.31	Q2M2I5	3.43	Q92928	5.47			P02790	4.11
		P13929	1.38	Q9BUF5	2.02	P0CG48	3.65	Q9Y536	4.27	P36952	2.4	Q14344	4.77	A0A0C4DH41	7.63	P01824	7.2	P59190	5.19	P37837	3.26	P06744	3.41	Q9H0U4	5.47			Q13835	4.02
		P14780	1.13	Q13509	2	Q14515	3.61	P02763	3.98	O43852	2.22	Q2M2I5	4.76	Q9UBX7	7.45	O00299	7.05	Q9NSB2	5.17	P31946	3.25	P37837	3.26	P62820	5.37			P31146	3.9
		O60437	1.03	P00558	1.92	P06744	3.41	P48594	3.85	P01011	2.13	Q58FF8	4.72	P00738	7.39	P36952	6.93	P0DMV8	4.99	P09493	3.17	O43852	3.17	Q92930	5.31			P0CG48	3.65
		Q92817	0.93	P02675	1.83	O00299	3.32	P29508	3.85	P0DMV8	2.03	Q02818	4.56	P05141	7.38	Q92817	6.89	P0DMV9	4.99	P06753	3.16	P15328	3.11	P61006	5.31			Q9UBX7	3.55
		P19021	0.92	P48594	1.79	P0DMV8	3.12	O00299	3.73	P0DMV9	2.03	P31025	4.55	P06331	7.32	Q9UGM3	6.8	Q2M2I5	4.95	P08246	3	P26038	2.95	P59190	5.19			P09493	3.52
		Q9Y6R7	0.81	P29508	1.79	P0DMV9	3.12	P0CG48	3.65	P02675	1.83	P36952	4.53	Q8TDL5	7.23	P20160	6.77	Q9UGM3	4.89	P11678	2.94	Q13162	2.95	P30044	5.14			P06753	3.51
		P01023	0.75	Q58FF7	1.51	P02545	3.01	P0DMV8	3.59	A8K2U0	1.72	P06744	4.48	P01824	7.2	P08246	6.74	P13929	4.84	Q14344	2.92	Q14344	2.92	A8K2U0	5.02			Q2M2I5	3.43
		P01024	0.6	P29401	1.44	P08246	3	P0DMV9	3.59	Q14515	1.66	Q9P1U1	4.31	P07858	7.08	P47756	6.62	P00738	4.68	P07900	2.87	P02545	2.71	P13929	4.84			O00299	3.32
		P98088	0.51	O43790	1.44	Q14344	2.92	Q16610	3.52	P06744	1.61	Q3ZCM7	4.28	O00299	7.05	Q9BUF5	6.5	P11142	4.64	P29401	2.73	P00558	2.64	P08238	4.83			P37837	3.26
		Q09666	0.42	P78385	1.42	P00558	2.64	Q2M2I5	3.43	Q58FF7	1.51	P07437	4.28	P07900	6.83	P61158	6.46	P07339	4.61	P19021	2.67	O95171	2.62	P07900	4.78			P02675	3.26
				P11678	1.4	Q14568	2.62	P37837	3.26	P29401	1.44	P04350	4.28	P20160	6.77	Q13509	6.44	P01011	4.49	P14780	2.4	P14780	2.4	P29401	4.65			O43707	3.18
				P11142	1.39	Q13835	2.54	P05141	3.02	O43790	1.44	A6NNZ2	4.28	P47756	6.62	P14649	6.25	Q16610	4.44	P36952	2.4	P36952	2.4	P36952	4.53			P08246	3
				Q14533	1.39	P00738	2.46	P08246	3	P78385	1.42	Q9BVA1	4.27	P37837	6.53	Q14568	6.12	Q01518	4.42	P02790	2.38	Q58FF8	2.36	P11021	4.28			P26038	2.95
				P26038	1.39	Q9BQE3	2.23	Q13162	2.95	Q14533	1.39	P68371	4.27	P31946	6.5	P10909	6.01	P05141	4.36	P01011	2.13	Q9BQE3	2.23	P07437	4.28			P11678	2.94
				P13929	1.38	P0DPH8	2.22	Q14344	2.92	P13929	1.38	Q9Y536	4.27	Q9BUF5	6.5	Q16610	5.93	Q92817	4.28	P00739	2.01	P0DPH8	2.22	Q3ZCM7	4.28			P47756	2.94
				P13639	1.17	Q6PEY2	2.22	P60174	2.81	P14780	1.27	Q13885	4.27	Q13509	6.44	A0A0B4J1V0	5.88	Q9Y536	4.27	O60437	1.94	Q6PEY2	2.22	P04350	4.28			Q14344	2.92
				Q13835	1.07	P0DPH7	2.22	P15328	2.72	P01023	0.75	Q9BUF5	4.26	P26038	6.41	P15328	5.84	P68366	4.24	P17213	1.85	P0DPH7	2.22	A6NNZ2	4.28			A8K2U0	2.89
				P02545	1.05	P68363	2.22	P00558	2.64	P98088	0.51	Q13509	4.22	Q9BQE3	6.24	A0A0B4J1U7	5.79	Q9NY65	4.23	P11021	1.83	P68363	2.22	Q9Y536	4.27			P15328	2.72
				O60437	0.97	Q71U36	2.22	Q13835	2.54	Q09666	0.27	Q8N4F0	4.15	P0DPH8	6.22	Q6ZN66	5.69	Q8N4F0	4.15	P00738	1.72	Q71U36	2.22	Q9BVA1	4.27			Q8N4F0	2.4
				P01023	0.75	Q02818	2.17	P14780	2.4	Q9Y6R7	0.17	Q05639	4.1	Q6PEY2	6.22	P41218	5.65	P02790	4.11	Q58FF7	1.51	P13639	2.21	P68371	4.27			P36952	2.4
				P98088	0.51	P31146	2.17	P36952	2.4			P0CG47	3.93	P0DPH7	6.22	P00709	5.63	P61158	4.07	P14625	1.49	Q02818	2.17	Q13885	4.27			Q6ZN66	2.37
				A8K2U0	0.48	P01011	2.13	Q6ZN66	2.37			Q9UBX7	3.9	P68363	6.21	P13639	5.59	P10909	4.01	O43790	1.44	P00739	2.01	Q9BUF5	4.26			Q9NSB2	2.33
				Q09666	0.42	P61158	1.91	Q9BQE3	2.23			Q9NSB2	3.83	Q71U36	6.21	P68366	5.58	P02763	3.98	P78385	1.42	P61158	1.91	Q13509	4.22			P22626	2.27
						P17213	1.85	P0DPH8	2.22			P17213	3.7	Q14568	6.12	Q9NY65	5.57	Q9UBX7	3.9	Q14533	1.39	P17213	1.85	P02790	4.11			Q8NBJ4	2.24
						P48594	1.79	Q6PEY2	2.22			P02675	3.26	Q16610	5.93	Q13162	5.54	P31146	3.9	Q13835	1.07	P48594	1.79	P02763	3.98			O43852	2.22
						P29508	1.79	P0DPH7	2.22			P01024	3.25	P02675	5.91	P61026	5.5	P07476	3.76	P13639	1.05	P29508	1.79	O60437	3.93			P61158	2.15
						P35222	1.66	P68363	2.22			P11021	3.21	Q01518	5.89	Q15286	5.47	P0CG48	3.65	Q92817	0.93	P00738	1.72	Q9UBX7	3.9			Q9P1U1	2.15
						P01024	1.56	Q71U36	2.22			P09493	3.17	P31146	5.86	Q92928	5.47	Q13835	3.61	P32926	0.8	Q14515	1.66	Q9NSB2	3.83			P00739	2.01
						Q58FF7	1.51	P61158	1.91			Q13421	3.17	P15328	5.84	Q9H0U4	5.47	P14780	3.54	P01023	0.75	P35222	1.66	P17213	3.7			P01011	1.89
						P29401	1.44	P17213	1.85			P06753	3.16	P07476	5.81	P29401	5.46	P09493	3.52	Q9Y6R7	0.7	P11678	1.54	P0CG48	3.65			Q92817	1.87
						O43790	1.44	P02675	1.83			P08246	3	P00709	5.63	P62820	5.37	P06753	3.51	Q09666	0.63	Q58FF7	1.51	Q13835	3.61			P19021	1.75
						P78385	1.42	Q8NBJ4	1.75			Q96TA1	2.82	P32119	5.56	Q92930	5.31	P06744	3.41	P01024	0.6	O43790	1.44	P14780	3.54			P07476	1.71
						P11678	1.4	P07476	1.71			P26038	2.77	Q13162	5.54	P61006	5.31	P13639	3.38	P98088	0.51	P02675	1.43	Q14568	3.5			P01024	1.68
						Q14533	1.39	P35222	1.66			P29401	2.73	O43852	5.4	P59190	5.19	P08246	3	P35579	0.36	P78385	1.42	Q2M2I5	3.43			P35222	1.66
						P13929	1.38	P06744	1.61			Q14568	2.62	Q9NSB2	5.17	P13929	4.84	P26038	2.95			Q14533	1.39	P07237	3.15			O95171	1.6
						P14780	1.27	P26038	1.56			Q13162	2.58	P13929	4.84	Q2M2I5	4.76	Q14344	2.92			P13929	1.38	Q14515	3.01			Q14515	1.51
						Q6ZN66	1.26	Q58FF7	1.51			P35222	2.56	P36952	4.8	P26038	4.68	P60174	2.81			P08238	1.24	P08246	3			Q58FF7	1.51
						P13639	1.17	P14625	1.49			P08238	2.49	Q2M2I5	4.76	P07339	4.61	Q6ZN66	2.69			P07900	1.23	P26038	2.95			P14625	1.49
						O60437	1.08	P29401	1.44			P07900	2.46	P00739	4.6	P01011	4.49	P14625	2.62			Q6ZN66	1.11	Q13162	2.95			O43790	1.44
						P01023	0.75	O43790	1.44			P14780	2.4	P01011	4.49	P06744	4.48	P00739	2.59			Q13835	1.07	Q14344	2.92			P78385	1.42
						Q09666	0.58	P78385	1.42			P13639	2.33	Q9H4B7	4.43	Q9H4B7	4.43	Q13162	2.58			Q02487	1	P60174	2.81			Q14533	1.39
						P98088	0.51	P11678	1.4			P15924	2.3	Q09666	4.38	Q01518	4.42	P36952	2.4			P22735	0.98	Q6ZN66	2.37			P12814	1.35
						Q92817	0.49	Q14533	1.39			P22626	2.27	Q02818	4.34	P05141	4.36	P07858	2.36			Q09666	0.97	P13639	2.33			P14780	1.27
						Q9Y6R7	0.17	Q92817	1.33			P01023	2.24	Q9Y536	4.27	P02790	4.11	O43707	2.31			P19021	0.92	Q01518	2.32			Q09666	1.24
								Q09666	1.19			P12814	2.24	P61158	4.07	P02763	3.98	P41218	2.21			P35579	0.82	O43852	2.22			P11142	1.24
								P13639	1.17			Q9H4B7	2.22	P68366	4.02	Q9UBX7	3.9	Q9P1U1	2.15			P98088	0.51	Q9H4B7	2.22			P13639	1.17
								P01024	1.14			O43707	2.2	Q9NY65	4.01	P31146	3.9	P17213	1.85			P01024	0.48	P31146	2.17			P0DMV8	1.09
								O95171	1.02			P02790	1.95	P02763	3.98	P17213	3.7	P11021	1.83			Q92817	0.39	P61158	2.15			P0DMV9	1.09
								P19021	0.92			Q02487	1.78	Q6ZN66	3.95	P0CG48	3.65	P48594	1.79			Q9Y6R7	0.17	Q9P1U1	2.15			Q96TA1	0.94
								P35579	0.92			Q6ZN66	1.74	P41218	3.93	P14780	3.54	P29508	1.79					P22735	2.08			P98088	0.51
								P12814	0.9			Q58FF7	1.51	P14625	3.86	P09493	3.52	P35579	1.73					P48594	2.05			Q9Y6R7	0.5
								O43707	0.88			O43790	1.44	P17213	3.7	P06753	3.51	P35222	1.66					P29508	2.05			P35579	0.46
								P98088	0.51			P78385	1.42	P22735	3.67	P37837	3.26	Q14515	1.66					Q16610	2.04
								Q9Y6R7	0.33			P11678	1.4	P0CG48	3.65	Q09666	2.94	P11678	1.54					P02675	1.83
												Q14533	1.39	P14780	3.54	Q14344	2.92	Q58FF7	1.51					P06744	1.79
												P13929	1.38	P09493	3.52	P14625	2.62	P29401	1.44					P07476	1.71
												P0CG48	1.31	P06753	3.51	P35222	2.56	O43790	1.44					P02545	1.66
												Q9Y6R7	0.54	P13639	3.5	O43707	2.31	P78385	1.42					P11678	1.54
												P98088	0.51	P06744	3.41	P22626	2.27	Q14533	1.39					Q58FF7	1.51
												Q92817	0.49	P01023	3.32	Q02818	2.17	P12814	1.35					Q09666	1.49
												Q09666	0.27	Q14344	2.92	Q9P1U1	2.15	Q96TA1	1.34					P01023	1.49
														P29401	2.89	P22735	2.08	Q09666	1.17					O43790	1.44
														P35222	2.56	P11021	1.83	Q02487	1					P78385	1.42
														Q58FF7	2.51	P02675	1.83	P22735	0.98					Q14533	1.39
														Q96TA1	2.41	Q14515	1.66	P01023	0.75					P12814	1.35
														P22626	2.27	P11678	1.54	P98088	0.51					O43707	1.32
														Q9P1U1	2.15	Q58FF7	1.51	Q9Y6R7	0.17					P01024	1.14
														P32926	1.9	O43790	1.44							P35579	0.92
														Q14515	1.66	P78385	1.42							Q92817	0.54
														P11678	1.54	Q14533	1.39							P98088	0.51
														O43790	1.44	P12814	1.35							Q9Y6R7	0.33
														P78385	1.42	P35579	1.17
														Q14533	1.39	P01024	1.02
														P12814	1.35	P32926	0.8
														O43707	1.32	P98088	0.51
														P35579	1.28
														P01024	0.9
														P19021	0.82
														P98088	0.51
														Q9Y6R7	0.33

## Sheet: Table S2
Table S2. List of identified proteins in salivary stones samples, processed according different variants of lysis protocol, applying various duration of sonication cycles.
without sonication						5s ON/5s OFF						15s ON/5s OFF						30s ON/5s OFF						30s ON/15s OFF										peptides			proteins			missed cleavage #1 (%)	missed cleavage #2 (%)	missed cleavage #3 (%)
Accession	Coverage(%) - rep 1	Accession	Coverage(%) - rep 2	Accession	Coverage(%) - rep 3	Accession	Coverage(%) - rep 1	Accession	Coverage(%) - rep 2	Accession	Coverage(%) - rep 3	Accession	Coverage(%) - rep 1	Accession	Coverage(%) - rep 2	Accession	Coverage(%) - rep 3	Accession	Coverage(%) - rep 1	Accession	Coverage(%) - rep 2	Accession	Coverage(%) - rep 3	Accession	Coverage(%) - rep 1	Accession	Coverage(%) - rep 2	Accession	Coverage(%) - rep 3					# (median)	(-)SD	(+)SD	# (median)	(-)SD	(+)SD
A5A3E0	0.93	A5A3E0	0.93	A5A3E0	0.93	P49913	9.41	P01023	9.77	P62805	9.71	P15153	9.9	P11678	9.79	P62805	9.71	P62805	9.71	P25311	9.73	P00739	9.48	A0A075B6P5	23.33	A0A075B6P5	23.33	A0A075B6P5	23.33				without sonication	342	55	2	107	8	1	4.08922	2.83912	3.71517
B9A064	10.75	B9A064	7.01	B9A064	10.75	P06703	8.89	P10153	9.32	P04040	9.49	P49913	9.41	Q9BYX7	9.33	P01023	9.7	P01024	9.38	P49913	9.41	P08246	9.36	A0A087WW87	23.14	A0A087WW87	23.14	A0A087WW87	23.14				5s ON/5s OFF	593	106	14	121	9	2	4.51745	4.21585	5.93081
O60814	7.14	O60814	7.14	O60814	7.14	P07602	8.59	P02787	9.31	P01024	9.44	P01008	9.27	P06703	8.89	P49913	9.41	P08246	9.36	P08246	9.36	P13647	9.15	A5A3E0	4.93	A5A3E0	3.44	A5A3E0	3.44				15s ON/5s OFF	664	20	7	134	2	0	4.03727	4.51807	4.02385
O75594	12.24	O75594	12.24	O75594	12.24	P02763	8.46	P01008	9.27	P49913	9.41	P31949	8.57	P02790	8.66	P04040	8.92	P17213	8.62	A0A075B6K4	8.7	P48594	8.72	O60814	12.7	O60814	12.7	O60814	12.7				30s ON/5s OFF	538	22	16	122	0	0	4.87365	5.42636	3.90335
P00738	2.22	P00738	4.19	P00738	2.22	P01011	8.04	P08779	8.67	P17213	8.62	P04040	8.54	P07602	8.59	P02787	8.88	P07602	8.59	P07602	8.59	A0A075B6K4	8.7	O75594	31.63	O75594	31.63	O75594	31.63				30s ON/15s OFF	504	0	168	119	0	10	4.01786	2.97619	2.97619
P01009	6.7	P01009	12.44	P01009	11.96	P06870	8.02	P17213	8.62	P40199	8.14	P01011	8.04	P31949	8.57	P15153	8.85	P07737	8.57	P27105	8.33	P17213	8.62	P00738	26.6	P00738	3.45	P00738	3.45
P01011	4.02	P01011	6.38	P01011	6.38	P01024	8	P01011	8.04	P06870	8.02	P68871	75.51	P29508	8.21	P02675	8.76	P01008	8.19	P06870	8.02	P31949	8.57	P00739	12.93	P00739	2.01	P00739	2.01
P01023	2.99	P01023	3.46	P01023	4.07	P13646	7.86	P06870	8.02	Q6P5S2	7.58	Q9HD89	70.37	P01008	8.19	P07737	8.57	P13727	8.11	P29508	7.95	P01008	8.19	P00915	10.73	P00915	10.73	P00915	10.73
P01024	3.67	P01024	4.33	P01024	3.49	P01619	7.76	Q6P5S2	7.58	P27105	7.29	Q6P5S2	7.58	P40199	8.14	P01008	8.19	P01023	7.73	P00915	7.28	P01024	8.06	P01008	6.47	P01008	9.27	P01008	9.27
P01036	4.96	P01036	10.64	P01036	18.44	P63267	7.71	P00915	7.28	P69905	61.97	Q99880	7.14	P06870	8.02	Q9HD89	70.37	Q6P5S2	7.58	P01040	7.14	P06870	8.02	P01009	22.49	P01009	22.25	P01009	22.25
P01591	16.98	P01591	16.98	P01591	11.95	P68032	7.69	P01024	7.16	P54108	6.94	Q16778	7.14	Q9HD89	70.37	P63267	7.71	P12273	7.53	Q99880	7.14	P01023	7.94	P01011	12.29	P01011	10.87	P01011	10.87
P01833	2.23	P01833	4.45	P01833	3.27	P68133	7.69	P54108	6.94	P02790	6.71	P58876	7.14	Q562R1	7.98	P68032	7.69	P06702	61.4	Q16778	7.14	P01040	7.14	P01023	9.97	P01023	4.75	P01023	4.75
P01859	13.67	P01859	11.9	P01859	15.7	P62736	7.69	Q9HD89	59.26	P01008	6.47	P62807	7.14	P01023	7.87	P68133	7.69	P54108	6.94	P58876	7.14	P54108	6.94	P01024	11	P01024	6.86	P01024	6.86
P01876	17.34	P01876	17.34	P01876	11.31	Q6P5S2	7.58	P61626	58.78	Q9HD89	59.26	O60814	7.14	P01024	7.58	P62736	7.69	P04040	6.64	P62807	7.14	P02790	6.71	P01036	31.21	P01036	31.21	P01036	31.21
P02008	4.93	P02008	6.34	P02008	4.93	P12273	7.53	P05109	54.84	P68871	51.7	P06899	7.14	P0DOY2	63.21	P69905	66.2	P40199	6.1	O60814	7.14	Q9HD89	59.26	P01037	20.57	P01037	20.57	P01037	20.57
P02042	35.37	P02042	37.41	P02042	46.26	P00915	7.28	P69905	53.52	P02788	50.85	P33778	7.14	P0DOY3	63.21	P68871	62.59	P05109	54.84	P06899	7.14	P68871	51.7	P01591	26.42	P01591	4.4	P01591	4.4
P02533	11.23	P02533	11.23	P02533	15.89	P54108	6.94	P68871	51.7	P05109	50.54	P57053	7.14	P68871	62.59	P61626	61.49	P68871	51.7	P33778	7.14	P05109	50.54	P01614	23.14	P01614	23.14	P01614	23.14
P02675	1.43	P02675	1.43	P02675	1.43	P01833	6.94	Q8TAX7	5.04	P02675	5.91	P23527	7.14	P69905	61.97	P06702	60.53	P61626	51.35	P57053	7.14	P02787	5.44	P01615	23.33	P01615	23.33	P01615	23.33
P02743	3.59	P02743	13.9	P02743	13.9	P20160	6.77	P0DOY2	49.06	P02787	5.87	Q99877	7.14	P61626	61.49	P54108	6.94	Q8TAX7	5.04	P23527	7.14	Q6P4A8	5.24	P01619	21.55	P01619	13.79	P01619	13.79
P02763	14.43	P02763	8.46	P02763	14.43	P01008	6.47	P0DOY3	49.06	P0C0L5	5.45	Q99879	7.14	P54108	6.94	Q6P4A8	6.33	Q9HD89	49.07	Q99877	7.14	P19013	5.19	P01833	11.26	P01833	5.89	P01833	5.89
P02766	17.01	P02766	17.01	P02766	17.01	P01023	6.24	P01834	47.66	P0C0L4	5.45	Q93079	7.14	P04040	6.64	P0DOY2	59.43	P0DOY2	49.06	Q99879	7.14	P04040	5.12	P01834	64.49	P01834	64.49	P01834	64.49
P02768	23.97	P02768	25.12	P02768	23.15	P61626	51.35	P02768	47.45	Q10588	5.35	Q5QNW6	7.14	P06702	56.14	P0DOY3	59.43	P0DOY3	49.06	Q93079	7.14	Q8TAX7	5.04	P01857	21.05	P01857	12.78	P01857	12.78
P02787	1.29	P02787	1.29	P02787	1.29	P01780	5.98	P08311	43.92	Q8TAX7	5.04	Q96A08	7.09	P08311	50.59	P05109	54.84	P01834	47.66	Q5QNW6	7.14	P0DOY2	49.06	P01861	18.43	P01861	13.89	P01861	13.89
P02788	25.92	P02788	35.77	P02788	36.76	Q8TAX7	5.04	P02788	41.27	P0DOY2	49.06	P0DOY2	63.21	P05109	50.54	P08311	54.51	P0C0L5	4.59	Q96A08	7.09	P0DOY3	49.06	P01876	26.63	P01876	23.37	P01876	23.37
P03973	31.06	P03973	15.91	P03973	6.06	P0DOY2	49.06	P0C0L5	4.99	P0DOY3	49.06	P0DOY3	63.21	P02768	50.25	P14618	5.46	P0C0L4	4.59	P68871	62.59	P01834	47.66	P02533	18.64	P02533	14.62	P02533	14.62
P04040	1.71	P04040	1.71	P04040	1.71	P0DOY3	49.06	P0C0L4	4.99	P01834	47.66	P69905	61.97	P60763	5.73	Q8TAX7	5.04	P02675	4.48	P54108	6.94	P61626	45.27	P02743	17.04	P02743	17.04	P02743	17.04
P04264	16.61	P04264	20.03	P04264	24.38	P05109	48.39	P04040	4.93	P61626	45.27	P54108	6.94	P63000	5.73	P02768	49.43	P19013	4.42	P04040	6.64	P02788	45.21	P02763	21.89	P02763	3.98	P02763	3.98
P04746	4.5	P04746	4.89	P04746	9.2	P08311	43.92	P02790	4.76	P08311	44.31	P04406	6.87	P32119	5.56	P02042	45.58	P68104	4.11	P01008	6.47	P06702	42.98	P02766	31.97	P02766	16.33	P02766	16.33
P05109	40.86	P05109	40.86	P05109	40.86	P68871	42.86	P04406	4.48	P02768	41.05	P29508	6.41	Q6P4A8	5.24	P02788	44.51	Q5VTE0	4.11	P01024	6.31	P69905	41.55	P02768	50.08	P02768	42.69	P02768	42.69
P05164	25.77	P05164	27.38	P05164	26.98	Q9HD89	42.59	P68104	4.11	P04264	40.84	P61626	59.46	Q8TAX7	5.04	P12429	4.95	P53634	4.1	P11678	6.01	Q6P5S2	4.55	P02788	50	P02788	37.18	P02788	37.18
P06702	51.75	P06702	37.72	P06702	38.6	P02768	40.23	Q5VTE0	4.11	P04406	4.48	P05109	50.54	P02788	48.17	Q6P5S2	4.55	Q05639	4.1	P61626	59.46	A5A3E0	4.19	P03973	31.82	P03973	31.82	P03973	31.82
P07602	4.96	P07602	4.96	P07602	3.82	P02675	4.89	Q05639	4.1	P06702	39.47	P02768	50.25	Q92820	4.72	P0C0L5	4.24	P02788	39.15	Q9HD89	59.26	Q6S8J3	4.19	P04040	10.82	P04040	1.71	P04040	1.71
P08246	9.36	P08246	9.36	P08246	9.36	P27105	4.17	P06702	39.47	P03973	37.88	P02787	5.87	P02675	4.68	P0C0L4	4.24	P08311	38.82	P05109	50.54	P40199	4.07	P04264	32.14	P04264	34.16	P04264	34.16
P08311	29.02	P08311	29.02	P08311	29.02	P40199	4.07	P30740	35.88	P01591	35.22	Q6P4A8	5.24	A5A3E0	4.19	P60763	4.17	P02768	37.93	P01023	5.9	P08311	38.82	P04746	28.38	P04746	13.89	P04746	13.89
P08727	8	P08727	8	P08727	8	P06702	39.47	O75594	35.71	P80188	32.83	P60763	5.21	Q6S8J3	4.19	P63000	4.17	P03973	37.88	P48594	5.9	P02768	38.42	P05109	50.54	P05109	49.46	P05109	49.46
P0C0L4	0.92	P0C0L4	0.92	P0C0L4	0.52	P04264	39.13	P01591	35.22	P35527	32.58	P63000	5.21	Q6MZM9	4.11	P03973	37.88	P69905	33.1	Q8TAX7	5.04	P01591	35.22	P05164	33.56	P05164	31.01	P05164	31.01
P0C0L5	0.92	P0C0L5	0.92	P0C0L5	0.52	P02788	37.18	P02042	34.69	P30740	32.45	Q562R1	5.05	P02042	39.46	P01619	37.07	O75594	31.63	P0DOY2	49.06	P30740	32.45	P06702	52.63	P06702	52.63	P06702	52.63
P0CG38	0.93	P0CG38	0.93	P0CG38	0.93	P02042	34.69	P03973	31.82	O75594	31.63	Q8TAX7	5.04	P01619	37.07	P12273	36.3	P01036	31.21	P0DOY3	49.06	P03973	31.82	P06703	16.67	P06703	16.67	P06703	16.67
P0CG39	0.96	P0CG39	0.96	P0CG39	0.96	P01834	34.58	P01036	31.21	P01036	31.21	P08311	49.41	P12273	36.3	P01876	35.18	A5A3E0	3.63	P01834	47.66	O75594	31.63	P06870	11.83	P06870	8.02	P06870	8.02
P0DOX8	10.65	P0DOX8	6.94	P0DOX8	10.65	P35527	33.39	P12273	30.82	P01876	30.9	P02788	48.59	P01876	36.18	P30740	32.45	Q6S8J3	3.63	P02042	45.58	P01036	31.21	P06899	12.7	P06899	12.7	P06899	12.7
P0DOY2	23.58	P0DOY2	23.58	P0DOY2	23.58	P03973	31.82	P01876	30.4	P12273	30.82	P06702	42.98	P01591	35.22	P01591	32.08	P02787	3.58	P06702	42.98	P12273	30.82	P07602	10.69	P07602	8.59	P07602	8.59
P0DOY3	23.58	P0DOY3	23.58	P0DOY3	23.58	O75594	31.63	A5A3E0	3.63	Q6P4A8	3.44	P02790	4.76	P04264	35.09	P02766	31.97	P05155	3.4	P69905	41.55	P0C0L5	3.61	P08246	16.1	P08246	18.73	P08246	18.73
P0DTE7	4.5	P0DTE7	7.05	P0DTE7	11.35	P69905	30.28	Q6S8J3	3.63	P05164	29.13	Q92820	4.72	P80188	32.83	P12724	31.88	Q6P4A8	3.07	P68104	4.11	P0C0L4	3.61	P08311	52.94	P08311	52.94	P08311	52.94
P0DTE8	4.5	P0DTE8	7.05	P0DTE8	11.35	P48594	3.85	Q6P4A8	3.44	P0DOX7	28.97	Q6MZM9	4.11	P30740	32.45	P01009	31.82	P0DOX7	28.97	Q5VTE0	4.11	P13727	3.6	P09228	23.4	P09228	23.4	P09228	23.4
P0DUB6	4.5	P0DUB6	7.05	P0DUB6	11.35	P29508	3.85	P04264	29.97	Q96DA0	28.85	P02042	39.46	P02766	31.97	P05164	31.68	P02042	28.57	P53634	4.1	P0DOX7	28.97	P0C0L4	3.1	P0C0L4	1.61	P0C0L4	1.61
P11678	9.09	P11678	8.53	P11678	13.01	P00738	3.45	P01009	29.9	P02042	28.57	P01876	37.69	P03973	31.82	O75594	31.63	P30740	26.91	Q05639	4.1	P04264	28.88	P0C0L5	3.1	P0C0L5	1.61	P0C0L5	1.61
P12273	13.01	P12273	19.86	P12273	13.01	Q6P4A8	3.44	P0DOX7	28.97	P0DTE8	28.38	P80188	32.83	O75594	31.63	P01036	31.21	Q96DR5	26.91	P40199	4.07	P02042	28.57	P0CG38	3.44	P0CG38	3.44	P0CG38	3.44
P12724	17.5	P12724	17.5	P12724	17.5	P04040	3.42	P0DTE8	28.38	P0DTE7	28.38	P04264	32.61	P07737	31.43	Q9BYX7	3.47	P0DOX8	26.85	P02768	39.41	P01009	27.75	P0CG39	3.56	P0CG39	3.56	P0CG39	3.56
P13645	13.18	P13645	13.01	P13645	14.38	P0C0L5	3.38	P0DTE7	28.38	P0DUB6	28.38	P30740	32.19	P01036	31.21	P04264	28.57	P04264	26.71	P02788	38.87	P63261	27.47	P0DOX2	20.66	P0DOX2	17.14	P0DOX2	17.14
P13646	8.08	P13646	9.83	P13646	7.86	P0C0L4	3.38	P0DUB6	28.38	P13645	26.37	P02766	31.97	B9A064	30.37	P0DTE8	28.57	P01591	25.79	P08311	38.82	P60709	27.47	P0DOX5	18.71	P0DOX5	11.36	P0DOX5	11.36
P13647	4.41	P13647	2.54	P13647	9.49	P30740	29.82	P59666	27.66	P04746	25.24	P03973	31.82	P05164	30.2	P0DTE7	28.57	Q96DA0	24.52	P01591	35.22	P07737	25.71	P0DOY2	63.21	P0DOY2	49.06	P0DOY2	49.06
P17213	11.29	P17213	11.29	P17213	7.8	P13645	25.51	Q96DR5	26.91	P19961	25.24	O75594	31.63	P0DOX8	30.09	P0DUB6	28.57	P12724	24.38	P04264	32.76	P05164	25.37	P0DOY3	63.21	P0DOY3	49.06	P0DOY3	49.06
P19961	4.5	P19961	4.89	P19961	9.2	P0DTE8	24.66	P05164	26.44	P02766	25.17	P01036	31.21	P02787	3.58	B9A064	28.5	P25815	24.21	P03973	31.82	Q96DA0	24.52	P0DTE7	31.51	P0DTE7	17.03	P0DTE7	17.03
P20160	17.53	P20160	21.91	P20160	6.77	P0DTE7	24.66	P63261	25.87	P07737	24.29	P12273	30.82	P0C0L5	3.33	Q96DA0	28.37	P01009	23.92	O75594	31.63	P62805	24.27	P0DTE8	31.51	P0DTE8	17.03	P0DTE8	17.03
P20742	1.08	P20742	1.35	P20742	0.61	P0DUB6	24.66	P60709	25.87	P25815	24.21	B9A064	30.37	P0C0L4	3.33	P0DOX8	28.24	P09228	23.4	P01036	31.21	P80188	24.24	P0DUB6	31.51	P0DUB6	17.03	P0DUB6	17.03
P24158	7.81	P24158	11.33	P24158	11.33	Q96DA0	24.52	P04746	25.24	P09228	23.4	P0DOX8	30.09	P05090	3.17	P59666	27.66	B9A064	23.36	P12273	30.82	P25815	24.21	P11678	12.87	P11678	10.77	P11678	10.77
P29508	5.9	P29508	4.1	P29508	4.1	P05164	24.43	P19961	25.24	B9A064	23.36	P0C0L5	3.67	P35908	29.58	P04746	25.44	P01876	23.12	P0C0L5	3.9	P09228	23.4	P12273	43.84	P12273	36.3	P12273	36.3
P30740	14.78	P30740	14.78	P30740	14.78	P62805	24.27	P02766	25.17	P0DOX8	23.15	P0C0L4	3.67	P01009	27.99	P19961	25.44	P35527	22.95	P0C0L4	3.9	B9A064	23.36	P12429	2.79	P12429	3.41	P12429	3.41
P35527	3.69	P35527	7.87	P35527	17.66	P35908	24.26	P13645	24.66	P31151	22.77	Q9BYX7	3.47	P59666	27.66	P25815	24.21	P49913	22.94	A5A3E0	3.63	P0DOX8	23.15	P12724	28.75	P12724	21.88	P12724	21.88
P35908	2.82	P35908	10.8	P35908	6.26	P25815	24.21	Q96DA0	24.52	P25311	22.48	P05164	29.4	P13645	27.57	Q96DR5	24.1	P63261	22.93	Q6S8J3	3.63	P01876	23.12	P13645	24.49	P13645	27.05	P13645	27.05
P48594	5.9	P48594	4.1	P48594	4.1	P09228	23.4	P25815	24.21	P01009	22.01	P59666	27.66	P0DTE8	26.22	P09228	23.4	P60709	22.93	P13727	3.6	Q96DR5	22.89	P13646	14.19	P13646	7.86	P13646	7.86
P54108	3.67	P54108	6.94	P54108	3.67	P01036	23.4	P09228	23.4	P02763	21.89	P0DTE8	27.4	P0DTE7	26.22	P01615	23.33	P02763	21.89	P19013	3.08	P13645	22.26	P13647	16.95	P13647	13.39	P13647	13.39
P57053	7.14	P57053	7.14	P57053	7.14	Q96DR5	22.89	B9A064	23.36	P63261	21.6	P0DTE7	27.4	P0DUB6	26.22	A0A075B6P5	23.33	P01857	21.05	P0DOX7	28.97	P02763	21.89	P17213	10.06	P17213	14.58	P17213	14.58
P58876	7.14	P58876	7.14	P58876	7.14	P0DOX7	22.43	P0DOX8	23.15	P60709	21.6	P0DUB6	27.4	P20160	25.9	A0A087WW87	23.14	P01037	20.57	P30740	27.44	P01037	20.57	P19013	3.08	P19013	6.54	P19013	6.54
P59665	20.21	P59665	20.21	P59665	20.21	P02533	21.61	P02763	21.89	P01619	21.55	P01591	26.42	P0DOX2	25.49	P01614	23.14	P05164	20.13	P63261	25.87	P27105	20.14	P19961	28.38	P19961	13.89	P19961	13.89
P59666	20.21	P59666	20.21	P59666	20.21	P04746	21.53	P01619	21.55	P35908	21.44	P20160	25.9	P63261	24.53	P02763	21.89	P13645	20.03	P60709	25.87	P0CG39	2.79	P20160	18.33	P20160	18.33	P20160	18.33
P60709	10.4	P60709	10.4	P60709	10.4	P19961	21.53	P01037	20.57	P01037	20.57	P01597	25.64	P60709	24.53	P13645	21.75	P02790	2.38	P07737	25.71	P0CG38	2.7	P20742	1.82	P20742	1.82	P20742	1.82
P61626	37.16	P61626	37.16	P61626	37.16	P01009	20.33	P59665	20.21	P02533	20.34	P04432	25.64	Q96DA0	24.52	P0DOX2	20.66	Q9UGM3	2.24	P05164	25.37	P53634	2.59	P23527	12.7	P23527	12.7	P23527	12.7
P62736	7.69	P62736	7.69	P62736	7.69	P59665	20.21	Q08380	2.91	P59666	20.21	P01601	25.64	P25815	24.21	P01037	20.57	P0CG39	2.22	Q96DA0	24.52	Q9UGM3	2.45	P24158	5.86	P24158	7.42	P24158	7.42
P62805	17.48	P62805	29.13	P62805	17.48	P59666	20.21	Q10588	2.52	P59665	20.21	P01599	25.64	P00738	24.14	P59665	20.21	P0CG38	2.14	P80188	24.24	P05155	2	P25311	21.48	P25311	6.38	P25311	6.38
P62807	7.14	P62807	7.14	P62807	7.14	Q10588	2.52	Q9UGM3	2.45	Q96DR5	20.08	P13645	25.17	Q96DR5	24.1	Q9UGM3	2.24	P13646	19.87	P25815	24.21	Q99954	19.4	P25815	24.21	P25815	24.21	P25815	24.21
P63261	10.4	P63261	10.4	P63261	10.4	P0CG39	2.22	P0CG39	2.22	P0CG39	2.22	P63261	24.53	P04746	23.48	P0CG39	2.22	Q99954	19.4	P09228	23.4	P80511	18.48	P29508	6.92	P29508	3.85	P29508	3.85
P63267	7.71	P63267	7.71	P63267	7.71	A5A3E0	2.14	P0CG38	2.14	A5A3E0	2.14	P60709	24.53	P19961	23.48	A5A3E0	2.14	P01040	19.39	B9A064	23.36	P35908	18.15	P30740	32.45	P30740	29.55	P30740	29.55
P68032	7.69	P68032	7.69	P68032	7.69	Q6S8J3	2.14	Q99954	19.4	Q6S8J3	2.14	Q96DA0	24.52	P09228	23.4	Q6S8J3	2.14	P0DOX5	18.71	P35527	23.27	P01857	17.54	P33778	12.7	P33778	12.7	P33778	12.7
P68133	7.69	P68133	7.69	P68133	7.69	P0CG38	2.14	P01040	19.39	P0CG38	2.14	P12724	24.38	P01615	23.33	P0CG38	2.14	P80188	18.69	P0DOX8	23.15	P02743	17.04	P35527	19.26	P35527	18.14	P35527	18.14
P68431	10.29	P68431	5.15	P68431	10.29	P04406	2.09	P80188	18.69	P00738	19.95	P04746	24.27	A0A075B6P5	23.33	Q562R1	2.13	P80511	18.48	P01876	23.12	P35527	17.01	P35908	25.67	P35908	21.91	P35908	21.91
P68871	43.54	P68871	69.39	P68871	60.54	P00739	2.01	P00738	17.73	Q99954	19.4	P19961	24.27	A0A087WW87	23.14	P00738	19.95	P0DTE8	18.4	P02763	21.89	P02766	17.01	P40199	8.14	P40199	4.07	P40199	4.07
P69905	30.28	P69905	31.69	P69905	30.28	P80188	18.69	P27105	17.71	P01040	19.39	P25815	24.21	P01614	23.14	P27105	19.79	P0DTE7	18.4	P01857	21.05	P06703	16.67	P48594	6.92	P48594	1.79	P48594	1.79
P80188	13.64	P80188	13.64	P80188	13.64	P63261	18.67	P35527	17.66	P13647	18.47	P09228	23.4	P02763	21.89	Q99954	19.4	P0DUB6	18.4	P01037	20.57	P0DTE8	16.63	P49913	11.76	P49913	9.41	P49913	9.41
P80511	8.7	P80511	8.7	P80511	8.7	P60709	18.67	P01857	17.54	P20160	18.33	P01615	23.33	P12724	21.88	P01040	19.39	P08727	18	P01009	20.33	P0DTE7	16.63	P54108	6.94	P54108	6.94	P54108	6.94
P84243	10.29	P84243	5.15	P84243	10.29	P01876	17.09	P62805	17.48	P01857	17.54	A0A075B6P5	23.33	P01037	20.57	P20160	18.73	P00738	17.49	Q96DR5	20.08	P0DUB6	16.63	P57053	12.7	P57053	12.7	P57053	12.7
Q16695	10.29	Q16695	5.15	Q16695	10.29	P02743	17.04	P35908	17.06	P02743	17.04	A0A087WW87	23.14	P59665	20.21	P80188	18.69	P31949	17.14	Q6P5S2	2.73	P63267	16.49	P58876	12.7	P58876	12.7	P58876	12.7
Q5QNW6	7.14	Q5QNW6	7.14	Q5QNW6	7.14	P01591	16.98	P02743	17.04	P06703	16.67	P01614	23.14	P0CG39	2.79	P63261	18.67	P02743	17.04	Q9UGM3	2.45	P68032	16.45	P59665	20.21	P59665	26.6	P59665	26.6
Q6MZM9	4.11	Q6MZM9	4.11	Q6MZM9	4.11	P02766	16.33	P06703	16.67	P0DOX5	15.59	P35908	22.85	P0CG38	2.7	P60709	18.67	P02766	17.01	P02790	2.38	P68133	16.45	P59666	27.66	P59666	34.04	P59666	34.04
Q6P5S2	2.73	Q6P5S2	3.03	Q6P5S2	5.76	P12724	16.25	P25311	16.44	P12724	14.38	P01009	22.49	Q9UGM3	2.45	P80511	18.48	P06703	16.67	P0CG39	2.22	P62736	16.45	P60709	29.6	P60709	22.4	P60709	22.4
Q6S8J3	0.93	Q6S8J3	0.93	Q6S8J3	0.93	P13647	15.08	P11678	15.94	P08246	13.86	P02763	21.89	Q99954	19.4	P25311	18.46	P27105	16.67	P0CG38	2.14	P25311	16.11	P61626	53.38	P61626	53.38	P61626	53.38
Q71DI3	10.29	Q71DI3	5.15	Q71DI3	10.29	B9A064	14.49	P49913	15.88	P01780	13.68	P01619	21.55	P01040	19.39	P01861	18.43	P00915	16.09	P05155	2	P0DOX5	15.59	P62736	14.85	P62736	7.69	P62736	7.69
Q7Z794	1.21	Q7Z794	3.29	Q7Z794	3.29	P0DOX8	14.35	P0DOX5	15.59	P01833	13.35	P0DOX2	21.1	P80511	18.48	P08246	18.35	P29508	15.9	P00738	19.95	P04406	15.52	P62805	27.18	P62805	9.71	P62805	9.71
Q93079	7.14	Q93079	7.14	Q93079	7.14	P08246	13.86	P63267	14.89	P00739	12.93	P01857	21.05	P01861	18.43	P35908	18	A0A075B6K4	15.65	P35908	19.87	P01011	15.13	P62807	12.7	P62807	12.7	P62807	12.7
Q96DA0	14.9	Q96DA0	14.9	Q96DA0	14.9	P01857	12.78	P68032	14.85	P13646	12.88	P01037	20.57	P01857	17.54	P24158	17.97	P13647	15.59	P13645	19.52	P00738	14.78	P63261	29.6	P63261	22.4	P63261	22.4
Q96DR5	6.83	Q96DR5	14.46	Q96DR5	6.43	P01037	12.77	P68133	14.85	Q99880	12.7	P59665	20.21	P62805	17.48	P31949	17.14	P04406	15.52	Q99954	19.4	P12724	14.38	P63267	14.89	P63267	7.71	P63267	7.71
Q99877	7.14	Q99877	7.14	Q99877	7.14	Q99880	12.7	P62736	14.85	Q16778	12.7	Q96DR5	20.08	P25311	17.45	P02743	17.04	P04746	15.26	P0DOX5	18.71	P01833	14.01	P68032	14.85	P68032	7.69	P68032	7.69
Q99879	7.14	Q99879	7.14	Q99879	7.14	Q16778	12.7	P12724	14.38	P58876	12.7	P0CG39	2.22	P02743	17.04	P06703	16.67	P19961	15.26	P80511	18.48	P08727	14	P68133	14.85	P68133	7.69	P68133	7.69
Q99880	7.14	Q99880	7.14	Q99880	7.14	P58876	12.7	P07737	14.29	P62807	12.7	A5A3E0	2.14	P27105	16.67	P01857	16.29	P01011	15.13	P0DTE8	18.4	P04746	13.5	P68871	82.31	P68871	53.74	P68871	53.74
Q9HD89	42.59	Q9HD89	42.59	Q9HD89	31.48	P62807	12.7	P02533	14.19	O60814	12.7	Q6S8J3	2.14	P08246	15.73	P00915	16.09	P32119	14.14	P0DTE7	18.4	P19961	13.5	P69905	41.55	P69905	41.55	P69905	41.55
A0A0B4J1V0	5.88	P00739	4.89	P00739	2.59	O60814	12.7	P01833	13.87	P06899	12.7	P0CG38	2.14	P0DOX5	15.59	P29508	15.9	P11678	13.29	P0DUB6	18.4	Q99880	12.7	P80188	24.24	P80188	24.24	P80188	24.24
P00915	3.45	P00915	7.28	P01037	7.8	P06899	12.7	P13646	13.76	P33778	12.7	Q99954	19.4	P04406	15.52	P35527	15.89	P25311	13.09	P62805	17.48	Q16778	12.7	P80511	18.48	P80511	8.7	P80511	8.7
P01008	1.51	P01008	5.82	P01780	5.98	P33778	12.7	P01780	13.68	P57053	12.7	P01040	19.39	P35527	15.41	P04406	15.52	P35908	12.99	P31949	17.14	P58876	12.7	P81605	10	P81605	10	P81605	10
P48595	2.27	P01834	31.78	P06703	8.89	P57053	12.7	Q99880	12.7	P23527	12.7	P0DOX5	18.71	P01011	15.13	P01011	15.13	P00739	12.93	P02743	17.04	P62807	12.7	Q04695	13.66	Q04695	12.04	Q04695	12.04
		P06703	8.89	P0DOX7	5.14	P23527	12.7	Q16778	12.7	Q99877	12.7	P80511	18.48	P13647	15.08	P10153	14.91	Q99880	12.7	P02766	17.01	O60814	12.7	Q14789	0.21	Q14789	0.46	Q14789	0.46
		P0DOX7	15.89	P23280	2.92	Q99877	12.7	P58876	12.7	Q99879	12.7	P01861	18.43	P01833	14.92	P0DOX5	14.48	Q16778	12.7	P06703	16.67	P06899	12.7	Q16778	12.7	Q16778	12.7	Q16778	12.7
		P12429	2.17	P27105	2.78	Q99879	12.7	P62807	12.7	Q93079	12.7	P08246	18.35	P10153	14.91	P13646	14.19	P58876	12.7	P04746	15.26	P33778	12.7	Q5QNW6	12.7	Q5QNW6	12.7	Q5QNW6	12.7
		P22894	2.14	P28676	3.23	Q93079	12.7	O60814	12.7	Q5QNW6	12.7	P00738	17.73	P08727	14.25	P01833	14.01	P62807	12.7	P19961	15.26	P57053	12.7	Q6MZM9	11.42	Q6MZM9	4.11	Q6MZM9	4.11
		P25815	10.53	P31949	8.57	Q5QNW6	12.7	P06899	12.7	Q96A08	12.6	P62805	17.48	P63267	13.56	P08727	14	O60814	12.7	P63267	14.89	P23527	12.7	Q6P4A8	3.07	Q6P4A8	1.27	Q6P4A8	1.27
		P27105	6.94	Q8TAV4	2.75	Q96A08	12.6	P33778	12.7	P07602	12.4	P02743	17.04	P68032	13.53	P05090	12.7	P06899	12.7	P68032	14.85	Q99877	12.7	Q6P5S2	4.55	Q6P5S2	4.55	Q6P5S2	4.55
		P31949	8.57	Q92820	2.2	P08779	12.47	P57053	12.7	P01011	12.29	P35527	17.01	P68133	13.53	Q99880	12.7	P33778	12.7	P68133	14.85	Q99879	12.7	Q6S8J3	4.93	Q6S8J3	3.44	Q6S8J3	3.44
		P48595	2.27	Q9UGM3	0.58	P11678	12.31	P23527	12.7	P08779	11.21	P06703	16.67	P62736	13.53	Q16778	12.7	P57053	12.7	P62736	14.85	Q93079	12.7	Q8TAX7	5.04	Q8TAX7	5.04	Q8TAX7	5.04
		Q8TAV4	2.75			P0DOX5	11.36	Q99877	12.7	P00915	10.73	P08727	16.5	Q99880	12.7	P58876	12.7	P23527	12.7	P13646	14.63	Q5QNW6	12.7	Q92820	4.72	Q92820	2.52	Q92820	2.52
						P17213	10.27	Q99879	12.7	P63267	10.64	P25311	16.11	Q16778	12.7	P62807	12.7	Q99877	12.7	P12724	14.38	Q96A08	12.6	Q93079	12.7	Q93079	12.7	Q93079	12.7
						P20742	1.82	Q93079	12.7	P68032	10.61	P27105	14.93	P58876	12.7	O60814	12.7	Q99879	12.7	P01833	14.01	P13646	11.79	Q96A08	12.6	Q96A08	12.6	Q96A08	12.6
						P02787	1.15	Q5QNW6	12.7	P68133	10.61	P01833	14.92	P62807	12.7	P06899	12.7	Q93079	12.7	P13647	13.9	P49913	11.18	Q96DA0	24.52	Q96DA0	24.52	Q96DA0	24.52
						Q9UGM3	0.95	Q96A08	12.6	P62736	10.61	P10153	14.91	O60814	12.7	P33778	12.7	Q5QNW6	12.7	P00739	12.93	P20160	11.16	Q96DR5	20.08	Q96DR5	22.89	Q96DR5	22.89
								P07602	12.4	P11678	10.35	P63267	13.56	P06899	12.7	P57053	12.7	Q96A08	12.6	P01011	12.29	P11678	10.91	Q99877	12.7	Q99877	12.7	Q99877	12.7
								P13647	12.03	P01023	10.11	P68032	13.53	P33778	12.7	P23527	12.7	P63267	11.97	P08727	11.75	P29508	10.77	Q99879	12.7	Q99879	12.7	Q99879	12.7
								P31151	11.88	P20742	1.82	P68133	13.53	P57053	12.7	Q99877	12.7	P68032	11.94	P04406	11.34	P00915	10.73	Q99880	12.7	Q99880	12.7	Q99880	12.7
								P08246	11.24	P48594	1.79	P62736	13.53	P23527	12.7	Q99879	12.7	P68133	11.94	P20160	11.16	P07602	10.31	Q9HD89	59.26	Q9HD89	42.59	Q9HD89	42.59
								P20160	11.16	P29508	1.79	P13646	12.01	Q99877	12.7	Q93079	12.7	P62736	11.94	P32119	10.1	P32119	10.1	Q9UGM3	1.95	Q9UGM3	0.58	Q9UGM3	0.58
								P48594	11.03	P68104	1.73	P06870	11.83	Q99879	12.7	Q5QNW6	12.7	P06870	11.83	P17213	10.06	P02675	1.83	P02787	9.31	P07477	8.1	P07477	8.1
								P29508	11.03	Q5VTE0	1.73	P13647	11.36	Q93079	12.7	Q96A08	12.6	P20160	11.16	P02675	1.83	P20742	1.82	P02675	7.13	P08962	7.56	P08962	7.56
								P02675	10.39	Q05639	1.73	P17213	11.09	Q5QNW6	12.7	P13647	12.2	P48594	11.03	P20742	1.82	P68104	1.73	P04179	6.76
								P00739	10.34	Q9UGM3	1.57	P11678	11.05	Q96A08	12.6	P06870	11.83	P01833	10.99	Q6P4A8	1.27	Q5VTE0	1.73	P02790	6.49
								P40199	10.17			P40199	11.05	P13646	11.57	Q6MZM9	11.42	P20742	1.82	P02787	1.15	Q05639	1.73	P05107	2.34
								P20742	1.82			P00915	10.73	P49913	11.18	P11678	11.19							Q99954	19.4
												P07602	10.69	P17213	11.09	P17213	11.09							P01040	19.39
												P01024	10.52	P00915	10.73	P07602	10.69							P04406	17.91
												P02675	10.39	P15153	10.42	P01024	10.28							P31949	17.14
												P01023	10.18	P01597	10.26	P01597	10.26							P27105	17.01
												P24158	10.16	P04432	10.26	P04432	10.26							P07737	14.29
												P32119	10.1	P01601	10.26	P01601	10.26							P98088	0.28
												Q9UGM3	1.95	P01599	10.26	P01599	10.26
												P20742	1.82	P24158	10.16	P40199	10.17
												Q14789	0.21	Q6P5S2	1.82	P32119	10.1
														P20742	1.82	P20742	1.82
														Q14789	0.21	Q14789	0.46

## Sheet: Table S3
Table S3. List of identified proteins in kidney stones samples, processed according different variants of lysis protocol, applying various duration of sonication cycles.
without sonication						5s ON/5s OFF						15s ON/5s OFF						30s ON/5s OFF						30s ON/15s OFF										peptides			proteins			missed cleavage #1 (%)	missed cleavage #2 (%)	missed cleavage #3 (%)
Accession	Coverage(%) - rep 1	Accession	Coverage(%) - rep 2	Accession	Coverage(%) - rep 3	Accession	Coverage(%) - rep 1	Accession	Coverage(%) - rep 2	Accession	Coverage(%) - rep 3	Accession	Coverage(%) - rep 1	Accession	Coverage(%) - rep 2	Accession	Coverage(%) - rep 3	Accession	Coverage(%) - rep 1	Accession	Coverage(%) - rep 2	Accession	Coverage(%) - rep 3	Accession	Coverage(%) - rep 1	Accession	Coverage(%) - rep 2	Accession	Coverage(%) - rep 3					# (median)	(-)SD	(+)SD	# (median)	(-)SD	(+)SD
O43790	3.29	O43790	1.44	O43790	1.44	A5A3E0	3.63	A5A3E0	3.63	A5A3E0	3.63	A5A3E0	3.63	A5A3E0	3.63	A5A3E0	3.63	A5A3E0	2.98	A5A3E0	3.63	A5A3E0	2.98	A5A3E0	3.63	A5A3E0	3.63	A5A3E0	3.63				without sonication	352	140	63	127	33	13	1.41509	2.16867	1.70455
O95678	4.17	O95678	9.07	O95678	7.62	O00187	7.14	O00187	7.14	O00187	7.14	O00187	7.14	O00187	8.16	O00187	7.14	O00187	3.5	O00187	8.16	O00187	3.5	O00187	7.14	O00187	8.16	O00187	8.16				5s ON/5s OFF	638	60	31	173	0	8	1.5674	4.18535	2.76817
P00747	4.32	P00747	7.04	P00747	7.65	O43790	1.44	O43790	1.44	O43790	1.44	O43790	1.44	O43790	1.44	O43790	19.75	O60814	12.7	O60814	12.7	O60814	12.7	O43790	1.44	O43790	1.44	O43790	1.44				15s ON/5s OFF	647	24	23	176	15	0	1.92616	2.23881	1.5456
P00751	1.18	P00751	4.58	P00751	3.4	O60814	12.7	O60814	12.7	O60814	7.14	O60814	7.14	O60814	12.7	O60814	12.7	P00734	4.66	P00734	10.61	P00734	4.66	O60814	12.7	O60814	12.7	O60814	12.7				30s ON/5s OFF	595	176	175	144	34	41	3.02521	2.98701	2.86396
P00915	10.73	P00915	10.73	P00915	13.79	O75083	2.81	O75083	2.81	O75083	1.32	O75083	2.81	O75083	1.32	O75083	1.32	P00738	4.43	P00738	15.27	P00738	4.43	O75083	2.81	O75083	2.81	O75083	2.81				30s ON/15s OFF	675	100	12	177	4	2	1.77778	1.89229	2.08696
P01008	1.94	P01008	5.17	P01008	1.94	O95678	10.53	O95678	11.98	O95678	10.53	O95678	6.9	O95678	10.53	O95678	12.34	P00747	7.9	P00747	17.53	P00747	7.9	O95678	6.9	O95678	9.07	O95678	7.44
P01009	3.83	P01009	5.5	P01009	5.5	P00734	8.68	P00734	7.07	P00734	6.27	P00734	6.27	P00734	18.49	P00734	3.38	P00751	4.84	P00751	8.12	P00751	4.84	P00441	7.79	P00441	7.79	P00441	7.79
P01024	2.35	P01024	6.07	P01024	3.61	P00738	15.27	P00738	17.73	P00738	13.05	P00738	7.14	P00738	18.97	P00738	8.62	P00915	16.86	P00915	25.29	P00915	16.86	P00734	10.77	P00734	12.38	P00734	9.16
P01876	2.26	P01876	7.79	P01876	4.77	P00739	10.34	P00739	10.34	P00739	6.9	P00739	3.45	P00739	13.79	P00739	2.59	P00966	1.94	P00966	7.77	P00966	1.94	P00738	13.55	P00738	13.3	P00738	15.27
P02042	36.73	P02042	42.86	P02042	28.57	P00747	17.53	P00747	16.17	P00747	14.81	P00747	17.41	P00747	17.65	P00747	17.41	P01009	7.42	P01009	17.94	P01009	7.42	P00739	8.05	P00739	8.05	P00739	10.34
P02452	5.87	P02452	6.97	P02452	2.87	P00751	8.12	P00751	8.12	P00751	6.81	P00751	6.94	P00751	9.55	P00751	5.76	P01011	4.02	P01011	4.02	P01011	4.02	P00747	16.17	P00747	16.17	P00747	16.17
P02533	8.26	P02533	30.3	P02533	30.08	P00915	25.29	P00915	19.16	P00915	19.16	P00915	25.29	P00915	19.16	P00915	16.86	P01024	2.1	P01024	12.63	P01024	2.1	P00751	8.12	P00751	8.12	P00751	8.12
P02538	4.08	P02538	30.14	P02538	20.92	P00918	10.77	P00918	10.77	P00918	6.92	P00918	10.77	P00918	6.92	P00918	10.77	P01876	15.58	P01876	13.57	P01876	15.58	P00915	19.16	P00915	19.16	P00915	25.29
P02647	8.24	P02647	16.1	P02647	11.99	P00966	9.71	P00966	9.47	P00966	3.64	P00966	3.64	P00966	9.71	P00966	7.77	P02042	40.14	P02042	42.86	P02042	40.14	P00918	7.31	P00918	10.77	P00918	6.92
P02671	4.73	P02671	4.97	P02671	4.73	P01008	6.68	P01008	6.68	P01008	6.68	P01008	6.47	P01008	4.96	P01008	4.96	P02452	5.87	P02452	7.86	P02452	5.87	P00966	5.34	P00966	6.07	P00966	5.58
P02675	10.39	P02675	10.39	P02675	10.39	P01009	14.59	P01009	13.64	P01009	20.33	P01009	20.33	P01009	16.51	P01009	14.11	P02533	19.49	P02533	30.08	P02533	19.49	P01008	4.96	P01008	4.96	P01008	8.19
P02679	13.69	P02679	18.76	P02679	14.57	P01011	2.13	P01011	5.67	P01011	5.67	P01011	6.38	P01011	4.49	P01011	4.02	P02538	14.36	P02538	22.34	P02538	14.36	P01009	18.42	P01009	12.2	P01009	12.2
P02748	3.04	P02748	3.04	P02748	3.04	P01024	11.67	P01024	12.21	P01024	8.3	P01024	14.31	P01024	9.98	P01024	7.46	P02647	11.99	P02647	26.59	P02647	11.99	P01011	6.38	P01011	6.15	P01011	5.67
P02751	0.4	P02751	1.09	P02751	0.81	P01042	6.83	P01042	4.97	P01042	6.83	P01042	4.66	P01042	10.71	P01042	5.28	P02654	21.69	P02654	21.69	P02654	21.69	P01024	13.23	P01024	11.55	P01024	13.05
P02768	18.72	P02768	21.67	P02768	19.7	P01133	1.57	P01133	2.32	P01133	0.91	P01133	2.65	P01133	1.91	P01133	0.91	P02671	5.77	P02671	16.17	P02671	5.77	P01042	4.97	P01042	10.09	P01042	4.97
P02787	1.43	P02787	2.58	P02787	2.58	P01591	9.43	P01591	16.98	P01591	9.43	P01591	5.03	P01591	9.43	P01591	4.4	P02675	10.59	P02675	28.51	P02675	10.59	P01133	3.31	P01133	2.32	P01133	1.57
P02788	1.41	P02788	2.68	P02788	1.41	P01876	13.57	P01876	13.57	P01876	13.57	P01833	2.23	P01833	4.45	P01833	1.05	P02679	14.79	P02679	21.63	P02679	14.79	P01591	9.43	P01591	9.43	P01591	9.43
P04003	1.17	P04003	4.52	P04003	2.51	P01877	8.44	P01877	8.44	P01877	8.44	P01876	17.34	P01876	15.08	P01876	13.57	P02751	1.13	P02751	4.2	P02751	1.13	P01833	1.18	P01833	3.4	P01833	2.23
P04004	3.56	P04004	6.07	P04004	5.65	P02042	34.69	P02042	42.86	P02042	34.69	P01877	8.44	P01877	6.14	P01877	8.44	P02768	17.08	P02768	25.45	P02768	17.08	P01876	11.81	P01876	13.57	P01876	13.57
P04196	1.33	P04196	1.33	P04196	1.33	P02452	12.43	P02452	11	P02452	11.61	P02042	34.69	P02042	42.86	P02042	41.5	P02788	1.41	P02788	7.89	P02788	1.41	P01877	6.65	P01877	8.44	P01877	8.44
P04217	3.43	P04217	1.62	P04217	3.43	P02461	0.75	P02461	1.36	P02461	0.75	P02452	11.61	P02452	10.04	P02452	6.83	P04003	2.51	P04003	10.22	P04003	2.51	P02042	34.69	P02042	42.86	P02042	42.86
P04264	20.03	P04264	27.48	P04264	30.43	P02533	32.63	P02533	22.25	P02533	24.79	P02461	2.05	P02461	0.75	P02461	0.75	P04004	11.92	P04004	10.04	P04004	11.92	P02452	8.47	P02452	11	P02452	11
P04406	2.09	P04406	6.87	P04406	6.87	P02538	20.39	P02538	16.49	P02538	20.21	P02533	16.74	P02533	26.27	P02533	22.25	P04217	6.26	P04217	10.3	P04217	6.26	P02461	0.75	P02461	0.75	P02461	1.36
P04792	4.39	P04792	4.39	P04792	4.39	P02647	23.6	P02647	20.22	P02647	26.59	P02538	11.88	P02538	15.6	P02538	20.74	P04264	30.28	P04264	35.71	P04264	30.28	P02533	23.31	P02533	24.79	P02533	20.76
P05090	12.7	P05090	30.16	P05090	24.34	P02654	21.69	P02654	21.69	P02654	21.69	P02647	20.22	P02647	20.22	P02647	16.1	P04406	7.16	P04406	15.52	P04406	7.16	P02538	15.07	P02538	22.34	P02538	19.15
P05109	26.88	P05109	26.88	P05109	26.88	P02671	13.74	P02671	13.39	P02671	5.2	P02654	21.69	P02654	24.1	P02654	21.69	P04792	4.39	P04792	8.29	P04792	4.39	P02647	20.22	P02647	16.1	P02647	16.1
P05164	1.07	P05164	1.07	P05164	2.01	P02675	28.51	P02675	28.51	P02675	20.37	P02671	12.47	P02671	10.39	P02671	5.2	P05090	20.11	P05090	37.57	P05090	20.11	P02654	10.84	P02654	10.84	P02654	21.69
P05546	1.8	P05546	3.61	P05546	1.8	P02679	23.4	P02679	23.4	P02679	21.63	P02675	28.51	P02675	32.99	P02675	23.01	P05109	32.26	P05109	47.31	P05109	32.26	P02671	11.78	P02671	13.39	P02671	14.9
P05783	1.63	P05783	9.07	P05783	7.44	P02748	3.04	P02748	3.04	P02748	4.65	P02679	21.63	P02679	23.4	P02679	21.63	P05164	1.07	P05164	2.42	P05164	1.07	P02675	23.01	P02675	23.01	P02675	31.16
P05787	8.28	P05787	20.7	P05787	16.77	P02751	2.54	P02751	4.44	P02751	2.54	P02743	6.73	P02743	3.14	P02743	8.07	P05783	7.44	P05783	15.58	P05783	7.44	P02679	23.4	P02679	21.63	P02679	21.63
P06702	17.54	P06702	37.72	P06702	30.7	P02760	2.27	P02760	2.27	P02760	2.27	P02748	1.61	P02748	5.01	P02748	3.04	P05787	20.08	P05787	33.33	P05787	20.08	P02743	17.04	P02743	11.21	P02743	17.04
P06703	8.89	P06703	16.67	P06703	8.89	P02763	8.46	P02763	8.46	P02763	8.46	P02751	4.44	P02751	4.04	P02751	1.78	P06396	4.6	P06396	5.88	P06396	4.6	P02748	4.83	P02748	3.04	P02748	3.04
P06727	9.09	P06727	15.91	P06727	16.16	P02768	20.53	P02768	24.47	P02768	23.32	P02760	5.68	P02760	2.27	P02760	2.27	P06702	39.47	P06702	39.47	P06702	39.47	P02751	2.87	P02751	4.44	P02751	5.01
P07602	3.24	P07602	3.24	P07602	3.24	P02787	8.31	P02787	7.31	P02787	6.3	P02763	8.46	P02763	8.46	P02763	3.98	P06703	16.67	P06703	16.67	P06703	16.67	P02760	2.27	P02760	2.27	P02760	5.68
P07911	14.38	P07911	20	P07911	17.19	P02788	5.63	P02788	4.51	P02788	6.06	P02768	30.54	P02768	18.06	P02768	22.17	P06727	6.82	P06727	19.19	P06727	6.82	P02763	8.46	P02763	8.46	P02763	8.46
P08123	6.52	P08123	6.52	P08123	4.54	P04003	7.87	P04003	6.37	P04003	7.54	P02787	9.46	P02787	8.31	P02787	3.72	P06899	12.7	P06899	12.7	P06899	12.7	P02765	1.91	P02765	3.81	P02765	1.91
P08238	1.24	P08238	2.62	P08238	2.62	P04004	10.04	P04004	10.04	P04004	13.39	P02788	7.89	P02788	4.51	P02788	4.51	P07602	3.63	P07602	7.06	P07602	3.63	P02768	21.18	P02768	19.87	P02768	21.67
P08311	3.53	P08311	16.47	P08311	13.73	P04040	7.02	P04040	3.42	P04040	5.88	P04003	6.37	P04003	7.54	P04003	4.36	P07911	18.91	P07911	22.97	P07911	18.91	P02787	7.16	P02787	10.89	P02787	5.3
P08727	12	P08727	24.75	P08727	19.25	P04196	1.33	P04196	1.33	P04196	1.33	P04004	10.88	P04004	8.37	P04004	8.16	P08123	3.95	P08123	7.25	P08123	3.95	P02788	4.51	P02788	4.51	P02788	6.2
P08729	2.99	P08729	11.51	P08729	5.33	P04217	5.66	P04217	8.08	P04217	8.08	P04196	2.86	P04196	1.33	P04196	1.33	P08311	9.41	P08311	16.47	P08311	9.41	P02790	2.38	P02790	4.33	P02790	2.38
P08779	6.77	P08779	40.8	P08779	26	P04264	35.25	P04264	27.02	P04264	22.98	P04217	11.31	P04217	11.31	P04217	11.31	P08727	17.5	P08727	31.5	P08727	17.5	P04003	7.87	P04003	9.38	P04003	9.38
P0DOY2	9.43	P0DOY2	9.43	P0DOY2	14.15	P04406	11.34	P04406	11.04	P04406	11.04	P04264	24.69	P04264	30.9	P04264	37.58	P08779	15.01	P08779	18.82	P08779	15.01	P04004	7.53	P04004	7.74	P04004	7.74
P0DOY3	9.43	P0DOY3	9.43	P0DOY3	14.15	P04792	8.29	P04792	8.29	P04792	4.39	P04406	15.52	P04406	15.52	P04406	6.87	P0CG38	3.81	P0CG38	2.14	P0CG38	3.81	P04040	7.97	P04040	1.71	P04040	2.85
P12035	3.66	P12035	5.41	P12035	5.41	P05090	37.57	P05090	30.16	P05090	37.57	P04792	20.98	P04792	4.39	P04792	4.39	P0CG39	3.08	P0CG39	2.22	P0CG39	3.08	P04196	1.33	P04196	1.33	P04196	1.33
P12724	4.38	P12724	10	P12724	10	P05109	38.71	P05109	39.78	P05109	39.78	P05090	37.57	P05090	30.16	P05090	37.57	P10909	6.01	P10909	15.81	P10909	6.01	P04217	8.89	P04217	8.89	P04217	8.89
P13645	17.98	P13645	22.09	P13645	21.75	P05154	4.68	P05154	4.68	P05154	4.68	P05109	48.39	P05109	48.39	P05109	39.78	P13645	25.34	P13645	26.54	P13645	25.34	P04264	25.47	P04264	30.9	P04264	28.57
P13646	9.61	P13646	19.43	P13646	19.43	P05164	3.62	P05164	3.62	P05164	1.07	P05154	2.71	P05154	4.68	P05154	1.97	P13646	17.25	P13646	25.11	P13646	17.25	P04406	11.34	P04406	8.96	P04406	11.34
P13647	3.9	P13647	23.73	P13647	20.34	P05546	1.8	P05546	1.8	P05546	1.8	P05164	3.22	P05164	3.36	P05164	1.07	P13647	21.86	P13647	24.75	P13647	21.86	P04792	4.39	P04792	4.39	P04792	9.27
P15428	4.89	P15428	10.15	P15428	9.02	P05783	13.02	P05783	13.02	P05783	10.93	P05546	3.61	P05546	3.61	P05546	1.8	P14618	2.07	P14618	11.49	P14618	2.07	P05090	37.57	P05090	37.57	P05090	37.57
P19013	3.08	P19013	4.62	P19013	3.08	P05787	27.95	P05787	26.29	P05787	24.22	P05783	10.93	P05783	15.81	P05783	10.93	P15428	9.4	P15428	23.68	P15428	9.4	P05109	38.71	P05109	38.71	P05109	38.71
P20160	2.79	P20160	6.77	P20160	2.79	P06396	5.88	P06396	6.91	P06396	5.88	P05787	23.81	P05787	22.98	P05787	24.64	P19013	4.42	P19013	5.19	P19013	4.42	P05154	4.68	P05154	4.68	P05154	4.68
P31946	6.5	P31946	6.5	P31946	6.5	P06702	39.47	P06702	39.47	P06702	39.47	P06396	4.86	P06396	6.78	P06396	5.88	P19827	1.1	P19827	3.18	P19827	1.1	P05164	4.43	P05164	1.07	P05164	2.01
P31947	6.45	P31947	6.45	P31947	6.45	P06703	16.67	P06703	16.67	P06703	16.67	P06702	39.47	P06702	39.47	P06702	39.47	P21266	7.11	P21266	22.67	P21266	7.11	P05546	1.8	P05546	3.61	P05546	3.61
P35527	16.37	P35527	23.11	P35527	25.2	P06727	13.64	P06727	21.72	P06727	13.89	P06703	16.67	P06703	16.67	P06703	16.67	P23527	12.7	P23527	12.7	P23527	12.7	P05783	13.02	P05783	13.02	P05783	13.02
P35908	13.77	P35908	21.6	P35908	20.34	P06899	12.7	P06899	12.7	P06899	7.14	P06727	16.41	P06727	16.67	P06727	18.69	P25815	24.21	P25815	24.21	P25815	24.21	P05787	30.85	P05787	22.57	P05787	21.95
P59665	19.15	P59665	19.15	P59665	19.15	P07602	7.06	P07602	7.06	P07602	7.06	P06899	7.14	P06899	12.7	P06899	12.7	P31947	10.89	P31947	14.52	P31947	10.89	P06396	4.86	P06396	4.86	P06396	5.88
P59666	19.15	P59666	19.15	P59666	19.15	P07911	22.03	P07911	22.03	P07911	23.59	P07602	10.69	P07602	7.06	P07602	4.96	P32119	15.15	P32119	19.19	P32119	15.15	P06702	39.47	P06702	39.47	P06702	39.47
P60709	7.73	P60709	13.87	P60709	13.87	P08123	7.25	P08123	7.25	P08123	7.91	P07911	22.03	P07911	24.53	P07911	21.09	P33778	12.7	P33778	12.7	P33778	12.7	P06703	16.67	P06703	16.67	P06703	16.67
P62258	6.27	P62258	6.27	P62258	6.27	P08238	6.77	P08238	9.94	P08238	8.43	P08123	11.86	P08123	6.52	P08123	7.25	P35527	29.05	P35527	31.78	P35527	29.05	P06727	16.16	P06727	11.62	P06727	19.19
P62736	5.04	P62736	7.69	P62736	7.69	P08263	3.15	P08263	6.76	P08263	6.76	P08238	7.46	P08238	12.85	P08238	4.28	P35908	28.48	P35908	36.31	P35908	28.48	P06899	12.7	P06899	12.7	P06899	12.7
P63104	3.27	P63104	3.27	P63104	3.27	P08311	16.47	P08311	16.47	P08311	16.47	P08263	6.76	P08263	10.81	P08263	3.15	P57053	12.7	P57053	12.7	P57053	12.7	P07602	7.06	P07602	9.16	P07602	7.06
P63261	7.73	P63261	13.87	P63261	13.87	P08697	3.87	P08697	3.87	P08697	1.63	P08311	16.47	P08311	13.73	P08311	16.47	P58876	12.7	P58876	12.7	P58876	12.7	P07911	22.97	P07911	24.06	P07911	23.12
P63267	5.05	P63267	7.71	P63267	7.71	P08727	31	P08727	30.75	P08727	26.25	P08697	3.87	P08697	1.63	P08697	3.87	P59665	19.15	P59665	19.15	P59665	19.15	P08123	7.25	P08123	7.91	P08123	7.91
P68032	5.04	P68032	7.69	P68032	7.69	P08729	17.91	P08729	21.32	P08729	15.57	P08727	33.5	P08727	29.5	P08727	22	P59666	19.15	P59666	19.15	P59666	19.15	P08238	11.33	P08238	11.46	P08238	9.94
P68104	6.06	P68104	7.36	P68104	7.36	P08779	24.31	P08779	12.47	P08779	16.49	P08729	15.99	P08729	7.89	P08729	16.42	P60709	21.07	P60709	25.87	P60709	21.07	P08263	6.76	P08263	6.76	P08263	3.15
P68133	5.04	P68133	7.69	P68133	7.69	P09210	3.15	P09210	6.76	P09210	6.76	P08779	13.53	P08779	17.12	P08779	13.95	P62736	12.47	P62736	14.85	P62736	12.47	P08311	16.47	P08311	16.47	P08311	16.47
P68871	42.86	P68871	42.86	P68871	42.86	P0C0L4	2.29	P0C0L4	0.52	P0C0L4	1.43	P09210	6.76	P09210	10.81	P09210	3.15	P62805	9.71	P62805	24.27	P62805	9.71	P08727	31	P08727	29.5	P08727	31.5
P69905	11.27	P69905	29.58	P69905	21.83	P0C0L5	2.29	P0C0L5	0.52	P0C0L5	1.43	P0CG38	2.14	P0CG38	2.14	P0CG38	2.14	P62807	12.7	P62807	12.7	P62807	12.7	P08729	13.86	P08729	15.78	P08729	11.51
P78385	3.25	P78385	1.42	P78385	1.42	P0CG38	2.14	P0CG38	2.14	P0CG38	2.14	P0CG39	2.22	P0CG39	2.22	P0CG39	2.22	P62937	9.7	P62937	16.36	P62937	9.7	P08779	15.86	P08779	20.93	P08779	14.8
P78386	1.38	P78386	3.55	P78386	3.55	P0CG39	2.22	P0CG39	2.22	P0CG39	2.22	P0CG47	10.92	P0CG47	3.93	P0CG47	3.93	P63261	21.07	P63261	25.87	P63261	21.07	P09210	6.76	P09210	6.76	P09210	3.15
P80188	3.54	P80188	15.66	P80188	3.54	P0CG47	10.92	P0CG47	3.93	P0CG47	3.93	P0CG48	3.65	P0CG48	1.31	P0CG48	1.31	P63267	12.5	P63267	14.89	P63267	12.5	P0C0L4	0.52	P0C0L4	2.47	P0C0L4	1.61
P81605	10	P81605	20	P81605	20	P0CG48	3.65	P0CG48	1.31	P0CG48	1.31	P0DOX2	5.27	P0DOX2	5.27	P0DOX2	5.27	P68032	12.47	P68032	14.85	P68032	12.47	P0C0L5	0.52	P0C0L5	2.47	P0C0L5	1.61
Q05639	6.05	Q05639	5.83	Q05639	5.83	P0DOX2	5.27	P0DOX2	5.27	P0DOX2	5.27	P0DOY2	49.06	P0DOY2	23.58	P0DOY2	14.15	P68104	7.79	P68104	9.31	P68104	7.79	P0CG38	2.14	P0CG38	2.14	P0CG38	2.14
Q12907	5.34	Q12907	8.15	Q12907	8.15	P0DOY2	41.51	P0DOY2	23.58	P0DOY2	23.58	P0DOY3	49.06	P0DOY3	23.58	P0DOY3	14.15	P68133	12.47	P68133	14.85	P68133	12.47	P0CG39	2.22	P0CG39	2.22	P0CG39	2.22
Q13268	3.21	Q13268	3.21	Q13268	3.21	P0DOY3	41.51	P0DOY3	23.58	P0DOY3	23.58	P10909	15.81	P10909	19.15	P10909	10.02	P68871	59.18	P68871	51.7	P68871	59.18	P0CG47	10.92	P0CG47	3.93	P0CG47	3.93
Q14533	3.17	Q14533	1.39	Q14533	1.39	P10451	10.19	P10451	12.42	P10451	11.46	P12035	6.37	P12035	4.94	P12035	6.53	P69905	30.28	P69905	29.58	P69905	30.28	P0CG48	3.65	P0CG48	1.31	P0CG48	1.31
Q562R1	2.13	Q562R1	2.13	Q562R1	2.13	P10909	15.81	P10909	15.81	P10909	15.81	P12724	10	P12724	10	P12724	17.5	P80188	8.08	P80188	18.69	P80188	8.08	P0DOX2	3.74	P0DOX2	5.27	P0DOX2	5.27
Q58FF7	1.51	Q58FF7	3.18	Q58FF7	3.18	P12035	8.12	P12035	7.48	P12035	4.94	P13645	27.57	P13645	22.09	P13645	26.37	P81605	20	P81605	20	P81605	20	P0DOY2	23.58	P0DOY2	23.58	P0DOY2	23.58
Q5VTE0	6.06	Q5VTE0	7.36	Q5VTE0	7.36	P12724	10	P12724	10	P12724	10	P13646	27.73	P13646	21.18	P13646	18.78	Q05639	7.78	Q05639	7.78	Q05639	7.78	P0DOY3	23.58	P0DOY3	23.58	P0DOY3	23.58
Q5XKE5	4.3	Q5XKE5	6.17	Q5XKE5	4.3	P13645	25	P13645	21.75	P13645	22.09	P13647	16.61	P13647	21.69	P13647	20.34	Q12907	11.52	Q12907	14.04	Q12907	11.52	P10451	8.28	P10451	17.83	P10451	6.37
Q7Z794	3.29	Q7Z794	3.29	Q7Z794	3.29	P13646	23.36	P13646	27.95	P13646	23.36	P14543	0.8	P14543	1.44	P14543	1.44	Q16778	12.7	Q16778	12.7	Q16778	12.7	P10909	14.25	P10909	15.81	P10909	15.81
Q8N1N4	1.35	Q8N1N4	2.88	Q8N1N4	1.35	P13647	25.08	P13647	19.83	P13647	21.36	P14618	5.84	P14618	8.85	P14618	3.77	Q562R1	4.52	Q562R1	6.38	Q562R1	4.52	P12035	6.53	P12035	7.01	P12035	5.41
A6NCN2	3.53	A5A3E0	2.14	A5A3E0	2.14	P14543	1.44	P14543	1.44	P14543	0.8	P15428	18.42	P15428	29.32	P15428	21.8	Q5QNW6	12.7	Q5QNW6	12.7	Q5QNW6	12.7	P12724	10	P12724	10	P12724	10
P02461	0.75	O00187	4.52	O00187	4.52	P14618	9.23	P14618	9.23	P14618	5.65	P19013	3.08	P19013	3.08	P19013	3.08	Q5VTE0	7.79	Q5VTE0	9.31	Q5VTE0	7.79	P13645	21.75	P13645	22.26	P13645	22.09
P0CG47	3.93	O60814	12.7	O60814	5.56	P15153	5.73	P15153	9.9	P15153	5.73	P19827	3.18	P19827	3.18	P19827	3.51	Q6S8J3	3.81	Q6S8J3	3.63	Q6S8J3	3.81	P13646	23.36	P13646	24.89	P13646	25.11
P0CG48	1.31	P00734	1.45	P00738	3.45	P15428	21.8	P15428	27.44	P15428	9.02	P20160	6.77	P20160	6.77	P20160	6.77	Q8N1N4	4.23	Q8N1N4	8.46	Q8N1N4	4.23	P13647	15.08	P13647	21.69	P13647	18.81
P60174	2.81	P00918	3.46	P00739	2.01	P19013	3.08	P19013	8.46	P19013	3.08	P21266	16	P21266	12.44	P21266	7.11	Q93079	12.7	Q93079	12.7	Q93079	12.7	P14543	1.44	P14543	1.44	P14543	1.44
P62979	5.77	P00966	7.77	P00966	3.64	P19827	3.18	P19827	3.18	P19827	2.41	P23527	7.14	P23527	12.7	P23527	12.7	Q96A08	12.6	Q96A08	12.6	Q96A08	12.6	P14618	3.77	P14618	7.72	P14618	7.16
P62987	7.03	P01011	2.36	P01011	2.36	P20160	6.77	P20160	6.77	P20160	6.77	P25815	24.21	P25815	24.21	P25815	24.21	Q99877	12.7	Q99877	12.7	Q99877	12.7	P15153	5.73	P15153	9.9	P15153	5.73
		P01042	1.24	P01042	2.33	P21266	22.67	P21266	12.44	P21266	9.33	P27169	11.27	P27169	11.27	P27169	7.32	Q99879	12.7	Q99879	12.7	Q99879	12.7	P15428	23.68	P15428	23.68	P15428	26.32
		P01133	0.91	P01877	2.56	P22891	4.5	P22891	4.5	P22891	2.25	P31946	10.98	P31946	15.85	P31946	10.98	Q99880	12.7	Q99880	12.7	Q99880	12.7	P19013	10.19	P19013	11.92	P19013	3.08
		P01877	2.56	P02763	3.98	P23527	12.7	P23527	12.7	P23527	7.14	P31947	10.89	P31947	14.52	P31947	6.45	Q9BRK3	9.5	Q9BRK3	11.09	Q9BRK3	9.5	P19827	1.87	P19827	1.87	P19827	3.18
		P02461	1.36	P06396	2.17	P25815	24.21	P25815	24.21	P25815	10.53	P32119	19.19	P32119	15.15	P32119	15.15	B9A064	7.94	O43790	1.44	B9A064	7.94	P20160	6.77	P20160	6.77	P20160	6.77
		P02654	10.84	P06899	5.56	P27169	7.32	P27169	11.27	P27169	4.79	P33778	7.14	P33778	12.7	P33778	12.7	O14556	3.92	O75083	2.81	O14556	3.92	P21266	12.44	P21266	9.33	P21266	17.78
		P02760	2.27	P0CG38	2.14	P31946	10.98	P31946	10.98	P31946	10.98	P33908	1.68	P33908	1.68	P33908	1.68	O95678	10.53	O95678	10.53	P01834	42.06	P22891	6.75	P22891	6.75	P22891	6.75
		P02763	3.98	P0CG39	2.22	P31947	10.89	P31947	18.95	P31947	10.89	P35527	17.01	P35527	29.37	P35527	25.2	O95865	9.12	O95865	9.12	P07478	4.05	P23527	12.7	P23527	12.7	P23527	12.7
		P06396	2.17	P0DOX2	2.2	P32119	19.19	P32119	19.19	P32119	19.19	P35579	0.82	P35579	1.68	P35579	0.92	P00441	14.29	P00441	14.29	P07900	2.87	P25815	24.21	P25815	24.21	P25815	24.21
		P06899	12.7	P10909	4.45	P33778	12.7	P33778	12.7	P33778	7.14	P35908	19.25	P35908	22.85	P35908	28.01	P00739	10.34	P00739	10.34	P08670	5.15	P27169	11.27	P27169	11.27	P27169	11.27
		P0CG38	2.14	P14543	0.8	P33908	1.68	P33908	1.68	P33908	3.06	P57053	7.14	P57053	12.7	P57053	12.7	P00918	15.38	P00918	15.38	P0DOX7	21.03	P31946	10.98	P31946	10.98	P31946	10.98
		P0CG39	2.22	P23527	5.56	P35527	31.94	P35527	25.2	P35527	24.56	P58876	7.14	P58876	12.7	P58876	12.7	P01008	8.19	P01008	8.19	P0DOX8	7.87	P31947	10.08	P31947	14.52	P31947	10.08
		P0CG47	3.93	P25815	24.21	P35579	0.46	P35579	0.46	P35579	1.28	P59665	19.15	P59665	20.21	P59665	19.15	P01042	11.96	P01042	11.96	P20848	1.9	P32119	14.14	P32119	14.14	P32119	14.14
		P0CG48	1.31	P27169	4.79	P35908	24.41	P35908	21.28	P35908	22.85	P59666	19.15	P59666	20.21	P59666	19.15	P01591	16.98	P01133	2.32	Q01546	6.58	P33778	12.7	P33778	12.7	P33778	12.7
		P0DOX2	2.2	P32119	10.1	P57053	12.7	P57053	12.7	P57053	7.14	P60709	22.93	P60709	22.93	P60709	22.93	P01834	42.06	P01591	16.98	Q14568	6.12	P33908	1.68	P33908	1.68	P33908	1.68
		P10909	4.45	P33778	5.56	P58876	12.7	P58876	12.7	P58876	7.14	P61626	10.14	P61626	10.14	P61626	4.73	P01877	8.44	P01833	3.27	Q86Y46	4.63	P35527	23.11	P35527	25.2	P35527	19.74
		P14543	0.8	P57053	5.56	P59665	19.15	P59665	19.15	P59665	19.15	P62258	6.27	P62258	6.27	P62258	3.14	P02763	8.46	P01877	8.44	Q9BYX7	8.27	P35908	22.85	P35908	27.07	P35908	23
		P14618	1.69	P58876	5.56	P59666	19.15	P59666	19.15	P59666	19.15	P62736	11.94	P62736	11.94	P62736	11.94	P02787	9.46	P02461	0.75			P49327	0.36	P49327	0.76	P49327	0.72
		P19827	3.18	P60174	2.81	P60174	12.85	P60174	11.65	P60174	2.81	P62807	7.14	P62807	12.7	P62807	12.7	P04040	9.68	P02743	6.73			P57053	12.7	P57053	12.7	P57053	12.7
		P21266	3.11	P60660	8.61	P60660	23.18	P60660	16.56	P60660	8.61	P62937	11.52	P62937	23.03	P62937	15.76	P07478	4.05	P02748	3.04			P58876	12.7	P58876	12.7	P58876	12.7
		P23527	12.7	P62805	9.71	P60709	22.93	P60709	22.93	P60709	22.93	P62979	16.03	P62979	5.77	P62979	5.77	P07900	2.87	P02760	2.27			P59665	19.15	P59665	19.15	P59665	19.15
		P25815	24.21	P62807	5.56	P60763	5.73	P60763	9.9	P60763	5.73	P62987	19.53	P62987	7.03	P62987	7.03	P08238	11.33	P02763	8.46			P59666	19.15	P59666	19.15	P59666	19.15
		P27169	4.79	P68371	2.7	P61626	10.14	P61626	4.73	P61626	10.14	P63104	3.27	P63104	3.27	P63104	11.02	P08670	5.15	P02765	1.91			P60660	8.61	P60660	22.52	P60660	16.56
		P32119	10.1	Q06830	5.53	P61769	8.4	P61769	8.4	P61769	8.4	P63261	22.93	P63261	22.93	P63261	22.93	P08729	19.83	P02787	9.46			P60709	22.93	P60709	22.93	P60709	22.93
		P33778	12.7	Q16778	5.56	P62258	3.14	P62258	6.27	P62258	6.27	P63267	11.97	P63267	11.97	P63267	11.97	P0CG47	10.92	P02790	2.38			P60763	5.73	P60763	9.9	P60763	5.73
		P33908	1.68	Q5QNW6	5.56	P62736	11.94	P62736	11.94	P62736	11.94	P68032	11.94	P68032	11.94	P68032	11.94	P0DOX7	21.03	P04040	9.68			P61626	5.41	P61626	4.73	P61626	10.14
		P57053	12.7	Q6S8J3	2.14	P62807	12.7	P62807	12.7	P62807	7.14	P68104	9.31	P68104	9.31	P68104	9.31	P0DOX8	7.87	P04196	1.33			P61769	8.4	P61769	16.81	P61769	16.81
		P58876	12.7	Q7Z5L0	5.94	P62937	5.45	P62937	16.36	P62937	16.36	P68133	11.94	P68133	11.94	P68133	11.94	P10451	15.61	P05154	4.68			P62258	6.27	P62258	10.59	P62258	10.59
		P61769	8.4	Q93079	5.56	P62979	16.03	P62979	5.77	P62979	5.77	P68371	4.94	P68371	6.97	P68371	4.94	P12724	10	P05546	5.41			P62736	11.94	P62736	11.94	P62736	11.94
		P62805	9.71	Q96A08	5.51	P62987	19.53	P62987	7.03	P62987	7.03	P68871	51.7	P68871	51.7	P68871	71.43	P15153	9.9	P07358	1.02			P62805	7.77	P62805	17.48	P62805	7.77
		P62807	12.7	Q99877	5.56	P63000	5.73	P63000	9.9	P63000	5.73	P69905	29.58	P69905	23.24	P69905	21.83	P20848	1.9	P08238	11.33			P62807	12.7	P62807	12.7	P62807	12.7
		P62937	12.12	Q99879	5.56	P63104	11.02	P63104	11.02	P63104	7.76	P78385	1.42	P78385	1.42	P78385	21.1	P27169	11.27	P08263	6.76			P62937	18.79	P62937	22.42	P62937	12.12
		P62979	5.77	Q99880	5.56	P63261	22.93	P63261	22.93	P63261	22.93	P78386	3.55	P78386	1.38	P78386	17.16	P31946	10.98	P08697	1.63			P62979	16.03	P62979	5.77	P62979	5.77
		P62987	7.03	Q9BRK3	2.26	P63267	11.97	P63267	11.97	P63267	11.97	P80188	18.69	P80188	15.66	P80188	8.08	P60174	16.87	P08729	19.83			P62987	19.53	P62987	7.03	P62987	7.03
		P68371	2.7			P68032	11.94	P68032	11.94	P68032	11.94	P81605	20	P81605	20	P81605	20	P60763	9.9	P09210	6.76			P63000	5.73	P63000	9.9	P63000	5.73
		Q06830	5.53			P68104	7.36	P68104	9.31	P68104	7.58	Q05639	7.78	Q05639	7.78	Q05639	7.78	P61626	10.14	P0C0L4	1.78			P63104	11.02	P63104	3.27	P63104	3.27
		Q14624	0.86			P68133	11.94	P68133	11.94	P68133	11.94	Q06830	5.53	Q06830	10.55	Q06830	5.53	P61769	8.4	P0C0L5	1.78			P63261	22.93	P63261	22.93	P63261	22.93
		Q16778	12.7			P68371	8.31	P68371	4.94	P68371	4.72	Q12805	4.06	Q12805	8.52	Q12805	2.23	P62979	16.03	P0CG47	10.92			P63267	11.97	P63267	11.97	P63267	11.97
		Q5QNW6	12.7			P68871	51.7	P68871	51.7	P68871	42.86	Q12907	14.04	Q12907	14.04	Q12907	14.04	P62987	19.53	P0CG48	3.65			P68032	11.94	P68032	11.94	P68032	11.94
		Q6S8J3	2.14			P69905	21.83	P69905	29.58	P69905	21.83	Q13268	9.64	Q13268	9.64	Q13268	9.64	P63000	9.9	P0DMV8	3.74			P68104	9.31	P68104	9.31	P68104	11.9
		Q7Z5L0	5.94			P78385	1.42	P78385	3.04	P78385	1.42	Q14533	1.39	Q14533	1.39	Q14533	19.01	P63104	11.02	P0DMV9	3.74			P68133	11.94	P68133	11.94	P68133	11.94
		Q93079	12.7			P78386	3.55	P78386	2.96	P78386	1.38	Q14624	1.94	Q14624	4.09	Q14624	0.86	P68371	10.34	P0DOX2	5.27			P68371	5.39	P68371	4.94	P68371	9.21
		Q96A08	12.6			P80188	18.69	P80188	18.69	P80188	11.11	Q16772	6.76	Q16772	10.81	Q16772	3.15	Q01546	6.58	P0DOY2	41.51			P68871	51.7	P68871	51.7	P68871	51.7
		Q99877	12.7			P81605	20	P81605	20	P81605	20	Q16778	7.14	Q16778	12.7	Q16778	12.7	Q06830	14.07	P0DOY3	41.51			P69905	29.58	P69905	21.83	P69905	21.83
		Q99879	12.7			Q05639	5.83	Q05639	7.78	Q05639	6.05	Q562R1	6.38	Q562R1	14.1	Q562R1	6.38	Q13268	9.64	P10451	15.61			P78385	1.42	P78385	1.42	P78385	1.42
		Q99880	12.7			Q06830	10.55	Q06830	9.05	Q06830	5.53	Q58FF7	2.51	Q58FF7	7.71	Q58FF7	3.18	Q14568	6.12	P10599	20.95			P78386	1.38	P78386	1.38	P78386	1.38
		Q9BRK3	2.26			Q12805	5.88	Q12805	4.06	Q12805	4.06	Q5QNW6	7.14	Q5QNW6	12.7	Q5QNW6	12.7	Q58FF7	9.55	P11142	4.95			P80188	18.69	P80188	18.69	P80188	18.69
						Q12907	14.04	Q12907	14.04	Q12907	14.04	Q5VTE0	9.31	Q5VTE0	9.31	Q5VTE0	9.31	Q7Z5L0	14.85	P12035	6.69			P81605	20	P81605	20	P81605	20
						Q13268	6.79	Q13268	9.64	Q13268	9.64	Q5XKE5	5.61	Q5XKE5	5.98	Q5XKE5	9.16	Q7Z794	8.13	P12724	10			Q05639	7.78	Q05639	7.78	Q05639	7.78
						Q14533	1.39	Q14533	1.39	Q14533	1.39	Q6S8J3	3.63	Q6S8J3	3.63	Q6S8J3	3.63	Q86Y46	4.63	P14543	1.44			Q06830	14.07	Q06830	10.55	Q06830	5.53
						Q14624	1.94	Q14624	2.8	Q14624	1.94	Q7RTV2	6.76	Q7RTV2	10.81	Q7RTV2	3.15	Q9BYX7	8.27	P14550	4.92			Q12805	4.06	Q12805	4.06	Q12805	4.06
						Q16772	3.15	Q16772	6.76	Q16772	6.76	Q7Z5L0	5.94	Q7Z5L0	14.85	Q7Z5L0	5.94			P15153	9.9			Q12907	14.04	Q12907	11.52	Q12907	14.04
						Q16778	12.7	Q16778	12.7	Q16778	7.14	Q7Z794	4.5	Q7Z794	4.67	Q7Z794	4.5			P15311	2.73			Q13268	9.64	Q13268	9.64	Q13268	9.64
						Q562R1	6.38	Q562R1	11.17	Q562R1	6.38	Q8N1N4	2.88	Q8N1N4	2.88	Q8N1N4	2.88			P17066	3.73			Q14533	1.39	Q14533	1.39	Q14533	1.39
						Q58FF7	4.19	Q58FF7	5.86	Q58FF7	5.86	Q93079	7.14	Q93079	12.7	Q93079	12.7			P20160	6.77			Q14624	2.15	Q14624	4.09	Q14624	2.8
						Q5QNW6	12.7	Q5QNW6	12.7	Q5QNW6	7.14	Q96A08	7.09	Q96A08	12.6	Q96A08	12.6			P22891	6.75			Q16772	6.76	Q16772	6.76	Q16772	3.15
						Q5VTE0	7.36	Q5VTE0	9.31	Q5VTE0	7.58	Q99877	7.14	Q99877	12.7	Q99877	12.7			P27169	11.27			Q16778	12.7	Q16778	12.7	Q16778	12.7
						Q5XKE5	5.61	Q5XKE5	7.29	Q5XKE5	6.17	Q99879	7.14	Q99879	12.7	Q99879	12.7			P31946	10.98			Q562R1	11.17	Q562R1	11.17	Q562R1	6.38
						Q6S8J3	3.63	Q6S8J3	3.63	Q6S8J3	3.63	Q99880	7.14	Q99880	12.7	Q99880	12.7			P33908	1.68			Q58FF7	7.54	Q58FF7	7.71	Q58FF7	5.86
						Q7RTV2	3.15	Q7RTV2	6.76	Q7RTV2	6.76	Q9BRK3	11.09	Q9BRK3	8.6	Q9BRK3	8.6			P34931	3.74			Q5QNW6	12.7	Q5QNW6	12.7	Q5QNW6	12.7
						Q7Z5L0	14.85	Q7Z5L0	14.85	Q7Z5L0	14.85	P00441	14.29	O95865	2.81	A6NCN2	28.63			P35241	1.37			Q5VTE0	9.31	Q5VTE0	9.31	Q5VTE0	11.9
						Q7Z794	4.67	Q7Z794	4.5	Q7Z794	4.67	P02765	3.81	P02765	3.81	P04040	4.17			P35579	0.82			Q5XKE5	5.61	Q5XKE5	4.3	Q5XKE5	4.3
						Q8N1N4	2.88	Q8N1N4	2.88	Q8N1N4	2.88	P02790	2.38	P0C0L4	0.52	P0C0L4	1.03			P36955	2.39			Q6S8J3	3.63	Q6S8J3	3.63	Q6S8J3	3.63
						Q93079	12.7	Q93079	12.7	Q93079	7.14	P04040	7.78	P0C0L5	0.52	P0C0L5	1.03			P48741	6.54			Q7RTV2	6.76	Q7RTV2	6.76	Q7RTV2	3.15
						Q96A08	12.6	Q96A08	12.6	Q96A08	7.09	P07358	1.86	P0DMV8	1.72	P15311	2.56			P49327	1.12			Q7Z5L0	14.85	Q7Z5L0	5.94	Q7Z5L0	14.85
						Q99877	12.7	Q99877	12.7	Q99877	7.14	P0DMV8	1.72	P0DMV9	1.72	P35241	2.57			P54652	3.76			Q7Z794	5.88	Q7Z794	3.29	Q7Z794	3.29
						Q99879	12.7	Q99879	12.7	Q99879	7.14	P0DMV9	1.72	P10451	15.61	P61769	8.4			P60174	16.87			Q8N1N4	2.88	Q8N1N4	2.88	Q8N1N4	2.88
						Q99880	12.7	Q99880	12.7	Q99880	7.14	P10451	5.41	P11142	1.7	P62805	9.71			P60660	25.17			Q93079	12.7	Q93079	12.7	Q93079	12.7
						Q9BRK3	11.09	Q9BRK3	11.09	Q9BRK3	8.6	P11142	1.7	P15153	5.73					P60763	9.9			Q96A08	12.6	Q96A08	12.6	Q96A08	12.6
						O95865	6.32	A6NCN2	3.14	P00441	6.49	P14550	2.46	P15311	1.37					P61626	10.14			Q99877	12.7	Q99877	12.7	Q99877	12.7
						P01833	4.45	O95865	6.32	P07358	1.02	P15153	5.73	P17066	1.71					P61769	8.4			Q99879	12.7	Q99879	12.7	Q99879	12.7
						P02743	17.04	P00441	7.79	P0DMV8	1.72	P17066	1.71	P22891	6.75					P62258	6.27			Q99880	12.7	Q99880	12.7	Q99880	12.7
						P02765	1.91	P01833	2.23	P0DMV9	1.72	P22891	4.5	P34931	1.72					P62979	16.03			Q9BRK3	7.01	Q9BRK3	7.01	Q9BRK3	8.6
						P02790	6.06	P02743	17.04	P11142	1.7	P34931	1.72	P35241	1.37					P62987	19.53			O95865	3.51	O95865	6.32	P07358	4.23
						P14550	2.46	P02765	1.91	P17066	1.71	P36955	2.39	P48741	3					P63000	9.9			P0DMV8	1.72	P07358	1.02	P08697	3.87
						P15311	1.37	P02790	6.06	P34931	1.72	P48741	3	P54652	1.72					P63104	11.02			P0DMV9	1.72	P08697	3.87	P0DMV8	1.72
						P35241	1.37	P07358	1.86	P36955	2.15	P54652	1.72	P60174	16.87					P68371	10.34			P11142	1.7	P14550	2.46	P0DMV9	1.72
						P49327	1.04	P0DMV8	1.72	P48741	3	P60174	8.03	P60660	22.52					P78385	1.42			P15311	1.37	P35579	1.28	P11142	1.7
						P62805	14.56	P0DMV9	1.72	P54652	1.72	P60660	8.61	P60763	5.73					P78386	3.55			P17066	1.71	P60174	11.65	P14550	2.46
						Q8WZ75	0.99	P11142	4.33	Q8WZ75	0.99	P60763	5.73	P61769	16.81					Q06830	14.07			P34931	1.72	Q9UKU9	1.42	P17066	1.71
								P14550	2.46			P62805	17.48	P63000	5.73					Q12805	4.06			P35241	1.37			P34931	1.72
								P17066	1.71			P63000	5.73	Q8WZ75	1.79					Q13268	9.64			P35579	0.82			P48741	3
								P34931	1.72			Q8WZ75	0.99	Q9UKU9	5.07					Q14533	1.39			P48741	3			P54652	1.72
								P36955	4.55											Q14624	2.8			P54652	1.72			Q8WZ75	0.99
								P48741	3											Q16772	6.76			P60174	16.87
								P49327	0.72											Q58FF7	9.55			Q8WZ75	0.99
								P54652	1.72											Q5XKE5	7.48
								P62805	17.48											Q7RTV2	6.76
																				Q7Z5L0	14.85
																				Q7Z794	8.13
																				Q8WZ75	1.79
																				Q9UKU9	1.42

## Sheet: Table S4
Table S4. List of identified proteins in salivary glands samples, processed according different variants of lysis protocol, applying various duration of sonication cycles.
without sonication						5s ON/5s OFF						15s ON/5s OFF						30s ON/5s OFF						30s ON/15s OFF										peptides			proteins			missed cleavage #1 (%)	missed cleavage #2 (%)	missed cleavage #3 (%)
Accession	Coverage(%) - rep 1	Accession	Coverage(%) - rep 2	Accession	Coverage(%) - rep 3	Accession	Coverage(%) - rep 1	Accession	Coverage(%) - rep 2	Accession	Coverage(%) - rep 3	Accession	Coverage(%) - rep 1	Accession	Coverage(%) - rep 2	Accession	Coverage(%) - rep 3	Accession	Coverage(%) - rep 1	Accession	Coverage(%) - rep 2	Accession	Coverage(%) - rep 3	Accession	Coverage(%) - rep 1	Accession	Coverage(%) - rep 2	Accession	Coverage(%) - rep 3					# (median)	(-)SD	(+)SD	# (median)	(-)SD	(+)SD
P68871	82.99	P68871	82.99	P68871	82.99	P68871	82.31	P68871	82.99	P68871	82.99	P68871	82.31	P68871	82.31	P68871	82.31	P68871	82.99	P68871	82.99	P68871	82.99	P68871	82.99	P68871	77.55	P68871	82.99				without sonication	3826	932	302	794	72	22	2.63983	2.90256	2.85853
P02042	70.07	P02042	70.07	P02042	70.07	Q96A32	71.01	P08727	71.25	P02042	70.07	P02042	69.39	P02042	69.39	P02042	82.31	P02042	82.99	P02042	70.07	P08727	73.75	P08727	62.75	P02042	64.63	P02042	74.15				5s ON/5s OFF	4326	302	34	845	26	0	1.23853	2.13718	2.3116
P69905	63.38	P01834	60.75	P02768	67.16	P69905	63.38	P02042	70.07	Q96A32	66.86	Q96A32	60.95	P08727	63.5	P08727	64	P08727	66.25	P69905	63.38	P02042	70.07	P02042	61.9	P69905	63.38	Q96A32	66.86				15s ON/5s OFF	3691	218	31	808	25	2	1.58365	1.76104	1.4777
P08670	62.02	P08727	60.75	P08670	64.16	P08727	62	P69905	63.38	P08727	66.75	P01834	60.75	P69905	63.38	P69905	63.38	P60174	64.26	P08727	62.25	P69905	63.38	P60709	60.27	P08727	62.5	P69905	63.38				30s ON/5s OFF	3747	407	47	781	29	25	1.62797	1.38707	1.37725
P01834	60.75	Q96A32	56.21	P60709	64	P02042	61.22	P02768	61.58	P69905	63.38	P08727	57	P01834	60.75	P01834	60.75	P69905	63.38	P01834	60.75	P01834	60.75	P63261	60.27	P01834	60.75	P08727	62.75				30s ON/15s OFF	3670	454	477	808	24	15	1.27488	1.44414	1.61563
P60174	60.64	P08670	56.01	P63261	64	P02768	60.76	P01834	60.75	P02768	61.9	P30086	56.15	P08670	60.09	P68133	59.95	P08670	61.37	P61604	59.8	P61604	59.8	P69905	52.82	P08670	57.73	P01834	60.75
P68133	59.95	P40926	55.03	P69905	63.38	P01834	60.75	P08670	60.09	P01834	60.75	P05787	51.97	P68133	57.03	P08670	59.44	Q96A32	60.95	P07737	55.71	P08670	57.08	P68133	52.52	P02768	57.47	P02768	60.1
P61604	59.8	P0DTE8	54.21	P40926	61.54	P61604	59.8	P68133	59.95	P08670	60.09	P08670	51.07	P07737	55.71	Q96A32	56.8	P01834	60.75	P02768	55.5	P30086	56.15	P08670	51.93	Q96A32	56.8	P61604	59.8
P0DTE8	59.1	P0DTE7	54.21	Q96A32	60.95	P68133	57.03	P61604	59.8	P40926	56.21	P60709	49.6	P02768	51.4	P0DTE8	48.73	P68133	59.95	Q96A32	55.03	P60660	54.3	Q96A32	50.89	P68133	56.76	P08670	59.44
P0DTE7	59.1	P0DUB6	54.21	P01834	60.75	P60174	57.03	Q96A32	56.8	P30086	56.15	P63261	49.6	P07355	51.03	P0DTE7	48.73	P61604	59.8	P60660	54.3	P02768	51.72	P62805	47.57	P07737	55.71	Q9NZT1	58.22
P0DUB6	59.1	P60709	52.53	P61604	59.8	P30086	56.15	P40926	56.21	P07737	55.71	P68133	49.34	Q96A32	50.89	P0DUB6	48.73	P07737	55.71	P05787	53.83	P0DTE8	51.66	P0DTE8	47.16	P60660	54.3	P08779	57.51
P02768	58.95	P63261	52.53	P08727	59.25	P07737	55.71	P07737	55.71	P60660	55.63	P61604	48.04	P0DTE8	48.73	P60709	48.53	P60660	54.3	P08670	53.22	P0DTE7	51.66	P0DTE7	47.16	P61604	53.92	P0DTE8	56.16
Q96A32	56.8	P68133	52.52	P0DTE8	58.12	P08670	55.58	P60174	55.42	P68133	53.85	P62805	47.57	P0DTE7	48.73	P63261	48.53	P0DTE8	53.82	P68133	52.25	P0DUB6	51.66	P0DUB6	47.16	P08729	49.25	P0DTE7	56.16
P40926	56.8	P02768	50.9	P0DTE7	58.12	P60660	54.3	P23396	55.14	P61204	53.59	P40926	47.04	P0DUB6	48.73	P08758	47.81	P0DTE7	53.82	P0DTE8	48.73	P05787	49.48	P07737	45.71	P0DTE8	48.73	P0DUB6	56.16
P60709	56.53	P61604	48.04	P0DUB6	58.12	P02585	53.75	P60660	54.3	P84077	53.59	P07737	45.71	P61604	48.04	P62805	47.57	P0DUB6	53.82	P0DTE7	48.73	P60709	48.53	P01834	44.86	P0DTE7	48.73	P60660	54.3
P63261	56.53	P19961	47.75	P08758	57.5	P60709	52.8	P07355	53.98	P02675	52.95	P02768	45.65	P08758	47.81	P07737	45.71	P02675	52.75	P0DUB6	48.73	P63261	48.53	P02768	43.51	P0DUB6	48.73	P05787	53
P30086	56.15	P08729	45.84	P07737	55.71	P63261	52.8	P02675	52.95	P08758	52.5	P0DTE8	45.4	P14854	47.67	P05787	43.89	P60709	52.53	P07355	48.67	P62805	47.57	P08729	42.86	P62937	47.88	P02533	52.75
P08727	55.75	P07737	45.71	P60660	55.63	P08758	52.5	P08729	52.24	P05787	52.17	P0DTE7	45.4	P62805	47.57	P60660	43.71	P63261	52.53	P60709	48.53	P19961	46.38	P05787	42.24	P62805	47.57	P04259	52.66
P60660	54.3	P04746	45.21	P07355	53.98	P19105	52.05	P05787	51.55	P08729	49.89	P0DUB6	45.4	P05787	45.76	P61204	43.65	P05787	52.17	P63261	48.53	P68133	46.15	P19961	41.88	P05787	45.76	P02538	52.66
P07355	53.98	P05787	44.1	P19961	52.84	O14950	51.74	P62805	50.49	P35232	49.63	P60174	45.38	P60174	45.38	P84077	43.65	P07355	51.03	P60174	48.19	P07737	45.71	P04406	41.49	P60709	45.6	P48668	52.66
P19961	53.82	P69905	42.96	P02675	52.75	O75947	50.93	P0DTE8	49.71	P05783	49.3	P08729	43.71	P60709	45.33	P08729	43.5	P02768	49.75	P62805	47.57	Q96A32	45.56	Q06830	41.21	P63261	45.6	P08758	52.5
P62805	50.49	P05976	42.27	P68133	52.25	P14618	49.91	P0DTE7	49.71	P0DTE8	48.73	P69905	42.96	P63261	45.33	P19961	43.44	P48047	48.83	P02675	47.25	P60174	45.38	P09211	40.95	P48047	45.54	P13645	51.54
P02675	49.49	P30086	42.25	P62805	51.46	P02675	49.9	P0DUB6	49.71	P0DTE7	48.73	P22392	42.76	Q06830	44.72	P15531	43.42	P40926	48.82	P23284	46.76	Q06830	44.72	P23284	40.28	P60174	45.38	O75947	50.93
P05787	49.48	P60174	42.17	P07437	51.35	P08729	49.25	P05976	48.97	P0DUB6	48.73	P0DOY3	41.51	P08729	44.14	P02768	43.35	P19961	48.53	P30086	46.52	P04406	43.88	P06576	40.26	Q06830	44.72	P19961	50.88
P05976	49.48	P02675	41.55	P05787	49.48	P05976	48.97	P60709	48.27	P07355	48.67	P0DOY2	41.51	P60660	43.71	Q96IX5	43.1	P08758	47.81	Q06830	44.72	P04746	43.84	P04746	39.33	P19961	43.44	P05976	49.48
P08729	47.97	P0DOY3	41.51	P05976	49.48	P04792	48.78	P63261	48.27	P62805	48.54	P04406	41.49	P19961	43.44	P06576	41.97	P14854	47.67	P48047	44.6	P08729	43.5	P62241	38.46	P15531	43.42	P62937	47.88
P02679	47.24	P0DOY2	41.51	P14854	47.67	P0DTE8	48.73	P62937	47.88	P60709	48.53	Q06830	41.21	P23396	42.8	Q9NZT1	41.78	P62805	47.57	P08729	43.5	P40926	43.2	P61604	38.24	P02675	43.18	P13647	47.63
P04406	47.16	P07355	41.3	Q99880	47.62	P0DTE7	48.73	P14854	47.67	P63261	48.53	P07355	41	P62258	42.75	Q99880	41.27	P30086	46.52	P19961	43.44	P30050	43.03	Q99880	38.1	P06576	41.97	P62805	47.57
P04746	46.18	P62805	40.78	Q99877	47.62	P0DUB6	48.73	P14618	47.08	P60174	48.19	P23284	40.28	P06576	41.97	Q99877	41.27	P06576	45.37	P15531	43.42	P22392	42.76	Q99877	38.1	Q9NZT1	41.78	P02675	47.25
P23396	46.09	P04406	40	P58876	47.62	P09211	48.57	P06576	45.37	P61604	48.04	P02679	40.18	P05783	41.86	P58876	41.27	P02538	44.86	P08758	43.12	P06576	41.97	P58876	38.1	P04406	41.49	P08729	46.91
P07737	45.71	P62937	38.79	P62807	47.62	P07355	48.38	P30086	44.92	P62937	47.88	P19961	40.12	P02675	40.94	P62807	41.27	Q06830	44.72	Q96IX5	43.1	P23284	41.67	P62807	38.1	P04746	40.9	P30086	46.52
P06576	45.37	P05109	38.71	P57053	47.62	P37802	48.24	P08758	44.69	P04406	47.76	P05109	38.71	P04746	40.9	P57053	41.27	P08729	43.5	P04083	42.2	P02675	41.55	P57053	38.1	P23284	40.28	P05783	46.51
Q06830	45.23	P62241	38.46	Q99879	47.62	P62937	47.88	P19961	44.42	P14854	47.67	Q99497	38.62	P40926	40.53	Q99879	41.27	Q04695	43.29	P06576	41.97	P0DOY3	41.51	Q99879	38.1	P23396	39.51	P06733	46.31
P48047	44.6	P06576	38	O60814	47.62	P14854	47.67	P02585	43.75	P23527	47.62	P06576	38.56	P19105	40.35	O60814	41.27	P14618	42.94	P0DOY3	41.51	P0DOY2	41.51	O60814	38.1	P05109	38.71	P07737	45.71
P63104	43.27	P48735	37.83	Q93079	47.62	P05787	47.62	P15531	43.42	Q16778	47.62	Q99880	38.1	P23284	40.28	Q93079	41.27	P31949	42.86	P0DOY2	41.51	Q99880	41.27	Q93079	38.1	Q99497	38.62	P60709	45.6
Q96IX5	43.1	P60660	37.75	Q5QNW6	47.62	P62805	47.57	P30050	43.03	P06899	47.62	Q99877	38.1	O14950	40.12	Q5QNW6	41.27	P23396	42.8	P04406	41.49	Q99877	41.27	Q5QNW6	38.1	P01857	38.6	P63261	45.6
P04083	42.2	P04792	37.56	P60174	47.39	Q9NZT1	47.26	P06733	42.17	P33778	47.62	P58876	38.1	P01857	40.1	Q06830	41.21	P02533	42.58	P09211	40.95	P58876	41.27	P23527	38.1	P25705	38.16	P48047	45.54
P0DOY3	41.51	P00558	37.17	P30044	47.2	P06576	44.99	P25705	42.13	Q99880	47.62	P62807	38.1	P04406	39.4	P07355	41	P25705	42.13	P04746	40.9	P62807	41.27	Q16778	38.1	P51149	38.16	P07355	45.43
P0DOY2	41.51	P15531	36.84	P04406	47.16	P10809	44.5	P02679	41.94	Q99877	47.62	P57053	38.1	P05109	38.71	P04746	40.9	P61204	41.99	P40926	40.83	P57053	41.27	P06899	38.1	P30086	37.97	P14618	45.39
Q99880	41.27	Q06830	36.68	P23527	46.83	P30044	44.39	P04746	41.88	P58876	47.62	Q99879	38.1	P02533	38.35	P40926	40.83	P84077	41.99	P05783	40.7	Q99879	41.27	P33778	38.1	O75947	37.89	P60174	45.38
Q99877	41.27	P02679	36.42	Q16778	46.83	P01037	43.97	P13645	41.78	P62807	47.62	O60814	38.1	P30086	37.97	P23527	40.48	P0DOY3	41.51	P06733	40.55	O60814	41.27	O75947	37.89	P06732	37.8	Q06830	44.72
P58876	41.27	P22392	36.18	P06899	46.83	P61204	43.65	P04406	41.49	P57053	47.62	Q93079	38.1	P25705	37.79	Q16778	40.48	P0DOY2	41.51	P13647	40.51	Q93079	41.27	P25705	37.79	P07355	37.46	P15531	43.42
P62807	41.27	P13647	35.93	P33778	46.83	P84077	43.65	Q06830	41.21	Q99879	47.62	Q5QNW6	38.1	P48047	37.56	P06899	40.48	P04259	41.49	P19105	40.35	Q5QNW6	41.27	P48047	37.56	P13647	37.29	P04746	43.25
P23527	41.27	P07437	35.81	P23284	46.76	P19961	43.44	P09211	40.95	O60814	47.62	P23527	38.1	P14618	37.29	P33778	40.48	P09211	40.95	P23396	40.33	P23527	41.27	P13647	37.29	P40926	37.28	P68133	43.24
P57053	41.27	P25705	35.44	P30086	46.52	P15531	43.42	P13647	40.51	Q93079	47.62	Q16778	38.1	P05091	37.14	P23284	40.28	P07237	40.94	P05976	40.21	Q16778	41.27	P62937	36.97	P04083	37.28	P06576	41.97
Q16778	41.27	P23284	35.19	P23396	46.09	P30050	43.03	P35232	40.44	Q5QNW6	47.62	P06899	38.1	P62937	36.97	P60174	39.76	P04746	40.9	O14950	40.12	P06899	41.27	Q96DR5	35.74	P02533	36.44	P02679	41.94
P06899	41.27	P05783	34.42	P07237	45.87	P31949	42.86	P07237	40.35	P02679	45.47	P33778	38.1	P15531	36.84	P23396	39.51	P48668	40.43	P35232	40.07	P33778	41.27	P07355	35.1	P09493	36.27	P25705	41.77
Q99879	41.27	Q9NZT1	34.25	P08729	45.84	P23396	42.8	P23284	40.28	Q06830	44.72	P02675	38.09	A6NMY6	36.58	P25705	39.24	P62258	40.39	P62258	40	Q8N257	41.27	P60174	34.94	P05783	36.05	P0DOY3	41.51
O60814	41.27	P02533	34.11	P35232	45.59	P62258	42.35	P02533	40.25	P06733	44.47	P04746	37.57	P62829	36.43	P05109	38.71	P19105	40.35	P02679	39.07	P62258	40	P62987	33.59	P11021	35.78	P0DOY2	41.51
Q93079	41.27	P06733	34.1	P04746	45.21	P45880	42.18	P09493	40.14	P14618	44.44	P13647	37.46	P13647	35.93	Q99497	38.62	Q9UKX2	40.29	P63104	38.78	P48735	39.82	P01857	33.58	P08758	35.31	P09211	40.95
Q5QNW6	41.27	P23396	33.74	Q9NZT1	45.21	P06733	41.94	A6NMY6	39.53	P19961	43.44	P23396	37.04	P28325	35.92	P23528	38.55	P23284	40.28	P51149	38.16	P05109	38.71	P05783	33.49	P07237	34.65	P04264	40.84
P33778	41.27	P62987	33.59	P14618	45.01	Q9UKX2	41.89	P23527	38.89	P15531	43.42	P62937	36.97	P11021	35.78	P61604	38.24	P05976	40.21	Q9UKX2	38.07	P07355	38.64	P51149	33.33	P30041	34.38	P40926	40.83
P09211	40.95	P23527	33.33	Q06830	44.72	P05783	41.86	Q16778	38.89	P18085	43.33	P15531	36.84	P0DOX5	35.63	P30086	37.97	P13647	40.17	P48735	37.39	P62241	38.46	P30086	33.16	Q01995	34.33	Q9UKX2	40.49
P23284	40.28	Q16778	33.33	Q13885	44.27	P04406	41.79	P06899	38.89	P45880	43.2	P05783	36.05	P13645	35.45	O75947	37.89	O14950	40.12	O00483	37.04	P35232	37.87	P09493	32.75	P0DOX5	34.3	P63104	40.41
P09382	40	P06899	33.33	P01857	44.11	P25705	41.77	P33778	38.89	P07237	43.11	P28325	35.92	P07237	35.43	P06733	37.56	P04083	38.73	P62937	36.97	P13647	37.46	Q8N257	32.54	P31949	34.29	P07237	40.35
A6NMY6	39.53	P33778	33.33	P15531	43.42	P25311	41.61	P30044	38.79	P30050	43.03	P02533	35.81	P09493	35.21	P14618	37.1	P05109	38.71	P22392	36.84	P62937	36.97	P14618	32.39	Q9UKX2	34.26	P09493	39.79
P48735	38.94	Q8N257	33.33	P31949	42.86	P0DOY3	41.51	P05109	38.71	P31949	42.86	P05976	35.57	P48735	35.18	P62937	36.97	Q99497	38.62	P07437	36.71	P15531	36.84	P08758	32.19	P08865	34.24	P04406	39.4
P13647	38.81	Q99880	32.54	P22392	42.76	P0DOY2	41.51	P62241	38.46	P23396	42.8	P60660	35.1	P06733	35.02	P22392	36.84	P05783	38.6	P30044	36.45	P05783	36.51	P11021	32.11	P04792	34.15	P04083	38.73
P05109	38.71	Q99877	32.54	P25705	42.13	Q06830	41.21	Q99880	38.1	P22392	42.76	P06733	34.33	Q01995	34.33	P05783	36.51	O75947	37.89	P02545	36.14	P09211	35.71	P0DOY3	32.08	P62241	34.13	Q99497	38.62
P05783	38.14	P58876	32.54	P06576	41.97	P04746	40.9	Q99877	38.1	P04075	42.31	P48047	34.27	Q9NZT1	34.25	P30044	36.45	P19012	37.72	P11021	35.78	P23396	35.39	P0DOY2	32.08	P61204	33.7	P45880	38.44
Q9UKX2	38.12	P62807	32.54	P07108	41.38	P30041	40.62	P58876	38.1	P04083	42.2	Q9NZT1	34.25	P04792	34.15	P04406	36.42	P01857	37.59	Q96DR5	35.74	P02533	35.38	P10599	31.43	P84077	33.7	Q99880	38.1
Q71UM5	38.1	P57053	32.54	P48735	41.37	P09493	40.14	P62807	38.1	P25705	42.13	P11021	34.25	P62987	33.59	P13647	35.93	P02585	37.5	P25705	35.44	P08758	35.31	P02533	31.36	P62987	33.59	Q99877	38.1
P02545	37.8	Q99879	32.54	Q8N257	41.27	P22392	40.13	P57053	38.1	Q8N257	42.06	P04792	34.15	P23527	33.33	P11021	35.78	P09493	37.32	P05091	35.4	P05091	34.43	P68366	31.25	P02545	33.58	P58876	38.1
P07237	37.2	O60814	32.54	P09211	40.95	P04075	40.11	Q99879	38.1	P06576	41.97	P19105	33.92	Q16778	33.33	Q9UKX2	35.7	P05091	37.14	P68366	35.04	P48047	34.27	P02679	31.13	P09211	33.33	P62807	38.1
P00558	37.17	Q93079	32.54	P05783	40.93	P02533	39.83	O60814	38.1	P0DP24	41.61	Q04695	33.8	P06899	33.33	P02533	35.38	P62937	36.97	P05388	34.7	Q9NZT1	34.25	P00558	30.94	P01037	33.33	P57053	38.1
P35232	37.13	Q5QNW6	32.54	P06733	40.55	P12883	39.59	Q93079	38.1	P0DP23	41.61	O14950	33.72	P33778	33.33	P04083	35.26	P15531	36.84	P07237	34.45	P25705	34.18	P07437	30.86	P14618	33.15	Q99879	38.1
O00483	37.04	P09211	32.38	P62258	40.39	P13645	39.38	Q5QNW6	38.1	P0DP25	41.61	Q9UKX2	33.59	Q04695	33.33	Q8N257	34.92	A6NMY6	36.58	P06732	34.38	P05976	34.02	P40926	30.77	P02679	33.11	O60814	38.1
P62937	36.97	P32119	32.32	P19105	40.35	P23284	39.35	P30084	37.93	P07108	41.38	P62987	33.59	P09211	33.33	P05091	34.43	P30044	36.45	Q9NZT1	34.25	P02679	34	P06732	30.71	P07437	32.66	Q93079	38.1
P05091	36.94	A6NMY6	32.15	P02545	40.21	P04083	39.31	O75947	37.89	P09211	40.95	P01857	33.58	Q8N257	33.33	P30041	34.38	P04406	36.42	A6NMY6	34.22	P62987	33.59	P23528	30.12	Q99880	32.54	Q5QNW6	38.1
P62258	36.86	P01857	32.08	P04083	40.17	P30101	38.81	P68366	37.72	P04746	40.9	P09211	33.33	P01037	33.33	P04792	34.15	P48735	35.18	P04792	34.15	P01857	33.58	P04083	30.06	Q99877	32.54	P23527	38.1
P11021	36.85	P68366	31.7	O14950	40.12	P05109	38.71	P48047	37.56	P23284	40.28	P51149	33.33	P04264	33.23	P62258	34.12	P68366	34.6	P31946	34.15	Q04695	33.33	Q9UKX2	29.98	P58876	32.54	Q16778	38.1
P15531	36.84	Q9UKX2	31.38	Q01995	39.8	P35232	37.87	Q9UKX2	37.3	P21796	39.93	P19012	33.33	P68366	33.04	P19105	33.92	P30041	34.38	P11142	34.06	P00558	32.85	P0DOX5	29.84	P62807	32.54	P06899	38.1
P02538	36.7	P62249	30.82	P63104	39.59	P13647	37.46	P04083	37.28	A6NMY6	39.53	P68366	33.04	P49411	32.97	O14950	33.72	P02545	34.34	P30050	33.94	O60361	32.85	Q6NVV1	29.41	P57053	32.54	P33778	38.1
P48668	36.7	P06732	30.71	A6NMY6	39.53	P19012	37.28	P11021	37.16	P00558	38.85	O60361	32.85	P02679	32.89	P62987	33.59	Q9NZT1	34.25	P02533	33.9	P07437	32.66	P04792	29.27	Q99879	32.54	P30084	37.93
P30044	36.45	P04083	30.06	P0DOX5	39.2	P68366	37.28	P22392	36.84	P13647	38.81	P11142	32.82	P51149	32.85	P01857	33.58	P04792	34.15	Q04695	33.8	Q9UKX2	31.99	P60660	29.14	O60814	32.54	P06732	37.8
P22392	36.18	P21796	30.04	P13647	38.98	P15090	37.12	P05783	36.51	P05388	38.8	P07437	32.66	P11142	32.82	P01037	33.33	P06732	34.12	P62987	33.59	P07237	31.89	P00352	29.14	Q93079	32.54	P02585	37.5
P25705	35.99	P11021	29.97	P48047	38.97	O00483	37.04	P02545	35.54	P30044	38.79	Q8N257	32.54	Q9UKX2	32.77	P18085	33.33	P30050	33.94	P01857	33.58	P18085	31.67	P00918	28.85	Q5QNW6	32.54	P35527	37.24
P28325	35.92	P46781	29.9	P25311	38.93	P07237	37.01	P48735	35.18	P02533	38.77	P25311	32.21	P07437	32.66	P21796	33.22	P35232	33.82	P14618	33.52	P06733	31.57	P19105	28.65	P23527	32.54	P23284	37.04
Q8N257	35.71	P07237	29.72	P05109	38.71	P11021	37	P35527	34.83	P05109	38.71	P62241	32.21	P04083	32.66	P09493	32.39	P62987	33.59	P00558	32.85	P10599	31.43	P14550	28.62	Q16778	32.54	P23396	37.04
P08590	35.38	P63244	29.65	P61247	38.64	P06753	36.84	P14550	34.46	Q99497	38.62	P06753	31.93	P09382	32.59	P09211	32.38	P02679	33.55	Q99880	32.54	P51149	31.4	O14950	28.49	P06899	32.54	P22392	36.84
P08758	35.31	Q04695	29.63	Q99497	38.62	P63104	36.73	P05091	34.43	P62241	38.46	A6NMY6	31.86	Q99880	32.54	P0DOY3	32.08	P0DOX5	33.41	Q99877	32.54	P30048	30.86	P32119	28.28	P33778	32.54	P30044	36.45
P14618	34.46	P10599	29.52	P23528	38.55	Q96DR5	35.74	Q01995	34.33	P24752	38.41	P05091	31.72	Q99877	32.54	P0DOY2	32.08	P07437	32.88	P58876	32.54	Q9H0U4	30.85	P30044	28.04	Q8N257	32.54	P30048	36.33
P30041	34.38	Q07020	29.26	P00338	38.55	P0DP24	35.57	P31949	34.29	Q01995	38.31	P09493	31.69	P58876	32.54	P06753	31.93	P11021	32.87	P62807	32.54	P11021	30.73	P45880	27.89	P0DOY3	32.08	A6NMY6	36.28
P06732	34.38	Q96DR5	28.92	P62241	38.46	P0DP23	35.57	Q04695	34.26	P68366	37.72	P12429	31.58	P62807	32.54	P63104	31.84	P00558	32.85	P57053	32.54	P06732	30.71	P62258	27.84	P0DOY2	32.08	P02545	36.14
Q9NZT1	34.25	P00918	28.85	P68366	38.39	P0DP25	35.57	P04792	34.15	P62258	37.65	P10599	31.43	P57053	32.54	P02675	31.77	P09382	32.59	Q99879	32.54	Q99497	30.69	P02675	27.7	P51884	31.95	P47929	36.03
P04792	34.15	P0DOX5	28.51	P51149	38.16	P05388	35.02	P62258	34.12	P02545	37.2	P08590	31.28	Q99879	32.54	P11142	31.58	Q96DR5	32.53	O60814	32.54	P04083	30.64	P48735	27.65	P18085	31.67	P28325	35.92
P30050	33.94	P07951	28.17	P30084	37.93	P35579	35	P62987	33.59	P11021	37.16	P14618	31.26	O60814	32.54	P10599	31.43	P62241	32.21	Q93079	32.54	P19012	30.26	P62979	27.56	P13645	31.51	P11021	35.78
P63244	33.75	P30044	28.04	P09493	37.68	P48047	34.74	P01857	33.58	O00483	37.04	P06732	30.71	Q93079	32.54	Q01995	31.34	P00352	31.94	Q5QNW6	32.54	P62820	30.24	Q01995	27.36	P10599	31.43	P19012	35.75
P06733	33.64	O75947	27.95	P46781	37.63	P14550	34.46	P51149	33.33	P07437	36.49	P04083	30.64	Q5QNW6	32.54	P02545	31.02	P12882	31.77	Q01995	32.34	P23528	30.12	P14854	26.74	P68366	31.25	Q96DR5	35.74
P01857	33.58	P45880	27.89	P02585	37.5	P06732	34.38	Q8N257	33.33	P63104	35.92	P02545	30.57	P05388	32.49	P48047	30.99	Q99880	31.75	P51884	32.25	P21796	30.04	P08779	26.64	P00558	31.18	Q01469	35.56
P51149	33.33	Q01995	27.86	P11021	37.16	P21796	34.28	P37802	33.17	P48735	35.62	P25705	30.38	P0DOY3	32.08	P00558	30.94	Q99877	31.75	P62241	32.21	P46781	29.9	P05141	26.17	P62258	30.98	P00558	35.49
P02533	33.05	P18124	27.82	P62937	36.97	P40939	34.21	P11142	32.82	P05976	35.57	P07237	30.31	P0DOY2	32.08	P05388	30.91	P58876	31.75	P08133	31.8	P0DOX5	29.84	P04264	26.09	P05141	30.87	Q04695	35.42
P00352	32.34	P31949	27.62	P02679	36.64	A6NMY6	33.92	P07437	32.66	P19012	35.31	P04264	30.12	P14550	32	P62249	30.82	P62807	31.75	P23527	31.75	P68366	29.69	P06733	26.04	P62249	30.82	P61247	34.85
P62241	32.21	P62979	27.56	Q9UKX2	36.22	P62888	33.91	P09382	32.59	Q9UKX2	34.93	P0DOX5	29.84	P61247	31.44	Q04695	30.79	P57053	31.75	Q16778	31.75	P04264	29.66	P49755	26.03	P05091	30.56	P37802	34.67
P04259	32.09	P48047	27.23	P28325	35.92	P08133	33.88	P51884	32.25	P61247	34.85	Q6NVV1	29.41	P10599	31.43	P06732	30.71	Q99879	31.75	P06899	31.75	P09493	29.58	A6NMY6	25.96	P62857	30.43	P11142	34.52
P10916	31.93	P05091	27.08	P08133	35.81	P40926	33.73	P0DOY3	32.08	P14550	34.46	Q07020	29.26	P08590	31.28	P62857	30.43	O60814	31.75	P33778	31.75	A6NMY6	29.5	Q04695	25.93	Q04695	30.32	P31949	34.29
P22626	31.73	P14854	26.74	Q96DR5	35.74	P62987	33.59	P0DOY2	32.08	P05091	34.43	P05141	28.86	P45880	30.95	P02679	30.24	Q93079	31.75	P12429	31.58	Q6NVV1	29.41	P00505	25.81	P22392	30.26	P21796	34.28
P09493	31.69	P12273	26.71	P45880	35.71	P01857	33.58	P61204	32.04	P30041	34.38	P00558	28.78	P62249	30.82	P46781	29.9	Q5QNW6	31.75	P10599	31.43	Q07020	29.26	P05091	25.73	P08133	30.16	P04792	34.15
P10599	31.43	P19012	26.54	P05091	35.59	P18085	33.33	P84077	32.04	P48047	34.27	P08133	28.08	P06732	30.71	P0DOX5	29.84	P23527	31.75	P05109	31.18	P05141	28.86	P15531	25.66	P35232	30.15	P62258	34.12
P68366	31.25	P23528	26.51	P10809	35.43	P51149	33.33	P61247	31.44	Q9NZT1	34.25	P30044	28.04	Q99497	30.69	P35232	29.41	Q16778	31.75	P30101	31.09	P14550	28.62	P22392	25.66	P23528	30.12	P51884	34.02
Q9H0U4	30.85	P05141	26.17	P30041	34.38	P07437	32.88	P10599	31.43	P04792	34.15	P02538	28.01	P35232	30.51	Q6NVV1	29.41	P06899	31.75	P0DMV9	31.05	P11142	28.33	P56134	25.53	P19105	29.82	P19105	33.92
P23280	30.84	P62829	25.71	P04792	34.15	P05091	32.69	P31946	31.3	Q99798	34.1	P48668	28.01	P02545	30.42	P05976	29.38	P33778	31.75	P0DMV8	31.05	P02545	28.31	Q07020	25.53	O14950	29.65	P05091	33.85
P62249	30.82	P12882	25.63	P31946	34.15	P09382	32.59	P08590	31.28	P46781	34.02	P13645	27.91	P22392	30.26	P49411	29.01	P22626	31.73	P62249	30.82	P14618	28.25	P62249	25.34	Q6NVV1	29.41	O14950	33.72
P19012	30.7	P08758	25.62	P02647	34.08	Q99880	32.54	P00558	31.18	P19105	33.92	P45880	27.89	P02647	29.96	P12882	28.98	P18085	31.67	P00352	30.74	P25311	28.19	P05388	25.24	P06733	29.26	P48735	33.63
Q99497	30.69	O60361	25.55	P61204	33.7	Q99877	32.54	P19012	31.14	Q04695	33.8	P32119	27.78	P46781	29.9	Q96DR5	28.92	P02511	31.43	P23528	30.12	P08133	28.08	P02545	25.15	Q07020	29.26	P62987	33.59
P83731	30.57	P59665	25.53	P84077	33.7	P58876	32.54	P30048	30.86	O14950	33.72	P63104	27.76	Q6NVV1	29.41	P00918	28.85	P08590	31.28	P61247	29.92	P22626	28.05	P23396	25.1	P11142	29.26	P51149	33.33
P05026	30.36	P59666	25.53	P02533	33.69	P62807	32.54	P62249	30.82	P62987	33.59	P26447	27.72	P63104	29.39	P07437	28.83	P63104	31.02	P46781	29.9	P30044	28.04	P12429	25.08	A0A8I5KQE6	29.15	P01037	33.33
P62820	30.24	P35232	25.37	P24752	33.49	P57053	32.54	P40939	30.14	Q16698	33.43	P49411	27.69	Q07020	29.26	P10809	28.8	P35579	30.97	P0DOX5	29.84	P45880	27.89	P08865	25.08	P05388	29.02	P10809	33.33
P23528	30.12	P00352	25.35	Q04695	33.33	Q99879	32.54	P23528	30.12	P51149	33.33	P12882	27.64	P00558	29.26	P48735	28.76	P05023	30.89	Q6NVV1	29.41	P32119	27.78	P30041	25	Q96DR5	28.92	P07437	32.66
P21796	30.04	P25311	25.17	P62857	33.33	O60814	32.54	P04264	29.97	P01037	33.33	P31949	27.62	P06753	29.12	P14550	28.62	P30101	30.89	Q07020	29.26	P04075	27.75	P19012	25	P00918	28.85	P09382	32.59
P61247	29.92	P08865	25.08	P30050	33.33	Q93079	32.54	P46781	29.9	O60361	32.85	P62979	27.56	P25311	28.86	P62820	28.29	P06733	30.65	P12882	28.88	P26447	27.72	P51571	24.86	P04075	28.85	Q8N257	32.54
P46781	29.9	Q71UM5	25	P01037	33.33	Q5QNW6	32.54	P0DOX5	29.84	P11142	32.82	Q01995	27.36	P00918	28.85	P32119	28.28	P08133	30.61	P05141	28.86	P62979	27.56	P10606	24.81	P00352	28.74	P62241	32.21
P0DOX5	29.84	P30041	25	P14550	32.92	P23527	32.54	P19105	29.82	P09493	32.75	P08779	27.27	P19012	28.73	P25311	28.19	P08779	30.44	P00918	28.85	P62701	27.38	P08590	24.62	P05023	28.74	P61204	32.04
P19105	29.82	P62269	25	P00558	32.85	Q16778	32.54	P12882	29.81	P09382	32.59	O00483	27.16	P04843	28.67	P07951	28.17	P62857	30.43	P04843	28.67	P04843	27.35	P07237	24.61	P32119	28.28	P84077	32.04
P00505	29.77	P42677	25	O60361	32.85	P06899	32.54	P00505	29.77	O75947	32.3	P51884	26.92	P37802	28.64	P22626	28.05	P12883	30.34	P07951	28.52	P13645	27.05	P04843	24.55	P30044	28.04	P46781	31.96
O14950	29.65	Q13885	24.94	P05388	32.49	P33778	32.54	O14950	29.65	P05141	32.21	Q9H0U4	26.87	P32119	28.28	P45880	27.89	P22392	30.26	P32119	28.28	P0DP24	26.85	P30101	24.36	P30101	27.92	P68366	31.92
Q6NVV1	29.41	P11142	24.92	P06732	32.28	Q8N257	32.54	P05141	29.53	P01857	32.08	P14854	26.74	P12429	28.17	P62241	27.88	P04843	30.15	P09382	28.15	P0DP23	26.85	P51884	24.26	P00505	27.91	P35908	31.77
Q07020	29.26	P02545	24.85	P05141	32.21	Q04695	32.41	P30101	29.5	P0DOY3	32.08	P04259	26.42	P07951	28.17	P07237	27.76	P23528	30.12	P00505	28.14	P0DP25	26.85	P30050	24.24	P45880	27.89	P00352	31.74
P49411	29.01	P10606	24.81	Q99623	32.11	P48735	32.3	Q6NVV1	29.41	P0DOY2	32.08	P62820	26.34	P08133	28.08	P14406	27.71	P0DMV9	30.11	P22626	28.05	P14854	26.74	P25398	24.24	P62280	27.85	P12429	31.58
P00918	28.85	P14550	24.62	P0DOY3	32.08	P12882	32.03	Q07020	29.26	P06753	31.93	P00505	26.28	P30044	28.04	P00505	27.67	P0DMV8	30.11	O75947	27.95	P18124	26.61	P61019	24.06	P14406	27.71	P62701	31.56
P07437	28.83	P01876	24.62	P0DOY2	32.08	P10916	31.93	P05388	29.02	P25311	31.88	P12235	26.17	O75947	27.95	P31949	27.62	P21796	30.04	P45880	27.89	P12235	26.17	P05109	23.66	P48735	27.65	P10599	31.43
P10809	28.8	P06702	24.56	P18085	31.67	P62701	31.56	P49411	29.01	P12429	31.58	P48735	25.88	P62241	27.88	Q9BY50	27.6	P10809	29.67	P27348	27.76	P63104	26.12	P05023	23.56	P62979	27.56	P02511	31.43
P14550	28.62	P08133	24.37	P62701	31.56	P10599	31.43	Q96DR5	28.92	P49755	31.51	P61960	25.88	P26447	27.72	P62979	27.56	P04264	29.66	P04075	27.75	P61204	25.97	P12235	23.49	P02585	27.5	P08590	31.28
Q01995	28.36	P25398	24.24	P10599	31.43	P02511	31.43	P02647	28.84	P10599	31.43	Q96DR5	25.7	P14406	27.71	P12429	27.55	P51884	29.59	P14406	27.71	P84077	25.97	P55084	23.42	P12882	27.39	P05109	31.18
P11142	28.33	P30048	24.22	P02511	31.43	P51884	31.36	P63244	28.71	P02511	31.43	P08758	25.62	P62979	27.56	P51884	27.51	P10599	29.52	P00338	27.71	Q16698	25.97	Q96AG4	23.13	P62701	27.38	P02647	30.71
P32119	28.28	P61204	23.76	P30101	31.29	P05023	31.28	P07951	28.52	P00338	31.33	P04075	25.55	P51884	27.51	P04264	27.48	Q6NVV1	29.41	P62979	27.56	P04792	25.85	P13645	23.12	P06753	27.37	P22626	30.59
P12882	28.21	P84077	23.76	P08590	31.28	P08590	31.28	P32119	28.28	P08590	31.28	P59665	25.53	P02585	27.5	P13645	27.4	P31946	29.27	Q15907	27.52	P05023	25.81	P49411	23.08	P04843	27.35	P23528	30.12
P25311	28.19	P19105	23.39	P62249	30.82	P00558	31.18	P22626	28.05	P06732	31.23	P59666	25.53	P30101	27.33	P68366	27.23	P11142	29.26	P04264	27.48	Q96DR5	25.7	P21796	22.97	P63104	27.35	P23280	29.87
P02787	28.08	O14950	23.26	P62244	30.77	P00441	31.17	P45880	27.89	P30101	30.89	P56134	25.53	O00483	27.16	P00352	27.15	Q07020	29.26	P09493	27.46	P12882	25.63	Q9H0U4	22.89	P14625	26.9	P09525	29.47
O75947	27.95	P00915	22.99	P19012	30.7	Q5VTE0	30.95	P12429	27.86	P30048	30.86	P35527	25.52	P35527	26.97	P02511	26.86	Q13885	29.21	P19012	27.41	Q13885	25.62	Q92928	22.89	P49411	26.81	Q6NVV1	29.41
P45880	27.89	P04264	22.98	P83731	30.57	P68104	30.95	P25311	27.85	P35579	30.71	P62249	25.34	P02511	26.86	P51149	26.57	P06753	29.12	P10809	26.88	P59665	25.53	P11142	22.76	P14854	26.74	Q07020	29.26
P04264	27.8	Q9H0U4	22.89	P21796	30.04	P62249	30.82	P26447	27.72	P83731	30.57	P30041	25	P0DP24	26.85	A6NMY6	26.55	P49411	29.01	Q9H0U4	26.87	P59666	25.53	Q99497	22.75	P0DMV9	26.52	P40939	28.96
Q04695	27.78	Q92928	22.89	P00352	29.94	Q99497	30.69	P14406	27.71	P49411	30.55	P05388	24.92	P0DP23	26.85	O60361	26.28	P17661	28.94	P21796	26.86	P28325	25.35	P05976	22.68	P0DMV8	26.52	P05141	28.86
P04075	27.75	Q16698	22.69	P35579	29.9	P62857	30.43	P35579	27.65	P23528	30.12	P51571	24.86	P0DP25	26.85	P05141	26.17	P00918	28.85	P14854	26.74	P62249	25.34	P04075	22.53	Q8NHW5	26.18	P00918	28.85
P26447	27.72	P04075	22.53	P11142	29.88	P02545	30.42	Q99798	27.56	P13639	30.07	P10606	24.81	P00505	26.74	Q96I99	25.93	P32119	28.28	P06753	26.67	P0DMV9	25.27	P10809	22.51	P14550	26.15	P12882	28.83
P14406	27.71	P15880	22.53	P00505	29.77	P35609	30.31	P62979	27.56	P00505	29.77	P02647	24.72	P00352	26.55	P61960	25.88	P07951	28.17	P62701	26.62	P0DMV8	25.27	P62820	22.44	P21796	26.15	P63244	28.71
P31949	27.62	P24752	22.48	P51884	29.59	P02679	30.24	P62701	27.38	Q99623	29.77	P10809	24.61	P05023	26.39	P30084	25.86	P51149	28.02	P35579	26.53	P49755	25.11	P62701	22.43	P30084	25.86	P35579	28.37
P12235	27.18	P62820	22.44	P55084	29.54	P0DMV9	30.11	P12883	27.29	P51884	29.59	P00352	24.55	P35579	26.33	P56134	25.53	P45880	27.89	P62820	26.34	P30041	25	P62851	22.4	Q96IX5	25.86	P32119	28.28
P14625	26.9	P83731	22.29	P12235	29.53	P0DMV8	30.11	P35908	27.23	P08133	29.42	P01876	24.37	P05141	26.17	P19012	25.44	P46781	27.84	O60361	26.28	P10606	24.81	Q8NHW5	22.4	P19012	25.66	P12883	28.22
P0DP24	26.85	P12429	21.98	Q6NVV1	29.41	Q99798	30	P02787	27.22	Q6NVV1	29.41	P35232	24.26	P12883	26.15	P0DMV9	25.27	P26447	27.72	P67936	26.21	P08590	24.62	P18124	22.18	P56134	25.53	P07951	28.17
P0DP23	26.85	P15090	21.97	Q07020	29.26	P46781	29.9	P24752	27.17	Q07020	29.26	P13073	24.26	P49755	26.03	P0DMV8	25.27	P14406	27.71	Q8N257	26.19	P06702	24.56	P15090	21.97	P01591	25.16	P01857	28.07
P0DP25	26.85	P62258	21.96	P49411	29.01	P0DOX5	29.84	P10809	26.88	Q96DR5	28.92	P46781	24.23	P61960	25.88	P08133	25.11	P00338	27.71	P12235	26.17	P51884	24.26	P12882	21.92	P15090	25	P06753	28.07
P14854	26.74	P0DOX7	21.96	P04843	28.83	P30084	29.66	P02511	26.86	P00918	28.85	P30048	24.22	P63244	25.55	P08865	25.08	P62979	27.56	P14550	26.15	P13073	24.26	P12883	21.71	P13639	24.94	P00505	27.91
P30101	26.73	P07339	21.84	P63244	28.71	P05141	29.53	P0DP24	26.85	P02647	28.84	P14550	24	P59665	25.53	P51571	24.86	P13645	27.4	Q13885	25.84	P25398	24.24	P08133	21.69	P55084	24.68	P62280	27.85
P62987	26.56	P10809	21.82	P40939	28.7	Q6NVV1	29.41	P0DP23	26.85	P04843	28.83	P12883	23.82	P59666	25.53	P10606	24.81	P61247	27.27	P56134	25.53	P00918	24.23	P0DMV9	21.68	P08590	24.62	P14406	27.71
P35579	26.43	P18085	21.67	P05023	28.64	Q07020	29.26	P0DP25	26.85	P00738	28.82	P61204	23.76	P56134	25.53	P40939	24.77	Q5VTE0	27.27	P59665	25.53	P83731	24.2	P0DMV8	21.68	P04264	24.53	P62979	27.56
P31946	26.42	P14618	21.66	P23280	28.57	P13639	29.02	P12235	26.85	P00352	28.74	P84077	23.76	P08865	25.08	P08590	24.62	P68104	27.27	P59666	25.53	P12429	24.15	P02538	21.45	P40939	24.38	P04843	27.35
P05141	26.17	P02787	21.63	P07951	28.52	P49411	29.01	P08133	26.75	P63244	28.71	P31946	23.58	P30041	25	P04843	24.55	P24752	27.17	P14625	25.4	Q9BY50	23.96	P48668	21.45	P35579	24.34	P25311	27.18
Q99798	25.9	O43175	21.39	P06753	28.42	P02763	28.86	P62906	26.73	P05023	28.64	P62258	23.53	P55084	24.89	P62491	24.54	Q16698	27.16	P62906	25.35	P62277	23.84	P02647	21.35	P30050	24.24	O00483	27.16
P12883	25.79	P0DP24	20.81	P32119	28.28	P07951	28.52	P12273	26.71	P0DOX5	28.51	P23528	23.49	P51571	24.86	P62888	24.35	Q99623	27.09	P05023	25.32	P19105	23.39	P14625	21.3	P25398	24.24	Q99623	27.09
P0DMV9	25.74	P0DP23	20.81	P12429	28.17	P32119	28.28	P0DMV9	26.68	P02787	28.51	P00738	23.15	P12882	24.81	Q15907	24.31	Q9H0U4	26.87	P60866	25.21	O14950	23.26	Q5VTE0	21.21	P46781	24.23	P05023	27.08
P0DMV8	25.74	P0DP25	20.81	P22626	28.05	P14625	28.27	P0DMV8	26.68	P55084	28.48	Q96AG4	23.13	P10606	24.81	P13073	24.26	P0DP24	26.85	P08865	25.08	Q96AG4	23.13	P68104	21.21	P25311	24.16	Q01995	26.87
P08133	25.71	P09382	20.74	O75947	27.95	P12429	28.17	P05023	26.39	P00915	28.35	P0DMV9	23.09	P40939	24.77	P30050	24.24	P0DP23	26.85	P30041	25	P14625	23.04	P02792	21.14	P10606	24.03	O43175	26.83
Q96DR5	25.7	P08590	20.51	P04075	27.75	P22626	28.05	P23280	26.3	P32119	28.28	P0DMV8	23.09	P02787	24.5	P30048	24.22	P0DP25	26.85	P55084	24.89	P00915	22.99	P00338	21.08	Q9BY50	23.96	P05388	26.81
O60361	25.55	P12235	20.47	P26447	27.72	P00505	27.91	O60361	26.28	P07951	28.17	P63244	23.03	P61204	24.31	P37802	24.12	P14625	26.77	P51571	24.86	P49748	22.9	Q16698	20.9	P62277	23.84	P14854	26.74
P59665	25.53	Q99623	20.4	P14406	27.71	P17661	27.87	Q8NHW5	26.18	P0DMV9	27.93	P07108	22.99	P84077	24.31	Q99623	24.08	P40939	26.74	P12814	24.66	Q92928	22.89	P62854	20.87	P22626	23.8	P30101	26.53
P56134	25.53	P51149	20.29	P12883	27.7	P26447	27.72	P21796	26.15	P0DMV8	27.93	P21796	22.97	P13073	24.26	P61019	24.06	P62701	26.62	P08590	24.62	O43175	22.7	P40939	20.84	P07951	23.59	O60361	26.28
P59666	25.53	P40939	20.18	P13645	27.57	P14406	27.71	P00352	25.95	P62280	27.85	Q92928	22.89	P30050	24.24	P62277	23.84	P62820	26.34	P06702	24.56	P62851	22.4	P0DP24	20.81	P31946	23.58	P12235	26.17
P49748	25.5	P04843	20.1	P04264	27.48	Q9BY50	27.6	P61960	25.88	P18124	27.82	P00918	22.69	P10916	24.1	P13796	23.76	P23280	26.3	P49411	24.4	Q99798	22.31	P0DP23	20.81	P12235	23.49	P27482	26.17
P05023	25.42	P61247	20.08	P49755	27.4	P62979	27.56	Q5VTE0	25.76	P40939	27.79	P49748	22.6	Q99623	24.08	P12883	23.72	Q8N257	26.19	P01876	24.37	O00483	22.22	P0DP25	20.81	O43707	23.49	P14625	26.15
P12429	25.39	P62244	20	Q5VTE0	27.27	P04264	27.48	P68104	25.76	P26447	27.72	P67936	22.58	Q16698	23.88	P31946	23.58	P05141	26.17	P12883	24.34	P35908	22.22	P09382	20.74	Q5VTE0	23.16	P14550	26.15
P60866	25.21	A0A8I5KQE6	20	P68104	27.27	P13796	27.43	P62829	25.71	P14406	27.71	P62701	22.43	P62277	23.84	P12235	23.49	P30084	25.86	P13073	24.26	P30084	22.07	P06753	20.7	P68104	23.16	P35609	26.06
P08865	25.08	P01859	20	P13639	27.27	P35527	27.29	P14625	25.65	P62979	27.56	P78417	22.41	P22626	23.8	P35527	23.43	Q96IX5	25.86	Q5TEC6	24.26	P00338	21.99	P35908	20.66	Q96AG4	23.13	P49755	26.03
P62269	25	P09669	20	Q9H0U4	26.87	Q9H0U4	26.87	P06753	25.61	P04264	27.48	P11177	22.28	P14625	23.66	P35579	23.42	P62829	25.71	P25398	24.24	P15090	21.97	P12814	20.63	P63244	23.03	P13639	25.99
P42677	25	Q5TEC6	19.85	P0DP24	26.85	P12235	26.85	P04075	25.55	P10809	27.4	P18124	22.18	P13796	23.6	Q07020	23.4	P12429	25.7	P30048	24.22	P0DOX7	21.96	P30048	20.31	A6NMY6	23.01	Q96I99	25.93
P13987	25	Q5VTE0	19.7	P0DP23	26.85	P62241	26.44	P56134	25.53	Q5VTE0	27.27	P04843	22.08	P31946	23.58	P14625	23.16	P56134	25.53	P83731	24.2	P60468	21.88	P62244	20	Q9H0U4	22.89	Q96IX5	25.86
O43707	24.92	P68104	19.7	P0DP25	26.85	P62820	26.34	P59665	25.53	P68104	27.27	Q8NHW5	22.08	P09525	23.51	P07108	22.99	P59665	25.53	P0DP24	24.16	P00352	21.76	P01859	20	Q92928	22.89	P04075	25.55
P10606	24.81	P61803	19.47	P11177	26.74	P12814	26.12	P59666	25.53	Q9H0U4	26.87	P30084	22.07	P12235	23.49	Q9H0U4	22.89	P59666	25.53	P0DP23	24.16	P63244	21.45	A0A8I5KQE6	20	P05976	22.68	P56134	25.53
P00338	24.7	P22626	19.26	P05026	26.73	Q13885	25.84	P21291	25.39	O43707	26.78	P15090	21.97	P23528	23.49	Q92928	22.89	O43175	25.52	P0DP25	24.16	P35579	21.43	P09669	20	P12814	22.65	P60981	25.45
P06702	24.56	P62277	19.21	P12882	26.66	P62081	25.77	P06732	25.2	P12273	26.71	P0DOX7	21.96	Q99798	23.33	P63244	22.71	P62249	25.34	P13645	24.14	Q01995	21.39	Q13885	20	P02787	22.64	O75489	25.38
P62424	24.44	P23280	19.16	P18124	26.61	P13533	25.68	P08865	25.08	P22626	26.63	P07339	21.84	Q96AG4	23.13	P04075	22.53	P05388	25.24	P62491	24.07	P49411	21.1	P63244	19.87	P10809	22.51	P62906	25.35
P62888	24.35	P12111	19.11	P62987	26.56	P00352	25.55	P30041	25	P62701	26.62	Q13885	21.8	P0DMV9	23.09	P62701	22.43	P08865	25.08	P62424	24.06	P09382	20.74	P04259	19.86	P21912	22.5	P62249	25.34
P51884	24.26	P37837	18.99	P62820	26.34	P56134	25.53	P63104	24.9	P62820	26.34	P02787	21.78	P0DMV8	23.09	P62851	22.4	P55084	24.89	P10606	24.03	Q99623	20.74	P83731	19.75	P24752	22.48	P0DMV9	25.27
P13073	24.26	Q96AG4	18.89	P61960	25.88	O43175	25.52	Q99497	24.87	P23280	26.3	P40939	21.76	P07108	22.99	P18124	22.18	P06702	24.56	P61204	23.76	P01037	20.57	Q15907	19.72	Q96I99	22.45	P0DMV8	25.27
P30048	24.22	P26447	18.81	P59665	25.53	P60981	25.45	P51571	24.86	P13645	26.2	P18085	21.67	P21796	22.97	P62829	22.14	P13073	24.26	P84077	23.76	P61247	20.45	Q99798	19.62	P62820	22.44	P08133	25.26
P62277	23.84	P0CG47	18.78	P59666	25.53	P28325	25.35	P55084	24.68	Q8NHW5	26.18	P14625	21.67	Q9H0U4	22.89	Q99798	22.05	P25398	24.24	P63244	23.34	O75489	20.45	P01876	19.6	P62851	22.4	P08865	25.08
P61204	23.76	P35268	18.75	P56134	25.53	P11142	24.92	P06702	24.56	P61960	25.88	P37802	21.61	Q92928	22.89	P15090	21.97	P30048	24.22	Q96AG4	23.13	P62424	20.3	P13639	19.58	P23280	22.4	P30041	25
P84077	23.76	Q9Y277	18.73	P21291	25.39	P49748	24.89	P04843	24.55	P30084	25.86	O43175	21.39	P62280	22.78	P12814	21.97	P83731	24.2	P07108	22.99	P55084	20.25	P13073	19.53	P46776	22.3	P0DOX5	24.94
P61981	23.48	P49411	18.68	P60866	25.21	P51571	24.86	Q13885	24.49	P12235	25.84	P40925	21.26	P05976	22.68	P0DOX7	21.96	P10916	24.1	Q92928	22.89	P24752	20.14	P61803	19.47	P35908	22.22	P51571	24.86
P08779	23.47	P10916	18.67	P08865	25.08	Q96I99	24.77	Q99623	24.41	P12814	25.67	P50914	20.93	P04075	22.53	P49755	21.92	P10606	24.03	P31930	22.71	P08779	20.08	P22626	19.26	P18124	22.18	P30050	24.85
Q99623	23.41	P00325	18.67	P62269	25	P02647	24.72	P13073	24.26	P56134	25.53	P62854	20.87	P62820	22.44	P05023	21.9	P62277	23.84	P35908	22.69	P10809	20.07	P11177	19.22	P0DOX7	21.96	P06702	24.56
P38117	23.14	Q15084	18.64	P07339	25	O75489	24.62	P25398	24.24	P59665	25.53	P0DP24	20.81	P62701	22.43	P07339	21.84	Q99798	23.59	Q71UM5	22.62	P08865	20	P62277	19.21	P49755	21.92	P35232	24.26
Q96AG4	23.13	Q6NVV1	18.63	P31930	25	P06702	24.56	P00918	24.23	P59666	25.53	P0DP23	20.81	P62851	22.4	P21912	21.79	P12235	23.49	Q99798	22.56	A0A8I5KQE6	20	P31949	19.05	P07339	21.84	P13073	24.26
P51571	23.12	P62899	18.4	P13987	25	P04844	24.41	P01009	24.16	O43175	25.52	P0DP25	20.81	P00325	22.4	P13639	21.68	P14550	23.38	P24752	22.25	P62244	20	P21397	18.98	P12429	21.67	P25398	24.24
P02585	23.12	P07108	18.39	P14625	24.91	P13073	24.26	P10606	24.03	P28325	25.35	P09382	20.74	P10809	22.34	P55084	21.52	P63244	23.34	P18124	22.18	P09669	20	P00403	18.94	P12883	21.65	P10606	24.03
P13639	23.08	P49748	18.32	P10606	24.81	P25398	24.24	P62277	23.84	P62249	25.34	P01037	20.57	P11177	22.28	P36542	21.48	P35908	23.16	P07195	22.16	P15880	19.8	O75489	18.94	P27338	21.54	Q8NHW5	23.97
P55084	23	P09493	18.31	P09525	24.76	P30048	24.22	P00915	23.75	P12882	25.22	P35908	20.5	P24752	22.25	O43707	21.41	Q96AG4	23.13	P05026	22.11	P00505	19.77	P62906	18.89	Q16698	21.49	P49411	23.96
P07108	22.99	P61626	18.24	P02787	24.64	Q99714	24.14	P00338	23.19	P60866	25.21	P13639	20.4	P35908	22.22	Q5VTE0	21.21	P51571	23.12	Q8NHW5	22.08	Q5VTE0	19.7	P26447	18.81	P30048	21.48	P62277	23.84
Q92928	22.89	P30084	17.93	P06702	24.56	P10606	24.03	Q96AG4	23.13	P08865	25.08	P62424	20.3	P18124	22.18	P68104	21.21	P07108	22.99	P61254	22.07	P68104	19.7	P0CG47	18.78	P02647	21.35	P31946	23.58
P40939	22.8	P00505	17.91	P62888	24.35	P09525	23.82	P07108	22.99	P49748	25.04	P08559	20.26	P30084	22.07	P02792	21.14	P13639	22.96	Q9UNX3	22.07	P06753	19.65	P35268	18.75	P29692	21.35	P02787	23.35
P05388	22.71	P07195	17.66	Q9Y5M8	24.35	P31946	23.58	Q9H0U4	22.89	P51571	24.86	P62244	20	P15090	21.97	P62854	20.87	Q92928	22.89	P40939	22.02	P61803	19.47	P10916	18.67	Q99798	21.15	P07195	23.35
P67936	22.58	P0DMV9	17.63	P49748	24.27	P23528	23.49	Q92928	22.89	P10606	24.81	P08865	20	P0DOX7	21.96	P0DP24	20.81	P27348	22.86	P15090	21.97	P67936	19.35	P15880	18.43	P08779	21.14	Q96AG4	23.13
P07951	22.54	P0DMV8	17.63	P13073	24.26	P61247	23.48	P61106	22.79	P06702	24.56	P01859	20	P60468	21.88	P0DP23	20.81	P35527	22.79	P0DOX7	21.96	P01876	19.35	P46782	18.14	P02792	21.14	Q04837	22.97
P15880	22.53	P13639	17.6	P25398	24.24	Q9NR31	23.23	O43175	22.51	Q13885	24.49	A0A8I5KQE6	20	Q13885	21.8	P0DP25	20.81	Q8NHW5	22.4	P60468	21.88	P13639	19.23	P07951	17.96	P50914	20.93	Q99798	22.95
P62701	22.43	P60903	17.53	P00918	24.23	Q96AG4	23.13	P62820	22.44	P62424	24.44	P30101	19.6	Q96DR5	21.69	P09382	20.74	P13535	22.35	P07339	21.84	P62269	19.08	P30084	17.93	P62854	20.87	Q9H0U4	22.89
P04843	22.24	P62857	17.39	P30048	24.22	P67936	22.98	P62851	22.4	P01876	24.37	P35579	19.54	P18085	21.67	P35908	20.66	P35609	22.26	P18085	21.67	P31949	19.05	P21912	17.86	P0DP24	20.81	Q92928	22.89
P18124	22.18	Q96IX5	17.24	Q9Y3B3	24.11	Q92928	22.89	O95716	22.37	P62888	24.35	P61803	19.47	Q96I99	21.3	P49748	20.46	P18124	22.18	O43707	21.51	P40939	19	Q96I99	17.82	P0DP23	20.81	P61981	22.67
P13645	22.09	Q99798	17.18	P10916	24.1	P21912	22.86	P46776	22.3	Q15907	24.31	P55084	19.41	P02792	21.14	P01009	20.33	P07195	22.16	P25311	21.48	P62906	18.89	P61009	17.78	P0DP25	20.81	P67936	22.58
P61254	22.07	P13073	17.16	Q99798	24.1	P13929	22.81	P09525	22.26	P13073	24.26	Q16698	19.4	P12814	20.96	P61247	20.08	P15090	21.97	P36542	21.48	P12883	18.81	P12111	17.66	P09382	20.74	P55084	22.57
Q9UNX3	22.07	P26641	17.16	P01859	24.05	P04843	22.73	P18124	22.18	P25398	24.24	P22626	19.26	P50914	20.93	P08779	20.08	P0DOX7	21.96	P13535	21.37	P0CG47	18.78	P35232	17.65	Q99623	20.74	P62820	22.44
P15090	21.97	P02585	16.88	P61106	23.72	P61981	22.67	P15090	21.97	Q99714	24.14	P62277	19.21	P62854	20.87	P62244	20	P60468	21.88	Q5VTE0	21.21	P35268	18.75	P61960	17.65	P35527	20.55	P62851	22.4
P0DOX7	21.96	Q00325	16.85	Q96AG4	23.13	P02787	22.64	P0DOX7	21.96	P61019	24.06	P62269	19.08	O43175	20.83	P01859	20	P05387	21.74	P68104	21.21	P31946	18.7	P07339	17.48	P49748	20.46	Q16836	22.29
P07339	21.84	O43707	16.68	P51571	23.12	P01876	22.61	P07339	21.84	P11177	23.68	P00403	18.94	P12111	20.65	A0A8I5KQE6	20	O43707	21.73	P02792	21.14	P37837	18.69	P02787	17.48	P08559	20.26	P18124	22.18
P62979	21.79	P06703	16.67	P0DMV9	23.09	P14649	22.6	P18085	21.67	P31946	23.58	P01591	18.87	P49748	20.46	P09669	20	P62280	21.52	Q15084	21.14	P05026	18.48	P35527	17.34	P04844	20.13	P62829	22.14
P12814	21.75	P13645	16.61	P0DMV8	23.09	P55084	22.57	P12111	21.62	P09525	23.51	P0CG47	18.78	P62424	20.3	P24752	19.91	Q01995	21.39	P13639	20.98	Q562R1	18.35	P62424	17.29	P61247	20.08	P15090	21.97
P18085	21.67	P61254	16.55	Q16698	22.99	P40925	22.46	P38117	21.57	Q96AG4	23.13	P35268	18.75	P08559	20.26	P15880	19.8	P29692	21.35	P50914	20.93	P61626	18.24	P49748	17.25	P62244	20	P0DOX7	21.96
P01876	21.61	Q9UNX3	16.55	Q15907	22.94	P23280	22.4	P62280	21.52	Q92928	22.89	P10916	18.67	P23280	20.13	P12111	19.67	P02792	21.14	P62854	20.87	P12111	18.1	Q8WUD1	17.13	P01859	20	P12111	21.75
P37802	21.61	P00568	16.49	Q92928	22.89	Q8NHW5	22.4	P13639	21.45	P27338	22.88	Q5VTE0	18.61	P08779	20.08	O43175	19.51	P12814	21.08	Q99623	20.74	P07951	17.96	P37802	17.09	P09669	20	P18085	21.67
P13535	21.53	P55084	16.46	P27348	22.86	P13535	22.3	P40925	21.26	P13804	22.82	P68104	18.61	P62244	20	P61803	19.47	P00505	20.93	Q9Y394	20.65	Q15084	17.95	P46781	17.01	Q9Y3U8	20	P36542	21.48
P62280	21.52	P24534	16.44	P26641	22.65	P61586	22.28	P12814	21.19	P07910	22.55	P05026	18.48	P01859	20	P30101	19.41	P50914	20.93	P01037	20.57	P61019	17.92	P02585	16.88	P12111	19.92	P00338	21.39
O75964	21.36	P29692	16.37	O43707	22.61	P18124	22.18	P13535	21.12	P21912	22.5	P00338	18.37	A0A8I5KQE6	20	P11177	19.22	P62081	20.62	O95716	20.55	P61009	17.78	P00915	16.86	P26641	19.68	P02792	21.14
P84103	21.34	P08779	16.28	P15880	22.53	P62829	22.14	P02538	21.1	Q96I99	22.45	Q15907	18.35	P09669	20	P62269	19.08	P02647	20.6	P09525	20.38	P07195	17.66	Q96DA0	16.83	P01876	19.6	P62854	20.87
P02792	21.14	P50914	16.28	P62851	22.4	P0DOX7	21.96	P48668	21.1	P62851	22.4	P61626	18.24	Q8NHW5	19.87	P00403	18.94	P13533	20.32	P02647	20.22	P35527	17.66	P63104	16.73	Q9Y5M8	19.56	P0DP24	20.81
P21912	21.07	P20674	16	O00483	22.22	P60468	21.88	Q96BQ1	20.98	P00325	22.4	P09525	18.18	P15880	19.8	O75489	18.94	P12111	20.3	Q96I99	20.14	P60903	17.53	P26641	16.7	P62847	19.55	P0DP23	20.81
P49755	21	P60866	15.97	P67936	22.18	P07339	21.84	P62854	20.87	P38117	22.35	P37837	18.1	P26641	19.68	P26447	18.81	P62424	20.3	A0A8I5KQE6	20	P07339	17.48	P06703	16.67	P13073	19.53	P0DP25	20.81
P12111	20.68	P62701	15.97	P07195	22.16	P55072	21.84	P07195	20.66	P62829	22.14	P61026	18	P04259	19.5	P0CG47	18.78	P08559	20.26	P62244	20	O75947	17.39	P24534	16.44	O43175	19.51	P62424	20.68
P50395	20.67	P16403	15.96	P15090	21.97	Q99623	21.74	P62081	20.62	P12111	22.13	P07951	17.96	P61803	19.47	P35268	18.75	Q96I99	20.14	P01859	20	P21397	17.27	P29692	16.37	P61803	19.47	Q13885	20.67
Q13885	20.67	P05388	15.77	P0DOX7	21.96	P05387	21.74	P01037	20.57	P05026	22.11	P61019	17.92	P32969	19.27	P40925	18.56	A0A8I5KQE6	20	P09669	20	P30101	17.23	P23280	16.23	P26038	19.24	P50395	20.67
P40925	20.66	Q13268	15.71	Q99714	21.84	O43707	21.62	P13796	20.57	P15090	21.97	P61009	17.78	P62269	19.08	P67936	18.55	P62244	20	P27824	19.93	P26641	17.16	P62491	16.2	P62269	19.08	Q9Y394	20.65
Q9Y394	20.65	P13796	15.63	P62979	21.79	P13804	21.62	P08779	20.51	P0DOX7	21.96	Q15084	17.73	P31949	19.05	P05026	18.48	P01859	20	P02787	19.91	P08559	16.92	P13533	16.14	O60361	18.98	P29692	20.64
P01037	20.57	P00441	15.58	P12814	21.64	P12111	21.56	P62424	20.3	O75368	21.93	P18206	17.72	P13533	19.03	P13535	18.48	P13796	19.94	P27338	19.81	Q15363	16.92	P35579	16.12	P12109	18.97	P12814	20.63
P07900	20.49	P40925	15.57	P01876	21.61	P19338	21.55	P35609	20.25	P07339	21.84	P13533	17.69	O60361	18.98	P02787	18.34	P26038	19.58	P15880	19.8	P02585	16.88	P18085	16.11	P00403	18.94	P62081	20.62
P62244	20	P10412	15.53	P13796	21.53	P00918	21.54	Q96I99	20.14	P67936	21.77	Q00325	17.68	P00403	18.94	Q8NHW5	18.3	P61803	19.47	P07585	19.78	Q96DA0	16.83	P61204	16.02	P62906	18.89	Q16698	20.6
A0A8I5KQE6	20	P07305	15.46	P62280	21.52	P62280	21.52	P60981	20	P37802	21.61	Q99798	17.56	P62906	18.89	P07910	18.3	P49748	19.39	P38646	19.73	O75396	16.74	P84077	16.02	P0CG47	18.78	P13535	20.44
P61026	20	P62424	15.41	P12111	21.5	Q16698	21.49	A0A8I5KQE6	20	P36542	21.48	P60903	17.53	P0CG47	18.78	P46782	18.14	P04179	19.37	P12111	19.61	P06703	16.67	P13535	16	P35268	18.75	P13533	20.42
Q8NHW5	19.87	P16402	15.38	O43175	21.39	Q01995	21.39	P62244	20	P39656	21.27	P53999	17.32	P35268	18.75	P02794	18.03	P32969	19.27	P61803	19.47	P02511	16.57	P20674	16	P13535	18.74	P11177	20.33
Q5VTE0	19.7	P67936	15.32	P84103	21.34	P37837	21.36	P01859	20	P40925	21.26	Q96IX5	17.24	Q32P51	18.75	Q13885	17.98	P04075	19.23	P26641	19.45	P24534	16.44	P60866	15.97	P00325	18.67	P08559	20.26
P68104	19.7	Q02878	15.28	Q02878	21.18	Q8NBS9	21.3	P27348	20	P02792	21.14	P26641	17.16	P13639	18.65	P27338	17.88	P11177	19.22	P13533	19.44	P27824	16.39	P12273	15.75	P40925	18.56	P49748	20.15
P24752	19.67	P12883	15.25	Q96DA0	21.15	P08779	21.14	P61026	20	P61088	21.05	P61247	17.05	P61981	18.62	P61009	17.78	P25311	19.13	P62277	19.21	P29692	16.37	P08559	15.64	P67936	18.55	A0A8I5KQE6	20
P06753	19.65	P35609	15.21	P36542	21.14	P02538	21.1	P13533	19.96	Q96BS2	21.03	Q562R1	17.02	Q5VTE0	18.61	Q00325	17.68	P62269	19.08	P62269	19.08	P50914	16.28	P00441	15.58	P62899	18.4	P62244	20
P61803	19.47	P62851	15.2	P02792	21.14	P48668	21.1	P00738	19.95	P50914	20.93	P02585	16.88	P68104	18.61	P13533	17.59	O60361	18.98	P31949	19.05	P13535	16.06	P28325	15.49	P00338	18.37	P01859	20
P04179	19.37	P30050	15.15	P62424	21.05	P61088	21.05	P15880	19.8	P62854	20.87	P13535	16.88	P40925	18.56	P07585	17.55	P00403	18.94	P0CG47	18.78	P20674	16	O43707	15.48	P46782	18.14	P09669	20
P09525	19.12	P63104	15.1	P50914	20.93	P00738	20.94	P49748	19.69	P21397	20.87	P12111	16.87	P07195	18.56	P60903	17.53	P62906	18.89	P35268	18.75	P60866	15.97	P24752	15.46	P02794	18.03	Q9Y3U8	20
Q9Y277	19.08	P13535	15.07	P62854	20.87	Q15084	20.91	P26641	19.68	P62491	20.83	P00915	16.86	P05026	18.48	P62424	17.29	P61019	18.87	P00325	18.67	Q96I99	15.97	Q15084	15.45	Q13885	17.98	P61026	20
P35908	18.94	P31946	15.04	P09382	20.74	P62854	20.87	P04259	19.5	Q9Y394	20.65	Q96DA0	16.83	P83731	18.47	Q8WUD1	17.13	P09525	18.81	P21333	18.62	P60981	15.76	P50914	15.35	P61019	17.92	P27348	20
P12109	18.77	P62081	14.95	P13804	20.72	P50395	20.67	P61803	19.47	P62081	20.62	O43707	16.68	P00338	18.37	P61601	17.1	P0CG47	18.78	P08779	18.6	P12273	15.75	P67936	15.32	P36578	17.8	O43707	19.98
Q32P51	18.75	P05026	14.85	P00915	20.69	P29692	20.64	P62491	19.44	P07305	20.62	P07910	16.67	P13535	18.17	Q562R1	17.02	P02787	18.77	P40925	18.56	P01859	15.7	Q9NR45	15.32	P36542	17.79	Q5TEC6	19.85
P35268	18.75	P28325	14.79	P07305	20.62	P27338	20.38	P36578	19.44	P14625	20.55	P07954	16.67	P46782	18.14	P26038	16.98	P35268	18.75	P35749	18.51	P08574	15.69	P62318	15.08	P61009	17.78	P15880	19.8
P00325	18.67	P00338	14.76	P62081	20.62	P01009	20.33	Q16698	19.4	P35908	20.34	P06703	16.67	P37837	18.1	P38646	16.94	Q32P51	18.75	P62899	18.4	Q96BQ1	15.62	P16403	15.02	Q00325	17.68	O75915	19.68
P08559	18.46	P14625	14.69	P07585	20.61	P62424	20.3	P04179	19.37	P08559	20.26	P12814	16.59	P02794	18.03	P08559	16.92	P27824	18.75	O43175	18.39	P04259	15.6	P55072	15.01	P61960	17.65	P24752	19.67
Q9Y5M8	18.45	P21333	14.66	P35908	20.34	P26038	20.1	P50395	19.33	P21333	20.25	P61088	16.45	Q15084	17.95	Q15363	16.92	P00325	18.67	P40429	18.23	P02538	15.6	P00325	14.93	P07585	17.55	P39656	19.52
P62899	18.4	P37802	14.57	P07910	20.26	P08865	20	Q15907	19.27	A0A8I5KQE6	20	P24534	16.44	P61019	17.92	P02585	16.88	P35749	18.66	P46782	18.14	P48668	15.6	P05026	14.85	P62424	17.29	P61803	19.47
P61626	18.24	P42126	14.57	P12109	20.04	A0A8I5KQE6	20	P62269	19.08	P62244	20	P05023	16.42	P07900	17.9	P02647	16.85	P40925	18.56	P10916	18.07	P12814	15.58	P62826	14.81	Q9H8H3	17.21	P04179	19.37
P46782	18.14	P26038	14.56	A0A8I5KQE6	20	P62244	20	O43707	18.99	P01859	20	P29692	16.37	P35609	17.79	Q96DA0	16.83	P05026	18.48	P02794	18.03	P00441	15.58	P40429	14.78	P21333	17.19	P21912	19.29
P35609	18.12	P07910	14.38	P09669	20	P09669	20	P00403	18.94	Q9Y3U8	20	P30046	16.1	P36542	17.79	P13804	16.82	P15880	18.43	P30084	17.93	P40925	15.57	P35609	14.65	P37802	17.09	P59665	19.15
P02794	18.03	P99999	14.29	Q9Y3U8	20	P01859	20	P0CG47	18.78	Q5TEC6	19.85	P04632	16.04	P61009	17.78	Q13423	16.76	P01009	18.42	P61019	17.92	P07305	15.46	O43175	14.63	P13533	17.02	P59666	19.15
P13533	18	P08238	14.23	P00738	19.95	P27348	20	P35268	18.75	P62906	19.82	P20674	16	P02538	17.73	P06703	16.67	P00915	18.39	P61981	17.81	Q02878	15.28	P10412	14.61	Q15363	16.92	P62269	19.08
P08238	17.96	P07585	14.21	P13535	19.88	P12109	19.84	P10916	18.67	P15880	19.8	P07305	15.98	P48668	17.73	P07954	16.67	Q15907	18.35	P49755	17.81	P23280	15.26	P42126	14.57	P35749	16.89	P00403	18.94
Q15084	17.95	P46776	14.19	Q8NHW5	19.87	P15880	19.8	P00325	18.67	P61803	19.47	P60866	15.97	P01876	17.59	P78417	16.6	P46782	18.14	P61009	17.78	P26038	15.25	P46783	14.55	P00915	16.86	P61019	18.87
P30084	17.93	P05023	14.17	Q5TEC6	19.85	Q13404	19.73	Q15084	18.64	P12883	19.28	P26038	15.77	P54819	17.57	P08238	16.57	P02794	18.03	P61106	17.67	P00367	15.23	P61026	14.5	Q96DA0	16.83	P0CG47	18.78
P61019	17.92	Q562R1	14.1	P62847	19.55	O75915	19.68	Q9NZT1	18.49	Q00610	19.28	P12273	15.75	P60903	17.53	P07900	16.53	Q15084	17.95	P06396	17.65	P62280	15.19	P16402	14.48	Q9BUF5	16.82	P22695	18.76
P36542	17.79	P51571	13.87	P61803	19.47	P39656	19.52	P21397	18.41	P32969	19.27	Q96I99	15.74	P21912	17.5	P04844	16.48	P61981	17.81	P49748	17.56	P16403	15.02	Q00325	14.36	P61106	16.74	P35268	18.75
P61009	17.78	P49755	13.7	P62491	19.44	P04259	19.5	P62899	18.4	P62277	19.21	P62826	15.74	P27338	17.5	Q99714	16.48	P36542	17.79	P60903	17.53	P00325	14.93	P46776	14.19	P06703	16.67	P00325	18.67
P07195	17.66	P00738	13.55	P07954	19.41	P61803	19.47	P26038	18.37	P62269	19.08	P15880	15.7	P07339	17.48	P24534	16.44	P61009	17.78	P62857	17.39	P02787	14.9	Q562R1	14.1	P07954	16.67	P10916	18.67
P61960	17.65	Q9BY50	13.54	P04179	19.37	P04179	19.37	P07910	18.3	P55072	18.98	P00441	15.58	P62857	17.39	P27824	16.39	P01876	17.59	Q9BY50	17.19	P18206	14.81	P08238	14.09	P21291	16.58	Q5VTE0	18.61
Q5TEC6	17.65	P62750	13.46	P62906	19.35	P21333	19.34	P46782	18.14	P00403	18.94	P21333	15.56	P30048	17.19	P29692	16.37	P07585	17.55	P21912	17.14	P62826	14.81	P0DOX7	14.02	P61254	16.55	P68104	18.61
P54819	17.57	P36542	13.42	P62277	19.21	O75368	19.3	P02794	18.03	O75489	18.94	P35609	15.55	P27348	17.14	P35749	16.28	P60903	17.53	P61601	17.1	P40429	14.78	P84103	14.02	Q9UNX3	16.55	P40925	18.56
P27824	17.57	P35579	13.37	Q9Y277	19.08	P32969	19.27	P62834	17.93	P01591	18.87	Q99623	15.38	P55072	17.12	P35609	16.22	Q15293	17.52	Q99497	16.93	Q16629	14.71	Q8NBS9	13.89	P21397	16.51	P05026	18.48
P07585	17.55	P62906	13.36	P27338	19.04	P11177	19.22	P61224	17.93	P0CG47	18.78	Q02878	15.28	P21397	17.08	Q16698	16.12	P07339	17.48	P08559	16.92	P10412	14.61	O60361	13.87	P61026	16.5	P62899	18.4
P00568	17.53	P12814	13.34	P21397	18.98	P62277	19.21	P61019	17.92	P22695	18.76	P23280	15.26	Q562R1	17.02	P21333	16.09	Q9Y394	17.4	Q15363	16.92	P37802	14.57	Q02252	13.83	Q99714	16.48	P46782	18.14
P60903	17.53	O75367	13.28	P00403	18.94	O14983	19.18	P21333	17.91	P35268	18.75	P62851	15.2	O43707	16.9	P04632	16.04	P14174	17.39	P02585	16.88	P46783	14.55	P25311	13.76	P24534	16.44	P02794	18.03
P26641	17.39	P39656	13.16	O75489	18.94	P59665	19.15	P49755	17.81	P37837	18.69	P21397	15.18	P00915	16.86	P20674	16	P27338	17.31	P62913	16.85	P16402	14.48	P61313	13.73	P27824	16.39	P62834	17.93
P62857	17.39	P04179	13.06	P27824	18.92	P59666	19.15	P36542	17.79	P08779	18.6	P30050	15.15	Q96DA0	16.83	P60866	15.97	P26641	17.16	P26447	16.83	P21333	14.47	P21333	13.68	P04632	16.04	P61224	17.93
Q9H8H3	17.21	Q96I99	12.96	P02144	18.83	P07900	19.13	P61009	17.78	P18621	18.48	P16403	15.02	P07910	16.67	P59665	15.96	P61586	17.1	Q96DA0	16.83	P13533	14.34	P07900	13.66	P20674	16	P27338	17.88
Q9BY50	17.19	Q8NHW5	12.93	P35268	18.75	P62269	19.08	P27338	17.69	P62899	18.4	P55072	15.01	P06703	16.67	P59666	15.96	P08134	17.1	P13796	16.75	P99999	14.29	Q9BY50	13.54	P60866	15.97	P61009	17.78
P26038	16.98	P62913	12.92	P00325	18.67	P35749	19.07	P01876	17.59	Q9Y3B3	18.3	P61981	14.98	P61254	16.55	P83731	15.92	P37802	17.09	O75396	16.74	P05388	14.2	Q9BUF5	13.45	P59665	15.96	Q00325	17.68
P62913	16.85	P06396	12.92	P21333	18.62	P61106	19.07	P21912	17.5	P35749	18.26	P00325	14.93	Q9UNX3	16.55	P12273	15.75	Q96DA0	16.83	P06703	16.67	P46776	14.19	P00367	13.44	P59666	15.96	P01876	17.59
P17931	16.8	P31930	12.92	P13533	18.62	O60361	18.98	P62857	17.39	P61626	18.24	P62491	14.81	P24534	16.44	Q07021	15.6	P13804	16.82	P02511	16.57	P30043	14.08	P07585	13.37	P12273	15.75	P07585	17.55
O75396	16.74	P21912	12.86	P08779	18.6	P62491	18.98	P14174	17.39	P46782	18.14	P40429	14.78	P27824	16.39	P00441	15.58	O75396	16.74	P04844	16.48	P07900	14.07	Q13228	13.35	P63092	15.74	P60903	17.53
O43175	16.7	P07900	12.84	Q16629	18.49	P00403	18.94	Q96IX5	17.24	P61313	18.14	P13796	14.67	P29692	16.37	P07305	15.46	P06703	16.67	Q99714	16.48	P84103	14.02	P18206	13.32	P15880	15.7	P62857	17.39
P07910	16.67	P49207	12.82	P18621	18.48	Q7Z7H5	18.94	Q9H8H3	17.21	P27482	18.12	Q14103	14.65	P62491	16.2	Q15084	15.45	P00367	16.67	P24534	16.44	P12109	14.01	Q5TEC6	13.24	Q13228	15.68	P31930	17.29
P06703	16.67	O00264	12.82	P38117	18.43	P62906	18.89	Q9BY50	17.19	P02794	18.03	P10412	14.61	P09651	16.13	P37837	15.43	P07910	16.67	P08238	16.44	O43707	13.94	P27824	13.18	P55072	15.63	Q9BY50	17.19
P00367	16.67	P26373	12.8	P04844	18.38	Q15907	18.81	P61601	17.1	P63092	18.02	P42126	14.57	P35749	16.08	P18206	15.34	P21291	16.58	Q16698	16.42	P27338	13.85	P39656	13.16	P00441	15.58	P26038	17.16
P13796	16.59	Q9Y536	12.8	P61626	18.24	P0CG47	18.78	P51911	16.84	P62834	17.93	P18077	14.55	Q15907	16.06	Q02878	15.28	P61254	16.55	P29692	16.37	Q00325	13.81	P07954	13.14	O95716	15.53	P12109	17.12
P02511	16.57	P30101	12.67	P08574	18.15	P35268	18.75	Q96DA0	16.83	P61224	17.93	P16402	14.48	P04632	16.04	Q13228	15.25	Q9UNX3	16.55	P61586	16.06	P61981	13.77	P04179	13.06	P54886	15.47	P55072	17.12
P00738	16.5	O75964	12.62	P46782	18.14	P27824	18.75	O75396	16.74	Q9NYL4	17.91	Q9NR45	14.48	P20674	16	Q9Y277	15.19	P61026	16.5	P20674	16	P61313	13.73	Q9NZT1	13.01	P07305	15.46	Q562R1	17.02
P24534	16.44	P02792	12.57	P02794	18.03	Q32P51	18.75	P06703	16.67	P13796	17.86	P19237	14.44	P60866	15.97	P21397	15.18	P04844	16.48	P55072	16	P13796	13.56	P62913	12.92	Q15084	15.45	P21333	16.96
Q16698	16.42	P08559	12.56	P62834	17.93	P00325	18.67	P04844	16.64	P13667	17.83	P21912	14.29	P26038	15.77	P13716	15.15	P12109	16.44	P36578	15.93	P00738	13.55	P49207	12.82	P20336	15.45	Q15363	16.92
P29692	16.37	P09525	12.54	P61224	17.93	P07195	18.56	P61254	16.55	P08238	17.82	P99999	14.29	P60981	15.76	P16403	15.02	P24534	16.44	P11216	15.9	P55072	13.52	P38646	12.81	P37837	15.43	Q96DA0	16.83
P09651	16.13	P04259	12.41	P61019	17.92	P11217	18.53	Q9UNX3	16.55	P61009	17.78	P17661	14.26	P12273	15.75	P55072	15.01	P21333	16.4	P07954	15.88	P35749	13.49	P26373	12.8	P13796	15.31	P26447	16.83
P04632	16.04	Q15907	12.39	Q96I99	17.82	P05026	18.48	P07900	16.53	P07900	17.76	P46776	14.19	P08238	15.75	Q96BS2	14.95	P38646	16.35	P07099	15.82	P62750	13.46	Q9Y536	12.8	Q02878	15.28	P17661	16.81
P21333	16.02	O00483	12.35	P61981	17.81	P18621	18.48	P24534	16.44	P13535	17.66	Q9Y394	14.16	P63092	15.74	P00325	14.93	Q02252	16.26	P26038	15.77	P36542	13.42	P07741	12.78	P16152	15.16	P07900	16.8
P20674	16	Q9H8H3	12.3	P61009	17.78	P83731	18.47	P18206	16.4	P07195	17.66	P12109	14.11	P13804	15.62	P62826	14.81	P09651	16.13	P60981	15.76	P07585	13.37	P01037	12.77	P13716	15.15	O75396	16.74
Q96I99	15.97	P02538	12.23	Q00325	17.68	P00338	18.37	P29692	16.37	Q13228	17.58	P30043	14.08	Q07021	15.6	P28325	14.79	P20674	16	P12273	15.75	Q5TEC6	13.24	Q99623	12.71	P16403	15.02	P06703	16.67
P07954	15.88	P48668	12.23	P60903	17.53	P02794	18.03	P37837	16.32	P27824	17.57	P07195	14.07	P00441	15.58	P40429	14.78	P07305	15.98	Q9NR31	15.66	P63092	13.2	O75964	12.62	Q96BS2	14.95	P13929	16.59
P12273	15.75	P13716	12.12	P00568	17.53	P61019	17.92	P30046	16.1	P61978	17.49	P84103	14.02	O95716	15.53	Q9Y394	14.75	P60866	15.97	P00441	15.58	P39656	13.16	P40925	12.57	P05026	14.85	Q32P51	16.56
P01591	15.72	P14406	12.05	P21912	17.5	P80303	17.86	P61586	16.06	Q9UHG3	17.43	O75489	14.02	P14649	15.38	P12109	14.69	O75915	15.96	P61978	15.55	P07954	13.14	P60842	12.56	P62826	14.81	P14923	16.51
P01859	15.7	Q9NRW1	12.02	P60842	17.49	P36542	17.79	P04632	16.04	P62857	17.39	P31942	13.87	P67936	15.32	Q9UHG3	14.65	P07954	15.88	P07305	15.46	Q71UM5	13.1	P17931	12.4	O00483	14.81	P00568	16.49
P08574	15.69	P20340	12.02	Q9UHG3	17.43	P61009	17.78	P20674	16	P50395	17.3	P07900	13.8	Q9NR45	15.32	P10412	14.61	P31930	15.83	P37837	15.43	P07910	13.07	Q9H8H3	12.3	P40429	14.78	P24534	16.44
P00441	15.58	P02511	12	P40925	17.37	P31930	17.71	P60866	15.97	Q96IX5	17.24	P00739	13.79	Q02878	15.28	P01876	14.57	P12273	15.75	P14649	15.38	P04179	13.06	P12109	12.26	O75489	14.77	P13796	16.43
P21397	15.56	P02790	11.9	Q96IX5	17.24	P35908	17.68	P83731	15.92	P00739	17.24	P61313	13.73	Q13228	15.25	P42126	14.57	Q15323	15.62	P00915	15.33	P50395	13.03	P31946	12.2	P11177	14.76	P27824	16.39
O95716	15.53	P00403	11.89	Q9BY50	17.19	Q00325	17.68	O00264	15.9	Q9BY50	17.19	P02144	13.64	P13716	15.15	P18077	14.55	P00441	15.58	Q9NR45	15.32	P38117	12.94	Q04837	12.16	Q15907	14.68	P35749	16.38
P07305	15.46	P12109	11.87	P07099	17.14	P21397	17.65	P07954	15.88	Q8WUD1	17.13	Q9BY50	13.54	Q6NZI2	15.13	P46783	14.55	P61978	15.55	Q32P51	15.31	P62913	12.92	P07477	12.15	P10412	14.61	P31947	16.13
P20336	15.45	P27824	11.82	Q15363	16.92	P38117	17.65	P50914	15.81	P61601	17.1	Q16629	13.45	Q9UHQ9	15.08	P00367	14.52	O95716	15.53	Q02878	15.28	P49207	12.82	P14406	12.05	P01009	14.59	P30046	16.1
P37837	15.43	P61019	11.79	P62913	16.85	P07585	17.55	P62826	15.74	P61586	17.1	P36542	13.42	P47756	15.07	P12110	14.52	O75390	15.45	P12109	15.27	O00264	12.82	Q9Y277	12.01	P42126	14.57	P04632	16.04
P06396	15.35	P56134	11.7	P06703	16.67	P60903	17.53	P67936	15.73	P08134	17.1	P07585	13.37	P16403	15.02	P61026	14.5	P20336	15.45	P62851	15.2	P11177	12.81	P02511	12	P46783	14.55	P20674	16
P00915	15.33	P61009	11.67	P00367	16.67	Q15293	17.52	P12109	15.66	P04259	17.02	Q5TEC6	13.24	Q9BVK6	14.89	P16402	14.48	P06396	15.35	P62280	15.19	P26373	12.8	P26038	11.96	P18077	14.55	P60866	15.97
Q02878	15.28	Q9NR31	11.62	P22695	16.56	Q13011	17.38	P13804	15.62	Q562R1	17.02	P27824	13.18	P21333	14.85	P99999	14.29	P67936	15.32	P21397	15.18	Q9Y536	12.8	P22695	11.92	P12110	14.52	Q8NBS9	15.97
Q13228	15.25	P51884	11.54	P61254	16.55	P07954	17.25	P00441	15.58	P26038	16.98	P39656	13.16	P10515	14.84	P54819	14.23	Q02878	15.28	P16403	15.02	P12110	12.76	P43307	11.89	P16402	14.48	P16615	15.93
P62851	15.2	P14649	11.54	Q9UNX3	16.55	Q9H8H3	17.21	O75489	15.53	P26641	16.93	Q71UM5	13.1	P62826	14.81	P26641	14.19	Q13228	15.25	P28325	14.79	P10916	12.65	Q9Y5M8	11.81	P62081	14.43	P12273	15.75
Q13642	15.17	P62834	11.41	P61026	16.5	P61601	17.1	O14983	15.48	Q15363	16.92	P04179	13.06	P40429	14.78	P46776	14.19	O15260	15.24	P22695	14.79	O75964	12.62	Q9NR31	11.62	P31930	14.38	P08238	15.61
P47756	15.07	P61224	11.41	P24534	16.44	Q96DA0	16.83	P07305	15.46	P02585	16.88	P50395	13.03	Q9Y5M8	14.76	P00338	14.16	P62851	15.2	O75489	14.77	P02792	12.57	P04844	11.57	P07384	14.15	P00441	15.58
P16403	15.02	P62280	11.39	P50395	16.4	P20340	16.83	P20336	15.45	P62913	16.85	P38117	12.94	Q14103	14.65	P38117	14.12	P13716	15.15	Q16629	14.71	P09525	12.54	P14649	11.54	P38117	14.12	P07305	15.46
P55072	15.01	Q02543	11.36	P29692	16.37	P12277	16.8	Q02878	15.28	P02538	16.84	Q13404	12.93	P10412	14.61	P07195	14.07	Q6NZI2	15.13	P17661	14.68	P17931	12.4	P62829	11.43	Q562R1	14.1	Q15084	15.45
P22079	14.89	B7ZW38	11.26	P35609	16.33	P06396	16.75	P29401	15.25	P48668	16.84	P62913	12.92	P12109	14.59	P84103	14.02	P16403	15.02	Q14103	14.65	Q15907	12.39	P62834	11.41	P07195	14.07	P50914	15.35
Q9BVK6	14.89	B2RXH8	11.26	P30046	16.1	O75396	16.74	P35749	15.21	Q96DA0	16.83	P62906	12.9	P42126	14.57	P04259	14.01	Q9BVK6	14.89	P10412	14.61	P08238	12.29	P61224	11.41	Q32P51	14.06	P62879	15.29
P0CG47	14.85	O60812	11.26	P35749	16.02	P08238	16.71	P16152	15.16	P17931	16.8	P25398	12.88	P18077	14.55	P14854	13.95	P62491	14.81	P37802	14.57	P07384	12.18	P62280	11.39	P84103	14.02	Q02878	15.28
P18206	14.81	P0DMR1	11.26	P20674	16	P26641	16.7	P13716	15.15	P06396	16.75	P49207	12.82	P46783	14.55	P06396	13.94	P28325	14.79	P42126	14.57	P51571	12.14	P07195	11.38	P06396	13.94	A0A2R8Y4L2	15.27
P40429	14.78	P04632	11.19	P55072	16	P06703	16.67	P16403	15.02	O75396	16.74	O00264	12.82	P00367	14.52	P02538	13.83	P40429	14.78	P18077	14.55	P07099	12.09	Q02543	11.36	P51571	13.87	P21397	15.18
P14923	14.77	P55327	11.16	P49189	15.99	P00367	16.67	P55072	15.01	P06703	16.67	P26373	12.8	P16402	14.48	P48668	13.83	P63092	14.72	P46783	14.55	P09429	12.09	P59998	11.31	P08238	13.81	Q9UHQ9	15.08
Q14103	14.65	Q96DA0	11.06	Q7Z7H5	15.86	P61026	16.5	P61981	14.98	P78417	16.6	Q9Y536	12.8	P62081	14.43	P17661	13.83	P10412	14.61	P00367	14.52	P14406	12.05	P17661	11.28	P07900	13.8	P62318	15.08
Q9UHG3	14.65	P50395	11.01	P26038	15.77	P00568	16.49	Q9BVK6	14.89	P61254	16.55	P07741	12.78	P99999	14.29	Q96AG4	13.68	P42126	14.57	P61026	14.5	P63220	12.05	P14923	11.28	P18206	13.76	Q13228	15.04
P10412	14.61	P61026	11	P61978	15.77	P49755	16.44	P05026	14.85	Q9UNX3	16.55	P24752	12.65	P00387	14.29	P00738	13.55	P18077	14.55	P16402	14.48	Q9Y277	12.01	Q13423	11.23	P61313	13.73	P16403	15.02
P42126	14.57	P46782	10.78	P12273	15.75	P24534	16.44	P28325	14.79	P61026	16.5	O75964	12.62	P46776	14.19	Q16629	13.45	P46783	14.55	P07900	14.48	P22695	11.92	O15173	11.21	P06748	13.61	Q96BS2	14.95
P18077	14.55	P13533	10.78	P01591	15.72	P09651	16.13	P40429	14.78	P00568	16.49	P02792	12.57	P38117	14.12	Q6NZI2	13.33	P36578	14.52	P62081	14.43	P00403	11.89	P50213	11.2	P07327	13.6	P62826	14.81
P46783	14.55	P07099	10.77	P61313	15.69	P30046	16.1	P17661	14.68	Q02252	16.45	Q9H2U2	12.57	P62753	14.06	P24539	13.28	P07099	14.51	P35527	14.29	P43307	11.89	P62269	11.18	Q15293	13.6	P62491	14.81
P16402	14.48	Q9BUF5	10.76	P00441	15.58	Q02252	16.07	Q9UHG3	14.65	P24534	16.44	P06744	12.54	P84103	14.02	P50395	13.26	P16402	14.48	P99999	14.29	Q99714	11.88	P55327	11.16	P00738	13.55	Q9BUF5	14.8
P02763	14.43	P38646	10.6	P63241	15.58	Q7KZF4	16.04	Q14103	14.65	P29692	16.37	P17931	12.4	O75489	14.02	Q5TEC6	13.24	P14923	14.36	P46776	14.19	Q9Y5M8	11.81	P06396	11.13	P62750	13.46	P40429	14.78
P62081	14.43	P18206	10.58	O95716	15.53	P04632	16.04	P10412	14.61	P30046	16.1	Q02252	12.34	Q7KZF4	13.96	P39656	13.16	O76009	14.36	Q6NZI2	14.1	P46782	11.76	P54652	11.11	P11216	13.4	Q15907	14.68
P35749	14.3	O75368	10.53	Q15084	15.45	P20674	16	P18077	14.55	P20674	16	Q13228	12.29	P06396	13.94	P04179	13.06	P21912	14.29	Q562R1	14.1	P20774	11.74	Q16555	11.01	P00326	13.33	Q14103	14.65
P99999	14.29	P16152	10.47	P37837	15.43	P60866	15.97	P12110	14.52	P07954	15.88	P54819	12.13	Q3SY69	13.87	A0A0B4J2D5	13.06	P00387	14.29	P30043	14.08	P56134	11.7	P38117	10.98	Q5TEC6	13.24	Q9UHG3	14.65
P46776	14.19	P62888	10.43	P04259	15.43	P63244	15.77	P16402	14.48	Q13268	15.71	P49419	12.06	Q00325	13.81	P0DPI2	13.06	P99999	14.29	P84103	14.02	P61106	11.63	P61601	10.88	P39656	13.16	P10412	14.61
P13804	14.11	P05387	10.43	P35527	15.41	P12273	15.75	Q9UHQ9	14.43	P08574	15.69	P14406	12.05	P04844	13.79	P23280	12.99	P46776	14.19	P04259	14.01	Q9NR31	11.62	P63220	10.84	P06702	13.16	P01009	14.59
Q562R1	14.1	P60468	10.42	P02538	15.25	P16615	15.74	Q02252	14.39	Q9NR31	15.66	P63220	12.05	P07327	13.6	P62913	12.92	P06744	14.16	P10515	13.91	P02647	11.61	P07305	10.82	P38646	13.11	P42126	14.57
P30043	14.08	P49419	10.39	P48668	15.25	Q13268	15.71	P08238	14.36	P13987	15.62	Q9Y277	12.01	P00738	13.55	P31930	12.92	P18621	14.13	P02538	13.83	P14649	11.54	P13804	10.81	Q02252	13.08	P12110	14.52
Q7KZF4	14.07	Q13011	10.37	Q13228	15.25	Q9HC38	15.65	P99999	14.29	P00441	15.58	P02511	12	Q9BY50	13.54	P62906	12.9	Q562R1	14.1	P48668	13.83	Q9Y394	11.5	P07910	10.78	P00367	13.08	P00367	14.52
P62753	14.06	P00739	10.34	Q13642	15.17	P08559	15.64	Q9BUF5	14.13	O95716	15.53	P22695	11.92	P62750	13.46	P25398	12.88	P30043	14.08	P13804	13.81	Q7Z7H5	11.45	P30085	10.71	Q9UJ70	13.08	P16402	14.48
O75489	14.02	P11177	10.31	P08559	15.13	O95716	15.53	Q562R1	14.1	P54886	15.47	P43307	11.89	Q16629	13.45	P39687	12.85	P62753	14.06	Q00325	13.81	P62829	11.43	P27338	10.58	Q13404	12.93	P09651	14.25
Q00325	13.81	P60981	10.3	P11216	15.07	P16152	15.52	P13929	14.06	Q15084	15.45	P07099	11.87	P07585	13.37	P61626	12.84	O75489	14.02	P51911	13.8	Q8NHW5	11.36	P48444	10.57	P62913	12.92	P46776	14.19
P49448	13.8	P00387	10.3	P16403	15.02	P36578	15.46	Q32P51	14.06	P06744	15.41	O75947	11.8	P00326	13.33	P49207	12.82	P84103	14.02	P00738	13.79	Q02543	11.36	P11216	10.56	P35609	12.86	Q7KZF4	14.18
P00739	13.79	Q96BS2	10.28	Q9BVK6	14.89	P11310	15.44	P84103	14.02	P62879	15.29	P47756	11.76	P24539	13.28	P26373	12.8	O14983	13.99	P38117	13.73	P59998	11.31	P01008	10.56	P39687	12.85	P62753	14.06
O15144	13.67	Q15293	10.27	P0CG47	14.85	P50914	15.35	Q96BS2	14.02	Q02878	15.28	Q9UHG3	11.68	O75367	13.28	Q9Y536	12.8	P11217	13.9	P20336	13.64	Q14103	11.27	P13796	10.53	P61626	12.84	P84103	14.02
P06748	13.61	P53999	10.24	P40429	14.78	Q16836	15.29	Q7KZF4	13.96	Q13011	15.24	P00367	11.65	Q5TEC6	13.24	P07741	12.78	P02671	13.86	P06748	13.61	O15173	11.21	O75368	10.53	P54652	12.83	P01008	14.01
P07327	13.6	P27348	10.2	Q00610	14.69	P62851	15.2	Q00325	13.81	Q6NZI2	15.13	P49448	11.65	P39656	13.16	Q7KZF4	12.75	Q00325	13.81	P07327	13.6	P50213	11.2	Q9Y3U8	10.48	P49207	12.82	P11216	14
P31930	13.54	Q04917	10.16	P17661	14.68	P62318	15.08	P00739	13.79	P18206	15.08	P06396	11.64	P06702	13.16	P07099	12.75	P49448	13.8	P62750	13.46	P61088	11.18	Q16853	10.48	P26373	12.8	P21291	13.99
P62750	13.46	P35749	10.14	Q14103	14.65	P16403	15.02	P46940	13.76	P48444	15.07	Q9NR31	11.62	P07954	13.14	P52565	12.75	P07900	13.66	P00326	13.33	P55327	11.16	P51911	10.44	Q9Y536	12.8	P26641	13.96
Q16629	13.45	P61981	10.12	P10412	14.61	Q9BVK6	14.89	Q01518	13.68	Q7KZF4	15.05	P04040	11.57	P38646	13.11	P06744	12.72	P21397	13.66	O75323	13.29	Q13642	11.15	P62888	10.43	Q13011	12.8	P04844	13.79
Q8NBS9	13.43	P31947	10.08	P01009	14.59	P10515	14.84	P02144	13.64	P60900	15.04	P14649	11.54	Q71UM5	13.1	P10916	12.65	P07327	13.6	P78417	13.28	P54652	11.11	P05387	10.43	P07099	12.75	O14983	13.79
P62906	13.36	P27482	10.07	P37802	14.57	P62826	14.81	P06748	13.61	P16403	15.02	Q7Z7H5	11.45	Q02252	13.08	O75964	12.62	Q9BY50	13.54	P24539	13.28	Q8WUD1	11.11	P60468	10.42	P46940	12.67	P38117	13.73
P00326	13.33	Q13228	9.96	P42126	14.57	P40429	14.78	P07327	13.6	P35609	14.99	P62829	11.43	P04179	13.06	Q96BQ1	12.5	P55072	13.52	P12110	13.25	Q9H8H3	11.07	P12110	10.4	P10916	12.65	P15924	13.69
P24539	13.28	P07327	9.87	P18077	14.55	Q9UHG3	14.65	P62750	13.46	P61981	14.98	P62834	11.41	Q13404	12.93	P17931	12.4	P62750	13.46	P18206	13.23	P38646	11.05	Q3SY69	10.4	P36871	12.63	O15144	13.67
Q13162	13.28	P02794	9.84	P46783	14.55	Q13813	14.64	Q16629	13.45	Q02978	14.97	P61224	11.41	P62913	12.92	O00483	12.35	Q16629	13.45	P09651	13.17	P61254	11.03	P25789	10.34	O75964	12.62	P19404	13.65
Q13423	13.26	P07205	9.83	P12110	14.52	P10412	14.61	P07585	13.37	Q9BVK6	14.89	P06702	11.4	Q07955	12.9	P62879	12.35	Q14525	13.37	P39656	13.16	Q9UNX3	11.03	P46940	10.32	P10515	12.52	P06748	13.61
P27338	13.08	P02144	9.74	P16402	14.48	Q00610	14.57	Q13228	13.35	P38646	14.87	Q16555	11.36	P25398	12.88	P21695	12.32	P00326	13.33	Q9Y6N5	13.11	P61026	11	P60903	10.31	Q00577	12.42	P07327	13.6
P11216	13.05	P62826	9.72	B7ZW38	14.33	P42126	14.57	P31930	13.33	Q9Y277	14.84	Q02543	11.36	P39687	12.85	Q9H8H3	12.3	P78417	13.28	Q02252	13.08	Q7KZF4	10.88	Q9UHG3	10.3	P04259	12.41	P62750	13.46
P18621	13.04	P62879	9.71	B2RXH8	14.33	P46783	14.55	P00326	13.33	P40429	14.78	O15144	11.33	P61626	12.84	P27348	12.24	Q5TEC6	13.24	P07910	13.07	Q04837	10.81	P36578	10.3	Q9Y394	12.39	Q16629	13.45
Q99714	13.03	P00367	9.68	O60812	14.33	P18077	14.55	P10515	13.29	Q14103	14.65	P12110	11.29	P50213	12.84	P10515	12.21	Q08043	13.21	P04179	13.06	P30085	10.71	P00387	10.3	Q14103	12.39	P83731	13.38
Q04917	13.01	P49448	9.68	P0DMR1	14.33	P12110	14.52	P24539	13.28	P10412	14.61	O15173	11.21	O00264	12.82	P01903	12.2	Q71UM5	13.1	Q04917	13.01	P36871	10.68	P53999	10.24	P62879	12.35	P07339	13.35
Q13404	12.93	P00326	9.6	P99999	14.29	P16402	14.48	Q13423	13.26	P42126	14.57	P55327	11.16	P26373	12.8	P36578	12.18	P37837	13.06	P23280	12.99	O15144	10.67	P61106	10.23	O75891	12.31	P00326	13.33
P25398	12.88	Q13162	9.59	P13667	14.26	P19237	14.44	Q5TEC6	13.24	P18077	14.55	Q13642	11.15	Q9Y536	12.8	P63220	12.05	P50395	13.03	Q7KZF4	12.97	P06396	10.61	O75396	10.23	Q9H2U2	12.28	O75891	13.3
P11310	12.83	P17661	9.57	P46776	14.19	P07910	14.38	P63092	13.2	P46783	14.55	P54652	11.11	Q92688	12.75	P43307	11.89	Q04917	13.01	Q13404	12.93	B7ZW38	10.58	P63092	10.15	P27348	12.24	P78417	13.28
P49207	12.82	Q9Y3U8	9.52	Q7KZF4	14.18	P99999	14.29	P27824	13.18	P53621	14.54	Q8WUD1	11.11	P18206	12.7	Q9Y5M8	11.81	P62913	12.92	P39687	12.85	B2RXH8	10.58	P27482	10.07	P02538	12.23	O75746	13.27
Q13011	12.8	P61978	9.5	P06744	14.16	P38646	14.29	P11216	13.17	P36578	14.52	P08238	11.05	P11216	12.69	P47756	11.76	P08238	12.85	P61626	12.84	O60812	10.58	P06744	10.04	P48668	12.23	P62917	13.23
P26373	12.8	Q16555	9.44	Q562R1	14.1	P54819	14.23	P39656	13.16	P12110	14.52	P38646	11.05	P36871	12.63	P20774	11.74	P61626	12.84	P49207	12.82	P0DMR1	10.58	P11217	9.98	Q7KZF4	12.2	P46940	13.22
Q9Y536	12.8	P35908	9.39	P20774	14.09	P46776	14.19	Q71UM5	13.1	P00367	14.52	P61254	11.03	O75964	12.62	P49448	11.65	P49207	12.82	P11177	12.81	Q00610	10.57	P07327	9.87	Q04837	12.16	P29401	13.16
P07741	12.78	P54652	9.39	P07900	14.07	P06744	14.16	P62913	12.92	P13533	14.49	Q9UNX3	11.03	P12110	12.56	P11216	11.63	O00264	12.82	P26373	12.8	O75368	10.53	P02794	9.84	Q9UHQ9	12.13	Q9Y6N5	13.11
P07099	12.75	P40429	9.36	P62753	14.06	P11216	14.12	P00367	12.9	P16402	14.48	P01009	11	P13667	12.56	P61106	11.63	P26373	12.8	Q9Y536	12.8	P29401	10.43	P54886	9.81	P09651	12.1	Q71UM5	13.1
P36578	12.65	P22079	9.27	P18206	13.93	Q562R1	14.1	P04040	12.9	P99999	14.29	Q15363	10.95	P06744	12.54	Q9NR31	11.62	Q9Y536	12.8	P07741	12.78	P05387	10.43	P13667	9.77	P09429	12.09	P06744	13.08
P12110	12.56	P36871	9.25	P08238	13.81	P84103	14.02	P80303	12.86	P54819	14.23	P00568	10.82	Q96BQ1	12.5	P53621	11.6	P07741	12.78	P52565	12.75	P62888	10.43	P10515	9.74	Q9UHG3	12.08	P11217	13.06
P53621	12.5	P27338	9.23	P49448	13.8	P21291	13.99	P61626	12.84	P46776	14.19	Q04837	10.81	P17931	12.4	P14649	11.54	P12110	12.76	O75964	12.62	P61601	10.36	P02144	9.74	P63220	12.05	P62913	12.92
P39656	12.5	Q08043	9.21	P00739	13.79	P49448	13.8	P49207	12.82	P11216	14.12	P46782	10.78	Q9H8H3	12.3	P48788	11.54	P52565	12.75	Q9H2U2	12.57	P00739	10.34	P36542	9.73	Q9Y277	12.01	Q07955	12.9
Q96BQ1	12.5	P13667	9.15	P51991	13.76	Q15819	13.79	Q6NZI2	12.82	P12109	14.11	P30085	10.71	O14983	12.29	P00915	11.49	Q16836	12.74	O43760	12.5	P36578	10.3	Q16629	9.66	P02511	12	P63208	12.88
P54652	12.36	P21397	9.11	Q32P51	13.75	P20774	13.76	P11177	12.81	P20774	14.09	P11216	10.68	P31930	12.29	P61978	11.45	O75964	12.62	P11217	12.47	P00387	10.3	Q13268	9.64	P53621	11.93	P61626	12.84
Q7Z7H5	12.33	Q99497	8.99	P06748	13.61	P51991	13.76	P26373	12.8	P07099	14.07	P09669	10.67	P36578	12.18	P19367	11.45	P11216	12.57	Q9H8H3	12.3	Q13813	10.28	P19404	9.64	P22695	11.92	P49207	12.82
P16152	12.27	Q9H2U2	8.98	P07327	13.6	P07384	13.73	Q9Y536	12.8	Q32P51	14.06	Q7KZF4	10.66	Q04837	12.16	Q02543	11.36	Q9H2U2	12.57	Q13228	12.29	P42126	10.26	P00738	9.61	P43307	11.89	Q6NZI2	12.82
P48444	12.13	Q9NYL4	8.96	Q12907	13.48	Q9NP98	13.71	P07741	12.78	P62753	14.06	B7ZW38	10.58	P17661	12.13	P59998	11.31	Q00577	12.42	P54819	12.13	P20339	10.23	P00326	9.6	O14983	11.89	O00264	12.82
P17661	12.13	P10515	8.81	P06396	13.43	P19404	13.65	Q16836	12.74	P84103	14.02	B2RXH8	10.58	O94905	12.09	Q14103	11.27	P17931	12.4	Q00610	12.12	P61020	10.23	P31930	9.58	P20337	11.87	P26373	12.8
P63220	12.05	P62491	8.8	P00326	13.33	P02144	13.64	P06744	12.72	O75891	13.97	O60812	10.58	P09429	12.09	P61088	11.18	O00483	12.35	Q9UHG3	12.08	P06744	10.22	P37837	9.5	P47756	11.76	Q9Y536	12.8
A0A2R8Y4L2	12	Q02252	8.79	P53621	13.32	P07327	13.6	P16615	12.67	P47756	13.97	P0DMR1	10.58	Q9UHG3	12.08	P55327	11.16	P49755	12.33	P63220	12.05	P27348	10.2	P61978	9.5	P20774	11.74	P07741	12.78
P43307	11.89	Q8TD47	8.75	P78417	13.28	P54886	13.58	P38646	12.67	Q00325	13.81	O75368	10.53	P63220	12.05	P14923	11.14	Q9NSB2	12.33	A0A2R8Y4L2	12	P51148	10.19	P67812	9.5	P02790	11.69	P37837	12.76
P00403	11.89	O95716	8.68	P24539	13.28	P62750	13.46	O75964	12.62	P51911	13.8	O75390	10.52	Q9NRW1	12.02	P46777	11.11	P16152	12.27	P00387	11.96	Q04917	10.16	Q00610	9.49	Q9NR31	11.62	P52565	12.75
P35527	11.88	P20336	8.64	P39656	13.16	Q16629	13.45	P02792	12.57	Q3SY69	13.65	P49755	10.5	P20340	12.02	P54652	11.11	P01903	12.2	P00403	11.89	Q02252	10.09	P50395	9.44	P14649	11.54	P48444	12.72
P61978	11.88	P02647	8.61	A0A0B4J2D5	13.06	Q04917	13.41	P06396	12.53	P06748	13.61	Q9Y3U8	10.48	Q9Y277	12.01	P54886	11.07	Q00610	12.18	P43307	11.89	P31947	10.08	P13716	9.39	P48788	11.54	Q02252	12.71
P20337	11.87	P35527	8.51	P0DPI2	13.06	Q13228	13.35	O43760	12.5	P07327	13.6	Q16853	10.48	A0A2R8Y4L2	12	P61254	11.03	P54819	12.13	P49448	11.65	P27482	10.07	Q02878	9.38	P61978	11.45	P02671	12.7
Q00610	11.76	Q96BQ1	8.48	Q04917	13.01	P00326	13.33	P14923	12.48	P14923	13.56	P62888	10.43	P22695	11.92	Q9UNX3	11.03	Q01105	12.07	P17931	11.6	P49448	10.04	Q7KZF4	9.34	Q96E17	11.45	P36578	12.65
P06744	11.65	P02763	8.46	P80303	12.86	P12956	13.3	P39019	12.41	P16615	13.53	P05387	10.43	P43307	11.89	P09525	10.97	P63220	12.05	P54652	11.58	P48444	9.98	P35749	9.23	P62829	11.43	O75964	12.62
P61106	11.63	P20774	8.39	P49207	12.82	P78417	13.28	O00483	12.35	Q12907	13.48	P60468	10.42	P49448	11.65	P61981	10.93	Q8WUD1	12.04	P09417	11.48	Q13228	9.96	P07099	9.23	P62834	11.41	P06396	12.53
Q9NR31	11.62	P60842	8.37	P38646	12.81	Q9C075	13.27	Q7Z7H5	12.33	P62750	13.46	Q12907	10.39	P61106	11.63	Q9Y6N5	10.89	Q9Y277	12.01	Q7Z7H5	11.45	P54886	9.94	P46977	9.22	P61224	11.41	P18206	12.52
P54886	11.57	O15144	8.33	P26373	12.8	Q5TEC6	13.24	P08559	12.31	Q16629	13.45	P36957	10.38	Q9NR31	11.62	P22314	10.87	A0A2R8Y4L2	12	Q9BUF5	11.43	P07327	9.87	O14983	9.19	Q13813	11.37	Q99536	12.47
Q13813	11.57	O75390	8.15	Q9Y536	12.8	Q71UM5	13.1	O75891	12.31	P50213	13.39	P25789	10.34	P48788	11.54	P62753	10.84	P62834	11.96	P35609	11.41	Q9BS26	9.85	Q9UHQ9	9.18	Q02543	11.36	P10515	12.36
P14649	11.54	Q9UJ70	8.14	Q13423	12.8	Q08043	12.99	P01903	12.2	P07585	13.37	P00387	10.3	Q9Y394	11.5	P00568	10.82	P61224	11.96	P62834	11.41	P02794	9.84	Q9Y394	9.14	P48444	11.35	Q9C075	12.32
Q96E17	11.45	P21695	8.02	Q9BUF5	12.78	P46940	12.98	P54819	12.13	P31930	13.33	P60981	10.3	Q15293	11.48	P30085	10.71	Q13813	11.93	P61224	11.41	P61586	9.84	Q13813	9.1	P16615	11.32	Q9H8H3	12.3
P62829	11.43	P53621	8.01	P07741	12.78	P61978	12.96	P09651	12.1	P00326	13.33	Q15293	10.27	Q02543	11.36	P50914	10.7	P43307	11.89	P29401	11.4	P08134	9.84	P02452	9.08	P59998	11.31	P09429	12.09
P62834	11.41	P17931	8	Q16836	12.74	P62913	12.92	P09429	12.09	P24539	13.28	P20339	10.23	Q8NBS9	11.34	O15144	10.67	P20337	11.87	Q02543	11.36	P46977	9.79	P53621	9.07	P14923	11.28	Q15293	12.08
P61224	11.41	P02671	7.97	P50995	12.67	Q07955	12.9	P63220	12.05	Q9Y6N5	13.11	P61020	10.23	P59998	11.31	P50213	10.66	P16615	11.8	Q16555	11.36	Q13423	9.76	P20774	9.06	P50395	11.24	P63220	12.05
Q02543	11.36	P54819	7.95	O75964	12.62	P39687	12.85	Q9Y277	12.01	Q71UM5	13.1	P14923	10.2	P62847	11.28	B7ZW38	10.58	P61106	11.63	P07384	11.34	P02144	9.74	Q14103	9.01	P55327	11.16	Q8WUD1	12.04
P61313	11.27	P12110	7.95	Q9H2U2	12.57	P49207	12.82	P54886	11.95	P04179	13.06	P83731	10.19	P15311	11.26	B2RXH8	10.58	Q9NR31	11.62	Q13423	11.33	P11216	9.73	O15144	9	Q8WUD1	11.11	Q9Y277	12.01
P19338	11.27	Q14697	7.94	Q9NR45	12.53	P26373	12.8	P42126	11.92	Q13404	12.93	P51148	10.19	P50395	11.24	O60812	10.58	P14649	11.54	P59998	11.31	P35609	9.73	O75746	9	P62491	11.11	P43307	11.89
Q02252	11.21	P62318	7.94	P46940	12.43	Q9Y536	12.8	P22695	11.92	P80303	12.86	Q3SY69	10.18	P02671	11.2	P0DMR1	10.58	P48788	11.54	P62847	11.28	P07858	9.73	P13929	8.99	P06744	11.11	P61978	11.88
O15173	11.21	Q7KZF4	7.91	P17931	12.4	P07099	12.75	P02790	11.9	P46940	12.85	P63092	10.15	P55327	11.16	O75368	10.53	Q96E17	11.45	P61313	11.27	P62879	9.71	Q9H2U2	8.98	P46777	11.11	P00738	11.82
P61088	11.18	P14174	7.83	P14868	12.38	P52565	12.75	P43307	11.89	Q16853	12.84	P62280	10.13	Q8WUD1	11.11	P34897	10.52	Q9BUF5	11.43	O15173	11.21	P04844	9.67	P04632	8.96	Q9GZV4	11.11	P47756	11.76
P55327	11.16	P62854	7.83	Q9H8H3	12.3	P24752	12.65	P07099	11.87	O00264	12.82	P11217	10.1	P46777	11.11	Q9Y3U8	10.48	Q16853	11.4	Q13642	11.15	O75390	9.66	P62879	8.82	P63241	11.04	P49189	11.74
Q8WUD1	11.11	P01037	7.8	Q13813	12.26	O75964	12.62	P20337	11.87	P49207	12.82	P51911	10.1	Q8WU39	11.11	Q02252	10.47	Q02543	11.36	Q8WUD1	11.11	Q13268	9.64	P54819	8.79	Q6IS14	11.04	P13804	11.71
Q9P2E9	10.99	Q9Y6N5	7.78	P55083	12.16	P02792	12.57	P47756	11.76	P12956	12.81	P27482	10.07	P22079	11.1	P51911	10.44	P00738	11.33	P54886	10.94	P49257	9.61	Q8TD47	8.75	P09525	10.97	P49448	11.65
Q12907	10.96	P36957	7.73	P54819	12.13	P13667	12.56	Q9NR31	11.62	P26373	12.8	P36578	10.07	P61026	11	P00966	10.44	P59998	11.31	P12956	10.84	P00326	9.6	P34897	8.73	P61981	10.93	P61106	11.63
Q03252	10.81	Q9UHG3	7.72	P48444	12.13	Q02878	12.5	Q00610	11.58	Q9Y536	12.8	P54886	10.06	P01009	11	P05387	10.43	P10515	11.28	P00568	10.82	Q13162	9.59	O00264	8.72	P83731	10.83	Q9NR31	11.62
P46940	10.8	P29401	7.7	P09429	12.09	P62834	12.5	P60842	11.58	Q16836	12.74	P04844	9.98	Q15363	10.95	P60468	10.42	P62847	11.28	Q04837	10.81	P78417	9.54	P61247	8.71	P00568	10.82	P17931	11.6
P02671	10.74	Q9BVK6	7.66	P63220	12.05	P61224	12.5	P14649	11.54	P10916	12.65	O14983	9.89	P53621	10.95	Q13011	10.37	O15173	11.21	P08574	10.77	P14923	9.53	P18621	8.7	P07910	10.78	P16152	11.55
P20774	10.74	P39687	7.63	A0A2R8Y4L2	12	P10909	12.47	P61978	11.45	P16152	12.64	P07327	9.87	P16615	10.84	P00739	10.34	P18206	11.2	Q13813	10.72	Q9Y3U8	9.52	O95716	8.68	P08574	10.77	P14649	11.54
P30085	10.71	O15173	7.62	P00387	11.96	P63092	12.44	Q96E17	11.45	P36871	12.63	P02794	9.84	P07305	10.82	P25789	10.34	P61088	11.18	P30085	10.71	P67812	9.5	P20336	8.64	P30085	10.71	P48788	11.54
P13667	10.7	P63092	7.61	P04040	11.95	Q00577	12.42	Q16853	11.4	O75964	12.62	P35749	9.84	P00568	10.82	P00387	10.3	Q13642	11.15	P13667	10.7	P01591	9.43	O75390	8.58	Q16555	10.66	P00915	11.49
P50914	10.7	P04040	7.59	P43307	11.89	Q9Y394	12.39	Q3SY69	11.38	P12277	12.6	P61586	9.84	P46940	10.74	Q15293	10.27	P54652	11.11	B7ZW38	10.58	Q14697	9.43	O75891	8.54	Q3SY69	10.62	P46777	11.45
P09669	10.67	P20618	7.47	P09651	11.83	P01903	12.2	Q02543	11.36	Q9H2U2	12.57	P08134	9.84	P20774	10.74	P20339	10.23	P51991	11.11	B2RXH8	10.58	P13716	9.39	Q96BQ1	8.48	P01008	10.56	P07602	11.45
P63092	10.66	P21926	7.46	Q9NR31	11.62	O00764	12.18	P59998	11.31	P10515	12.52	P80303	9.76	P30085	10.71	P61020	10.23	Q12907	10.96	O60812	10.58	P02671	9.35	P09525	8.46	O75368	10.53	Q02543	11.36
B7ZW38	10.58	Q13642	7.43	Q02252	11.59	Q04837	12.16	P62847	11.28	P29401	12.36	P62879	9.71	Q13813	10.68	O75396	10.23	Q15363	10.95	P0DMR1	10.58	P80303	9.29	P02763	8.46	O75390	10.52	P59998	11.31
B2RXH8	10.58	P11940	7.39	P19338	11.55	O94905	12.09	O15173	11.21	Q7Z7H5	12.33	Q13268	9.64	O15144	10.67	P08311	10.2	Q9Y6N5	10.89	Q14019	10.56	Q8NBS9	9.26	P00739	8.33	P62888	10.43	P62847	11.28
P05090	10.58	Q9P2R7	7.34	Q14240	11.55	P63220	12.05	P55327	11.16	Q9H8H3	12.3	P00326	9.6	Q16555	10.66	P51148	10.19	Q8NBS9	10.88	O75368	10.53	P07108	9.2	P62750	8.33	P05387	10.43	P61313	11.27
O60812	10.58	Q9BRA2	7.32	P14649	11.54	Q9Y277	12.01	Q13642	11.15	P27348	12.24	P61158	9.57	P14923	10.6	Q9C075	10.19	P61601	10.88	O75390	10.52	Q9UHQ9	9.18	P62847	8.27	P60468	10.42	Q16853	11.27
P0DMR1	10.58	P51572	7.32	Q16555	11.54	A0A2R8Y4L2	12	P46777	11.11	P02671	12.24	P22079	9.55	P21695	10.6	P48444	10.18	P53621	10.87	P05387	10.43	P13667	9.15	P49448	8.24	Q12907	10.39	O15145	11.24
Q14019	10.56	P98160	7.31	Q9Y394	11.5	P00387	11.96	P54652	11.11	P01903	12.2	P46940	9.47	B7ZW38	10.58	Q04917	10.16	P78386	10.85	P62888	10.43	Q9NRW1	9.13	P61626	8.11	P49419	10.39	P55327	11.16
P01871	10.55	P30043	7.28	P07602	11.45	O15260	11.9	Q8WUD1	11.11	P46977	12.2	P13716	9.39	B2RXH8	10.58	P62280	10.13	O75323	10.84	P48444	10.37	P20340	9.13	Q14240	8.11	P61601	10.36	Q13642	11.15
O75368	10.53	Q13813	7.28	P62829	11.43	P43307	11.89	P02788	10.99	P04040	12.14	P11940	9.28	O60812	10.58	P31942	10.12	O75367	10.84	P50395	10.34	Q9H2U2	8.98	O14818	8.06	P25789	10.34	P54652	11.11
O75390	10.52	P07741	7.22	O75368	11.4	P29401	11.88	Q12907	10.96	P09651	12.1	Q13813	9.18	P0DMR1	10.58	P27482	10.07	P00568	10.82	Q96BS2	10.28	P31930	8.96	O43760	8.04	P00739	10.34	P50995	11.09
Q02978	10.51	Q13423	7.18	Q02543	11.36	P60842	11.82	Q15363	10.95	P09429	12.09	P10515	9.12	Q7Z7H5	10.57	Q9Y3A6	10.04	P39656	10.75	P53999	10.24	Q9NYL4	8.96	P29401	8.03	Q9NR45	10.31	P20774	11.07
P05387	10.43	P15311	7.17	P59998	11.31	P46782	11.76	Q13813	10.88	Q13423	12.06	P01903	9.06	P07099	10.55	Q8IZP2	10	P30085	10.71	Q9BZQ8	10.24	P04632	8.96	P21695	8.02	P60903	10.31	Q9NRW1	11.06
P60468	10.42	P06748	7.14	P11217	11.28	P47756	11.76	O75323	10.84	P63220	12.05	P13804	9.01	O75368	10.53	P11310	9.98	Q14103	10.7	P20339	10.23	P31942	8.96	P22079	8.01	P60981	10.3	P20340	11.06
P61601	10.36	Q9NPJ3	7.14	O15173	11.21	Q3SY69	11.7	P00568	10.82	P02790	11.9	P13929	8.99	O75390	10.52	O75891	9.98	P09669	10.67	P61020	10.23	P34897	8.93	P17174	7.99	P53999	10.24	P63092	10.91
P11177	10.31	P11217	7.13	P04632	11.19	O75390	11.59	P20774	10.74	O15260	11.9	Q9NYL4	8.96	Q16836	10.51	P07384	9.94	Q7KZF4	10.66	P51148	10.19	Q16853	8.91	Q15363	7.96	O75396	10.23	P07954	10.78
P60981	10.3	P49189	7.09	P61088	11.18	P28331	11.55	B7ZW38	10.58	P43307	11.89	P49189	8.91	Q9Y3U8	10.48	P49368	9.91	Q9C075	10.66	P60842	10.1	P46940	8.87	Q96BS2	7.94	P20339	10.23	P08574	10.77
P00387	10.3	P08574	7.08	P55327	11.16	P48788	11.54	B2RXH8	10.58	P11310	11.88	P02671	8.89	P62888	10.43	P07327	9.87	B7ZW38	10.58	P31947	10.08	P10515	8.81	Q7Z7H5	7.93	P61020	10.23	P30085	10.71
Q15293	10.27	P46777	7.07	P54652	11.11	O75891	11.53	O60812	10.58	Q9UHQ9	11.8	P02788	8.87	P05387	10.43	Q02978	9.87	B2RXH8	10.58	P27482	10.07	P62491	8.8	P02730	7.9	P49448	10.22	P02788	10.7
P53999	10.24	P07602	7.06	P46777	11.11	P45378	11.52	P0DMR1	10.58	O14983	11.69	P21291	8.81	P19338	10.42	P02144	9.74	O60812	10.58	P20337	10.05	P54819	8.79	P49189	7.89	P17661	10.21	Q3SY69	10.62
P20339	10.23	Q3SY69	7.04	Q8WUD1	11.11	P00915	11.49	P62888	10.43	P49448	11.65	Q8NBS9	8.8	P61601	10.36	P07858	9.73	P0DMR1	10.58	P06744	10.04	P62081	8.76	Q12907	7.87	P51148	10.19	P38646	10.6
P61020	10.23	Q02978	7.01	P22079	11.1	P07602	11.45	P05387	10.43	P61106	11.63	P62081	8.76	P00739	10.34	Q13813	9.71	Q7Z7H5	10.57	Q8IZP2	10	Q8TD47	8.75	P14174	7.83	P60900	10.16	Q13813	10.6
P08311	10.2	P62917	7	P10515	10.97	P46777	11.45	P60468	10.42	P14649	11.54	Q8TD47	8.75	O75746	10.32	Q13268	9.64	O75368	10.53	P02671	9.93	O95716	8.68	Q14697	7.73	Q13423	10.13	P05090	10.58
P27348	10.2	P07384	7	P54886	10.94	Q02543	11.36	Q13884	10.41	Q15293	11.48	P11234	8.74	P53999	10.24	P28331	9.63	Q13423	10.5	P16615	9.88	P61978	8.64	Q99714	7.66	P51911	10.1	O75368	10.53
P51148	10.19	P07451	6.92	P11310	10.93	P48444	11.35	P02671	10.39	Q13813	11.45	P11233	8.74	P20339	10.23	P00326	9.6	P46940	10.44	P08134	9.84	P20336	8.64	Q9BVK6	7.66	P27482	10.07	P12277	10.5
P36957	10.15	P13804	6.91	P63092	10.91	P59998	11.31	Q13011	10.37	Q9BUF5	11.43	O95716	8.68	P61020	10.23	P19338	9.58	P51911	10.44	P46940	9.78	P16615	8.64	P99999	7.62	Q00610	9.97	P51911	10.44
P49189	10.12	P61313	6.86	P30085	10.71	P18206	11.29	P25789	10.34	Q02543	11.36	P20336	8.64	O75396	10.23	Q92688	9.56	P62888	10.43	P02144	9.74	Q9BVC6	8.64	Q00872	7.62	P02671	9.93	P62888	10.43
P31947	10.08	Q00610	6.81	O14983	10.69	P62847	11.28	P60903	10.31	P59998	11.31	P01008	8.62	P51148	10.19	P22079	9.55	P25789	10.34	P62826	9.72	P22079	8.57	P02790	7.58	P61586	9.84	P05387	10.43
P27482	10.07	P06744	6.81	P05090	10.58	Q16853	11.27	Q9NR45	10.31	B7ZW38	11.26	P19338	8.59	P36957	10.15	P67812	9.5	Q16555	10.31	P62879	9.71	Q9C075	8.53	P32322	7.52	P08134	9.84	P60468	10.42
Q9Y6N5	10	P36578	6.79	P02788	10.56	O15145	11.24	P19338	10.28	B2RXH8	11.26	P07602	8.59	P02788	10.14	Q16555	9.44	Q96BS2	10.28	Q96E17	9.69	P02763	8.46	B7ZW38	7.51	P22079	9.83	P61601	10.36
P04844	9.98	O94905	6.78	P05387	10.43	P36871	11.21	P53999	10.24	O60812	11.26	Q07021	8.51	P27482	10.07	P16152	9.39	P53999	10.24	P14923	9.66	P30040	8.43	B2RXH8	7.51	P18621	9.78	P61254	10.34
P16615	9.88	P30046	6.78	P29401	10.43	P00739	11.21	P13667	10.23	P0DMR1	11.26	Q96BQ1	8.48	P11217	9.98	P35606	9.38	P38117	10.2	Q13268	9.64	Q9NX63	8.37	O60812	7.51	P02144	9.74	Q9UNX3	10.34
P18669	9.84	P51911	6.73	Q9P2E9	10.43	P49368	11.19	P20339	10.23	P35527	11.24	P02763	8.46	P11310	9.98	P30046	9.32	P08311	10.2	Q9Y6B6	9.6	Q9UIJ7	8.37	P0DMR1	7.51	O94905	9.73	P00387	10.3
P61586	9.84	O60547	6.72	P60468	10.42	P55327	11.16	P61020	10.23	O15145	11.24	P16615	8.45	Q00610	9.91	P04040	9.3	P31947	10.08	Q13162	9.59	P15311	8.36	P15924	7.49	P15311	9.73	P53999	10.24
P08134	9.84	P01009	6.7	P49419	10.39	Q13642	11.15	P51148	10.19	O15173	11.21	P20774	8.39	P60842	9.85	P11940	9.28	P27482	10.07	P19338	9.58	P42765	8.31	O75874	7.49	P07858	9.73	P20339	10.23
Q15365	9.83	P06753	6.67	P61601	10.36	Q00872	11.13	Q04917	10.16	P04632	11.19	Q13423	8.38	P61586	9.84	Q8NBS9	9.26	Q8IZP2	10	O75915	9.57	Q16836	8.28	P20618	7.47	P02452	9.7	P61020	10.23
P07205	9.83	P08311	6.67	Q16853	10.35	P54652	11.11	P27482	10.07	Q01518	11.16	Q9NX63	8.37	P08134	9.84	P11217	9.14	P11310	9.98	Q08043	9.54	P61960	8.24	Q13642	7.43	Q16629	9.66	P51148	10.19
Q9Y3B3	9.82	Q9Y5M8	6.64	P25789	10.34	Q8WUD1	11.11	P31150	10.07	P55327	11.16	P15311	8.36	P51991	9.79	Q3SY69	9.1	P36871	9.96	Q9Y3U8	9.52	Q15293	8.16	P24539	7.42	Q13268	9.64	O00194	10.09
P02144	9.74	P43307	6.64	P60981	10.3	Q8WU39	11.11	P49448	10.04	Q13642	11.15	Q08043	8.32	P02144	9.74	Q32P51	9.06	Q02978	9.87	P42677	9.52	P21810	8.15	P35606	7.4	Q13162	9.59	Q8IZP2	10
P62826	9.72	P61088	6.58	Q96BS2	10.28	P04004	11.09	Q9Y6N5	10	P54652	11.11	P42765	8.31	P07858	9.73	P13667	8.99	Q9BS26	9.85	P67812	9.5	Q9UJ70	8.14	P11940	7.39	Q92688	9.56	P11310	9.98
P62879	9.71	P54886	6.54	P53999	10.24	Q9NRW1	11.06	P11217	9.98	P20340	11.06	Q16836	8.28	O75874	9.66	P13929	8.99	P07384	9.8	Q13011	9.45	Q9UHG3	8.12	P16615	7.39	P78417	9.54	P53621	9.97
Q13268	9.64	P25789	6.51	P98160	10.23	Q9NZN4	11.05	Q9BS26	9.85	Q9NRW1	11.06	Q15365	8.15	Q13268	9.64	Q9H2U2	8.98	P13667	9.77	P01591	9.43	O43760	8.04	P01871	7.38	Q9C075	9.48	Q00610	9.97
Q9BUF5	9.64	Q9BS26	6.4	P20339	10.23	P14923	11.01	P08134	9.84	P01009	11	Q9UJ70	8.14	Q9BUF5	9.64	Q9NYL4	8.96	P02144	9.74	P13716	9.39	P53621	8.01	P27348	7.35	Q03252	9.35	P07384	9.94
P36871	9.61	P01011	6.38	P61020	10.23	Q15363	10.95	P18621	9.78	P15311	10.92	P60842	8.13	Q13162	9.59	P36871	8.9	P62826	9.72	P49189	9.31	P02452	7.99	Q9HC38	7.35	P30046	9.32	Q02978	9.87
O75746	9.59	P0CG48	6.28	O75396	10.23	P50213	10.93	P07858	9.73	P10909	10.91	P02452	8.13	P78417	9.54	P02788	8.87	P62879	9.71	P11940	9.28	Q96BS2	7.94	Q04917	7.32	P11940	9.28	Q9BS26	9.85
P61158	9.57	P38117	6.27	P51148	10.19	P04181	10.93	P62879	9.71	Q04837	10.81	Q00872	7.98	P67812	9.5	O94905	8.85	Q13162	9.59	P19404	9.24	P62318	7.94	Q9BRA2	7.32	Q8NBS9	9.26	P07205	9.83
O75915	9.57	P13987	6.25	P02790	10.17	Q13423	10.87	P22079	9.69	P30085	10.71	Q14697	7.94	P61978	9.5	P21291	8.81	P61158	9.57	P53621	9.23	P08754	7.91	P36871	7.3	P46977	9.22	P42765	9.82
P78417	9.54	P39019	6.21	P08754	10.17	P62753	10.84	Q03252	9.68	P11940	10.69	O75891	7.87	P01591	9.43	P62081	8.76	Q9Y3U8	9.52	Q14697	9.11	P63096	7.91	P61981	7.29	Q14697	9.22	P13667	9.77
Q3SY69	9.53	P19338	6.2	P60900	10.16	P07305	10.82	P07384	9.66	P09669	10.67	P14174	7.83	P48444	9.39	Q8TD47	8.75	Q03252	9.52	P13929	8.99	P04899	7.89	P07384	7.28	P07108	9.2	P80303	9.76
Q9Y3U8	9.52	Q13404	6.12	Q13576	10.16	Q6NZI2	10.77	P46977	9.65	O15144	10.67	Q9P2E9	7.8	P30046	9.32	P11234	8.74	Q9UHG3	9.5	Q9NYL4	8.96	Q12907	7.87	P30043	7.28	P01903	9.06	P02144	9.74
P67812	9.5	Q6DRA6	6.1	P16152	10.11	P30085	10.71	P19404	9.64	P19338	10.56	P13667	7.75	Q13423	9.3	P11233	8.74	P67812	9.5	P46977	8.94	O75367	7.86	Q07955	7.26	P13929	8.99	O75390	9.66
P13716	9.39	Q16836	6.05	O75390	10.09	O15144	10.67	Q06323	9.64	P01871	10.55	Q99714	7.66	P19404	9.24	P49419	8.72	P31415	9.34	Q3SY69	8.88	P62854	7.83	P31947	7.26	Q9NYL4	8.96	P46977	9.65
P19367	9.38	Q00872	6.05	P31947	10.08	P02790	10.61	P36871	9.61	O75390	10.52	Q9BVK6	7.66	P54652	9.23	O95716	8.68	O75891	9.31	Q8NBS9	8.8	P14174	7.83	P49257	7.25	Q92841	8.92	P39687	9.64
Q14697	9.32	O75323	5.94	P27482	10.07	P62136	10.61	P17931	9.6	P05387	10.43	P36871	7.65	Q9BRX8	9.17	P20336	8.64	P11940	9.28	Q8TD47	8.75	Q03252	7.74	Q08043	7.21	P02788	8.87	Q13268	9.64
P80303	9.29	P02788	5.92	P36578	10.07	P01008	10.56	O75915	9.57	P60468	10.42	P39687	7.63	P29401	9.15	P01008	8.62	O94905	9.14	P11234	8.74	Q3SY69	7.69	P08240	7.21	Q01518	8.84	Q13162	9.59
P13929	8.99	Q15365	5.9	Q9Y6N5	10	Q9Y3U8	10.48	P61158	9.57	Q13884	10.41	Q9BUF5	7.62	P01903	9.06	P07602	8.59	Q9NRW1	9.13	P11233	8.74	P17661	7.66	P16671	7.2	P54819	8.79	P61158	9.57
Q9H2U2	8.98	P47929	5.88	Q9BS26	9.85	P02671	10.39	P78417	9.54	P42765	10.33	P07384	7.56	P13929	8.99	O75390	8.58	P20340	9.13	O00264	8.72	Q9BVK6	7.66	P61158	7.18	Q8TD47	8.75	Q92688	9.56
P98160	8.97	Q03252	5.81	P61586	9.84	P61254	10.34	P67812	9.5	P60903	10.31	Q58FF3	7.52	Q9H2U2	8.98	Q9P2E9	8.58	O43790	9.05	P18621	8.7	P39687	7.63	P11310	7.13	P11234	8.74	P02790	9.52
Q15363	8.96	P01871	5.7	P08134	9.84	Q9UNX3	10.34	Q14697	9.43	Q9NR45	10.31	P27338	7.5	Q9NYL4	8.96	Q9NPJ3	8.57	P13929	8.99	Q9BVC6	8.64	Q9BUF5	7.62	P08574	7.08	P11233	8.74	P67812	9.5
Q9NYL4	8.96	P61586	5.7	Q15365	9.83	Q03252	10.32	P01591	9.43	P60981	10.3	P21926	7.46	P02452	8.95	Q9UHQ9	8.52	P04632	8.96	P07602	8.59	Q9P2E9	7.59	P33121	7.02	P34897	8.73	Q13011	9.45
P04040	8.92	P08134	5.7	Q6NZI2	9.74	Q16555	10.31	P49368	9.36	P00387	10.3	P24539	7.42	P46977	8.94	P02763	8.46	Q9NYL4	8.96	P04632	8.58	Q58FF3	7.52	Q02978	7.01	Q12905	8.72	P01591	9.43
O94905	8.85	Q96L46	5.65	P62826	9.72	P27635	10.28	Q9P2E9	9.36	P53999	10.24	P04439	7.4	Q01518	8.84	Q00610	8.42	P12956	8.87	Q9C075	8.53	P36957	7.51	Q13162	7.01	P19338	8.59	P13716	9.39
Q9UHQ9	8.85	P63096	5.65	P62879	9.71	P53999	10.24	Q14240	9.34	Q9BZQ8	10.24	P30740	7.39	P62879	8.82	O75323	8.39	Q8TD47	8.75	Q96BQ1	8.48	P11217	7.48	Q16563	6.95	O75746	8.55	P31415	9.34
P62491	8.8	P08754	5.65	P17174	9.69	P20339	10.23	P09669	9.33	P20339	10.23	P29401	7.38	P21291	8.81	P63092	8.38	P50213	8.74	P02763	8.46	P20618	7.47	Q6NZI2	6.92	Q13884	8.55	Q08043	9.32
Q9H4A4	8.77	Q16853	5.64	O15144	9.67	P61020	10.23	Q16851	9.25	P61020	10.23	P01871	7.38	Q8TD47	8.75	P60842	8.37	Q14533	8.71	P22079	8.43	P21926	7.46	P12956	6.9	P13667	8.53	P01024	9.32
Q8TD47	8.75	P04899	5.63	O75891	9.65	P51148	10.19	Q9Y5M8	9.23	P51148	10.19	P27348	7.35	P11234	8.74	Q9NX63	8.37	P54886	8.68	P20774	8.39	P24539	7.42	Q13884	6.88	Q07021	8.51	Q14697	9.22
P34897	8.73	P39059	5.62	Q13268	9.64	P51911	10.1	Q9Y394	9.14	P17174	10.17	Q9HC38	7.35	P11233	8.74	Q9UIJ7	8.37	Q08722	8.67	Q9NX63	8.37	P11940	7.39	P01009	6.7	Q96BQ1	8.48	P07108	9.2
Q15907	8.72	Q9UHQ9	5.57	Q13162	9.59	O00194	10.09	Q13576	9.14	P08754	10.17	P34897	7.34	P54886	8.68	P15311	8.36	Q9BVC6	8.64	P15311	8.36	P30740	7.39	P07602	6.68	P02763	8.46	P22314	9.17
O00264	8.72	Q9Y6B6	5.56	O60240	9.58	P27482	10.07	O14979	9.05	P11217	10.1	Q04917	7.32	P20336	8.64	Q13884	8.36	Q9NR45	8.64	O15144	8.33	P51572	7.32	P60981	6.67	P30040	8.43	P07910	9.15
Q08722	8.67	P18669	5.51	Q07021	9.57	P15311	10.07	Q9H2U2	8.98	Q9Y3A6	10.04	Q9BRA2	7.32	P07602	8.59	P16615	8.35	P01008	8.62	P42765	8.31	Q07955	7.26	P47756	6.62	Q99536	8.4	Q9UK22	9.12
P10515	8.66	P84103	5.49	Q03252	9.52	P04040	10.06	Q9NYL4	8.96	P17661	10	P51572	7.32	Q9NPJ3	8.57	P62750	8.33	P19338	8.59	Q16836	8.28	Q01105	7.24	Q03252	6.61	P36957	8.39	Q9P0J0	9.03
P01008	8.62	P46940	5.49	P67812	9.5	Q9Y3A6	10.04	P53621	8.91	Q8IZP2	10	P53621	7.27	P02763	8.46	P42765	8.31	Q07021	8.51	P61960	8.24	P62899	7.2	P61088	6.58	Q9UIJ7	8.37	Q9H2U2	8.98
P07602	8.59	P55072	5.46	P51911	9.43	O43390	9.95	P12956	8.87	P04844	9.98	P31947	7.26	Q9P2E9	8.37	Q16836	8.28	Q96BQ1	8.48	O75891	8.2	P19338	7.18	A0A2R8Y4L2	6.55	O15144	8.33	Q9NYL4	8.96
Q9NPJ3	8.57	P50213	5.46	P13716	9.39	P08134	9.84	P48444	8.81	Q14697	9.96	Q07955	7.26	Q13576	8.32	P33121	8.17	P60033	8.47	P02452	8.2	P11310	7.13	P50995	6.53	Q9Y678	8.24	P12956	8.87
P12956	8.54	P04844	5.39	P31415	9.34	P62879	9.71	P23526	8.8	Q9P2E9	9.86	Q01105	7.24	Q15365	8.15	Q15365	8.15	P02763	8.46	Q15293	8.16	P07602	7.06	O94905	6.49	P33121	8.17	Q01518	8.84
P38646	8.54	O14983	5.39	P14923	9.26	Q9Y4L1	9.71	Q8TD47	8.75	P02144	9.74	P62899	7.2	P21810	8.15	Q12907	8.15	P22079	8.43	Q15365	8.15	Q02978	7.01	P06748	6.46	Q15365	8.15	P54886	8.81
Q9C075	8.53	P11234	5.34	P36871	9.25	P46977	9.65	Q00872	8.68	P21695	9.74	Q00610	7.16	Q9UJ70	8.14	Q9UJ70	8.14	P20774	8.39	P21810	8.15	P62917	7	Q12904	6.41	P60842	8.13	O14979	8.81
P11217	8.43	P11233	5.34	P19404	9.24	Q9BUF5	9.64	Q9BVC6	8.64	P62826	9.72	P11047	7.15	Q14011	8.14	Q14011	8.14	Q9NX63	8.37	Q9UJ70	8.14	Q9NZN4	7	Q14011	6.4	P07477	8.1	P54819	8.79
Q9UIJ7	8.37	Q9Y394	5.31	Q9NRW1	9.13	Q06323	9.64	P01008	8.62	P22079	9.69	P62318	7.14	P07477	8.1	P50995	8.12	P15311	8.36	Q9Y277	8.13	Q16563	6.95	Q7Z794	6.4	P36873	8.05	P02730	8.78
P15311	8.36	P22695	5.3	P20340	9.13	P55268	9.62	P07602	8.59	P19404	9.64	P11310	7.13	Q9C075	8.06	O43760	8.04	Q3SY69	8.34	O75746	8.11	P53597	6.94	P59665	6.38	O43760	8.04	Q8TD47	8.75
O75891	8.31	Q00577	5.28	Q9NYL4	8.96	P61158	9.57	O75390	8.58	P49257	9.61	Q99536	7.12	P07384	7.98	Q16853	7.99	Q15365	8.15	P49368	8.07	O75746	6.93	P59666	6.38	P29401	8.03	P11234	8.74
Q16836	8.28	Q08722	5.26	Q9BZQ8	8.94	Q92688	9.56	Q08043	8.55	Q9Y6B6	9.6	P46977	7.09	Q96BS2	7.94	Q00872	7.98	P21810	8.15	P62753	8.03	Q6NZI2	6.92	P04181	6.38	P21695	8.02	P11233	8.74
P21810	8.15	P11310	5.23	Q13884	8.92	P22079	9.55	O15260	8.55	Q13162	9.59	P31930	7.08	P16152	7.94	P46940	7.91	Q14011	8.14	Q16853	7.99	P13804	6.91	P18077	6.36	P17931	8	P34897	8.73
Q9UJ70	8.14	P32969	5.21	Q01518	8.84	P13716	9.39	Q07021	8.51	O75915	9.57	P08574	7.08	P02730	7.9	P49189	7.89	P50995	8.12	P04004	7.95	Q9NSB2	6.83	P0CG48	6.28	Q16853	7.99	P10909	8.69
Q9BRA2	8.13	Q6DN03	5.18	P47756	8.82	P31415	9.34	Q5SSJ5	8.5	P61158	9.57	O75746	7.08	O43390	7.9	O75367	7.86	P80303	8.1	P62318	7.94	P30046	6.78	Q9P0J0	6.25	P00387	7.97	O95716	8.68
P50995	8.12	P21810	5.16	Q8NBS9	8.8	P49189	9.31	Q7Z794	8.48	P67812	9.5	P46777	7.07	P49368	7.89	P02671	7.85	Q9P2E9	8.09	P50213	7.92	P23526	6.71	P02671	6.24	P62140	7.95	P20336	8.64
P31150	8.05	P61106	5.12	Q8TD47	8.75	P13010	9.29	P02763	8.46	P36957	9.49	P33121	7.02	O75891	7.87	P14174	7.83	O43760	8.04	P50995	7.92	P01009	6.7	P39019	6.21	Q7Z7H5	7.93	Q9BVC6	8.64
O43760	8.04	P20339	5.12	P16615	8.73	Q14697	9.22	P30040	8.43	P02788	9.44	Q13162	7.01	P14174	7.83	P09651	7.8	P50990	8.03	P08754	7.91	Q9BZQ8	6.68	P19338	6.2	P26447	7.92	P19338	8.59
P11940	8.02	P61020	5.12	O00264	8.72	P07108	9.2	Q9NX63	8.37	P13716	9.39	Q13011	7.01	Q14697	7.73	Q9NR45	7.8	P20700	8.02	P63096	7.91	Q16555	6.64	P41219	6.17	P08754	7.91	P07099	8.57
P21695	8.02	P11216	5.1	P19367	8.72	P22314	9.17	Q9UIJ7	8.37	P34897	9.33	P62917	7	Q99714	7.66	P63241	7.79	P02452	7.99	P04899	7.89	P47756	6.62	P98160	6.15	P63096	7.91	P23526	8.56
Q08043	7.99	P55083	5.1	P20336	8.64	P02452	9.15	P15311	8.36	P49189	9.31	P19367	6.98	O15173	7.62	P22695	7.73	P0DME0	7.95	Q12907	7.87	A0A2R8Y4L2	6.55	Q13404	6.12	P02730	7.9	Q13884	8.55
Q9BZQ8	7.97	Q8WUD1	5.09	Q9BVC6	8.64	Q9P0J0	9.03	P02452	8.33	Q9P2R7	9.29	Q16563	6.95	Q14240	7.62	P52272	7.67	P46977	7.94	O75367	7.86	P16152	6.5	Q13576	6.1	P04899	7.89	O15260	8.55
P07858	7.96	P51148	5.09	P01008	8.62	Q9H2U2	8.98	P34897	8.33	P30740	9.23	P53597	6.94	P04040	7.59	Q9BVK6	7.66	A0A0B4J2D5	7.84	P14174	7.83	P06748	6.46	P04040	6.07	P62136	7.88	Q96BQ1	8.48
Q96BS2	7.94	P35606	5.08	Q14697	8.58	Q9NYL4	8.96	P02751	8.28	P98160	9.13	Q6NZI2	6.92	P20618	7.47	P46977	7.66	P0DPI2	7.84	Q9P2E9	7.8	Q9NR45	6.41	P31415	6.06	P14174	7.83	P02763	8.46
O14983	7.89	Q12907	5.06	O15260	8.55	P14314	8.9	Q15293	8.16	Q13576	9.08	P07451	6.92	P21926	7.46	Q9BUF5	7.62	P62854	7.83	O14983	7.69	P60842	6.4	P42765	6.05	P52272	7.81	P30040	8.43
P14174	7.83	Q01518	5.05	Q13011	8.54	P02730	8.89	P21810	8.15	P13929	8.99	Q15819	6.9	Q13642	7.43	P02730	7.57	P01037	7.8	Q9BVK6	7.66	P46777	6.4	Q16836	6.05	Q9BVK6	7.66	Q13423	8.29
P62854	7.83	Q8TCT9	5.04	Q96BQ1	8.48	Q01518	8.84	Q15365	8.15	P02452	8.95	O14979	6.9	P11940	7.39	P21926	7.46	P04040	7.78	P63092	7.61	Q7Z794	6.4	P09429	6.05	P99999	7.62	P22079	8.29
Q9NR45	7.8	P42765	5.04	P02763	8.46	Q8TD47	8.75	Q14011	8.14	Q99536	8.91	P12956	6.9	P40227	7.34	Q13642	7.43	P00739	7.76	P22090	7.6	P35606	6.4	P15311	5.97	O00151	7.6	P61960	8.24
P63241	7.79	P01591	5.03	P09622	8.45	P53621	8.74	Q9UJ70	8.14	O94905	8.85	P17174	6.78	Q04917	7.32	P02452	7.38	Q14697	7.73	Q03252	7.58	P01011	6.38	P02788	5.92	B7ZW38	7.51	Q96KP4	8.21
P22695	7.73	P20337	5.02	O75323	8.39	P11234	8.74	P47929	8.09	P21291	8.81	Q01469	6.67	Q9BRA2	7.32	Q9HC38	7.35	P15924	7.7	Q02338	7.58	P18077	6.36	Q9P2R7	5.83	B2RXH8	7.51	Q15365	8.15
P39687	7.63	Q9BVC6	4.94	Q9NX63	8.37	P11233	8.74	P21695	8.02	Q8NBS9	8.8	P08311	6.67	P49189	7.29	P40227	7.34	O75746	7.67	Q58FF3	7.52	O95865	6.32	Q58FF3	5.76	O60812	7.51	Q9UJ70	8.14
P02751	7.55	P01024	4.93	P15311	8.36	P33121	8.74	P00387	7.97	Q8TD47	8.75	A0A2R8Y4L2	6.55	P98160	7.29	Q9P2R7	7.34	P98160	7.63	P36957	7.51	P02790	6.28	Q92841	5.76	P0DMR1	7.51	P12035	8.12
P20618	7.47	O75489	4.92	O60506	8.35	P49419	8.72	P63241	7.79	P11234	8.74	P50995	6.53	P30043	7.28	Q9BRA2	7.32	Q13576	7.62	P01903	7.48	P0CG48	6.28	P36957	5.74	P21926	7.46	P07477	8.1
P21926	7.46	P60900	4.88	P42765	8.31	P30153	8.66	Q9NZN4	7.73	P11233	8.74	Q01518	6.53	P25789	7.28	P51572	7.32	P22090	7.6	P36871	7.47	P13987	6.25	Q96GK7	5.73	Q08043	7.44	Q9P2E9	8.09
P11047	7.46	Q7Z7H5	4.85	P02671	8.2	P20336	8.64	O75746	7.67	O00194	8.72	P06748	6.46	P31947	7.26	P30043	7.28	P02730	7.57	P21926	7.46	P39019	6.21	P61586	5.7	Q13642	7.43	P36873	8.05
Q00872	7.45	Q96E17	4.85	Q15293	8.16	Q9NR45	8.64	Q99714	7.66	Q08722	8.67	Q9BS26	6.4	Q01105	7.24	Q07955	7.26	P20618	7.47	P52272	7.4	P41219	6.17	P08134	5.7	P24539	7.42	P31150	8.05
P04439	7.4	P13929	4.84	P21810	8.15	P53618	8.6	P15924	7.66	Q08043	8.66	P35606	6.4	P07741	7.22	P31947	7.26	O60240	7.47	P01871	7.38	Q13404	6.12	P22314	5.67	P01871	7.38	O43760	8.04
P35606	7.4	O75874	4.83	Q9UJ70	8.14	Q9P2E9	8.58	P39687	7.63	P20336	8.64	P01011	6.38	P34897	7.14	Q01105	7.24	P21926	7.46	P51572	7.32	P61619	6.09	P40227	5.65	P20073	7.38	P47985	8.03
P29401	7.38	P62753	4.82	Q9BRA2	8.13	Q96BQ1	8.48	P02730	7.57	Q9BVC6	8.64	P0CG48	6.28	P62318	7.14	Q14697	7.2	P24539	7.42	Q9BRA2	7.32	P21912	6.07	Q96L46	5.65	Q9HC38	7.35	P62140	7.95
Q9P2R7	7.34	P46977	4.82	P07384	8.12	Q14103	8.45	Q58FF3	7.52	P60842	8.62	Q9BZQ8	6.25	P08574	7.08	P16671	7.2	P40227	7.34	Q01105	7.24	P62834	5.98	P08754	5.65	P40227	7.34	Q7Z7H5	7.93
P51572	7.32	P59998	4.76	P13929	8.06	P01871	8.44	P98160	7.49	P01008	8.62	P27797	6.24	P13473	7.07	P62899	7.2	P51572	7.32	P16671	7.2	P61224	5.98	P63096	5.65	Q04917	7.32	P62136	7.88
P0DOX6	7.29	Q00839	4.73	P47985	8.03	Q99536	8.4	P20618	7.47	P07602	8.59	O95831	6.2	Q16563	6.95	P61158	7.18	P28331	7.29	P61158	7.18	O75323	5.94	P04899	5.63	Q9BRA2	7.32	Q12907	7.87
Q07955	7.26	P07858	4.72	P07858	7.96	P36957	8.39	P21926	7.46	Q9C075	8.53	Q9H8H3	6.15	P07451	6.92	O15173	7.17	Q92841	7.27	Q01518	7.16	P16070	5.93	Q32P51	5.62	P30043	7.28	Q13576	7.87
P49419	7.24	P27487	4.7	O00148	7.96	Q13576	8.38	P04439	7.4	P49419	8.53	P98160	6.15	Q96E39	6.92	P62318	7.14	Q07955	7.26	P34897	7.14	P98160	5.92	P11047	5.59	Q07955	7.26	P14174	7.83
Q01105	7.24	Q7Z794	4.67	Q13838	7.94	Q9NX63	8.37	P11940	7.39	Q96BQ1	8.48	P61619	6.09	P38159	6.91	P08574	7.08	P62899	7.2	P11310	7.13	P28331	5.91	P49419	5.57	P31947	7.26	Q9NSB2	7.83
P14868	7.19	O75396	4.65	P63096	7.91	Q9UIJ7	8.37	P30740	7.39	P02763	8.46	P01024	6.07	P01008	6.9	P13473	7.07	P16671	7.2	P01008	7.11	Q15365	5.9	Q9Y6B6	5.56	Q01105	7.24	Q9BVK6	7.66
P02788	7.18	Q8NBS9	4.63	P04899	7.89	O60506	8.35	P01871	7.38	P30040	8.43	P31415	6.06	Q15819	6.9	Q13162	7.01	P62318	7.14	O75083	7.1	Q13576	5.84	P07205	5.52	P07741	7.22	P99999	7.62
P62318	7.14	Q13576	4.63	O75367	7.86	P61960	8.24	P52565	7.35	P61619	8.4	P50213	6.01	Q9Y6N5	6.89	P62917	7	P31937	7.14	P46777	7.07	P11047	5.84	P18669	5.51	O15173	7.17	O15173	7.62
P02647	7.12	P30040	4.6	P20700	7.85	P98160	8.22	P51572	7.32	Q9NX63	8.37	P16070	5.93	P61313	6.86	Q08043	6.99	P49189	7.09	P62917	7	O75083	5.78	Q6DRA6	5.49	P62318	7.14	P22090	7.6
O75083	7.1	P14923	4.56	Q9GZV4	7.84	O00264	8.21	P28331	7.29	Q9UIJ7	8.37	P08123	5.93	P49207	6.84	Q16563	6.95	P13473	7.07	Q16563	6.95	Q96GK7	5.73	P62136	5.45	Q13576	7.11	P02452	7.58
P46977	7.09	P80303	4.52	P14174	7.83	P21810	8.15	P30043	7.28	P11047	8.33	Q9Y5M8	5.9	Q9NZN4	6.81	P07451	6.92	A6NCN2	7.06	P53597	6.94	Q96L46	5.65	P21810	5.43	P13473	7.07	Q03252	7.58
P13473	7.07	P07954	4.51	Q6IS14	7.79	Q15365	8.15	Q07955	7.26	P28331	8.25	Q14240	5.9	Q9BZQ8	6.68	Q9H4A4	6.92	Q13011	7.01	P07451	6.92	Q32P51	5.62	O75367	5.42	P07602	7.06	Q9NR45	7.52
P46777	7.07	P09417	4.51	P39687	7.63	P11047	8.14	P31947	7.26	Q16555	8.22	P14314	5.87	P08311	6.67	Q15819	6.9	P62917	7	Q96E39	6.92	P49419	5.57	P12035	5.41	P14868	6.99	P32322	7.52
P62917	7	P05556	4.51	P22090	7.6	Q14011	8.14	Q01105	7.24	P21810	8.15	Q03252	5.81	P20700	6.66	P12956	6.9	P14543	6.98	P38159	6.91	Q9Y6B6	5.56	P11234	5.34	Q16563	6.95	O75874	7.49
P53597	6.94	O60506	4.49	Q3SY69	7.58	P36873	8.05	P62318	7.14	Q15365	8.15	O75083	5.78	P08123	6.59	P61313	6.86	P07451	6.92	P25789	6.9	P13929	5.53	P11233	5.34	P13804	6.91	P20618	7.47
P07451	6.92	Q9P2E9	4.47	Q58FF3	7.52	O43760	8.04	P31937	7.14	Q9UJ70	8.14	P16671	5.72	P61088	6.58	Q9NZN4	6.81	P61313	6.86	P00739	6.9	P07205	5.52	Q9NRW1	5.29	P12956	6.9	P21926	7.46
O14979	6.9	P67812	4.47	P20618	7.47	P47985	8.03	P11310	7.13	P07477	8.1	P02730	5.71	P12956	6.57	Q13404	6.8	P12035	6.85	O14979	6.9	P18669	5.51	P20340	5.29	P11047	6.9	P27487	7.44
P25789	6.9	Q9Y3B3	4.46	P21926	7.46	P01024	8	P08574	7.08	P31150	8.05	P08754	5.65	O00148	6.56	O75746	6.78	Q9NZN4	6.81	Q15819	6.9	Q6DRA6	5.49	Q00577	5.28	Q15819	6.9	P24539	7.42
Q15819	6.9	Q9H361	4.44	P01024	7.46	P63208	7.98	P13473	7.07	O43760	8.04	P63096	5.65	Q00839	6.55	Q01082	6.77	P30046	6.78	Q13576	6.86	Q96KP4	5.47	O00159	5.27	P04179	6.76	P04439	7.4
P07384	6.86	O43390	4.42	P35606	7.4	O75746	7.96	P08311	7.06	O60506	8.03	Q96L46	5.65	Q13838	6.54	P60981	6.67	P23526	6.71	Q9NZN4	6.81	P21695	5.44	Q08722	5.26	Q9P2E9	6.74	Q04917	7.32
Q9NZN4	6.81	P48788	4.4	P11940	7.39	P62140	7.95	Q13162	7.01	P47985	8.03	P04899	5.63	P50995	6.53	Q13576	6.6	P55327	6.7	P30046	6.78	P18621	5.43	Q9Y3A6	5.24	Q6NZI2	6.67	Q9BRA2	7.32
P30046	6.78	P53597	4.34	P01871	7.38	Q96BS2	7.94	P62917	7	P08240	7.99	Q32P51	5.62	P04004	6.49	Q16891	6.6	Q5SSJ5	6.69	P98160	6.76	P14868	5.39	Q9H4A4	5.23	P61088	6.58	P51572	7.32
Q01518	6.74	P16615	4.32	P51572	7.32	P39023	7.94	O75874	7	Q07065	7.97	O75323	5.59	P02790	6.49	A0A2R8Y4L2	6.55	P07602	6.68	P11047	6.71	P11234	5.34	P32969	5.21	P00488	6.56	P30043	7.28
P51911	6.73	O75891	4.32	P30043	7.28	P08754	7.91	Q16563	6.95	P07858	7.96	Q9UHQ9	5.57	P06748	6.46	Q01518	6.53	Q9BZQ8	6.68	P01009	6.7	P11233	5.34	Q15149	5.21	A0A2R8Y4L2	6.55	Q01105	7.24
Q96DA0	6.73	P61158	4.31	O75083	7.26	P63096	7.91	P53597	6.94	P04004	7.95	Q9Y6B6	5.56	P33121	6.45	P50502	6.5	Q01469	6.67	P55327	6.7	P33121	5.3	P31942	5.2	P50995	6.53	P11047	7.21
P02790	6.71	O75083	4.29	Q01105	7.24	P04899	7.89	P07451	6.92	P50995	7.92	P07205	5.52	P51911	6.4	P06748	6.46	P60981	6.67	Q5SSJ5	6.69	P50990	5.29	Q13011	5.18	P12035	6.53	P16671	7.2
P01009	6.7	Q16563	4.25	P62899	7.2	Q12907	7.87	P11047	6.9	P63096	7.91	P18669	5.51	Q9BS26	6.4	Q93084	6.41	P47756	6.62	P20700	6.66	Q00577	5.28	Q12905	5.13	P04004	6.49	P15311	7.17
Q5SSJ5	6.69	P16671	4.24	P16671	7.2	P11940	7.86	Q9C075	6.87	P04899	7.89	Q6DRA6	5.49	P35606	6.4	Q9BS26	6.4	P36957	6.62	P31942	6.65	Q08722	5.26	P20339	5.12	Q9HDC9	6.49	P51991	7.14
Q13884	6.69	Q8WU39	4.23	P62318	7.14	P14174	7.83	P61313	6.86	O75367	7.86	Q92841	5.49	P01011	6.38	Q7Z794	6.4	P08123	6.59	P47756	6.62	P19404	5.22	P61020	5.12	P22314	6.43	P31937	7.14
Q16853	6.68	P16070	4.18	Q9UQ80	7.11	P52272	7.81	Q8NBS9	6.71	A0A0B4J2D5	7.84	P21695	5.44	Q00872	6.31	O14983	6.39	P50502	6.5	P02730	6.59	O75891	5.21	Q9Y6N5	5.11	O75369	6.42	P13473	7.07
Q16555	6.64	Q8IZP2	4.17	P46977	7.09	Q96KP4	7.79	Q9BZQ8	6.68	P0DPI2	7.84	O75367	5.42	P0CG48	6.28	P01011	6.38	Q9HDC9	6.49	P08123	6.59	P32969	5.21	P55083	5.1	Q7Z794	6.4	P98160	7.06
O00148	6.56	P61601	4.15	P13473	7.07	P05166	7.79	Q16555	6.64	P14174	7.83	P12035	5.41	P13010	6.28	O75131	6.33	P78385	6.49	P61088	6.58	P21291	5.18	P51148	5.09	Q9BS26	6.4	Q16563	6.95
Q13838	6.54	P78417	4.15	P62917	7	Q16891	7.65	P33121	6.59	P63241	7.79	Q9P2R7	5.4	P13987	6.25	P0CG48	6.28	P06748	6.46	P01024	6.55	P04040	5.12	P52272	5.07	P01011	6.38	P53597	6.94
O60240	6.51	P13473	4.15	O75874	7	P15924	7.63	P08123	6.59	Q03252	7.74	Q9NZN4	5.34	P27797	6.24	O60506	6.26	P48444	6.46	P50502	6.5	P55083	5.1	Q9P2E9	5.04	O75131	6.33	P07451	6.92
P23526	6.48	Q9HC38	4.15	P26599	7	P22090	7.6	P61088	6.58	O75746	7.67	Q9NRW1	5.29	P39019	6.21	P13987	6.25	P22314	6.43	O94905	6.49	O14983	5.09	Q16795	5.04	P0CG48	6.28	Q8N1N4	6.92
P52272	6.44	P30085	4.08	Q16563	6.95	P02774	7.59	A0A2R8Y4L2	6.55	P53618	7.66	P20340	5.29	O14979	6.19	P27797	6.24	P46777	6.4	P02790	6.49	Q9H4A4	5.08	P01591	5.03	O60506	6.26	P00739	6.9
Q9BS26	6.4	Q07955	4.03	P53597	6.94	Q58FF3	7.52	O94905	6.49	P39687	7.63	Q00577	5.28	P15924	6.17	P15924	6.23	P60842	6.4	P33121	6.45	Q01518	5.05	P20337	5.02	P27797	6.24	Q9Y4L1	6.81
Q7Z794	6.4	Q58FF3	4.01	P07451	6.92	P22695	7.51	P49189	6.48	P22090	7.6	Q08722	5.26	P41219	6.17	Q00341	6.23	O00159	6.3	Q9BS26	6.4	P15924	5.05	Q9NSB2	5	P39019	6.21	P55268	6.79
P01011	6.38	P02751	4	Q15819	6.9	P21926	7.46	P01011	6.38	Q58FF3	7.52	Q14195	5.26	Q6DRA6	6.1	P39019	6.21	P0CG48	6.28	Q14011	6.4	Q8TCT9	5.04	Q9NYL4	4.98	P11217	6.18	P17174	6.78
P60891	6.29	Q9BZQ8	3.99	Q08043	6.88	P27487	7.44	O75131	6.33	P32322	7.52	P19404	5.22	P31415	6.06	O95831	6.2	P13987	6.25	Q7Z794	6.4	P20337	5.02	Q9UJ70	4.94	P41219	6.17	P36871	6.76
P11908	6.29	P12956	3.94	Q8WU39	6.88	P13861	7.43	O95865	6.32	P20618	7.47	P32969	5.21	P42765	6.05	Q53EL6	6.18	P27797	6.24	O00159	6.3	Q5JWF2	5.01	Q9BVC6	4.94	P01024	6.13	Q7Z794	6.75
P22314	6.24	O15145	3.93	Q13404	6.8	P24539	7.42	P13010	6.28	P22314	7.47	Q9Y4L1	5.21	Q92841	6.04	P41219	6.17	P02788	6.2	P0CG48	6.28	P27487	4.96	Q14019	4.93	P04040	6.07	O00764	6.73
P27797	6.24	O75369	3.92	P60033	6.78	Q14240	7.37	P0CG48	6.28	P21926	7.46	P14868	5.19	Q16853	6.03	Q14240	6.14	P41219	6.17	P13987	6.25	Q14019	4.93	Q6NVY1	4.92	P31415	6.06	Q9BZQ8	6.68
P39019	6.21	Q9NR45	3.9	Q00872	6.75	P51572	7.32	P13987	6.25	P07384	7.42	P13010	5.19	Q08043	5.99	Q96KP4	6.11	Q9H8H3	6.15	P27797	6.24	Q13011	4.88	P11498	4.92	P17174	6.05	Q00839	6.67
P27487	6.14	P41219	3.83	O00764	6.73	Q9BRA2	7.32	P27797	6.24	Q01082	7.4	Q9NSB2	5.17	Q5JWF2	5.98	P29401	6.1	Q99536	6.11	P39019	6.21	P60900	4.88	P00488	4.92	Q16836	6.05	P08311	6.67
Q99536	6.11	P11047	3.79	P11047	6.71	Q9UJZ1	7.3	P41219	6.17	P20073	7.38	P21810	5.16	Q03252	5.97	Q08257	6.08	Q16795	6.1	P80303	6.19	Q96E17	4.85	P63208	4.91	P50213	6.01	Q16555	6.64
Q6DRA6	6.1	P61619	3.78	P61158	6.7	P30043	7.28	Q6DRA6	6.1	P40227	7.34	P62750	5.13	O75915	5.85	P31146	6.07	P61619	6.09	Q00839	6.18	P09651	4.84	P13473	4.88	Q5JWF2	5.98	Q01082	6.64
P61619	6.09	P78386	3.75	Q01469	6.67	P35606	7.28	P61619	6.09	Q04917	7.32	P61106	5.12	P05090	5.82	P31415	6.06	Q13268	6.07	P35606	6.18	P17174	4.84	Q9NX63	4.85	P28331	5.91	Q00872	6.57
P31146	6.07	P49257	3.73	P55268	6.62	P31947	7.26	Q13268	6.07	P51572	7.32	Q9Y6N5	5.11	Q58FF3	5.76	P54136	6.06	P09429	6.05	P61619	6.09	O75874	4.83	Q96E17	4.85	Q14240	5.9	P50502	6.5
P31415	6.06	A0A0B4J2D5	3.73	P28331	6.46	Q01105	7.24	Q9HC38	6.07	Q9BRA2	7.32	P55083	5.1	P16671	5.72	P09429	6.05	O15144	6	Q12904	6.09	Q13884	4.83	P09651	4.84	P17844	5.86	O94905	6.49
P09429	6.05	P0DPI2	3.73	Q12904	6.41	Q9BZQ8	7.22	P31146	6.07	P19367	7.31	P28331	5.09	P01871	5.7	P62834	5.98	Q8N1N4	5.96	P04040	6.07	P62753	4.82	Q01518	4.84	O75915	5.85	Q9HDC9	6.49
P20700	5.97	O15260	3.72	Q7Z794	6.4	P07741	7.22	P31415	6.06	P0DOX6	7.29	Q9UQ80	5.08	P49257	5.69	P61224	5.98	P17844	5.86	P35221	6.07	Q9BRX8	4.8	P61254	4.83	Q9BZQ8	5.82	B7ZW38	6.48
P33121	5.87	P47756	3.68	P01011	6.38	P17931	7.2	P17174	6.05	P30043	7.28	Q8TCT9	5.04	Q96L46	5.65	P11047	5.9	P08574	5.85	P31415	6.06	P61158	4.78	Q9UNX3	4.83	Q58FF3	5.76	B2RXH8	6.48
Q8TCT9	5.84	Q9NSB2	3.67	O95865	6.32	P62899	7.2	P42765	6.05	Q07955	7.26	P67812	5.03	Q15629	5.61	O75915	5.85	Q15149	5.83	P09429	6.05	O00159	4.7	P62753	4.82	Q96GK7	5.73	O60812	6.48
Q92841	5.76	Q5SSJ5	3.62	P27797	6.24	O15173	7.17	O15144	6	P31947	7.26	P20337	5.02	O75323	5.59	Q03252	5.81	P29401	5.78	P15924	6.03	P55268	4.67	Q06323	4.82	P49257	5.69	P0DMR1	6.48
Q96GK7	5.73	O43760	3.57	P39019	6.21	P34897	7.14	P19367	5.89	Q01105	7.24	P54136	5	P22314	5.58	Q58FF3	5.76	Q00872	5.78	O60763	6.03	P16671	4.66	Q9BRX8	4.8	P98160	5.69	Q93084	6.41
P16671	5.72	Q16891	3.56	Q969X5	6.21	P31937	7.14	Q8TCT9	5.84	P07741	7.22	P55268	4.95	P49419	5.57	P36957	5.74	Q58FF3	5.76	P16070	5.93	Q6DN03	4.66	Q9NZN4	4.79	P55268	5.67	P60842	6.4
P49257	5.69	Q16851	3.54	O14979	6.19	Q9NPJ3	7.14	P40227	5.84	P62318	7.14	Q9BVC6	4.94	Q9Y6B6	5.56	P49257	5.69	Q96GK7	5.73	P02788	5.92	O75131	4.66	Q16891	4.75	Q96L46	5.65	P35606	6.4
Q96L46	5.65	P30837	3.48	P41219	6.17	Q92841	7.13	Q9P2R7	5.83	P51991	7.14	Q14019	4.93	P30740	5.54	P98160	5.67	P49257	5.69	Q9Y5M8	5.9	P02788	4.65	Q9C075	4.74	Q15629	5.61	Q9HC38	6.39
Q07065	5.65	Q01105	3.45	P52272	6.16	P50995	7.13	O75083	5.78	Q9NPJ3	7.14	Q9H4A4	4.92	P07205	5.52	Q96L46	5.65	P13861	5.69	P55268	5.84	P00568	4.64	P07858	4.72	P27487	5.61	P01011	6.38
O75323	5.59	P32322	3.45	Q12905	6.15	Q13510	7.09	P22314	5.77	P46777	7.07	P16401	4.87	P18669	5.51	Q15629	5.61	Q16891	5.67	Q16891	5.8	P08123	4.61	P54136	4.7	Q00839	5.58	P18077	6.36
Q00839	5.58	Q01082	3.43	Q15149	6.13	P13473	7.07	Q92841	5.76	P13473	7.07	Q96E17	4.85	P50990	5.47	Q00839	5.58	Q96L46	5.65	P08240	5.8	P12956	4.6	P0DOX6	4.69	Q9Y6B6	5.56	O95831	6.36
Q9Y6B6	5.56	P22090	3.42	P35237	6.12	Q01082	7.06	P54136	5.76	P62917	7	P09651	4.84	P62834	5.43	Q9Y6B6	5.56	Q5JWF2	5.59	Q96GK7	5.73	O60240	4.6	O00148	4.68	Q15582	5.56	Q9Y3I0	6.34
P30740	5.54	O75746	3.39	Q93084	6.11	Q00839	7.03	P36957	5.74	P14868	6.99	O75369	4.84	P61224	5.43	P30740	5.54	Q00839	5.58	P62829	5.71	O60547	4.57	Q13838	4.67	P51991	5.56	P60891	6.29
O75367	5.42	P27797	3.36	P61619	6.09	Q13162	7.01	Q96GK7	5.73	Q16563	6.95	O75874	4.83	P18621	5.43	P07205	5.52	Q9UHQ9	5.57	P49257	5.69	Q08043	4.55	Q6DN03	4.66	P30740	5.54	P11908	6.29
Q04837	5.41	P02452	3.35	P50213	6.01	P62917	7	P16671	5.72	P53597	6.94	P62753	4.82	P52565	5.39	P78386	5.52	Q9Y6B6	5.56	Q15629	5.61	P09417	4.51	P00568	4.64	P07205	5.52	P0CG48	6.28
P01024	5.41	P04004	3.35	Q16891	5.94	O75874	7	P49257	5.69	Q96E39	6.92	Q06323	4.82	P08754	5.37	P18669	5.51	P22695	5.52	Q9UHQ9	5.57	Q9Y3B3	4.46	P62081	4.64	P18669	5.51	Q15149	6.26
O60547	5.38	P54136	3.33	P31040	5.87	Q16563	6.95	Q15149	5.66	P38159	6.91	P04004	4.81	P63096	5.37	Q9BZQ8	5.5	P07205	5.52	P49419	5.57	Q9H361	4.44	Q01082	4.61	P12277	5.51	P27797	6.24
P63096	5.37	Q9NZN4	3.31	O43390	5.85	P53597	6.94	Q96L46	5.65	P25789	6.9	Q9BRX8	4.8	P04899	5.35	Q6DRA6	5.49	P18669	5.51	Q13510	5.57	P48788	4.4	P30040	4.6	Q6DRA6	5.49	P39019	6.21
P08754	5.37	P0DME0	3.31	O75915	5.85	P0DOX6	6.94	Q9Y4L1	5.61	O14979	6.9	O60240	4.79	P52272	5.34	P21810	5.43	P49368	5.5	P30740	5.54	Q00839	4.36	P08123	4.54	P21810	5.43	P41219	6.17
P04899	5.35	P0DOX6	3.3	Q9P2R7	5.83	P07451	6.92	Q00839	5.58	Q14108	6.9	P20700	4.78	P16219	5.34	P18621	5.43	Q6DRA6	5.49	P78386	5.52	P01008	4.31	Q15293	4.53	O75367	5.42	Q13404	6.12
P11234	5.34	Q969X5	3.1	P15924	5.82	Q9Y6N5	6.89	P49419	5.57	Q15819	6.9	Q01082	4.78	Q9Y4L1	5.31	Q04837	5.41	P21695	5.44	P07205	5.52	O14979	4.29	P80303	4.52	P39059	5.4	P35237	6.12
P11233	5.34	Q99714	3.07	P36957	5.74	P61313	6.86	Q13510	5.57	O00159	6.87	P59998	4.76	P01024	5.29	Q9NRW1	5.29	P33121	5.44	P18669	5.51	Q8WU39	4.23	P09417	4.51	O60547	5.38	Q16795	6.1
Q9NRW1	5.29	O00151	3.04	Q96GK7	5.73	P17174	6.78	P55268	5.56	Q5JWF2	6.85	Q16891	4.75	Q08722	5.26	P20340	5.29	P49419	5.38	Q6DRA6	5.49	P08572	4.21	O60506	4.49	P09622	5.3	Q16822	6.09
P20340	5.29	Q15149	3.03	O75369	5.69	P60033	6.78	Q9Y6B6	5.56	O75369	6.84	P07858	4.72	Q9Y3A6	5.24	Q00577	5.28	P08754	5.37	Q96KP4	5.47	Q02218	4.2	O75083	4.46	Q9NRW1	5.29	P61619	6.09
Q00577	5.28	P31040	3.01	P49257	5.69	O75369	6.76	P20073	5.53	Q9NZN4	6.81	P27487	4.7	P14868	5.19	Q08722	5.26	P63096	5.37	P21695	5.44	Q14240	4.18	P20700	4.44	P20340	5.29	P04040	6.07
P19404	5.22	Q15363	2.99	P22314	5.67	Q13884	6.69	P07205	5.52	P00966	6.8	P0DOX6	4.69	Q13011	5.18	P19404	5.22	P04899	5.35	P19367	5.34	O60763	4.16	Q9H361	4.44	Q08722	5.26	P35221	6.07
P32969	5.21	Q13884	2.97	Q96L46	5.65	Q99832	6.63	P15088	5.52	P60033	6.78	Q7Z794	4.67	Q6DN03	5.18	P32969	5.21	P11234	5.34	P00966	5.34	P13473	4.15	P28838	4.43	Q9Y3A6	5.24	P50213	6.01
P13861	5.2	P02774	2.95	P27487	5.61	P04439	6.58	P18669	5.51	Q9H4A4	6.77	Q6DN03	4.66	Q01082	5.16	O60763	5.2	P11233	5.34	Q9NRW1	5.29	P20073	4.1	P39687	4.42	P11310	5.23	O75323	5.94
Q01469	5.19	Q13310	2.95	Q00839	5.58	Q15149	6.53	P50213	5.46	O00764	6.73	Q02338	4.66	P55083	5.1	P55083	5.1	Q9UJ70	5.23	P20340	5.29	Q00872	4.03	O43390	4.42	Q9H4A4	5.23	P08123	5.93
Q6DN03	5.18	A0A2R8Y4L2	2.91	Q9UHQ9	5.57	Q9HDC9	6.49	O75369	5.46	O60547	6.72	O75396	4.65	Q9H4A4	5.08	Q9UK22	5.07	P35606	5.19	Q00577	5.28	O75369	4	P48788	4.4	P19404	5.22	P16070	5.93
P55083	5.1	Q7Z406	2.91	Q02218	5.57	B7ZW38	6.48	P46783	5.45	Q00839	6.67	P30040	4.6	Q12907	5.06	Q5SSJ5	5.06	P20339	5.12	Q15149	5.27	Q92841	3.98	P45954	4.4	P32969	5.21	O00231	5.92
P12035	5.1	O60763	2.91	Q9Y6B6	5.56	B2RXH8	6.48	O75367	5.42	P15924	6.62	Q9Y3I0	4.55	P55268	5.06	P13010	5.05	P61020	5.12	Q08722	5.26	P14314	3.98	P21926	4.39	P08123	5.2	Q9Y5M8	5.9
P28331	5.09	P30740	2.9	P07205	5.52	O60812	6.48	P14868	5.39	Q16891	6.6	P61978	4.54	O00194	5.05	P39059	5.04	P47985	5.11	Q9Y3A6	5.24	O43390	3.95	P53597	4.34	P13010	5.19	O75083	5.78
P0CG48	4.96	Q5JWF2	2.89	P18669	5.51	P0DMR1	6.48	P08754	5.37	A0A2R8Y4L2	6.55	P09417	4.51	P20337	5.02	Q8TCT9	5.04	Q93084	5.11	Q9H4A4	5.23	Q15149	3.93	P01903	4.33	Q93084	5.11	P53618	5.77
Q9BVC6	4.94	Q92841	2.88	P49368	5.5	P23526	6.48	P63096	5.37	P50502	6.5	P15924	4.46	Q9BVC6	4.94	Q16795	5.04	P55083	5.1	P32969	5.21	O15145	3.93	O14979	4.29	P55083	5.1	Q58FF3	5.76
P31942	4.91	P33121	2.87	Q6DRA6	5.49	P02788	6.48	P04899	5.35	P33121	6.45	Q02978	4.46	Q14019	4.93	P01591	5.03	P51148	5.09	P14868	5.19	Q07021	3.9	P55268	4.28	P49189	5.06	P36957	5.74
P60900	4.88	P01023	2.85	Q9Y678	5.49	P06748	6.46	P11234	5.34	Q93084	6.41	Q15149	4.44	P31942	4.91	P26599	5.03	P55268	5.06	P63241	5.19	Q9P2R7	3.89	Q8WU39	4.23	Q15149	5.06	P49257	5.69
P16401	4.87	Q14103	2.82	O75746	5.46	Q9GZM7	6.42	P11233	5.34	Q12904	6.41	Q9H361	4.44	P11047	4.91	P20337	5.02	P01871	5.06	Q6IS14	5.19	P52272	3.84	Q14195	4.21	Q16795	5.04	Q16891	5.67
P17174	4.84	P08572	2.8	P21695	5.44	Q93084	6.41	Q99536	5.34	Q9BS26	6.4	Q9UIJ7	4.41	P63208	4.91	Q9NSB2	5	O00194	5.05	P21291	5.18	P04439	3.84	Q8IZP2	4.17	P67812	5.03	Q96L46	5.65
O75874	4.83	P23526	2.78	P33121	5.44	Q12904	6.41	P20340	5.29	Q7Z794	6.4	P48788	4.4	Q9NX63	4.85	Q15149	4.95	P01591	5.03	Q92688	5.18	Q07065	3.82	O60763	4.16	P08240	5.02	Q15629	5.61
P50991	4.82	P31415	2.78	Q04837	5.41	Q9BS26	6.4	Q9NRW1	5.29	P35606	6.4	P45954	4.4	Q96E17	4.85	Q9BVC6	4.94	P53675	5	Q9NSB2	5.17	P31150	3.8	P78417	4.15	Q9Y3I0	4.95	Q9Y6B6	5.56
Q9BRX8	4.8	P55268	2.78	P52565	5.39	P01911	6.39	Q00577	5.28	P01011	6.38	P02790	4.33	P17174	4.84	Q14019	4.93	O60763	4.99	P12035	5.1	O75915	3.72	P28331	4.13	Q9BVC6	4.94	P30740	5.54
O75369	4.77	P24821	2.77	P34897	5.36	P01011	6.38	Q08722	5.26	P09960	6.38	Q9HDC9	4.33	Q06323	4.82	P63208	4.91	P27487	4.96	P55083	5.1	O15260	3.72	P17844	4.07	P28325	4.93	P20073	5.53
P59998	4.76	P50502	2.71	P11234	5.34	O00571	6.34	P32969	5.21	P0CG48	6.28	P48444	4.31	P08572	4.79	Q7Z7H5	4.85	P01024	4.93	P40227	5.08	O00194	3.67	P46777	4.04	Q14019	4.93	Q9UGP8	5.53
Q13576	4.76	Q8N1N4	2.69	P11233	5.34	P50991	6.31	P52272	5.21	P27797	6.24	P52272	4.25	P61158	4.78	Q96E17	4.85	Q14019	4.93	Q9UQ80	5.08	P12035	3.66	P49368	4.04	P53618	4.93	P18669	5.51
Q16891	4.75	P23246	2.69	P16219	5.34	P0CG48	6.28	Q7Z406	5.21	P39019	6.21	Q8WU39	4.23	Q15149	4.72	O75874	4.83	P11047	4.91	P39059	5.04	P00966	3.64	P01011	4.02	Q6NVY1	4.92	Q92841	5.49
P02730	4.72	Q9NP98	2.68	P14314	5.3	Q02218	6.26	Q6DN03	5.18	Q969X5	6.21	P08572	4.21	P12277	4.72	Q06323	4.82	P10909	4.9	Q8TCT9	5.04	P05556	3.63	P16152	3.97	P15924	4.91	Q6DRA6	5.49
P16070	4.72	P17174	2.66	Q00577	5.28	P13987	6.25	Q9UBX5	5.13	O95831	6.2	Q14108	4.18	Q9GZM7	4.71	Q9BRX8	4.8	P60900	4.88	P22314	5.01	Q7Z406	3.61	P01024	3.97	P31942	4.91	P46783	5.45
Q9GZM7	4.71	P19367	2.62	Q08722	5.26	P27797	6.24	Q93084	5.11	P50990	6.2	Q8IZP2	4.17	P27487	4.7	O00159	4.8	Q01518	4.84	P00488	4.92	P20700	3.58	Q9UIJ7	3.96	Q9Y4L1	4.9	P21695	5.44
P54136	4.7	P28331	2.61	Q9Y3A6	5.24	P39019	6.21	P55083	5.1	P41219	6.17	P61601	4.15	P10909	4.68	P20700	4.78	O75874	4.83	Q9Y4L1	4.9	Q16891	3.56	P13010	3.96	P10909	4.9	P21810	5.43
Q53EL6	4.69	P45378	2.6	P32969	5.21	P41219	6.17	Q9UQ80	5.08	P52272	6.16	P13473	4.15	Q7Z794	4.67	P31937	4.76	P04004	4.81	P16401	4.87	P78386	3.55	Q9BS26	3.94	Q9NX63	4.85	O75367	5.42
P60842	4.68	P00488	2.6	P62750	5.13	Q16795	6.1	Q9UK22	5.07	O43390	6.16	P40227	4.14	P30040	4.6	O75369	4.73	Q9BRX8	4.8	O75874	4.83	P02751	3.55	O15145	3.93	O75874	4.83	P02751	5.41
P31040	4.67	Q9Y678	2.52	P10909	5.12	P61619	6.09	Q5JWF2	5.01	P27487	6.14	P04181	4.1	Q93084	4.6	P12277	4.72	P12277	4.72	Q13884	4.83	O94905	3.54	Q07021	3.9	P62753	4.82	P49419	5.38
Q07021	4.61	Q32P51	2.5	P12035	5.1	Q16822	6.09	Q14019	4.93	P01024	6.13	P14543	4.09	P19367	4.58	Q6DN03	4.66	P07858	4.72	Q01082	4.82	P19367	3.49	P38919	3.89	Q06323	4.82	P08754	5.37
P30040	4.6	P13010	2.46	Q5SSJ5	5.06	P09429	6.05	Q6NVY1	4.92	P21953	6.12	P49368	4.04	O75369	4.53	P05166	4.64	Q9GZM7	4.71	Q06323	4.82	Q14525	3.47	O75369	3.88	Q9BRX8	4.8	P63096	5.37
P13489	4.56	Q14240	2.46	O95831	5.06	O75323	5.94	P63208	4.91	Q6DRA6	6.1	Q7Z406	4.01	P80303	4.52	P30040	4.6	P02751	4.68	Q9BRX8	4.8	P07451	3.46	Q5JWF2	3.86	P61158	4.78	P04899	5.35
P04181	4.56	P13489	2.39	P14543	5.05	Q9Y5M8	5.9	P31942	4.91	P53675	6.1	O15145	3.93	P09417	4.51	P24821	4.59	Q7Z794	4.67	P05090	4.76	P35222	3.46	P14543	3.85	P20700	4.78	P52272	5.34
P09417	4.51	O14979	2.38	P20337	5.02	Q9UHQ9	5.9	P53675	4.88	Q08257	6.08	O00159	3.86	Q7Z406	4.51	P08123	4.54	Q6DN03	4.66	P07858	4.72	Q9Y2J8	3.46	Q53EL6	3.84	P31937	4.76	Q9NZN4	5.34
P15924	4.49	O00148	2.34	P54136	5	P02751	5.85	P60900	4.88	P31415	6.06	Q5JWF2	3.86	Q00341	4.5	P80303	4.52	O75131	4.66	P0DOX6	4.69	P32322	3.45	Q01105	3.79	Q16891	4.75	Q00577	5.28
P35222	4.48	Q13838	2.34	O60763	4.99	Q8TCT9	5.84	P01024	4.87	Q9Y5M8	5.9	Q12904	3.85	O60506	4.49	P09417	4.51	O75083	4.62	P28331	4.68	P22090	3.42	P26368	3.79	Q8NE62	4.71	Q08722	5.26
P02452	4.44	P02730	2.31	P0CG48	4.96	Q9P2R7	5.83	P62753	4.82	Q8TCT9	5.84	P17693	3.85	P35222	4.48	Q9Y3B3	4.46	P30040	4.6	Q92841	4.66	Q15323	3.37	Q9UBX5	3.79	P54136	4.7	Q9Y3A6	5.24
P48788	4.4	Q6NZI2	2.31	Q9Y3I0	4.95	O75083	5.78	P14543	4.81	P12694	5.84	P41219	3.83	O75083	4.46	Q9H361	4.44	P17174	4.6	Q6DN03	4.66	Q16851	3.35	Q16576	3.76	P0DOX6	4.69	Q5SSJ5	5.24
P43304	4.4	P45954	2.31	Q14019	4.93	P16671	5.72	Q9BRX8	4.8	O75083	5.78	Q13576	3.81	Q9H361	4.44	O43390	4.42	P01011	4.49	P30040	4.6	P54136	3.33	Q09028	3.76	P02751	4.68	P32969	5.21
Q15149	4.38	P04181	2.28	P63208	4.91	P17655	5.71	O60240	4.79	Q92841	5.76	P31150	3.8	P45954	4.4	Q8N1N4	4.42	Q9H361	4.44	O60547	4.57	P22314	3.31	P39059	3.75	Q9Y6N5	4.67	O60763	5.2
P01023	4.34	P13861	2.23	Q9Y490	4.88	P49257	5.69	P20700	4.78	P35222	5.76	P02751	3.79	P53597	4.34	P45954	4.4	Q96KP4	4.42	O75369	4.46	P0DME0	3.31	Q15629	3.74	Q6DN03	4.66	P14868	5.19
Q9HDC9	4.33	P12035	2.23	Q96E17	4.85	Q96L46	5.65	P09622	4.72	Q96GK7	5.73	P26368	3.79	Q9HDC9	4.33	P50990	4.38	Q7Z406	4.36	Q9Y3B3	4.46	Q93084	3.3	O15260	3.72	P05166	4.64	P13010	5.19
P01903	4.33	P15924	2.23	Q96KP4	4.84	Q9Y6B6	5.56	Q8NE62	4.71	P16671	5.72	P39059	3.75	O00159	4.33	P53597	4.34	P53597	4.34	P10909	4.45	P53675	3.23	P51572	3.66	P80303	4.52	P55083	5.1
P39059	4.25	P01833	2.23	P39059	4.83	P19367	5.56	P0DOX6	4.69	Q9Y4L1	5.71	P17844	3.75	P62917	4.28	P27487	4.31	O14979	4.29	Q9H361	4.44	Q9HC38	3.19	Q15365	3.65	P09417	4.51	P43304	5.09
Q16563	4.25	P34897	2.18	Q06323	4.82	P07205	5.52	P10909	4.68	P42704	5.67	A0A0B4J2D5	3.73	P01023	4.27	O60547	4.3	Q16563	4.25	P46459	4.44	P02730	3.18	P00966	3.64	O75083	4.46	Q9UQ80	5.08
P55268	4.23	P35222	2.18	Q9BRX8	4.8	P18669	5.51	P04004	4.6	Q96L46	5.65	P0DPI2	3.73	O60763	4.26	O14979	4.29	O00148	4.22	P14543	4.41	P14543	3.13	P78386	3.55	Q9Y3B3	4.46	Q8TCT9	5.04
Q8N1N4	4.23	Q9HDC9	2.16	Q9NZN4	4.79	Q6DRA6	5.49	Q00341	4.57	Q15629	5.61	P20618	3.73	O43776	4.2	Q14195	4.21	P08572	4.21	P48788	4.4	Q969X5	3.1	Q9HCC0	3.55	Q9H361	4.44	P20337	5.02
P27635	4.21	P09651	2.15	P31937	4.76	P21695	5.44	O60547	4.57	O75323	5.59	P49257	3.73	P16070	4.18	Q14108	4.18	Q13838	4.21	Q7Z406	4.36	P25789	3.07	P35221	3.53	P46459	4.44	P42704	5.02
Q14108	4.18	P17655	2.14	P01023	4.75	O75367	5.42	P09417	4.51	Q9GZM7	5.57	O15260	3.72	Q8IZP2	4.17	Q99613	4.16	Q9UJZ1	4.21	Q9HDC9	4.33	Q5SSJ5	3.07	Q96HC4	3.52	O43390	4.42	P28331	4.95
Q8IZP2	4.17	Q96KP4	2.11	P12277	4.72	O75131	5.4	P05556	4.51	P07205	5.52	O00194	3.67	Q9HC38	4.15	B5ME19	4.16	P16070	4.18	P27487	4.31	Q01082	3.05	Q5SSJ5	3.44	Q96KP4	4.42	Q14019	4.93
P53675	4.15	O00159	2.07	Q9GZM7	4.71	Q9Y3B3	5.36	O60506	4.49	P18669	5.51	O14818	3.63	P02751	4.12	P61586	4.15	Q14240	4.18	Q02218	4.3	P51911	3.03	P22090	3.42	Q16822	4.38	P31942	4.91
Q9HC38	4.15	Q16181	2.06	P0DOX6	4.69	Q08722	5.26	Q9Y3B3	4.46	P62136	5.45	Q5SSJ5	3.62	Q9Y678	4.12	P08134	4.15	Q9Y678	4.12	Q00872	4.21	P39059	3.03	Q93084	3.4	P53597	4.34	P60900	4.88
O00159	4.14	Q9UQ80	2.03	Q6DN03	4.66	Q5SSJ5	5.24	P46459	4.44	P52565	5.39	P01023	3.6	P04181	4.1	O00264	4.1	P52272	4.11	P08572	4.21	Q9UGP8	3.03	Q9Y4L1	3.4	O60763	4.26	P16401	4.87
P13010	4.1	P49368	2.02	P05166	4.64	P08123	5.2	Q9H361	4.44	P55268	5.39	P01893	3.59	P14543	4.01	P04181	4.1	P13010	4.1	Q9UJZ1	4.21	P42704	3.01	Q9Y4W6	3.39	Q8WU39	4.23	Q96E17	4.85
P24821	4.09	P39023	1.99	P23526	4.63	O60763	5.2	O43390	4.42	P46459	5.38	P01889	3.59	P14314	3.98	P20073	4.1	Q9UK22	4.05	Q9UGP8	4.21	Q13310	2.95	O75131	3.35	P16070	4.18	P00966	4.85
P17844	4.07	P48444	1.96	P30040	4.6	Q9NSB2	5.17	Q8N1N4	4.42	P52209	5.38	O43760	3.57	Q9UIJ7	3.96	P31150	4.03	P19404	4.02	Q14240	4.18	P47985	2.92	P02751	3.35	Q8IZP2	4.17	P30837	4.84
Q9UQ80	4.06	P09622	1.96	P12956	4.6	P55083	5.1	P48788	4.4	P16219	5.34	P78386	3.55	P23526	3.94	Q7Z406	4.01	P34897	3.97	P13473	4.15	Q9ULD0	2.87	P04004	3.35	O00264	4.1	Q06323	4.82
Q5JWF2	4.05	P17844	1.95	P04004	4.6	P12035	5.1	O95831	4.4	Q00577	5.28	Q9C075	3.55	O15145	3.93	P02751	4	O15145	3.93	Q9HC38	4.15	P24821	2.86	Q07065	3.32	P04181	4.1	Q14108	4.81
Q7Z406	4.01	P00966	1.94	O00159	4.52	P24821	5.09	Q01082	4.36	P13861	5.2	O94905	3.54	Q9P2R7	3.89	Q9Y678	4	Q01082	3.93	P17844	4.07	P31415	2.78	P21953	3.32	P35606	4.08	Q9BRX8	4.8
Q58FF3	4.01	Q9C075	1.9	P09417	4.51	O95831	5.06	Q16181	4.35	Q6IS14	5.19	Q8NE62	3.54	Q12904	3.85	P35237	3.99	Q9P2R7	3.89	Q9UK22	4.05	Q08257	2.74	P08572	3.27	P49368	4.04	P20700	4.78
P35237	3.99	Q9H9S3	1.89	P02730	4.5	P42765	5.04	Q9HDC9	4.33	Q6DN03	5.18	Q14525	3.47	P04439	3.84	Q92841	3.98	Q12904	3.85	Q92499	4.05	Q8N1N4	2.69	O95831	3.26	Q00872	4.03	P53675	4.76
P14314	3.98	P42704	1.87	P42704	4.45	P67812	5.03	P27487	4.31	P02751	5.17	P32322	3.45	Q53EL6	3.84	P14314	3.98	P04439	3.84	Q07955	4.03	P23246	2.69	P14868	3.19	Q7Z406	4.01	P07858	4.72
O15145	3.93	P14866	1.87	Q9H361	4.44	P01591	5.03	P16070	4.31	Q9NSB2	5.17	P22090	3.42	P53675	3.84	P23526	3.94	P31150	3.8	P01011	4.02	P54578	2.63	Q99613	3.18	P35237	3.99	P11940	4.72
P42704	3.87	Q15629	1.87	Q9UIJ7	4.41	P20337	5.02	Q8WU39	4.23	P55083	5.1	Q15323	3.37	P61619	3.78	O15145	3.93	Q9Y5M8	3.69	Q9Y490	4.01	P45378	2.6	B5ME19	3.17	Q01082	3.98	P01903	4.72
P17693	3.85	P50990	1.82	P48788	4.4	O14979	5	O00148	4.22	P12035	5.1	O75131	3.35	P17844	3.75	A6NCN2	3.92	Q12905	3.59	Q9Y678	4	O60506	2.57	P19367	3.16	P14314	3.98	Q9GZM7	4.71
Q12904	3.85	P17987	1.8	Q14195	4.39	P53675	5	Q9UJZ1	4.21	P01023	5.09	Q08257	3.34	P19237	3.74	P50991	3.9	Q16851	3.54	P14314	3.98	P60891	2.52	O75323	3.15	P35222	3.97	Q9Y678	4.69
P41219	3.83	P31150	1.79	Q7Z406	4.36	Q9BVC6	4.94	P08572	4.21	P43304	5.09	Q07065	3.32	A0A0B4J2D5	3.73	P04439	3.84	P31942	3.47	P16152	3.97	P11908	2.52	Q9BZQ8	3.12	P23526	3.94	P39059	4.68
P78386	3.75	O95831	1.79	Q9HDC9	4.33	Q9UJ70	4.94	Q9Y490	4.21	Q15149	5.06	P0DME0	3.31	P0DPI2	3.73	P01024	3.79	P32322	3.45	Q9UIJ7	3.96	P55786	2.5	Q969X5	3.1	O15145	3.93	P31040	4.67
P14866	3.74	P31146	1.74	P01903	4.33	Q14019	4.93	Q13838	4.21	Q9Y490	5.04	Q96BS2	3.27	O15260	3.72	P26368	3.79	P09960	3.44	P23526	3.94	P13489	2.39	P42704	3.08	A6NCN2	3.92	Q6DN03	4.66
O60763	3.74	Q14525	1.73	P53675	4.27	Q6NVY1	4.92	P35606	4.19	Q16795	5.04	P01833	3.27	P28331	3.71	P61619	3.78	P26599	3.41	O15145	3.93	P11498	2.38	O00151	3.04	P00966	3.88	P07942	4.65
P19237	3.74	O60240	1.72	Q8N1N4	4.23	P31942	4.91	Q8IZP2	4.17	P20337	5.02	Q13884	3.16	Q9NSB2	3.67	P20618	3.73	Q9Y4L1	3.4	P52209	3.93	Q53EL6	2.35	Q9Y678	2.97	Q12904	3.85	P05166	4.64
A0A0B4J2D5	3.73	P35637	1.71	P08572	4.21	P16401	4.87	Q99613	4.16	P54136	5	P51659	3.12	P51572	3.66	O15260	3.72	P23246	3.39	A6NCN2	3.92	P13010	2.32	P16070	2.96	Q53EL6	3.84	P05556	4.64
P0DPI2	3.73	Q9Y4L1	1.7	P27635	4.21	Q96E17	4.85	B5ME19	4.16	P14543	4.97	Q6NVY1	3.11	P12035	3.66	P43304	3.71	P42765	3.27	Q07021	3.9	Q9Y678	2.29	P46459	2.96	P04439	3.84	P04004	4.6
O15260	3.72	Q9H4A4	1.69	Q9UJZ1	4.21	P00966	4.85	Q9Y678	4.12	Q16576	4.94	Q969X5	3.1	O14818	3.63	P55268	3.67	P39687	3.21	P31146	3.9	Q99536	2.29	Q13310	2.95	P61619	3.78	O60240	4.6
Q9NSB2	3.67	Q15323	1.68	P16070	4.18	P26599	4.85	P30085	4.08	Q09028	4.94	Q16576	3.06	P05556	3.63	P12035	3.66	P54136	3.18	Q9P2R7	3.89	P46459	2.28	P47985	2.92	P20618	3.73	P04181	4.56
O00194	3.67	O75131	1.68	Q8IZP2	4.17	Q14108	4.81	P17844	4.07	Q14019	4.93	Q09028	3.06	Q12905	3.59	P42704	3.66	P24821	3.18	P04439	3.84	P17980	2.28	Q02338	2.92	A0A0B4J2D5	3.73	P13489	4.56
P50990	3.65	Q00341	1.66	Q5JWF2	4.15	Q9BRX8	4.8	P14314	3.98	Q6NVY1	4.92	O00151	3.04	O43760	3.57	O14818	3.63	Q99613	3.18	P35222	3.84	P10909	2.23	P16219	2.91	P0DPI2	3.73	P09417	4.51
P00966	3.64	P07942	1.62	P13010	4.1	P20700	4.78	P50995	3.96	P63208	4.91	P42704	3.01	P17655	3.57	P08240	3.61	B5ME19	3.17	P41219	3.83	P13861	2.23	P30740	2.9	O15260	3.72	O60506	4.49
Q93084	3.6	P50995	1.58	Q9UGP8	4.08	P61626	4.73	O15145	3.93	P31942	4.91	P46459	2.96	Q16891	3.56	Q9Y4L1	3.6	Q969X5	3.1	P31150	3.8	Q12805	2.23	O60240	2.87	Q9NSB2	3.67	Q9Y3B3	4.46
P01893	3.59	Q8NE62	1.52	Q9UK22	4.05	Q5JWF2	4.73	Q12904	3.85	Q12805	4.87	P02774	2.95	P78386	3.55	P01023	3.6	Q99714	3.07	P26368	3.79	P50995	2.18	O95865	2.81	P51572	3.66	O43390	4.42
P01889	3.59	P52272	1.51	Q07955	4.03	P07858	4.72	P17693	3.85	Q96E17	4.85	Q13310	2.95	P36776	3.55	Q12905	3.59	P26639	3.04	P19237	3.74	P31146	2.17	P36873	2.79	O60240	3.64	Q9UIJ7	4.41
Q16822	3.59	Q07065	1.5	Q92841	3.98	P09622	4.72	P42704	3.8	O75874	4.83	Q02218	2.93	Q8NE62	3.54	Q8NE62	3.54	P39059	3.03	O15260	3.72	Q9HDC9	2.16	P05165	2.75	Q5SSJ5	3.62	O00159	4.33
P40227	3.58	P53675	1.46	P16401	3.98	Q8NE62	4.71	P26368	3.79	Q06323	4.82	P47985	2.92	O15523	3.48	O43790	3.5	Q13884	2.97	P50990	3.65	P17655	2.14	P62140	2.75	O43790	3.5	O75369	4.3
P08572	3.56	P26599	1.44	O15145	3.93	Q7Z794	4.67	P78386	3.75	Q00872	4.82	Q00839	2.91	Q14525	3.47	Q14525	3.47	P46459	2.96	P24821	3.63	P35237	2.13	P53675	2.74	Q14525	3.47	P54136	4.24
Q9NX63	3.52	O43790	1.44	P31146	3.9	Q6DN03	4.66	P19237	3.74	Q9Y678	4.81	O60763	2.91	O00571	3.47	P32322	3.45	Q13310	2.95	Q93084	3.6	Q14108	2.09	Q9P2J5	2.72	P07451	3.46	P08572	4.21
Q01082	3.51	P13611	1.44	P38919	3.89	O60662	4.62	P14866	3.74	Q9BRX8	4.8	Q13510	2.78	P32322	3.45	P78385	3.45	P02774	2.95	P42704	3.59	P52209	2.07	P50502	2.71	P32322	3.45	O43776	4.2
Q14525	3.47	P78385	1.42	P04439	3.84	P30040	4.6	P24821	3.73	P08123	4.76	P62136	2.73	P08240	3.45	P22090	3.42	Q02338	2.92	P13010	3.55	Q16181	2.06	Q7Z406	2.71	P14543	3.45	Q14240	4.18
P32322	3.45	P14868	1.4	P31150	3.8	O15523	4.55	A0A0B4J2D5	3.73	P05090	4.76	P50502	2.71	Q5SSJ5	3.44	P01871	3.38	P16219	2.91	Q8NE62	3.54	Q00341	2.05	P55884	2.7	P08572	3.45	P61586	4.15
P22090	3.42	Q14533	1.39	P78386	3.75	Q9Y3I0	4.55	P0DPI2	3.73	P02730	4.72	Q8N1N4	2.69	P22090	3.42	P05556	3.38	P30740	2.9	Q96HC4	3.52	P49189	2.02	Q8N1N4	2.69	P78385	3.45	P08134	4.15
P01911	3.38	O95479	1.39	P14866	3.74	O00159	4.52	P45378	3.72	P05166	4.64	Q9NP98	2.68	Q15323	3.37	Q15323	3.37	O95865	2.81	O43790	3.5	P49368	2.02	P23246	2.69	P22090	3.42	P33121	4.15
Q15323	3.37	P43304	1.38	P19237	3.74	P09417	4.51	Q9UGP8	3.68	P04181	4.56	P08240	2.66	O75131	3.35	Q14533	3.37	P36873	2.79	P53675	3.48	Q9UBX5	2.01	Q8TCT9	2.65	Q02218	3.42	Q5JWF2	4.15
Q96E39	3.33	P26639	1.38	P43304	3.71	Q7Z406	4.51	Q9NSB2	3.67	P13489	4.56	Q16795	2.65	Q08257	3.34	P53675	3.35	Q13510	2.78	Q14525	3.47	Q9Y6N5	2	Q86TX2	2.61	P23246	3.39	Q96QK1	4.15
P38159	3.32	Q02218	1.37	Q9NSB2	3.67	P08572	4.5	P12035	3.66	P09417	4.51	P45378	2.6	Q07065	3.32	P0DME0	3.31	P0DOX6	2.78	Q9Y2J8	3.46	P39023	1.99	P45378	2.6	Q15323	3.37	Q02218	4.11
P0DME0	3.31	P20742	1.35	P00966	3.64	Q02978	4.46	P50990	3.65	Q9H361	4.44	Q99832	2.58	P0DME0	3.31	O75083	3.3	P62140	2.75	P78385	3.45	P01024	1.98	P60891	2.52	Q14533	3.37	P35222	4.1
P42765	3.27	P46459	1.34	O14818	3.63	Q9Y490	4.33	P01023	3.6	P48788	4.4	O60506	2.57	P0DOX6	3.3	Q9UHD8	3.24	P43304	2.75	P32322	3.45	P09622	1.96	P11908	2.52	P78386	3.35	Q7Z406	4.01
P35637	3.23	Q15582	1.32	Q01082	3.6	P60228	4.27	P17987	3.6	P45954	4.4	P35221	2.54	P09960	3.27	P14868	3.19	P05165	2.75	P02751	3.39	P17844	1.95	P13489	2.39	Q08257	3.34	Q07021	3.9
Q9H361	3.17	P05165	1.24	O43760	3.57	O43776	4.2	Q16822	3.59	Q92688	4.38	O43390	2.53	Q9NSD9	3.23	Q9Y490	3.19	P62136	2.73	Q15323	3.37	P55809	1.92	P05556	2.38	Q96E39	3.33	Q9P2R7	3.89
Q969X5	3.1	Q14195	1.23	Q9C075	3.55	Q8IZP2	4.17	P01893	3.59	Q7Z406	4.36	Q9Y678	2.4	P54136	3.18	Q5JWF2	3.18	O75369	2.73	Q14533	3.37	P53618	1.89	P27487	2.35	P21953	3.32	Q12904	3.85
P46459	3.09	P51659	1.22	O94905	3.54	A0A0B4J2D5	4.1	P01889	3.59	Q13310	4.35	P13489	2.39	P24821	3.18	P08754	3.11	P55884	2.7	Q07065	3.32	Q9H9S3	1.89	Q99536	2.29	P38159	3.32	P17693	3.85
P14543	3.05	P20700	1.19	Q8NE62	3.54	P0DPI2	4.1	Q12905	3.59	P31146	4.34	P31937	2.38	Q13884	3.16	P63096	3.11	P35222	2.69	P0DME0	3.31	Q15629	1.87	P17980	2.28	Q9NZN4	3.31	P25789	3.83
O00151	3.04	P07814	1.19	P08311	3.53	Q9UQ80	4.06	P17655	3.57	Q9HDC9	4.33	P11498	2.38	Q969X5	3.1	P04899	3.1	P08240	2.66	Q9UHD8	3.24	P05166	1.86	Q02218	2.25	P0DME0	3.31	P26368	3.79
P02774	2.95	Q9UGP8	1.18	Q96HC4	3.52	Q9UK22	4.05	Q16891	3.56	Q8N1N4	4.23	Q53EL6	2.35	O00231	3.08	Q969X5	3.1	Q8TCT9	2.65	P54136	3.18	P04181	1.82	Q9UGP8	2.24	O95831	3.26	Q16576	3.76
Q13310	2.95	Q9Y6C2	1.18	P19827	3.51	P38606	4.05	Q9Y2J8	3.46	Q8WU39	4.23	P24821	2.32	Q99536	3.05	O00231	3.08	P45378	2.6	O15523	3.18	Q07960	1.82	P13861	2.23	P42704	3.23	Q09028	3.76
Q02218	2.93	P19827	1.1	Q14525	3.47	P55809	4.04	P32322	3.45	O00148	4.22	P35222	2.3	O00151	3.04	Q9NSD9	3.06	P42704	2.58	O00571	3.17	P17987	1.8	P54578	2.23	P24821	3.23	P17844	3.75
P47985	2.92	Q9NQC3	1.09	P32322	3.45	O15061	4.03	P22090	3.42	Q9UJZ1	4.21	P60228	2.25	P39059	3.03	O00151	3.04	Q99832	2.58	P51659	3.12	O95831	1.79	P19827	2.2	P16671	3.18	P19237	3.74
P51991	2.91	P53618	1.05	P08240	3.45	O60240	4.02	P26599	3.41	P08572	4.21	P36776	2.19	P43304	3.03	P26639	3.04	O60506	2.57	Q969X5	3.1	P35221	1.77	O43776	2.19	Q99613	3.18	O14818	3.63
Q9Y678	2.86	P36776	1.04	P02751	3.39	Q07021	3.9	Q08257	3.34	Q13838	4.21	P07814	2.18	P42704	3.01	P02774	2.95	O43390	2.53	P30837	3.09	O76009	1.73	P36776	2.19	B5ME19	3.17	P17987	3.6
Q00341	2.84	Q14974	1.03	P05556	3.38	P54296	3.89	Q96E39	3.33	Q9H9S3	4.2	O94875	2.18	P02774	2.95	Q13310	2.95	Q14195	2.46	O00231	3.08	P35637	1.71	O94875	2.18	O75323	3.15	Q96E39	3.59
P11678	2.8	Q09666	1	Q15323	3.37	Q14324	3.86	P38159	3.32	O43776	4.2	P15088	2.16	Q13310	2.95	P50453	2.93	P53618	2.41	Q99536	3.05	P01871	1.69	Q9NSE4	2.17	P08311	3.14	P01893	3.59
Q13510	2.78	P35221	0.99	P53618	3.36	P25789	3.83	Q07065	3.32	Q14240	4.18	O60547	2.15	P47985	2.92	P47985	2.92	P02790	2.38	O00151	3.04	P23229	1.68	Q9HDC9	2.16	P51659	3.12	P01889	3.59
P05165	2.75	Q14324	0.96	P15088	3.36	P31150	3.8	P21953	3.32	Q00341	4.18	P17655	2.14	O60240	2.87	P51991	2.91	P05556	2.38	Q13310	2.95	Q9Y490	1.61	P15088	2.16	P53675	3.11	P38159	3.58
P50213	2.73	P02462	0.96	O75131	3.35	P39059	3.75	P0DME0	3.31	P23526	4.17	P35237	2.13	Q02978	2.87	Q96QK1	2.89	Q53EL6	2.35	P02774	2.95	P30837	1.55	O60547	2.15	Q969X5	3.1	P78386	3.55
P50502	2.71	P52789	0.87	Q07065	3.32	P17844	3.75	P35637	3.23	O60763	4.16	Q96KP4	2.11	P21953	2.81	P51659	2.85	P17980	2.28	P16219	2.91	Q8NE62	1.52	Q13724	2.15	Q13310	2.95	P36776	3.55
P45378	2.6	P63010	0.85	P0DME0	3.31	Q15629	3.74	Q9NSD9	3.23	Q9Y3I0	4.16	Q93084	2.1	Q00577	2.8	O95865	2.81	Q02218	2.25	Q5JWF2	2.89	P40227	1.51	P35237	2.13	P47985	2.92	Q9H4A4	3.54
Q99832	2.58	P11498	0.85	Q9Y4L1	3.3	P20618	3.73	O60763	3.22	Q9HC38	4.15	P12277	2.1	Q02218	2.74	P08572	2.8	Q9Y3I0	2.18	Q96L46	2.82	P41250	1.49	Q14108	2.09	P16219	2.91	Q8NE62	3.54
O60506	2.57	Q10567	0.84	P20073	3.28	P43304	3.71	P00966	3.16	P20700	4.1	P23526	2.08	P07942	2.74	Q13510	2.78	P02461	2.18	P05165	2.75	P02774	1.48	P14314	2.08	P12532	2.88	Q9NX63	3.52
Q12905	2.56	P08123	0.81	P01833	3.27	P50990	3.65	Q14195	3.16	P17844	4.07	P52789	2.07	P50502	2.71	P62136	2.73	P31146	2.17	Q08257	2.74	P50991	1.48	P23526	2.08	Q02978	2.87	Q15582	3.51
O43390	2.53	Q93084	0.8	P40227	3.2	P17980	3.64	Q969X5	3.1	Q9UK22	4.05	Q16181	2.06	Q8N1N4	2.69	P23246	2.69	Q9Y490	2.16	P62136	2.73	Q14315	1.47	Q00839	2.06	Q08211	2.83	Q14525	3.47
Q14240	2.46	Q9Y490	0.79	Q9HC38	3.19	P40227	3.58	P30837	3.09	P49368	4.04	Q96HC4	2.01	P23246	2.69	P17174	2.66	P15088	2.16	Q8N1N4	2.69	O43790	1.44	Q16181	2.06	Q13510	2.78	P50990	3.47
Q14195	2.46	Q14112	0.73	Q00341	3.15	P00450	3.57	O00231	3.08	P35237	3.99	Q9UBX5	2.01	Q8TCT9	2.65	Q02218	2.64	O60547	2.15	P17174	2.66	P26599	1.44	Q9Y490	2.05	P42765	2.77	O00571	3.47
P23229	2.39	Q14315	0.73	O00231	3.08	P78386	3.55	O00151	3.04	P14314	3.98	P10909	2	Q16795	2.65	P45378	2.6	P17655	2.14	P51991	2.65	P13611	1.44	Q9UQ80	2.03	Q00341	2.76	P08240	3.45
P31937	2.38	P23229	0.71	Q99613	3.07	P36776	3.55	P02774	2.95	P39059	3.96	P39023	1.99	Q12805	2.64	P16070	2.56	O95831	2.12	P45378	2.6	P78385	1.42	P31150	2.01	P05165	2.75	P23246	3.39
Q6NZI2	2.31	Q9ULD0	0.69	B5ME19	3.06	Q96GK7	3.5	Q13310	2.95	Q07021	3.9	P09622	1.96	P45378	2.6	Q12904	2.56	P28838	2.12	Q99832	2.58	P01023	1.42	P39023	1.99	O00159	2.73	Q15323	3.37
A6NEC2	2.3	Q08211	0.63	Q16576	3.06	Q14525	3.47	P47985	2.92	P04439	3.84	P53675	1.89	P00488	2.6	P60891	2.52	Q14108	2.09	O60506	2.57	P0DOX6	1.39	P09622	1.96	P50502	2.71	O75131	3.35
P05556	2.26	O15061	0.58	Q09028	3.06	P07942	3.47	O00159	2.92	P26368	3.79	Q9H9S3	1.89	P60891	2.52	P11908	2.52	P14314	2.08	Q12905	2.56	Q14533	1.39	Q16822	1.88	P55884	2.7	Q9Y6C2	3.35
P20073	2.25	Q9UGM3	0.58	O00151	3.04	P32322	3.45	P51991	2.91	P19237	3.74	Q15629	1.87	P11908	2.52	Q05707	2.51	P55786	2.07	Q02978	2.55	P43304	1.38	A6NEC2	1.88	Q8N1N4	2.69	Q08257	3.34
Q9UGP8	2.24	Q14204	0.52	P02774	2.95	P08240	3.45	P16219	2.91	P05556	3.63	P05166	1.86	P00751	2.49	P13489	2.39	Q16181	2.06	O43390	2.53	Q14204	1.36	P14866	1.87	Q8TCT9	2.65	P24821	3.32
O95831	2.12	P39060	0.51	Q13310	2.95	P23246	3.39	P12532	2.88	Q5SSJ5	3.62	P20073	1.84	Q14195	2.46	P02790	2.38	Q9UQ80	2.03	Q14195	2.46	P02461	1.36	P05166	1.86	P19367	2.62	P0DME0	3.31
P55809	2.12	Q05707	0.5	P30740	2.9	P05556	3.38	P35222	2.82	P17655	3.57	P50990	1.82	P50991	2.41	O75306	2.38	Q8NE62	2.02	P36776	2.4	Q92499	1.35	P20073	1.84	P45378	2.6	P35637	3.23
Q96KP4	2.11	O15230	0.32	P11498	2.89	Q15323	3.37	P36873	2.79	P78386	3.55	P17987	1.8	P35555	2.4	O00148	2.34	Q96HC4	2.01	Q16795	2.39	Q15582	1.32	Q07960	1.82	Q99832	2.58	P14543	3.21
P12277	2.1	P35555	0.31	Q9ULD0	2.87	Q15582	3.37	Q9GZM7	2.78	Q8NE62	3.54	O76009	1.73	P13489	2.39	Q13838	2.34	P39023	1.99	Q96QK1	2.39	P08240	1.25	P17987	1.8	P55809	2.5	Q99613	3.18
P01833	2.09	P78527	0.22	P24821	2.86	Q08257	3.34	P62140	2.75	P08311	3.53	P35637	1.71	P11498	2.38	P28838	2.31	P19367	1.96	P23229	2.39	P05165	1.24	Q14525	1.73	P00751	2.49	B5ME19	3.17
P36776	2.09	Q8WZ42	0.18	P46459	2.82	Q96E39	3.33	P05165	2.75	Q96HC4	3.52	Q9UHD8	1.71	O75306	2.38	P17980	2.28	P09622	1.96	P13489	2.39	Q14195	1.23	P35637	1.71	P35555	2.47	P19367	3.16
P52789	2.07	P58107	0.16	P07942	2.8	P01023	3.32	Q02218	2.74	Q14525	3.47	P38919	1.7	Q14112	2.33	Q9UGP8	2.24	P00966	1.94	Q53EL6	2.35	P31040	1.2	Q15323	1.68	P13489	2.39	Q14195	3.16
Q16181	2.06	P20929	0.1	O95479	2.78	P38159	3.32	P62136	2.73	P07451	3.46	P00966	1.7	O95831	2.28	P13861	2.23	Q9H9S3	1.89	O00148	2.34	P07814	1.19	P23229	1.68	O14979	2.38	P00488	3.14
Q02338	2.04			Q13510	2.78	P0DME0	3.31	Q14108	2.72	P01911	3.38	P12532	1.68	P17980	2.28	P54578	2.23	Q16822	1.88	Q13838	2.34	Q9Y6C2	1.18	P26232	1.68	P05556	2.38	Q6NVY1	3.11
P49368	2.02			P05165	2.75	Q96RQ3	3.31	P50502	2.71	Q15323	3.37	P23229	1.68	P20073	2.25	P53618	2.2	Q16576	1.88	P17980	2.28	O15061	1.15	P26639	1.66	A6NEC2	2.3	Q969X5	3.1
Q9UBX5	2.01			P50502	2.71	P30837	3.29	Q9NP98	2.68	O75131	3.35	P26232	1.68	P12694	2.25	O43776	2.19	Q09028	1.88	P04181	2.28	Q96QK1	1.13	Q14204	1.64	P07942	2.3	P46459	3.09
P39023	1.99			P02452	2.66	P42704	3.23	P08240	2.66	P0DME0	3.31	O15523	1.67	Q9UGP8	2.24	P36776	2.19	P35555	1.88	P31040	2.26	Q16134	1.13	P09960	1.64	P17980	2.28	Q99714	3.07
P09622	1.96			P50453	2.66	P35221	3.2	Q9BSJ8	2.63	P63010	3.31	O00571	1.66	P15088	2.16	O94875	2.18	A6NEC2	1.88	P13861	2.23	Q9Y4W6	1.13	Q9ULD0	1.58	Q9UGP8	2.24	O00151	3.04
Q969V3	1.95			Q8TCT9	2.65	Q14974	3.2	Q02338	2.62	P01833	3.27	P54296	1.64	O60547	2.15	P14543	2.17	Q15629	1.87	P54578	2.23	Q05707	1.11	P07942	1.57	P54578	2.23	P26639	3.04
P51659	1.9			Q16795	2.65	P14868	3.19	P00488	2.6	P41250	3.25	Q9ULD0	1.58	Q14108	2.09	Q9HDC9	2.16	P05166	1.86	P15088	2.16	P19827	1.1	P02461	1.57	P01833	2.23	Q13310	2.95
Q9H9S3	1.89			P45378	2.6	P54136	3.18	Q99832	2.58	P35637	3.23	Q16851	1.57	Q16181	2.06	P15088	2.16	Q07065	1.83	P17655	2.14	Q9NQC3	1.09	P01023	1.56	Q12805	2.23	P02774	2.95
Q15629	1.87			Q99832	2.58	P00488	3.14	P39059	2.52	Q02218	3.23	P30837	1.55	Q9UQ80	2.03	P17655	2.14	P17987	1.8	O95831	2.12	P07942	1.06	P30837	1.55	P19827	2.2	Q02338	2.92
P05166	1.86			Q02978	2.55	P08311	3.14	P55786	2.5	Q99613	3.18	Q9NSD9	1.53	P60228	2.02	Q9Y4W6	2.13	Q9P2J5	1.79	P12277	2.1	P01833	1.05	Q9NSD9	1.53	P36776	2.19	P16219	2.91
P17987	1.8			P60891	2.52	P16070	3.1	Q16795	2.39	B5ME19	3.17	Q9Y490	1.5	P31150	2.01	P01833	2.09	P35221	1.77	Q14108	2.09	O94875	1	Q8NE62	1.52	O94875	2.18	P52209	2.9
Q16401	1.79			P11908	2.52	Q969X5	3.1	Q53EL6	2.35	O00571	3.17	Q00341	1.5	Q96HC4	2.01	P52789	2.07	Q9NQC3	1.76	P01833	2.09	P00488	0.96	P26640	1.5	P07814	2.18	O95865	2.81
P07942	1.74			O60547	2.42	P46459	3.09	P45954	2.31	P16070	3.1	Q9Y2J8	1.5	Q9UBX5	2.01	Q16181	2.06	P35637	1.71	P45954	2.08	Q09666	0.95	P41250	1.49	P15088	2.16	Q13510	2.78
O15061	1.73			Q53EL6	2.35	O00231	3.08	P28838	2.31	O00231	3.08	Q09666	1.46	P39023	1.99	Q02338	2.04	Q9UHD8	1.71	P43304	2.06	P39060	0.91	Q14112	1.45	P26368	2.11	P05165	2.75
O76009	1.73			Q9HCC0	2.31	P14543	3.05	P07942	2.3	Q16134	3.08	P26599	1.44	P09622	1.96	Q9UQ80	2.03	Q9H4A4	1.69	P35555	2.02	Q9Y4L1	0.9	P26599	1.44	P01023	2.1	Q9Y490	2.75
Q9Y4L1	1.7			Q99536	2.29	O00151	3.04	A6NEC2	2.3	O00151	3.04	O43790	1.44	Q9P2J5	1.96	Q96HC4	2.01	P07942	1.68	Q9UBX5	2.01	P52789	0.87	O43790	1.44	Q8WVM8	2.02	P45378	2.6
O75131	1.68			P04181	2.28	Q15046	3.02	P04181	2.28	P11498	2.89	P13611	1.44	P00966	1.94	P10909	2	O15523	1.67	P39023	1.99	P63010	0.85	P78385	1.42	Q96HC4	2.01	Q99832	2.58
P12532	1.68			P13861	2.23	Q9H361	3.01	P17980	2.28	P13010	2.87	P22314	1.42	Q9H9S3	1.89	P39023	1.99	O00571	1.66	P09622	1.96	Q10567	0.84	P08237	1.41	P31150	2.01	P23229	2.48
Q9Y490	1.61			P36776	2.19	P31040	3.01	P00450	2.25	P24821	2.86	P78385	1.42	P14866	1.87	Q9ULD0	1.98	P07814	1.65	Q16134	1.94	Q14112	0.8	Q14533	1.39	P39023	1.99	O15061	2.43
Q9ULD0	1.58			P13489	2.17	Q14204	2.99	P13861	2.23	P36873	2.79	Q08211	1.42	P05166	1.86	P09622	1.96	Q9ULD0	1.58	P55809	1.92	P20742	0.74	O95479	1.39	Q9P2R7	1.94	P19827	2.41
P30837	1.55			Q9NSE4	2.17	P17693	2.96	P01833	2.23	Q13510	2.78	Q14533	1.39	Q6NVY1	1.81	P17844	1.95	P30837	1.55	P53618	1.89	P55011	0.74	P43304	1.38	Q14204	1.89	Q53EL6	2.35
Q9UHD8	1.54			P17655	2.14	Q13310	2.95	Q12805	2.23	P62140	2.75	Q16401	1.39	P17987	1.8	Q9Y2J8	1.95	P41250	1.49	Q9H9S3	1.89	O75533	0.69	P53618	1.36	Q9H9S3	1.89	P45954	2.31
Q9NSD9	1.53			Q14108	2.09	P09960	2.95	P53618	2.2	P05165	2.75	P43304	1.38	P35221	1.77	O60240	1.92	Q00341	1.42	Q00341	1.89	Q9NYU2	0.64	P30153	1.36	Q07065	1.83	Q14204	2.3
Q8NE62	1.52			Q9UBX5	2.01	P08237	2.95	P36776	2.19	P07942	2.74	O75533	1.38	O76009	1.73	Q9H9S3	1.89	P01023	1.42	P14866	1.87	Q08211	0.63	Q15582	1.32	P50990	1.82	P17980	2.28
P41250	1.49			P39023	1.99	Q02338	2.92	Q96KP4	2.11	P55884	2.7	P20742	1.35	Q16822	1.72	Q14204	1.89	P08237	1.41	P05166	1.86	Q9UGM3	0.58	P45974	1.28	P17987	1.8	P40227	2.26
Q09666	1.49			Q14204	1.98	P16219	2.91	P12277	2.1	Q9BSJ8	2.63	Q15582	1.32	P35637	1.71	Q16822	1.88	Q14204	1.36	Q14204	1.85	P35555	0.56	Q00341	1.26	Q9P2J5	1.79	Q96GK7	2.23
P04004	1.46			P17844	1.95	P30740	2.9	Q14204	2.07	Q86TX2	2.61	P05556	1.25	P26368	1.68	Q16576	1.88	P30153	1.36	P09960	1.8	O15020	0.29	O15020	1.21	Q9NQC3	1.76	P54578	2.23
P26599	1.44			Q9H9S3	1.89	P52209	2.9	Q96HC4	2.01	P45378	2.6	P05165	1.24	P23229	1.68	Q09028	1.88	Q15582	1.32	P17987	1.8	P58107	0.16	Q9Y6C2	1.18	O76009	1.73	Q8WVM8	2.18
O43790	1.44			P35221	1.88	P11498	2.89	P39023	1.99	P00488	2.6	Q9HCC0	1.24	Q15746	1.67	P52209	1.86	Q96QK1	1.26	O76009	1.73	P20929	0.1	Q9BSJ8	1.18	P35637	1.71	P31146	2.17
P78385	1.42			Q15629	1.87	P12532	2.88	Q14152	1.95	Q99832	2.58	Q9UGP8	1.18	P26639	1.66	O15523	1.82	Q9UGP8	1.18	O15061	1.73	Q8WZ42	0.03	Q9BX66	1.16	Q9UHD8	1.71	P15088	2.16
P08237	1.41			P52209	1.86	Q9Y678	2.86	Q9H9S3	1.89	Q9ULD0	2.57	Q15046	1.17	P46459	1.61	O00571	1.81	Q15046	1.17	O60240	1.72			Q16363	1.15	P63010	1.71	O60547	2.15
Q14533	1.39			Q6NVY1	1.81	P01893	2.76	Q16576	1.88	P60891	2.52	O15061	1.15	Q14204	1.59	Q6NVY1	1.81	O15061	1.15	P35637	1.71			P17655	1.14	P38919	1.7	P17655	2.14
P26639	1.38			O00571	1.81	P01889	2.76	Q09028	1.88	P11908	2.52	P23246	1.13	Q16851	1.57	P17987	1.8	P19827	1.1	O75131	1.68			Q16134	1.13	Q9Y490	1.69	P55809	2.12
P20742	1.35			P17987	1.8	P05165	2.75	Q15629	1.87	Q14195	2.46	P35555	1.11	Q9Y490	1.57	P35221	1.77	Q9NSE4	1.09	P07942	1.68			P35555	1.11	O15523	1.67	P28838	2.12
P08123	1.32			P09960	1.8	P50502	2.71	P05166	1.86	Q10567	2.42	P19827	1.1	P30837	1.55	O76009	1.73	Q14152	1.09	P12532	1.68			Q9NQC3	1.09	P26639	1.66	P14314	2.08
Q15582	1.32			Q16851	1.77	P55884	2.7	Q9NQC3	1.76	P50991	2.41	Q14315	1.1	Q9UHD8	1.54	P35637	1.71	P01833	1.05	P26232	1.68			P01833	1.05	O00571	1.66	Q08211	2.05
Q14204	1.31			P41250	1.76	P35222	2.69	Q14525	1.73	P31937	2.38	Q9NQC3	1.09	P07814	1.52	P63010	1.71	P36776	1.04	P26639	1.66			P31040	1.05	P11498	1.61	P49368	2.02
P45974	1.28			P31942	1.73	Q8N1N4	2.69	Q14974	1.71	O75306	2.38	P07942	1.06	Q9Y2J8	1.5	Q14324	1.67	Q9BX66	1.01	Q09666	1.65			P24821	1.04	Q16851	1.57	Q96HC4	2.01
P08240	1.25			O76009	1.73	Q00341	2.68	Q15323	1.68	Q53EL6	2.35	P31040	1.05	P26599	1.44	P09960	1.64	Q09666	1	P11498	1.61			Q14974	1.03	P30837	1.55	Q9UBX5	2.01
Q9HCC0	1.24			P07814	1.72	Q9BSJ8	2.63	Q15746	1.67	P17980	2.28	Q9Y4W6	1	O43790	1.44	P11498	1.61	O94875	1	Q9ULD0	1.58			P35222	1.02	Q16363	1.54	P39023	1.99
Q92499	1.22			Q16822	1.72	P60891	2.52	P26639	1.66	P31040	2.26	Q99613	0.99	P78385	1.42	P07942	1.57	P00488	0.96	Q9NSD9	1.53			P55786	0.98	Q9NSD9	1.53	P09622	1.96
P55786	1.2			P35637	1.71	P11908	2.52	P09960	1.64	P00450	2.25	Q15746	0.99	Q08211	1.42	Q16851	1.57	Q14324	0.96	P07814	1.52			Q86VP6	0.98	Q14112	1.53	Q969V3	1.95
P07814	1.19			Q9UHD8	1.71	P13489	2.39	P51659	1.63	P60228	2.25	B5ME19	0.98	P11678	1.4	P54296	1.57	P39060	0.91	P41250	1.49			Q9UGM3	0.95	P26640	1.5	Q9H9S3	1.89
Q15046	1.17			Q9P2J5	1.7	Q96QK1	2.39	P11498	1.61	Q9UGP8	2.24	Q14204	0.97	Q9Y3I0	1.39	P30837	1.55	P63010	0.85	P26599	1.44			P52789	0.87	P41250	1.49	Q15046	1.84
P17655	1.14			Q9H4A4	1.69	O75306	2.38	Q14126	1.61	P36776	2.19	P00488	0.96	Q14533	1.39	P23229	1.42	Q10567	0.84	P02461	1.36			Q14315	0.77	P26599	1.44	Q00341	1.81
Q9Y4W6	1.13			P12532	1.68	Q53EL6	2.35	P35555	1.6	O94875	2.18	Q14324	0.96	Q16401	1.39	P0DOX6	1.39	Q05707	0.84	P01023	1.36			P20742	0.74	P43304	1.38	Q16401	1.79
P23246	1.13			P30837	1.55	Q07960	2.28	P02461	1.57	P15088	2.16	P39060	0.91	O95479	1.39	Q16401	1.39	P26640	0.79	P20742	1.35			P55011	0.74	P02461	1.36	Q9H361	1.74
P35221	1.1			Q96RQ3	1.52	Q13724	2.27	P55011	1.57	Q96KP4	2.11	Q9Y6C2	0.89	P20742	1.35	P20742	1.35	P11498	0.76	Q15582	1.32			O75533	0.69	P20742	1.35	O76009	1.73
Q99613	1.1			O75306	1.51	Q9UGP8	2.24	Q9H4A4	1.54	P35221	2.1	P63010	0.85	P13611	1.33	P46459	1.34	P20742	0.74	P55786	1.31			Q09666	0.68	P02462	1.26	Q9UHD8	1.71
Q9NQC3	1.09			Q14315	1.47	P54578	2.23	Q16363	1.54	Q16181	2.06	P53618	0.84	Q15582	1.32	P13611	1.33	Q14112	0.73	P02462	1.26			P07814	0.66	Q14195	1.23	Q9P2J5	1.7
B5ME19	1.09			Q09666	1.46	P01833	2.23	Q14112	1.53	Q02338	2.04	Q10567	0.84	P02462	1.26	Q15582	1.32	P23229	0.71	P05556	1.25			Q9NYU2	0.64	Q92499	1.22	Q9NSD9	1.7
P35555	1.08			O43790	1.44	P19827	2.2	Q96RQ3	1.52	Q9UQ80	2.03	Q9P2J5	0.77	P05165	1.24	Q9NYU2	1.29	Q14315	0.7	Q9Y4W6	1.25			Q08211	0.63	P00450	1.22	P01871	1.69
Q14974	1.03			Q13724	1.43	Q99613	2.19	P26640	1.5	P35555	2.02	P02461	0.75	P51659	1.22	P05165	1.24	P16144	0.66	P23246	1.13			O15061	0.58	Q09666	1.21	P12532	1.68
O94875	1			P78385	1.42	B5ME19	2.19	P41250	1.49	Q9UBX5	2.01	Q14112	0.73	Q92499	1.22	Q9HCC0	1.24	Q9UGM3	0.58	P38606	1.13			P39060	0.51	P55786	1.2	P26232	1.68
P00488	0.96			Q08211	1.42	O94875	2.18	Q09666	1.48	P39023	1.99	Q9UGM3	0.58	Q09666	1.19	Q92499	1.22	P20929	0.31	Q9NQC3	1.09			Q9Y4G6	0.51	Q9Y2J8	1.2	O15523	1.67
Q14324	0.96			Q14533	1.39	P31146	2.17	Q14315	1.47	P09622	1.96	Q16363	0.55	Q15046	1.17	Q15046	1.17	P13611	0.24	Q9NSE4	1.09			P13611	0.47	Q15046	1.17	P11498	1.61
P39060	0.91			P26639	1.38	Q9BX66	2.17	O43790	1.44	Q14152	1.95	P20929	0.31	O15061	1.15	O15061	1.15	O15230	0.24	O94875	1			O00468	0.44	O15061	1.15	Q07065	1.5
P63010	0.85			P20742	1.35	P15088	2.16	P78385	1.42	Q86VP6	1.95	Q8WZ42	0.31	P53618	1.15	P19827	1.1	Q8WZ42	0.22	Q99613	0.99			Q15746	0.42	P17655	1.14	P26640	1.5
P11498	0.85			Q15582	1.32	P08574	2.15	P08237	1.41	Q14315	1.94	O15230	0.24	Q16363	1.15	Q9NQC3	1.09	P58107	0.16	B5ME19	0.98			O15230	0.32	Q96QK1	1.13	Q9Y2J8	1.5
Q13724	0.84			P08123	1.32	O60547	2.15	Q14533	1.39	O60240	1.92	P78527	0.22	P19827	1.1	Q9NSE4	1.09			Q14324	0.96			P20929	0.21	P38606	1.13	P01023	1.49
P53618	0.84			Q9NYU2	1.29	Q08211	2.05	O95479	1.39	P51659	1.9	P58107	0.16	Q99613	1.1	P55786	1.09			P39060	0.91			Q8WZ42	0.17	Q15746	1.1	P41250	1.49
Q10567	0.84			Q92499	1.22	Q9UBX5	2.01	P43304	1.38	Q16822	1.88			Q9NQC3	1.09	P31040	1.05			P63010	0.85			P58107	0.16	Q9NSE4	1.09	Q14315	1.47
P13611	0.77			O15061	1.15	Q96HC4	2.01	P30153	1.36	P14866	1.87			B5ME19	1.09	Q14974	1.03			P13611	0.85					P31040	1.05	O43790	1.44
Q14112	0.73			Q16363	1.15	Q86VP6	1.95	O00571	1.36	P17987	1.8			Q14315	1.06	P35222	1.02			Q10567	0.84					Q14974	1.03	P26599	1.44
Q08211	0.63			P23246	1.13	P51659	1.9	O15523	1.36	Q96QK1	1.76			P01833	1.05	Q09666	1			Q05707	0.84					Q14315	1.03	P78385	1.42
Q14315	0.62			Q9NQC3	1.09	Q9H9S3	1.89	P20742	1.35	O76009	1.73			P31040	1.05	P00488	0.96			Q13724	0.84					Q9BX66	1.01	Q14533	1.39
Q9UGM3	0.58			P35222	1.02	O00148	1.87	Q15582	1.32	Q9UHD8	1.71			O94875	1	P39060	0.91			O15230	0.81					Q86VP6	0.98	P02461	1.36
Q15746	0.57			O94875	1	Q13838	1.87	P02462	1.26	P12532	1.68			Q14324	0.96	P35555	0.84			Q14112	0.8					Q14324	0.96	P00751	1.31
Q05707	0.5			Q86VP6	0.98	Q07065	1.83	Q9HCC0	1.24	O15020	1.67			P26232	0.94	Q13724	0.84			P26640	0.79					Q9UGM3	0.95	Q09666	1.27
P58107	0.16			P00488	0.96	P17987	1.8	Q92499	1.22	P26639	1.66			P39060	0.91	Q10567	0.84			O15020	0.79					P39060	0.91	Q9Y4W6	1.25
Q8WZ42	0.11			Q14324	0.96	Q9P2J5	1.79	Q9Y6C2	1.18	P07814	1.65			Q9Y6C2	0.89	O15230	0.81			Q9P2J5	0.77					P52789	0.87	P51659	1.22
P20929	0.1			P02462	0.96	Q9NQC3	1.76	Q15046	1.17	P55011	1.57			P52789	0.87	Q08211	0.79			Q14126	0.72					Q10567	0.84	Q92499	1.22
				Q9UGM3	0.95	O76009	1.73	P23246	1.13	Q9UGM3	1.57			P63010	0.85	Q9P2J5	0.77			O75533	0.69					P35221	0.77	P00450	1.22
				Q14126	0.89	P35637	1.71	Q16134	1.13	P30837	1.55			Q13724	0.84	P02461	0.75			Q9NYU2	0.64					P13611	0.77	Q16363	1.15
				P52789	0.87	Q9NSD9	1.7	Q9NSE4	1.09	Q9NSD9	1.53			Q05707	0.84	Q14315	0.73			Q08211	0.63					P55011	0.74	Q16134	1.13
				P35555	0.87	Q9H4A4	1.69	P31040	1.05	Q9Y2J8	1.5			P55011	0.83	Q14126	0.72			Q14315	0.62					Q14126	0.72	P55884	1.11
				P63010	0.85	Q9ULD0	1.68	O94875	1	P26640	1.5			P54296	0.82	O75533	0.69			Q16363	0.6					P23229	0.71	P35555	1.11
				Q10567	0.84	P26368	1.68	P35221	0.99	Q08211	1.5			Q9NSE4	0.79	Q15746	0.68			Q9UGM3	0.58					Q9ULD0	0.69	Q15746	1.1
				Q05707	0.84	P26639	1.66	P07814	0.99	P02774	1.48			P26640	0.79	P07814	0.66			O00468	0.53					O75533	0.69	Q9NQC3	1.09
				P55011	0.83	Q09666	1.61	Q86VP6	0.98	P26599	1.44			P02461	0.75	Q9UGM3	0.58			P78527	0.48					O15230	0.65	Q9NSE4	1.09
				P54296	0.82	Q16851	1.57	Q14324	0.96	O43790	1.44			Q9ULD0	0.69	Q9Y4G6	0.43			Q9Y4G6	0.43					Q9NYU2	0.64	O94875	1
				O15230	0.81	Q14112	1.53	P26232	0.94	Q09666	1.43			O75533	0.69	O15020	0.42			Q15746	0.42					O00468	0.53	Q86VP6	0.98
				Q14112	0.8	P35555	1.53	P52789	0.87	P78385	1.42			Q9NYU2	0.64	P58107	0.37			P58107	0.16					P20929	0.42	Q14324	0.96
				P26640	0.79	Q9Y2J8	1.5	P54296	0.82	P11678	1.4			Q9UGM3	0.58	P78527	0.27			Q8WZ42	0.03					O15020	0.38	P63010	0.85
				P13611	0.77	P41250	1.49	P20929	0.73	Q14533	1.39			O15020	0.42	Q8WZ42	0.11									P78527	0.27	Q10567	0.84
				P23229	0.71	Q14315	1.47	Q9ULD0	0.69	O95479	1.39			P58107	0.16	P20929	0.1									Q8WZ42	0.17	P13611	0.77
				O75533	0.69	Q05707	1.45	O75533	0.69	Q16401	1.39			P20929	0.1													P20742	0.74
				P16144	0.66	O43790	1.44	O15020	0.67	Q14204	1.36			Q8WZ42	0.08													P55011	0.74
				P39060	0.51	P78385	1.42	O15061	0.58	O15523	1.36																	Q14112	0.73
				Q9Y4G6	0.43	P55786	1.41	Q9UGM3	0.58	P20742	1.35																	Q14126	0.72
				Q15746	0.42	P45974	1.4	P13611	0.53	Q15582	1.32																	Q9ULD0	0.69
				P58107	0.16	Q14533	1.39	P39060	0.51	P00751	1.31																	O75533	0.69
				P20929	0.1	O95479	1.39	O00468	0.44	P45974	1.28																	P07814	0.66
				Q8WZ42	0.03	P20742	1.35	Q9Y4G6	0.43	Q9Y4W6	1.25																	P16144	0.66
						Q14203	1.33	P58107	0.35	Q92499	1.22																	Q9NYU2	0.64
						P02462	1.26	Q8WZ42	0.27	Q15046	1.17																	Q9UGM3	0.58
						Q15746	1.25	P78527	0.22	Q16363	1.15																	P39060	0.51
						Q14195	1.23			O15061	1.15																	P58107	0.47
						Q9Y6C2	1.18			P23246	1.13																	O15020	0.42
						Q16363	1.15			P19827	1.1																	Q8WZ42	0.24
						Q9Y4W6	1.13			P55786	1.09																	P20929	0.1
						Q8WZ42	1.11			Q9NQC3	1.09
						Q9NSE4	1.09			Q9NSE4	1.09
						P39060	1.03			P13611	1.09
						P26232	0.94			O00468	1.06
						P07814	0.93			P39060	1.03
						P58107	0.9			Q9P2J5	1.02
						O15020	0.88			Q9BX66	1.01
						P52789	0.87			Q15746	0.99
						P63010	0.85			P23229	0.97
						P20929	0.85			P02462	0.96
						Q10567	0.84			Q14203	0.94
						P23229	0.8			O15230	0.89
						P26640	0.79			P52789	0.87
						P02461	0.75			P02461	0.75
						Q14126	0.72			Q14112	0.73
						P16144	0.66			Q14126	0.72
						Q9NYU2	0.64			O75533	0.69
						Q9UGM3	0.58			P16144	0.66
						P13611	0.53			Q9NYU2	0.64
						O00468	0.53			P58107	0.51
						O15230	0.32			Q05707	0.5
						P78527	0.27			Q9Y4G6	0.43

## Sheet: Table S5
Table S5. List of identified proteins in Raoultella ornithinolytica samples, processed according different variants of lysis protocol, applying various duration of sonication cycles.
without sonication						5s ON/5s OFF						15s ON/5s OFF						30s ON/5s OFF						30s ON/15s OFF										peptides			proteins			missed cleavage #1 (%)	missed cleavage #2 (%)	missed cleavage #3 (%)
Accession	Coverage(%) - rep 1	Accession	Coverage(%) - rep 2	Accession	Coverage(%) - rep 3	Accession	Coverage(%) - rep 1	Accession	Coverage(%) - rep 2	Accession	Coverage(%) - rep 3	Accession	Coverage(%) - rep 1	Accession	Coverage(%) - rep 2	Accession	Coverage(%) - rep 3	Accession	Coverage(%) - rep 1	Accession	Coverage(%) - rep 2	Accession	Coverage(%) - rep 3	Accession	Coverage(%) - rep 1	Accession	Coverage(%) - rep 2	Accession	Coverage(%) - rep 3					# (median)	(-)SD	(+)SD	# (median)	(-)SD	(+)SD
A0A038CYN9	86.96	A0A038CYN9	86.96	A0A038CYN9	86.96	A0A038CYN9	86.96	A0A1Y6GIW2	82.68	A0A1Y6GIR2	85.2	A0A038CJD3	7.37	A0A038CJD3	7.37	A0A038CJD3	25.26	A0A038CYN9	86.96	A0A1Y6GIW2	82.68	A0A1Y6GIW2	82.68	A0A038CYN9	86.96	A0A1Y6GIR2	87.01	A0A1Y6GIW2	82.68				without sonication	4486	34	243	1101	3	2	1.42666	1.50137	1.34771
A0A1Y6GIR2	85.2	A0A1Y6GIR2	85.2	A0A1Y6GIR2	85.2	A0A1Y6GIR2	85.2	A0A1Y6GIR2	78.55	A0A1Y6GIW2	82.68	A0A038CK19	30.55	A0A038CK19	30.55	A0A038CK19	28.24	A0A1Y6GIW2	82.68	A0A855ET55	75.38	A0A1Y6GIR2	78.55	A0A1Y6GIR2	85.2	A0A038CYN9	86.96	A0A1Y6GRW2	75.84				5s ON/5s OFF	4319	341	316	1103	39	33	1.31607	1.3826	1.18083
A0A1Y6GIW2	82.68	A0A1Y6GIW2	82.68	A0A1Y6GIW2	82.68	A0A1Y6GIW2	82.68	A0A1Y6GRW2	75.84	A0A1Y6GRW2	76.51	A0A038CKA5	15.73	A0A038CKA5	49.44	A0A038CKA5	49.44	A0A1Y6GRW2	75.84	A0A1Y6GFM4	75.14	A0A1Y6GJB2	76	A0A1Y6GIW2	82.68	A0A1Y6GIW2	85.83	A0A855ET55	75.38				15s ON/5s OFF	4627	695	384	1043	68	111	1.06816	1.51666	1.38319
A0A1Y6GDM2	79.26	A0A1Y6GDM2	79.26	A0A1Y6GJB2	76	A0A1Y6GDM2	79.26	A0A855ET55	75.38	A0A1Y6GJB2	76	A0A038CKJ7	45.71	A0A038CKJ7	45.71	A0A038CKJ7	45.71	A0A855ET55	75.38	A0A1Y6GJB2	72	A0A855ET55	75.38	A0A1B2GFT4	76.4	A0A1B2GFT4	76.4	A0A1Y6GFM4	75.14				30s ON/5s OFF	3821	38	367	1047	5	30	1.19202	1.12536	1.38491
A0A1Y6GJB2	76	A0A1Y6GRW2	76.51	A0A1Y6GRW2	75.84	A0A855ET55	75.38	A0A1Y6GFM4	75.14	A0A855ET55	75.38	A0A038CL68	21.79	A0A038CL68	21.79	A0A038CL68	32.05	A0A1Y6GFM4	75.14	A0A1Y6GIR2	71.9	A0A1Y6GFM4	75.14	A0A1Y6GJB2	76	A0A1Y6GPT1	75.87	A0A1Y6GIR2	69.49				30s ON/15s OFF	4737	1087	109	1102	80	47	1.51995	1.71275	0.986301
A0A1Y6GRW2	75.84	A0A1Y6GJB2	76	A0A038CPX8	75.5	A0A1Y6GFM4	75.14	A0A855EZ57	75	A0A1Y6GFM4	75.14	A0A038CLD7	40.95	A0A038CLD7	37.93	A0A038CLD7	37.93	A0A1Y6GDM2	71.52	A0A1Y6GMQ7	69.4	A0A855EZ57	75	A0A038CPX8	75.5	A0A1Y6GRW2	75.84	O66213	69.32
A0A855ET55	75.38	A0A855ET55	75.38	A0A855ET55	75.38	A0A855EZ57	75	A0A1Y6GA11	72.53	A0A855EZ57	75	A0A038CLE4	14.53	A0A038CLE4	39.32	A0A038CLE4	39.32	O66213	69.32	A0A1Y6GDM2	69.35	A0A1B2GFT4	72.08	A0A855ET55	75.38	A0A855ET55	75.38	A0A038CLU9	67.78
A0A1Y6GFM4	75.14	A0A1Y6GFM4	75.14	A0A1Y6GFM4	75.14	A0A1Y6GMQ7	74.45	A0A1B2GFT4	72.08	A0A1Y6GA11	72.53	A0A038CLR7	39.44	A0A038CLR7	39.44	A0A038CLR7	39.44	A0A1Y6GIR2	69.18	A0A038CLU9	67.78	Q7WUW3	71.91	A0A1Y6GFM4	75.14	A0A1Y6GFM4	75.14	A0A1Y6GBF0	66.99
A0A855EZ57	75	A0A038CQ63	74.85	A0A1Y6GMQ7	74.45	A0A1Y6GA11	72.53	A0A1Y6GMQ7	69.4	A0A1B2GFT4	72.08	A0A038CLU9	67.78	A0A038CLU9	67.78	A0A038CLU9	67.78	A0A038CLU9	67.78	A0A1Y6GBF0	66.99	A0A1Y6GA11	70.33	A0A855EZ57	75	A0A855EZ57	75	A0A1Y6GMQ7	66.88
A0A1Y6GA11	72.53	A0A1Y6GPT1	74.78	Q7WUW3	71.91	A0A1B2GFT4	72.08	A0A1Y6GDM2	69.35	Q7WUW3	71.91	A0A038CM28	54.37	A0A038CM28	54.37	A0A038CM28	54.37	A0A038CQ63	67.07	A0A6P1XLQ6	65.23	A0A1Y6GMQ7	69.4	A0A1Y6GMQ7	74.45	A0A1Y6GMQ7	74.45	A0A038CYN9	65.22
A0A1B2GFT4	72.08	A0A1Y6GA11	72.53	A0A038CQ63	71.86	Q7WUW3	71.91	O66213	69.32	A0A038CMN2	71.07	A0A038CM37	25	A0A038CM37	35.87	A0A038CM37	25	A0A1Y6GBF0	66.99	A0A038CYN9	65.22	A0A1Y6GDM2	69.35	A0A855F4V2	73	A0A1Y6GLZ9	73.05	Q7WUW3	65.17
A0A1Y6GMQ7	71.92	Q7WUW3	71.91	A0A1Y6GDM2	71.52	A0A1Y6GND4	71.88	A0A038CLU9	67.78	A0A1Y6GMQ7	69.4	A0A038CM48	56.15	A0A038CM48	66.92	A0A038CM48	66.92	A0A855EZ57	66.35	Q7WUW3	65.17	O66213	69.32	A0A1Y6GA11	72.53	A0A855F4V2	73	A0A1Y6GKN8	63.83
Q7WUW3	71.91	A0A1Y6GND4	71.88	A0A038CMN2	71.07	A0A6P1XLQ6	70.7	A0A038CQ63	67.07	A0A1Y6GDM2	69.35	A0A038CM55	46.6	A0A038CM55	54.85	A0A038CM55	54.85	A0A1Y6GMQ7	66.25	A0A1Y6GRW2	64.43	A0A1Y6GQ70	67.88	Q7WUW3	71.91	A0A038CPX8	72.5	A0A1Y6GPN7	62.89
A0A1Y6GQT5	71.56	A0A855EZ57	70.19	A0A1Y6GPR0	70.79	A0A1Y6GIC4	70.32	A0A6P1XLQ6	65.62	A0A1Y6GPT1	68.91	A0A038CME3	39.23	A0A038CME3	45.38	A0A038CME3	45.38	A0A1B2GFT4	65.23	A0A855EZ57	64.42	A0A038CLU9	67.78	A0A1Y6GQT5	71.56	Q7WUW3	71.91	A0A1Y6GSX0	61.54
A0A6P1XLQ6	71.09	A0A1Y6GQ70	69.53	A0A1Y6GA11	70.33	A0A1Y6GPT1	70	A0A038CYN9	65.22	A0A1Y6GJ60	68.78	A0A038CMN2	71.07	A0A038CMN2	64.46	A0A038CMN2	64.46	A0A6P1XLQ6	65.23	A0A1Y6GKN8	63.83	A0A1Y6GE68	67.18	A0A038CMN2	71.07	A0A1Y6GND4	71.88	A0A1Y6GJB2	61.33
A0A038CMN2	71.07	A0A1Y6GMQ7	69.4	A0A855EZ57	70.19	O66213	69.32	Q7WUW3	65.17	A0A038CLU9	67.78	A0A038CN61	35.71	A0A038CN61	42.38	A0A038CN61	35.71	A0A1Y6GKN8	63.83	A0A1B2GFT4	63.71	A0A038CQ63	67.07	A0A6P1XLQ6	70.7	A0A038CQ63	71.86	A0A1Y6GJG8	61.24
A0A1Y6GG47	70	O66213	69.32	O66213	69.32	A0A1Y6GJ60	68.78	A0A1Y6GKN8	63.83	A0A1Y6GBF0	66.99	A0A038CNA6	51.67	A0A038CNA6	62.2	A0A038CNA6	54.07	A0A1Y6GPN7	62.89	A0A1Y6GDN0	62.72	A0A1Y6GBF0	66.99	A0A038CQ63	70.66	A0A6P1XLQ6	71.09	A0A1Y6GRY7	58.8
O66213	69.32	A0A1B2GFT4	68.27	A0A1Y6GJ60	68.78	A0A038CLU9	67.78	A0A038CPX8	63	A0A6P1XLQ6	65.23	A0A038CNC1	44.72	A0A038CNC1	44.72	A0A038CNC1	44.72	A0A1Y6GDN0	62.72	A0A1Y6GJG8	61.24	A0A1Y6GDC4	66.09	A0A1Y6GIC4	70.32	A0A038CMN2	71.07	A0A1Y6GDC4	58.26
A0A1Y6GPT1	68.91	A0A038CLU9	67.78	A0A1B2GFT4	68.27	A0A1Y6GCM6	67.29	A0A1Y6GPN7	62.89	A0A038CYN9	65.22	A0A038CND3	38.91	A0A038CND3	55.62	A0A038CND3	55.62	A0A1Y6GE68	61.5	A0A1Y6GJV7	60	A0A038CPX8	66	O66213	69.32	A0A1Y6GJS8	70.21	A0A1Y6GH22	58.21
A0A1Y6GJ60	68.78	A0A1I9ZKZ6	67.47	A0A038CLU9	67.78	A0A1Y6GE68	67.18	A0A1Y6GDN0	62.72	A0A1Y6GE68	65.12	A0A038CP13	50.39	A0A038CP13	50.39	A0A038CP13	34.11	Q7WUW3	61.42	A0A1Y6GJ41	59.65	A0A6P1XLQ6	65.62	A0A1Y6GJ60	68.78	A0A1Y6GJG8	69.94	A0A038CP98	57.69
A0A038CLU9	67.78	A0A1Y6GE68	67.18	A0A1Y6GC39	67.6	A0A038CQ63	67.07	A0A4P1AQ65	61.8	A0A1Y6GKN8	63.83	A0A038CP60	32.37	A0A038CP60	32.37	A0A038CP60	32.37	A0A1Y6GJB2	61.33	A0A1Y6GDC4	58.26	A0A1Y6GPT1	65.43	A0A1Y6GPT1	68.7	A0A1Y6GJV7	69.87	A0A1Y6GLZ9	57.49
A0A1Y6GE68	67.18	A0A1Y6GLZ9	67.07	A0A1Y6GE68	67.18	A0A1Y6GLZ9	67.07	A0A1Y6GE68	61.5	A0A1Y6GRY7	63.66	A0A038CP98	57.69	A0A038CP98	57.69	A0A038CP98	57.69	A0A1Y6GJG8	61.24	A0A1Y6GH22	58.21	A0A038CYN9	65.22	A0A038CLU9	67.78	A0A1Y6GDM2	69.35	A0A1B2GFT4	57.36
A0A038CQ63	67.07	A0A1Y6GBF0	66.99	A0A1Y6GLZ9	67.07	A0A1Y6GBF0	66.99	A0A1Y6GJB2	61.33	A0A1Y6GJV7	63.03	A0A038CPE9	45.76	A0A038CPE9	45.76	A0A038CPE9	45.76	A0A1Y6GA11	60.44	A0A1Y6GQ70	58.21	O66214	64.81	A0A1I9ZKZ6	67.47	O66213	69.32	A0A1Y6GQJ8	57.07
A0A1Y6GBF0	66.99	A0A1Y6GJV7	66.97	A0A1Y6GBF0	66.99	A0A038CMN2	64.46	A0A1Y6GJG8	61.24	A0A038CPX8	63	A0A038CPF0	34.48	A0A038CPF0	34.48	A0A038CPF0	34.48	A0A1Y6GJV7	60	A0A6S4Y4K1	58.2	A0A1Y6GKN8	63.83	A0A1Y6GCM6	67.29	A0A1Y6GNQ8	69.29	A0A1Y6GE68	56.85
A0A1Y6GLZ9	66.47	O66214	66.48	A0A1Y6GPT1	65.43	A0A1Y6GC39	64.25	A0A1Y6GL42	61.21	A0A1Y6GPR0	62.92	A0A038CPG7	22.27	A0A038CPG7	30.25	A0A038CPG7	30.25	A0A1Y6GL42	59.87	A0A038CP98	57.69	A0A1Y6GRW2	63.76	A0A1Y6GBF0	66.99	A0A1Y6GJ60	68.78	A0A038CP13	56.59
A0A1Y6GL42	65.81	A0A038CPX8	66	A0A6P1XLQ6	65.23	A0A1Y6GQT5	64.22	A0A1Y6GJ60	60.76	A0A1Y6GDN0	62.72	A0A038CPX8	52.5	A0A038CPX8	72.5	A0A038CPX8	62	A0A4P1AQ65	59.55	A0A1Y6GPT1	57.61	A0A1Y6GRY7	63.66	A0A1Y6GE68	66.93	A0A1Y6GIC4	68.39	A0A855EZ57	56.41
A0A9Q9JKU0	64.91	A0A6P1XLQ6	65.23	A0A1Y6GKN8	63.83	A0A1Y6GKN8	63.83	A0A9Q9JKU0	60.31	A0A1Y6GJG8	61.24	A0A038CQ45	38.97	A0A038CQ45	38.97	A0A038CQ45	38.97	A0A9Q9JKU0	58.97	A0A038CQ63	57.49	A0A1Y6GPI6	63.38	A0A1Y6GJV7	65.92	A0A038CLU9	67.78	A0A1Y6GCM6	56.38
A0A1Y6GC39	64.25	A0A1Y6GRY7	65.05	A0A1Y6GRY7	63.66	A0A1Y6GRW2	63.76	A0A1Y6GJV7	60	A0A1Y6GL42	61.21	A0A038CQ63	57.49	A0A038CQ63	71.26	A0A038CQ63	67.07	A0A1Y6GRY7	58.8	A0A1Y6GLZ9	57.49	A0A1Y6GCM6	63.34	A0A1Y6GFA4	64.63	A0A1Y6GQ70	67.52	A0A038CM48	56.15
A0A6S4Y4K1	64.06	A0A1Y6GJS8	64.63	A0A1Y6GPI6	63.38	A0A6S4Y4K1	63.67	A0A1Y6GJ41	59.65	A0A1Y6GQ70	61.13	A0A038CQA5	55.07	A0A038CQA5	55.07	A0A038CQA5	76.81	A0A1Y6GJ60	58.23	A0A1Y6GE68	57.11	A0A1Y6GPN7	62.89	A0A1Y6GRW2	64.43	A0A1Y6GCM6	67.29	A0A855F4V2	56
A0A1Y6GKN8	63.83	A0A1Y6GFA4	64.63	A0A1Y6GCM6	63.34	A0A1Y6GNQ8	63.49	A0A1Y6GBF0	59.22	A0A9Q9JKU0	60.31	A0A038CQL3	20.76	A0A038CQL3	33.89	A0A038CQL3	28.16	A0A1Y6GH22	58.21	A0A1Y6GQJ8	57.07	A0A1Y6GDN0	62.72	A0A1Y6GKN8	63.83	A0A1Y6GE68	67.18	A0A4P1AQ65	55.62
A0A6S4YCF3	63.68	A0A038CMN2	64.46	A0A1Y6GPN7	62.89	A0A1Y6GPR0	62.92	A0A1Y6GRY7	58.8	A0A4P1AQ65	59.55	A0A038CQX3	39.69	A0A038CQX3	48.09	A0A038CQX3	39.69	A0A6S4Y4K1	58.2	A0A1Y6GFK5	56.36	A0A1Y6GJG8	61.24	A0A6S4Y4K1	63.67	A0A1Y6GBF0	66.99	A0A1Y6GHI3	55.56
A0A1Y6GRY7	63.66	A0A1Y6GC39	64.25	A0A1Y6GDN0	62.72	A0A1Y6GPN7	62.89	A0A6S4Y4K1	58.59	A0A6S4Y701	59.49	A0A038CRG5	2.62	A0A038CRG5	2.62	A0A038CRG5	10.95	A0A038CP98	57.69	A0A038CM48	56.15	A0A1Y6GJV7	60.92	A0A1Y6GRY7	63.66	A0A1Y6GL42	66.93	A0A038CPX8	55.5
A0A1Y6GNQ8	63.49	A0A1Y6GKN8	63.83	A0A1Y6GM71	62.19	A0A1Y6GDN0	62.72	A0A1Y6GG47	58.57	A0A1Y6GJS8	59.31	A0A038CRJ6	48.11	A0A038CRJ6	61.94	A0A038CRJ6	53.86	A0A1Y6GLZ9	57.49	A0A1Y6GL42	55.83	A0A1Y6GJ60	60.76	A0A855F2N1	63.48	A0A038CM48	66.92	A0A038CQA5	55.07
A0A1Y6GCM6	63.34	A0A1Y6GCM6	63.34	A0A1Y6GNQ8	61.83	A0A038CPX8	62	A0A1Y6GH22	58.21	A0A1Y6GH22	58.21	A0A038CSI1	18.89	A0A038CSI1	18.89	A0A038CSI1	18.89	A0A038CPX8	57	A0A1Y6GHI3	55.56	A0A1Y6GJ41	59.65	A0A1Y6GLW2	63.38	A0A1Y6GC39	66.48	A0A1Y6GQT5	55.05
A0A1Y6GJV7	63.03	A0A1Y6GPR0	62.92	A0A1Y6GSX0	61.54	A0A1Y6GJB2	61.33	A0A1Y6GLZ9	58.08	A0A6S4Y4K1	58.2	A0A038CSX3	23.56	A0A038CSX3	20.69	A0A038CSX3	31.03	A0A1Y6GCM6	56.38	A0A038CPX8	55.5	A0A1Y6GM71	59.36	A0A1Y6GPI6	63.38	A0A6S4XYM6	66.03	A0A1Y6GK31	54.81
A0A038CPX8	63	A0A1Y6GPN7	62.89	A0A1Y6GQ70	61.31	A0A6S4YCF3	61.32	A0A038CP98	57.69	A0A1Y6GLZ9	58.08	A0A038CTH0	35.98	A0A038CTH0	52.44	A0A038CTH0	35.98	A0A855F4V2	56	A0A1Y6GFQ8	55.32	A0A1Y6GFQ8	58.72	A0A1Y6GPR0	62.92	A0A1Y6GH80	66.03	A0A038CM28	54.37
A0A1Y6GPR0	62.92	A0A1Y6GDN0	62.72	A0A1Y6GJG8	61.24	A0A1Y6GJG8	61.24	A0A1Y6GQJ8	57.07	O66214	57.96	A0A038CU82	42.31	A0A038CU82	32.05	A0A038CU82	32.05	A0A1Y6GHI3	55.56	A0A038CQA5	55.07	A0A6S4Y4K1	58.59	A0A1Y6GPN7	62.89	A0A9Q9JKU0	66.03	A0A1Y6GJV7	54.34
A0A1Y6GPN7	62.89	A0A1Y6GL42	62.67	A0A1Y6GL42	61.21	A0A1Y6GL42	61.21	A0A1Y6GFQ8	57.02	A0A038CP98	57.69	A0A038CUE3	16.67	A0A038CUE3	16.67	A0A038CUE3	44.44	A0A1Y6GPT1	55.43	O66214	55	A0A1Y6GL42	58.3	A0A1Y6GDN0	62.72	A0A1Y6GFA4	64.63	A0A1Y6GFQ8	54.26
A0A1Y6GJS8	62.77	A0A4P1AQ65	61.8	A0A9Q9JKU0	60.31	A0A9Q9JKU0	60.31	A0A4P1AY53	56.72	A0A038CQ63	57.49	A0A038CW17	22.88	A0A038CW17	22.88	A0A038CW17	22.88	A0A1Y6GC39	55.31	A0A9Q9JKU0	54.93	A0A1Y6GH22	58.21	A0A1Y6GM71	62.19	O66214	64.44	A0A1Y6GM71	53.36
A0A1Y6GDN0	62.72	A0A9Q9JKU0	61.77	A0A1Y6GJV7	60	A0A1Y6GJV7	60	A0A1Y6GTN8	56.72	A0A1Y6GQJ8	57.07	A0A038CW44	33.33	A0A038CW44	48.72	A0A038CW44	48.72	A0A1Y6GQ70	55.29	A0A1Y6GRY7	54.63	A0A1Y6GG47	58.1	A0A1Y6GDM2	61.92	A0A6S4Y4K1	64.06	A0A1Y6GEN9	53.33
A0A855FF45	61.32	A0A1Y6GDG1	61.27	A0A1Y6GJ41	59.65	A0A1Y6GJ41	59.65	A0A1Y6GQ70	56.57	A0A1Y6GFQ8	57.02	A0A038CXL4	8.59	A0A038CXL4	35.94	A0A038CXL4	19.53	A0A038CQA5	55.07	A0A038CM28	54.37	A0A1Y6GLZ9	58.08	A0A1Y6GNQ8	61.83	A0A1Y6GKN8	63.83	A0A855F265	53.33
A0A1Y6GJG8	61.24	A0A1Y6GJG8	61.24	A0A4P1AQ65	59.55	A0A4P1AQ65	59.55	A0A1Y6GCM6	56.38	A0A6S4YCF3	56.84	A0A038CY40	30.48	A0A038CY40	30.48	A0A038CY40	36.51	A0A1Y6GQT5	55.05	A0A1Y6GVV8	54.19	A0A038CP98	57.69	A0A4P1AQ65	61.8	A0A855F2N1	63.48	A0A6P1XLQ6	53.12
A0A1Y6GH22	61.19	A0A1Y6GSX0	60.9	A0A6S4Y701	59.49	A0A6S4Y701	59.49	A0A1Y6GFK5	56.36	A0A1Y6GVV8	56.73	A0A038CYN9	86.96	A0A038CYN9	86.96	A0A038CYN9	86.96	A0A038CM55	54.85	A0A6S4YCF3	54.06	A0A1Y6GQJ8	57.58	A0A6S4XYM6	61.64	A0A1Y6GPR0	62.92	A0A1Y6GL42	53.03
A0A1Y6GQ70	61.13	A0A1Y6GJ60	60.76	A0A6S4YCF3	59.4	A0A1Y6GVV8	59.26	A0A038CZ42	56.25	A0A1Y6GM71	56.54	A0A038CZ42	46.53	A0A038CZ42	46.53	A0A038CZ42	42.36	A0A038CM28	54.37	A0A1Y6GD19	53.85	A0A9Q9JKU0	57.4	A0A1Y6GH80	61.64	A0A1Y6GPN7	62.89	A0A1Y6GC39	52.51
A0A1Y6GJ41	59.65	A0A1Y6GNQ8	60.58	A0A1Y6GFQ8	58.51	A0A1Y6GM71	59.01	A0A038CM48	56.15	A0A1Y6GSX0	56.41	A0A038CZ45	41.41	A0A038CZ45	41.41	A0A038CZ45	41.41	A0A1Y6GM71	53.36	A0A4P1AQ65	53.37	A0A4P1AY53	56.72	A0A1Y6GSX0	61.54	A0A1Y6GDN0	62.72	A0A9Q9JKU0	52.13
A0A4P1AQ65	59.55	A0A1Y6GFQ8	60.43	A0A1Y6GDC4	58.26	A0A855FF45	58.97	A0A855F4V2	56	A0A1Y6GCM6	56.38	A0A038D0T0	49.41	A0A038D0T0	49.41	A0A038D0T0	42.35	A0A4P1AY53	52.99	A0A1Y6GHP3	52.56	A0A1Y6GTN8	56.72	A0A1Y6GJG8	61.24	A0A1Y6GA11	62.64	A0A038CQ63	52.1
A0A6S4Y701	59.49	A0A1Y6GK31	60	A0A1Y6GH22	58.21	A0A1Y6GRY7	58.8	A0A1Y6GHI3	55.56	A0A038CM48	56.15	A0A0M4KK73	12.97	A0A0M4KK73	12.97	A0A0M4KK73	12.97	A0A1Y6GTN8	52.99	A0A1Y6GC39	52.51	A0A038CP13	56.59	A0A1Y6GH22	61.19	A0A1Y6GM71	62.19	A0A1Y6GVV8	52.05
A0A9Q9JG14	58.76	A0A1Y6GJ41	59.65	A0A6S4Y4K1	58.2	A0A1Y6GH22	58.21	A0A1Y6GPT1	55.43	A0A855F4V2	56	A0A1B2GFT4	63.71	A0A1B2GFT4	72.08	A0A1B2GFT4	72.08	A0A1Y6GQ08	52.76	A0A1Y6GAY7	52.38	A0A1Y6GSX0	56.41	A0A1Y6GQ70	61.13	A0A4P1AQ65	61.8	A0A1Y6GQ70	52.01
A0A1Y6GFA4	58.54	A0A225TZS3	59.21	O66214	58.15	A0A038CP98	57.69	A0A1Y6GAY7	55.31	A0A1Y6GM51	55.72	A0A1I9ZKN6	32.9	A0A1I9ZKN6	32.9	A0A1I9ZKN6	32.9	A0A1Y6GQJ8	52.53	A0A855FF45	51.71	A0A1Y6GFK5	56.36	A0A1Y6GL42	60.76	A0A1Y6GRY7	61.34	A0A6S4XYK5	51.67
A0A1Y6GFQ8	58.51	A0A1Y6GM71	59.01	A0A1Y6GVV8	57.89	A0A1Y6GQJ8	57.58	A0A038CQA5	55.07	A0A1Y6GHI3	55.56	A0A1I9ZKZ6	37.35	A0A1I9ZKZ6	67.47	A0A1I9ZKZ6	37.35	O66214	52.04	A0A6S4XYK5	51.67	A0A038CM48	56.15	A0A1Y6GFQ8	60.43	A0A1Y6GJB2	61.33	A0A038CNA6	51.67
A0A1Y6GJJ3	58.33	A0A1Y6GJG9	58.39	A0A038CP98	57.69	A0A1Y6GFK5	57.27	A0A1Y6GQT5	55.05	A0A1Y6GAY7	55.31	A0A1I9ZKZ9	16.78	A0A1I9ZKZ9	16.78	A0A1I9ZKZ9	16.78	A0A6P1XVJ9	51.77	A0A038CNA6	51.67	A0A855F4V2	56	A0A1Y6GK31	60	A0A1Y6GH22	61.19	A0A1Y6GPT1	51.52
A0A038CP98	58.33	A0A1Y6GDC4	58.26	A0A1Y6GQJ8	57.58	A0A1Y6GJS8	57.18	A0A1Y6GIC4	54.84	A0A038CQA5	55.07	A0A1I9ZL00	38.52	A0A1I9ZL00	43.77	A0A1I9ZL00	43	A0A9Q9N3K5	51.77	A0A1Y6GCM6	50.81	A0A4P1AQ65	55.9	A0A9Q9JKU0	59.87	A0A1Y6GLW2	60.21	A0A038CRJ6	51.35
A0A1Y6GVV8	58.28	A0A1Y6GH22	58.21	A0A1Y6GJJ3	57.08	A0A1Y6GFQ8	57.02	A0A038CM28	54.37	A0A1Y6GQT5	55.05	A0A1Y6G9R3	1.48	A0A1Y6G9R3	4.44	A0A1Y6G9R3	5.93	A0A1Y6GFA4	51.22	A0A038CMN2	50.41	A0A1Y6GHI3	55.56	A0A1Y6GJ41	59.65	A0A1Y6GF35	60.09	A0A6S4YCF3	50.43
O66214	57.96	A0A6S4Y4K1	58.2	A0A855FF45	57.05	A0A1Y6GLW2	56.69	A0A1Y6GC39	54.19	A0A038CM55	54.85	A0A1Y6GA11	56.04	A0A1Y6GA11	72.53	A0A1Y6GA11	37.36	A0A1Y6GB03	50.71	A0A038CP13	50.39	A0A1Y6GAY7	55.31	A0A6S4Y701	59.49	A0A6S4XZ90	60	A0A038CMN2	50.41
A0A1Y6GQJ8	57.58	A0A038CP98	57.69	A0A1Y6GLW2	56.69	A0A1Y6GQA3	56.67	A0A6S4YCF3	54.06	A0A855FF45	54.49	A0A1Y6GA49	30.37	A0A1Y6GA49	34.97	A0A1Y6GA49	34.97	A0A1Y6GDC4	50.43	A0A225U0Q4	50	A0A038CQA5	55.07	A0A1Y6GJJ3	58.96	A0A1Y6GJ41	59.65	A0A225U0Q4	50
A0A1Y6GLW2	56.69	A0A1Y6GQJ8	57.07	A0A1Y6GFK5	56.36	A0A9Q9JG14	56.41	A0A1Y6GM71	53.36	A0A038CM28	54.37	A0A1Y6GA69	4.69	A0A1Y6GA69	3.13	A0A1Y6GA69	4.69	A0A038CM48	50	A0A9Q9JG14	49.15	A0A038CM55	54.85	A0A6S4YCF3	58.76	A0A6S4Y701	59.49	A0A1Y6GAY7	49.82
A0A1Y6GM71	56.54	A0A1Y6GVV8	56.92	A0A038CM48	56.15	A0A038CM48	56.15	A0A1Y6GEN9	53.33	A0A1Y6GS19	53.85	A0A1Y6GAA8	9.57	A0A1Y6GAA8	15.18	A0A1Y6GAA8	8.58	A0A225U0Q4	50	A0A038CW44	48.72	A0A1Y6GIC4	54.84	A0A038CND3	58.36	A0A1Y6GNA9	59.09	A0A1Y6GDD3	49.55
A0A225TZS3	56.44	A0A4P1AY53	56.72	A0A1Y6GHI3	55.56	A0A855F4V2	56	A0A855F265	53.33	A0A1Y6GD19	53.85	A0A1Y6GAQ0	1.86	A0A1Y6GAQ0	9.74	A0A1Y6GAQ0	6.5	A0A1Y6GDG1	50	A0A1Y6GEN9	48.63	A0A1Y6GK31	54.81	A0A1Y6GVV8	58.28	A0A1Y6GDC4	58.26	A0A038D0T0	49.41
A0A1Y6GSX0	56.41	A0A1Y6GTN8	56.72	A0A038CM55	55.34	A0A1Y6GHI3	55.56	O66214	53.33	A0A1Y6GEN9	53.33	A0A1Y6GAQ4	20.11	A0A1Y6GAQ4	39.4	A0A1Y6GAQ4	32.34	A0A038CRJ6	49.91	A0A855F265	48.63	A0A038CM28	54.37	A0A1Y6GJS8	58.24	A0A038CP98	57.69	O66214	48.7
A0A1Y6GFK5	56.36	A0A038CP13	56.59	A0A1Y6GAY7	55.31	A0A1Y6GAY7	55.31	A0A225U3C8	53.33	A0A855F265	53.33	A0A1Y6GAT4	11.52	A0A1Y6GAT4	11.52	A0A1Y6GAT4	11.52	A0A6S4YCF3	49.79	A0A225U1W2	48.59	A0A1Y6GVV8	54.19	A0A6S4XZ90	58.18	A0A1Y6GQJ8	57.58	A0A855F2N1	48.7
A0A038CZ42	56.25	A0A1Y6GFK5	56.36	A0A038CQA5	55.07	A0A1Y6GQ70	55.29	A0A1Y6GPI6	52.11	A0A1Y6GC39	52.51	A0A1Y6GAT6	19.46	A0A1Y6GAT6	32.93	A0A1Y6GAT6	20.96	A0A038D0T0	49.41	A0A1Y6GJ60	48.1	A0A6S4YCF3	54.06	A0A1Y6GLZ9	58.08	A0A038CRJ6	57.09	A0A225TZS3	48.32
A0A038CM48	56.15	A0A038CM48	56.15	A0A1Y6GQT5	55.05	A0A038CQA5	55.07	A0A1Y6GVV8	52.05	A0A1Y6GB03	52.41	A0A1Y6GAV3	10.05	A0A1Y6GAV3	10.05	A0A1Y6GAV3	10.05	A0A1Y6GFQ8	49.15	A0A855F6R6	48.1	A0A1Y6GD19	53.85	O66214	57.96	A0A1Y6GB03	56.96	A0A1Y6GDM2	48.3
A0A855F4V2	56	A0A1Y6GHI3	55.56	A0A1Y6GK31	54.81	A0A038CM55	54.85	A0A855FF45	51.71	A0A1Y6GB69	52.36	A0A1Y6GAY7	46.15	A0A1Y6GAY7	54.95	A0A1Y6GAY7	52.01	A0A6S4Y701	48.95	A0A1Y6GSX0	48.08	A0A1Y6GEN9	53.33	A0A038CP98	57.69	A0A1Y6GBI8	56.91	A0A855F6R6	48.1
A0A1Y6GHI3	55.56	A0A1Y6GAY7	55.31	A0A9Q9JG14	54.49	A0A225TZS3	54.85	A0A6S4XYK5	51.67	A0A1Y6GDG1	52.25	A0A1Y6GAY9	33.33	A0A1Y6GAY9	42.36	A0A1Y6GAY9	33.33	A0A1Y6GJS8	48.94	A0A1Y6GHG5	48.08	A0A855F265	53.33	A0A1Y6GQJ8	57.58	A0A4P1AY53	56.72	A0A855FF45	48.08
A0A038CM55	55.34	A0A038CQA5	55.07	A0A038CM28	54.37	A0A4P1AY53	54.48	A0A038CNA6	51.67	A0A1Y6GPI6	52.11	A0A1Y6GAZ8	6.55	A0A1Y6GAZ8	14	A0A1Y6GAZ8	8.8	A0A855F2N1	48.7	A0A1Y6GRJ3	47.93	A0A1Y6GC39	52.51	A0A4P1AY53	56.72	A0A1Y6GTN8	56.72	A0A1Y6GHG5	48.08
A0A1Y6GAY7	55.31	A0A1Y6GQT5	55.05	A0A1Y6GG47	54.29	A0A1Y6GTN8	54.48	A0A6S4Y701	51.48	A0A9Q9JG14	51.92	A0A1Y6GB03	48.72	A0A1Y6GB03	61.22	A0A1Y6GB03	54.97	A0A1Y6GEN9	48.63	A0A1Y6GUE0	47.86	A0A855FF45	51.71	A0A1Y6GTN8	56.72	A0A6S4YCF3	56.41	A0A1Y6GRJ3	47.93
A0A038CQA5	55.07	A0A038CM55	54.85	A0A1Y6GD19	53.85	A0A038CM28	54.37	A0A1Y6GDC4	50.43	A0A038CRJ6	51.53	A0A1Y6GB34	14.59	A0A1Y6GB34	12.16	A0A1Y6GB34	6.99	A0A855F265	48.63	A0A1Y6GIC4	47.74	A0A6S4XYK5	51.67	A0A855FF45	56.41	A0A1Y6GFK5	56.36	A0A1Y6GIC4	47.74
A0A1Y6GM51	54.98	A0A038CM28	54.37	A0A1Y6GS19	53.85	A0A1Y6GG47	54.29	A0A038CMN2	50.41	A0A4P1AY53	51.49	A0A1Y6GB44	6.91	A0A1Y6GB44	3.3	A0A1Y6GB44	11.41	A0A855F6R6	48.1	A0A1Y6GJG9	47.45	A0A038CNA6	51.67	A0A1Y6GFK5	56.36	A0A1Y6GHI3	55.56	A0A1Y6GG47	46.67
A0A038CM28	54.37	A0A6S4YCF3	54.06	A0A1Y6GEN9	53.33	A0A1Y6GS19	53.85	A0A225U0Q4	50	A0A1Y6GTN8	51.49	A0A1Y6GB52	32.03	A0A1Y6GB52	32.03	A0A1Y6GB52	32.03	A0A1Y6GSX0	48.08	A0A1Y6GM71	47	A0A1Y6GB03	51.56	A0A038CZ42	56.25	A0A038CM55	55.34	A0A1Y6GSE6	46.67
A0A1Y6GNA9	54.29	A0A1Y6GD19	53.85	A0A855F265	53.33	A0A1Y6GNA9	53.79	A0A1Y6GB03	49.86	A0A1Y6GDC4	50.43	A0A1Y6GB68	4.31	A0A1Y6GB68	6.26	A0A1Y6GB68	7.94	A0A1Y6GIC4	47.74	A0A1Y6GSE6	46.67	A0A1Y6GND4	51.56	A0A038CM48	56.15	A0A1Y6GAY7	55.31	A0A1Y6GP73	46.53
A0A1Y6GD19	53.85	A0A1Y6GS19	53.85	A0A038CND3	52.89	A0A1Y6GEN9	53.33	A0A038D0T0	49.41	A0A038CND3	50.15	A0A1Y6GB69	25.47	A0A1Y6GB69	42.45	A0A1Y6GB69	42.45	A0A855FF45	47.44	A0A1Y6GGU7	46.62	A0A6S4Y701	51.48	A0A1Y6GHI3	55.56	A0A038CQA5	55.07	A0A1Y6GKT8	46.48
A0A1Y6GS19	53.85	A0A1Y6GNA9	53.79	A0A1Y6GQ08	52.76	A0A855F265	53.33	A0A225U9E0	49.23	A0A225U0Q4	50	A0A1Y6GB78	7.33	A0A1Y6GB78	12.9	A0A1Y6GB78	7.33	A0A6S4XYK5	47.37	A0A6S4Y8R2	46.62	A0A1Y6GJS8	50.8	A0A1Y6GAY7	55.31	A0A1Y6GQT5	55.05	A0A1Y6GFK5	46.36
A0A6S4XZ90	53.64	A0A1Y6GEN9	53.33	A0A1Y6GUE0	52.56	A0A1Y6GSX0	53.21	A0A9Q9JG14	49.15	A0A038CKA5	49.44	A0A1Y6GBA4	39.24	A0A1Y6GBA4	47.47	A0A1Y6GBA4	28.48	A0A038CNA6	47.37	A0A038CM55	46.6	A0A038CMN2	50.41	A0A225TZS3	55.25	A0A1Y6GFQ8	54.68	A0A038CM55	46.12
A0A225U3C8	53.33	A0A855F265	53.33	A0A6P1XVJ9	51.77	A0A1Y6GB03	52.98	A0A1Y6GRJ3	49.11	A0A1Y6GNQ8	49.38	A0A1Y6GBA6	8.28	A0A1Y6GBA6	15.66	A0A1Y6GBA6	10.29	A0A1Y6GCY1	47.37	O66213	46.59	A0A1Y6GMH2	50.27	A0A1Y6GDG1	55.12	A0A1Y6GS19	54.49	A0A6S4Y4K1	46.09
A0A1Y6GEN9	53.33	A0A1Y6GB03	52.98	A0A9Q9N3K5	51.77	A0A038CRJ6	52.78	A0A1Y6GHP3	48.72	A0A1Y6GPP7	49.04	A0A1Y6GBB1	3.9	A0A1Y6GBB1	7.8	A0A1Y6GBB1	7.8	A0A1Y6GVV8	47.17	A0A1Y6GP73	46.53	A0A225U0Q4	50	A0A1Y6GBI8	55.09	A0A1Y6GVV8	54.39	A0A038CPE9	45.76
A0A855F265	53.33	A0A038CND3	52.89	A0A6S4XYK5	51.67	A0A1Y6GQ08	52.76	A0A1Y6GM51	48.71	A0A1Y6GHP3	48.72	A0A1Y6GBB2	14.67	A0A1Y6GBB2	14.67	A0A1Y6GBB2	14.67	A0A1Y6GK31	46.67	A0A4P1AY53	46.52	A0A6G7N0C7	50	A0A038CQA5	55.07	A0A038CM28	54.37	A0A1Y6GB03	45.74
A0A1Y6GJG9	52.55	A0A1Y6GQ08	52.76	A0A038CNA6	51.67	A0A1Y6GJG9	52.55	A0A855F2N1	48.7	A0A038CW44	48.72	A0A1Y6GBB8	15.04	A0A1Y6GBB8	32.33	A0A1Y6GBB8	34.59	A0A1Y6GG47	46.67	A0A1Y6GTN8	46.52	A0A1Y6GDD3	49.55	A0A038CM55	54.85	A0A1Y6GG47	54.29	A0A038CKJ7	45.71
A0A1Y6GPI6	52.11	A0A1Y6GG26	52.5	A0A1Y6GND4	51.56	A0A1Y6GPI6	52.11	A0A1Y6GNQ8	48.55	A0A855F2N1	48.7	A0A1Y6GBF0	66.99	A0A1Y6GBF0	66.99	A0A1Y6GBF0	66.99	A0A1Y6GP73	46.53	A0A1Y6GKT8	46.48	A0A038D0T0	49.41	A0A1Y6GEI1	54.68	A0A855FF45	54.06	A0A1Y6GDN0	45.56
A0A6P1XVJ9	51.77	A0A1Y6GB69	52.36	A0A038CRJ6	51.53	O66214	52.04	A0A225TZS3	48.51	A0A1Y6GBT0	48.64	A0A1Y6GBI8	36.36	A0A1Y6GBI8	52.36	A0A1Y6GBI8	52.73	A0A1Y6GKT8	46.48	A0A225TZS3	46.14	A0A1Y6GNQ8	49.38	A0A038CM28	54.37	A0A9Q9JE92	53.64	A0A9Q9JG14	45.51
A0A9Q9N3K5	51.77	A0A1Y6GPI6	52.11	A0A1Y6GIZ0	50.48	A0A6S4XYM6	51.23	A0A1Y6GNA9	48.23	A0A855F6R6	48.1	A0A1Y6GBQ1	19.18	A0A1Y6GBQ1	18.78	A0A1Y6GBQ1	24.69	A0A1Y6GFK5	46.36	A0A038CPE9	45.76	A0A9Q9JG14	49.15	A0A1Y6GG47	54.29	A0A1Y6GEN9	53.33	A0A038CNC1	44.72
A0A1Y6GND4	51.56	A0A1Y6GLF6	52.02	A0A1Y6GBT0	50.45	A0A1Y6GH80	51.23	A0A855F6R6	48.1	A0A1Y6GNA9	47.98	A0A1Y6GBQ5	17.31	A0A1Y6GBQ5	17.31	A0A1Y6GBQ5	25.96	A0A6S4Y7I2	46.25	A0A038CKJ7	45.71	A0A038CW44	48.72	A0A9Q9JG14	53.85	A0A855F265	53.33	A0A1Y6GFA4	43.9
A0A1Y6GDC4	51.3	A0A855FF45	51.71	A0A038CP13	50.39	A0A1Y6GBT0	50.45	A0A1Y6GSX0	48.08	A0A1Y6GRJ3	47.93	A0A1Y6GBR2	9.82	A0A1Y6GBR2	25.82	A0A1Y6GBR2	18.18	A0A1Y6GLN0	46.25	A0A1Y6GSL6	45.14	A0A1Y6GM51	48.71	A0A1Y6GS19	53.85	A0A1Y6GPM6	52.45	A0A1Y6GJ41	43.86
A0A1Y6GBT0	50.68	A0A6S4XYK5	51.67	A0A1Y6GMH2	50.27	A0A225U0Q4	50	A0A1Y6GHG5	48.08	A0A1Y6GUE0	47.86	A0A1Y6GBR8	12.4	A0A1Y6GBR8	24.29	A0A1Y6GBR8	22.22	A0A1Y6GAY7	46.15	A0A038CRJ6	45.06	A0A855F2N1	48.7	A0A1Y6GD19	53.85	A0A1Y6GPI6	52.11	A0A855F9T2	43.86
A0A1Y6GBI8	50.55	A0A038CNA6	51.67	A0A1Y6GB03	50.14	A0A1Y6GFA4	50	A0A038CRJ6	47.94	A0A1Y6GIC4	47.74	A0A1Y6GBT0	42.73	A0A1Y6GBT0	50.68	A0A1Y6GBT0	49.09	A0A038CPE9	45.76	A0A038CNC1	44.72	A0A225U1W2	48.59	A0A1Y6GEN9	53.33	A0A6S4XYK5	51.67	A0A1Y6GVB3	43.66
A0A9Q9JE92	50.55	A0A1Y6GF11	51.52	A0A225U0Q4	50	A0A1Y6GDD3	49.55	A0A1Y6GJG9	47.45	A0A1Y6GGL0	47.46	A0A1Y6GBX8	5.93	A0A1Y6GBX8	5.93	A0A1Y6GBX8	11.86	A0A038CKJ7	45.71	A0A1Y6GN61	44.1	A0A855F6R6	48.1	A0A855F265	53.33	A0A038CNA6	51.67	A0A1Y6GJJ3	43.33
A0A038CP13	50.39	A0A6S4Y701	51.48	A0A6G7N0C7	50	A0A038CKA5	49.44	A0A1Y6GK31	46.67	A0A6S4XYK5	47.37	A0A1Y6GBZ0	12.96	A0A1Y6GBZ0	22.22	A0A1Y6GBZ0	22.22	A0A1Y6GNQ8	45.64	A0A1Y6GEL3	44.06	A0A1Y6GHG5	48.08	A0A225U3C8	53.33	A0A9Q9JG14	51.5	A0A1Y6GJ60	42.62
A0A1Y6GMH2	50.27	A0A225U1H6	50.53	A0A1Y6GNA9	49.75	A0A038D0T0	49.41	A0A1Y6GGU7	46.62	A0A038CNA6	47.37	A0A1Y6GC07	29.43	A0A1Y6GC07	41.41	A0A1Y6GC07	39.32	A0A9Q9JG14	44.87	A0A855F9T2	43.86	A0A1Y6GRC7	47.96	A0A1Y6GB03	52.98	A0A1Y6GDG1	51.43	A0A1Y6GB69	42.45
A0A4P1AY53	50.25	A0A1Y6GUE0	50.43	A0A1Y6GDD3	49.55	A0A1Y6GTU7	49.02	A0A6S4Y8R2	46.62	A0A1Y6GSS1	47	A0A1Y6GC10	29.03	A0A1Y6GC10	29.03	A0A1Y6GC10	23.39	A0A038CNC1	44.72	A0A1Y6GG47	42.86	A0A038CRJ6	47.94	A0A1Y6GQ08	52.76	A0A2D1LW10	51.27	A0A038CN61	42.38
A0A1Y6GTN8	50.25	A0A1Y6GMH2	50.27	A0A1Y6GMT9	49.53	A0A1Y6GDG1	48.77	A0A038CM55	46.6	A0A6S4YHY2	46.88	A0A1Y6GC39	52.51	A0A1Y6GC39	64.25	A0A1Y6GC39	61.45	A0A1Y6GGL0	44.57	A0A6S4XZ90	42.73	A0A1Y6GRJ3	47.93	A0A1Y6GBT0	52.73	A0A1Y6GEL3	51.05	A0A9Q9MT65	42.38
A0A1Y6GB03	50.14	A0A038CRJ6	50.09	A0A038D0T0	49.41	A0A1Y6GM51	48.71	A0A1Y6GP73	46.53	A0A1Y6GSE6	46.67	A0A1Y6GC43	12.63	A0A1Y6GC43	19.3	A0A1Y6GC43	9.82	A0A1Y6GPM6	44.06	A0A1Y6GB03	42.61	A0A6P1XVJ9	47.47	A0A038CQX3	52.67	A0A855F7D5	51	A0A1Y6GJG9	41.61
A0A225U0Q4	50	A0A225U0Q4	50	A0A1Y6GDY0	49.39	A0A855F2N1	48.7	A0A1Y6GKT8	46.48	A0A1Y6GGU7	46.62	A0A1Y6GC52	7.56	A0A1Y6GC52	8.06	A0A1Y6GC52	13.1	A0A855F9T2	43.86	A0A1Y6GM51	42.44	A0A9Q9N3K5	47.47	A0A1Y6GNA9	52.53	A0A4P1ARK1	51	A0A1Y6GM79	41.61
A0A225U1W2	49.3	A0A1Y6GGL0	50	A0A1Y6GTU7	49.02	A0A1Y6GCX2	48.59	A0A1Y6GS19	46.15	A0A6S4Y8R2	46.62	A0A1Y6GC54	2.05	A0A1Y6GC54	2.05	A0A1Y6GC54	6.85	A0A038CMN2	43.8	A0A038CN61	42.38	A0A1Y6GIZ0	47.36	A0A1Y6GC39	52.51	A0A225U2A7	50.86	A0A225U1W2	41.55
A0A1Y6GTU7	49.02	A0A6G7N0C7	50	A0A6S4XZ90	48.91	A0A9Q9N4R6	48.59	A0A1Y6GJS8	46.01	O66213	46.59	A0A1Y6GC60	21.3	A0A1Y6GC60	21.3	A0A1Y6GC60	14.2	A0A1Y6GVB3	43.66	A0A9Q9MT65	42.38	A0A038CZ42	47.22	A0A1Y6GLF6	52.02	A0A1Y6GUE0	50.85	A0A1Y6GPR4	41.46
A0A1Y6GDG1	48.98	A0A1Y6GDD3	49.55	A0A1Y6GM51	48.71	A0A1Y6GD76	48.19	A0A1Y6GDG1	45.9	A0A038CZ42	46.53	A0A1Y6GCB2	15.25	A0A1Y6GCB2	26.27	A0A1Y6GCB2	15.25	A0A6S4XZ90	43.45	A0A038D0T0	42.35	A0A225TZS3	46.93	A0A9Q9JE92	51.82	A0A1Y6GBT0	50.45	A0A6S4XYM6	41.1
A0A1Y6GHP3	48.72	A0A038D0T0	49.41	A0A225U1W2	48.59	A0A855F6R6	48.1	A0A038CPE9	45.76	A0A1Y6GP73	46.53	A0A1Y6GCF3	12.36	A0A1Y6GCF3	24.27	A0A1Y6GCF3	28.28	A0A1Y6GRJ3	43.2	A0A1Y6GQ08	42.33	A0A1Y6GSE6	46.67	A0A6S4XYK5	51.67	A0A1Y6GMH2	50.27	A0A1Y6GH80	41.1
A0A855F2N1	48.7	A0A9Q9JG14	49.15	A0A1Y6GHL9	48.35	A0A1Y6GHG5	48.08	A0A038CKJ7	45.71	A0A225U1H6	46.51	A0A1Y6GCG2	21.14	A0A1Y6GCG2	32.21	A0A1Y6GCG2	25.73	A0A225TZS3	42.97	A0A038CU82	42.31	A0A1Y6GQ08	46.63	A0A038CNA6	51.67	A0A1Y6GG26	50.25	A0A1Y6GE63	41.1
A0A038CND3	48.63	A0A1Y6GTU7	49.02	A0A855F6R6	48.1	A0A6S4XZ90	48	A0A1Y6GJ44	45.67	A0A1Y6GKT8	46.48	A0A1Y6GCK9	14.73	A0A1Y6GCK9	12.09	A0A1Y6GCK9	21.76	A0A1Y6GEI1	42.93	A0A1Y6GPN7	42.27	A0A1Y6GP73	46.53	A0A038CRJ6	51.53	A0A225U0Q4	50	A0A1Y6GUE0	41.03
A0A1Y6GCX2	48.59	A0A038CW44	48.72	A0A038CQX3	48.09	A0A1Y6GRC7	47.96	A0A6S4Y3F6	45.62	A0A1Y6GFK5	46.36	A0A1Y6GCL7	7.57	A0A1Y6GCL7	7.57	A0A1Y6GCL7	12.97	A0A9Q9JE74	42.28	A0A1Y6GPM6	42.24	A0A1Y6GDG1	46.52	A0A1Y6GIZ0	50.48	A0A1Y6GMT9	49.53	A0A038CU82	41.03
A0A9Q9N4R6	48.59	A0A1Y6GBT0	48.64	A0A1Y6GHG5	48.08	A0A1Y6GPM6	47.83	A0A038CNC1	44.72	A0A6S4XZ90	46.18	A0A1Y6GCM6	56.38	A0A1Y6GCM6	67.29	A0A1Y6GCM6	67.29	A0A1Y6GMW8	42.17	A0A1Y6GF11	41.67	A0A1Y6GKT8	46.48	A0A1Y6GDC4	50.43	A0A038CKA5	49.44	A0A1Y6GMT9	40.91
A0A038CRJ6	48.11	A0A855F6R6	48.1	A0A4P1AY53	48.01	A0A6S4XYK5	47.37	A0A1Y6GF11	44.7	A0A225TZS3	46.14	A0A1Y6GCS4	3.27	A0A1Y6GCS4	7.29	A0A1Y6GCS4	17.84	A0A1Y6GDY0	42.07	A0A1Y6GDD3	41.44	A0A1Y6GMT9	46.39	A0A038CP13	50.39	A0A225U1W2	49.3	A0A038CTH0	40.85
A0A855F6R6	48.1	A0A038CQX3	48.09	A0A1Y6GTN8	48.01	A0A038CNA6	47.37	A0A1Y6GPM6	44.48	A0A1Y6GGC8	46.07	A0A1Y6GCV6	13.78	A0A1Y6GCV6	38.67	A0A1Y6GCV6	23.11	A0A225U1W2	41.55	A0A6S4X4V8	41.32	A0A225U3C8	46.11	A0A1Y6GMH2	50.27	A0A1Y6GJJ3	49.17	A0A1Y6GGU7	40.23
A0A038CQX3	48.09	A0A1Y6GHG5	48.08	A0A1Y6GSL6	48	A0A1Y6GCY1	47.37	A0A1Y6GIZ0	44.47	A0A038CPE9	45.76	A0A1Y6GCW7	21.94	A0A1Y6GCW7	25.26	A0A1Y6GCW7	26.63	A0A1Y6GUE0	41.45	A0A1Y6GQT5	41.28	A0A1Y6GUE0	45.73	A0A225U0Q4	50	A0A1Y6GTU7	49.02	A0A6S4Y8R2	40.23
A0A1Y6GRC7	47.96	A0A1Y6GSL6	48	A0A1Y6GRJ3	47.93	A0A6P1XVJ9	47.22	A0A225U1H6	43.97	A0A038CKJ7	45.71	A0A1Y6GCX2	28.87	A0A1Y6GCX2	28.87	A0A1Y6GCX2	48.59	A0A1Y6GDD3	41.44	A0A1Y6GMH2	41.18	A0A038CKJ7	45.71	A0A6G7N0C7	50	A0A1Y6GPR4	48.78	A0A1Y6GTR7	40
A0A1Y6GRJ3	47.93	A0A1Y6GRJ3	47.93	A0A038CN61	47.62	A0A9Q9N3K5	47.22	A0A1Y6GFA4	43.9	A0A225U3C8	45.56	A0A1Y6GCY1	38.6	A0A1Y6GCY1	38.6	A0A1Y6GCY1	47.37	A0A1Y6GHG5	41.35	A0A1Y6GBT0	41.14	A0A1Y6GSL6	45.14	A0A1Y6GPM6	49.65	A0A038CW44	48.72	A0A038CLR7	39.44
A0A1Y6GUE0	47.86	A0A1Y6GIC4	47.74	A0A9Q9MT65	47.62	A0A225U9E0	46.91	A0A855F9T2	43.86	A0A1Y6GM79	45.26	A0A1Y6GCZ3	12.03	A0A1Y6GCZ3	26.32	A0A1Y6GCZ3	19.55	A0A6G7N0C7	41.14	A0A6S4XYM6	41.1	A0A038CNC1	44.72	A0A1Y6GDD3	49.55	A0A225U1H6	48.63	A0A1Y6GEI1	39.33
A0A6S4XYK5	47.85	A0A6P1XVJ9	47.47	A0A1Y6GJG9	47.45	A0A1Y6GP73	46.53	A0A038CP13	43.41	A0A6P1XVJ9	45.2	A0A1Y6GD00	26.87	A0A1Y6GD00	47.76	A0A1Y6GD00	26.87	A0A6S4XYM6	41.1	A0A1Y6GH80	41.1	A0A1Y6GGU7	44.36	A0A1Y6GPP7	49.04	A0A1Y6GJ44	48.56	A0A1Y6GBA4	39.24
A0A038CNA6	47.85	A0A9Q9N3K5	47.47	A0A1Y6GCY1	47.37	A0A1Y6GKT8	46.48	A0A6P1XVJ9	43.18	A0A9Q9N3K5	45.2	A0A1Y6GD19	53.85	A0A1Y6GD19	53.85	A0A1Y6GD19	37.5	A0A1Y6GH80	41.1	A0A1Y6GE63	41.1	A0A225U9E0	44.07	A0A1Y6GHP3	48.72	A0A1Y6GIZ0	48.32	A0A038CME3	39.23
A0A1Y6GIC4	47.74	A0A1Y6GBA4	47.47	A0A1Y6GNG6	47.21	A0A6S4Y7I2	46.25	A0A9Q9N3K5	43.18	A0A225TW63	44.99	A0A1Y6GD62	4.01	A0A1Y6GD62	11.73	A0A1Y6GD62	10.19	A0A1Y6GE63	41.1	A0A855F4V2	41	A0A1Y6GEL3	44.06	A0A1Y6GUE0	48.72	A0A855F6R6	48.1	A0A1Y6GP31	39.13
A0A1Y6GMT9	47.49	A0A1Y6GCY1	47.37	A0A1Y6GGU7	46.62	A0A1Y6GLN0	46.25	A0A6S4XZ90	42.55	A0A9Q9MWJ9	44.99	A0A1Y6GD71	9.91	A0A1Y6GD71	21.37	A0A1Y6GD71	14.76	A0A1Y6GFQ9	40.7	A0A038CLD7	40.95	A0A1Y6GFA4	43.9	A0A225U1W2	48.59	A0A1Y6GSX0	48.08	A0A038CQ45	38.97
A0A1Y6GBA4	47.47	A0A1Y6GFK1	47.33	A0A6S4Y8R2	46.62	A0A1Y6GUE0	46.15	A0A1Y6GSE6	42.42	A0A1Y6GEI1	44.84	A0A1Y6GD76	39.28	A0A1Y6GD76	45.96	A0A1Y6GD76	49.86	A0A225U1H6	40.59	A0A038CTH0	40.85	A0A855F9T2	43.86	A0A1Y6GHL9	48.35	A0A1Y6GHG5	48.08	A0A225U2A7	38.86
A0A1Y6GGL0	47.46	A0A1Y6GG47	46.67	A0A1Y6GFQ9	46.61	A0A038CPE9	45.76	A0A038CN61	42.38	A0A1Y6GP77	44.75	A0A1Y6GDC2	11.46	A0A1Y6GDC2	24.34	A0A1Y6GDC2	20.05	A0A1Y6GBI8	40.36	A0A1Y6GIZ0	40.62	A0A1Y6GVB3	43.66	A0A855F6R6	48.1	A0A1Y6GSL6	48	A0A1Y6GCY1	38.6
A0A1Y6GCY1	47.37	A0A1Y6GSE6	46.67	A0A1Y6GP73	46.53	A0A038CKJ7	45.71	A0A9Q9MT65	42.38	A0A038CNC1	44.72	A0A1Y6GDC4	66.09	A0A1Y6GDC4	58.26	A0A1Y6GDC4	51.3	A0A9Q9JE92	40.36	A0A1Y6GGL0	40.58	A0A1Y6GPM6	42.66	A0A1Y6GRJ3	47.93	A0A1Y6GRJ3	47.93	A0A1Y6GNQ8	38.59
A0A1Y6GIZ0	47.36	A0A038CZ42	46.53	A0A1Y6GKT8	46.48	A0A038CND3	45.59	A0A9Q9JE74	42.28	A0A1Y6GQZ6	44.59	A0A1Y6GDC7	16.96	A0A1Y6GDC7	25	A0A1Y6GDC7	16.96	A0A1Y6GPP7	40.3	A0A1Y6GM79	40.51	A0A1Y6GNA9	42.42	A0A6P1XVJ9	47.47	A0A1Y6GD00	47.76	A0A225U3C8	38.33
A0A1Y6GN39	46.73	A0A1Y6GP73	46.53	A0A1Y6GBI8	45.82	A0A1Y6GSL6	45.14	A0A1Y6GBT0	42.05	A0A1Y6GK31	44.44	A0A1Y6GDD3	49.55	A0A1Y6GDD3	41.44	A0A1Y6GDD3	41.44	A0A1Y6GJG9	40.15	A0A855F7D5	40.44	A0A038CN61	42.38	A0A9Q9N3K5	47.47	A0A038CND3	47.42	A0A1Y6GHP3	38.14
A0A1Y6GSE6	46.67	A0A1Y6GLW2	46.48	A0A9Q9JE92	45.82	A0A1Y6GBI8	44.91	A0A225U1W2	41.55	A0A038CUE3	44.44	A0A1Y6GDE4	33.94	A0A1Y6GDE4	42.63	A0A1Y6GDE4	39.19	A0A225TUP8	40.06	A0A4P1ARK1	40.44	A0A9Q9MT65	42.38	A0A1Y6GGL0	47.46	A0A1Y6GCY1	47.37	A0A038CLD7	37.93
A0A1Y6GGU7	46.62	A0A1Y6GKT8	46.48	A0A1Y6GIC4	45.81	A0A9Q9JE92	44.91	A0A1Y6GPR4	41.46	A0A1Y6GJJ3	44.17	A0A1Y6GDG1	36.68	A0A1Y6GDG1	64.14	A0A1Y6GDG1	61.07	A0A1Y6GTR7	40	A0A1Y6GNQ8	40.25	A0A038CU82	42.31	A0A1Y6GJG9	47.45	A0A1Y6GPP7	47.12	A0A1Y6GJ44	37.5
A0A6S4Y8R2	46.62	A0A1Y6GMT9	46.39	A0A038CPE9	45.76	A0A038CNC1	44.72	A0A1Y6GDD3	41.44	A0A1Y6GEL3	44.06	A0A1Y6GDI1	21.15	A0A1Y6GDI1	33.97	A0A1Y6GDI1	33.97	A0A225U306	39.91	A0A1Y6GTR7	40	A0A1Y6GMW8	42.17	A0A1Y6GCY1	47.37	A0A225U4T0	46.95	A0A1Y6GD19	37.5
A0A1Y6GKT8	46.48	A0A225U9E0	46.39	A0A038CKJ7	45.71	A0A1Y6GGL0	44.57	A0A038CZ45	41.41	A0A1Y6GFA4	43.9	A0A1Y6GDK2	3.62	A0A1Y6GDK2	5.74	A0A1Y6GDK2	5.74	A0A2D1LW10	39.87	A0A225U306	39.91	A0A855F7D5	42.08	A0A1Y6GQ94	46.93	A0A6P1XVJ9	46.72	A0A038CZ42	37.5
A0A225U1H6	46.09	A0A1Y6GDE4	46.26	A0A1Y6GJ44	45.67	A0A1Y6GK31	44.44	A0A1Y6GMH2	41.18	A0A1Y6GJ41	43.86	A0A1Y6GDL4	37.52	A0A1Y6GDL4	38.29	A0A1Y6GDL4	47.62	A0A038CQX3	39.69	A0A038CQX3	39.69	A0A4P1ARK1	42.08	A0A1Y6GSE6	46.67	A0A9Q9N3K5	46.72	A0A1I9ZKZ6	37.35
A0A1Y6GPR4	45.99	A0A9Q9JHW9	45.88	A0A225U9E0	45.62	A0A038CUE3	44.44	A0A6G7N0C7	41.14	A0A855F9T2	43.86	A0A1Y6GDM1	15.38	A0A1Y6GDM1	25.42	A0A1Y6GDM1	18.73	A0A1Y6GM51	39.48	A0A1Y6GBI8	39.64	A0A1Y6GBT0	42.05	A0A1Y6GKT8	46.48	A0A6S4Y1V1	46.69	A0A6S4YHY2	37.24
A0A038CPE9	45.76	A0A038CPE9	45.76	A0A1Y6GLF6	45.56	A0A9Q9N4Z4	44.38	A0A6S4XYM6	41.1	A0A225U8F2	43.79	A0A1Y6GDM2	64.09	A0A1Y6GDM2	71.52	A0A1Y6GDM2	69.35	A0A1Y6GSL6	39.43	A0A9Q9JE92	39.64	A0A1Y6GHP3	41.99	A0A1Y6GGC8	46.07	A0A1Y6GKT8	46.48	A0A1Y6GPM6	37.06
A0A038CKJ7	45.71	A0A038CKJ7	45.71	A0A1Y6GJS8	44.95	A0A1Y6GDL4	44.38	A0A1Y6GH80	41.1	A0A1Y6GIZ0	43.75	A0A1Y6GDM3	12.75	A0A1Y6GDM3	37.68	A0A1Y6GDM3	37.68	A0A1Y6GPR0	39.33	A0A038CLR7	39.44	A0A1Y6GF11	41.67	A0A1Y6GD76	45.96	A0A225TZS3	46.14	A0A1Y6GTC4	36.76
A0A1Y6GG59	45.68	A0A225U3C8	45.56	A0A1Y6GP77	44.75	A0A225TUP8	44.2	A0A1Y6GE63	41.1	A0A1Y6GG26	43.75	A0A1Y6GDN0	62.72	A0A1Y6GDN0	62.72	A0A1Y6GDN0	62.72	A0A1Y6GBA4	39.24	A0A1Y6GNA9	39.39	A0A1Y6GPR4	41.46	A0A1Y6GVM9	45.94	A0A1Y6GD76	45.96	A0A1Y6GQ00	36.61
A0A1Y6GS30	45.45	A0A1Y6GM51	45.39	A0A038CNC1	44.72	A0A1Y6GF35	44.13	A0A1Y6GUE0	41.03	A0A1Y6GVB3	43.66	A0A1Y6GDP3	20.97	A0A1Y6GDP3	35.38	A0A1Y6GDP3	31.57	A0A038CME3	39.23	A0A038CME3	39.23	A0A6S4Y8R2	41.35	A0A038CPE9	45.76	A0A1Y6GVM9	45.94	A0A1I9ZL00	35.8
A0A1Y6GM79	45.26	A0A1Y6GM79	45.26	A0A1Y6GQZ6	44.59	A0A1Y6GEI1	43.88	A0A1Y6GEI1	41.01	A0A225U9E0	43.3	A0A1Y6GDQ9	15.58	A0A1Y6GDQ9	22.43	A0A1Y6GDQ9	19.94	A0A855EZD4	39.09	A0A1Y6GP31	39.13	A0A038CND3	41.34	A0A6S4YHY2	45.75	A0A6G7N347	45.94	A0A1Y6GN39	35.51
A0A1Y6GSL6	45.14	A0A9Q9N4Z4	44.95	A0A1Y6GGL0	44.57	A0A855F9T2	43.86	A0A6S4YHY2	40.26	A0A1Y6GLF6	43.15	A0A1Y6GDT9	17.26	A0A1Y6GDT9	36.42	A0A1Y6GDT9	34.53	A0A1Y6GMT9	39.03	A0A1Y6GNG6	39.03	A0A6S4X4V8	41.32	A0A038CKJ7	45.71	A0A225U9E0	45.88	A0A225TW63	35.35
A0A1Y6GP77	44.75	A0A1Y6GDL4	44.95	A0A1Y6GGG7	44.44	A0A1Y6GVB3	43.66	A0A1Y6GVM9	40	A0A1Y6GBI8	43.09	A0A1Y6GDW3	10.77	A0A1Y6GDW3	22.77	A0A1Y6GDW3	20.62	A0A038CQ45	38.97	A0A038CQ45	38.97	A0A1Y6GQT5	41.28	A0A1Y6GN06	45.71	A0A038CPE9	45.76	A0A9Q9MWJ9	35.35
A0A038CNC1	44.72	A0A1Y6GP77	44.75	A0A6S4YHY2	44.42	A0A1Y6GDC4	43.48	A0A1Y6GFQ9	40	A0A9Q9JE92	43.09	A0A1Y6GDW6	17.23	A0A1Y6GDW6	22.57	A0A1Y6GDW6	24.95	A0A1Y6GBT0	38.86	A0A1Y6GMT9	38.87	A0A6S4XYM6	41.1	A0A1Y6GJ44	45.67	A0A038CKJ7	45.71	A0A6S4X4V8	35.33
A0A1Y6GQZ6	44.59	A0A038CNC1	44.72	A0A1Y6GSS1	44.39	A0A1Y6GVM9	43.44	A0A1Y6GTR7	40	A0A1Y6GG47	42.86	A0A1Y6GDY0	32.32	A0A1Y6GDY0	32.32	A0A1Y6GDY0	42.07	A0A1Y6GS19	38.46	A0A6S4Y701	38.82	A0A1Y6GH80	41.1	A0A9Q9JFL3	45.28	A0A1Y6GKI0	45.6	A0A6S4Y1V1	35.08
A0A1Y6GK31	44.44	A0A038CUE3	44.44	A0A1Y6GJ26	44.26	A0A038CP13	43.41	A0A1Y6GBB8	39.85	A0A038CN61	42.38	A0A1Y6GE19	1.87	A0A1Y6GE19	6.83	A0A1Y6GE19	4.07	A0A225U9E0	38.4	A0A1Y6GN39	38.79	A0A1Y6GE63	41.1	A0A225U0M7	45.28	A0A038CME3	45.38	A0A1Y6GQA3	35
A0A1Y6GGG7	44.44	A0A1Y6GGU7	44.36	A0A225TUP8	44.2	A0A855F7D5	43.35	A0A038CQX3	39.69	A0A9Q9MT65	42.38	A0A1Y6GE36	10.11	A0A1Y6GE36	13.83	A0A1Y6GE36	19.15	A0A1Y6GNA9	38.38	A0A1Y6GCY1	38.6	A0A1Y6GEI1	41.01	A0A1Y6GM79	45.26	A0A1Y6GEI1	44.84	A0A038CPF0	34.48
A0A1Y6GJ26	44.26	A0A1Y6GJ26	44.26	A0A225TZS3	44.16	A0A4P1ARK1	43.35	A0A1Y6GBI8	39.45	A0A038D0T0	42.35	A0A1Y6GE49	10.19	A0A1Y6GE49	25.46	A0A1Y6GE49	21.3	A0A1Y6GSE6	38.18	A0A1Y6GS19	38.46	A0A038CTH0	40.85	A0A1Y6GSL6	45.14	A0A1Y6GP77	44.75	A0A1Y6GNA9	34.34
A0A1Y6GPL0	44.17	A0A1Y6GJJ3	44.17	A0A1Y6GEL3	44.06	A0A6S4Y3F6	43.3	A0A9Q9JE92	39.45	A0A1Y6GPN7	42.27	A0A1Y6GE50	1.22	A0A1Y6GE50	8.51	A0A1Y6GE50	3.19	A0A1Y6GN61	37.89	A0A1Y6GVB3	38.03	A0A1Y6GGL0	40.58	A0A1Y6GP77	44.75	A0A038CNC1	44.72	A0A4P1AY53	34.33
A0A1Y6GEL3	44.06	A0A9Q9JE74	44.17	A0A1Y6GG26	44	A0A1Y6GRJ3	43.2	A0A038CLR7	39.44	A0A1Y6GPM6	42.24	A0A1Y6GE51	3.88	A0A1Y6GE51	3.88	A0A1Y6GE51	14.03	A0A855FAR1	37.88	A0A1Y6GJJ3	37.92	A0A6S4Y3F6	40.46	A0A038CNC1	44.72	A0A1Y6GNG6	44.24	A0A1Y6GTN8	34.33
A0A1Y6GG26	44	A0A1Y6GQ94	44.08	A0A1Y6GKI0	44	A0A1Y6GUY6	42.94	A0A1Y6GSL6	39.43	A0A1Y6GMT9	42.16	A0A1Y6GE63	41.1	A0A1Y6GE63	41.1	A0A1Y6GE63	50.31	A0A1Y6GN20	37.8	A0A225U9E0	37.89	A0A1Y6GQZ6	40.46	A0A1Y6GQZ6	44.59	A0A9Q9JHW9	43.97	A0A1Y6GEL3	34.27
A0A855F9T2	43.86	A0A1Y6GEL3	44.06	A0A225U1H6	43.97	A0A1Y6GIZ0	42.79	A0A1Y6GPR0	39.33	A0A1Y6GI25	42.12	A0A1Y6GE68	60.47	A0A1Y6GE68	65.12	A0A1Y6GE68	61.24	A0A6S4YHY2	37.62	A0A6S4Y3F6	37.89	A0A1Y6GJG9	40.15	A0A1Y6GND4	44.53	A0A855F9T2	43.86	A0A1Y6GFW7	34.12
A0A1Y6GP31	43.48	A0A9Q9JK04	43.92	A0A1Y6GFA4	43.9	A0A1Y6GSE6	42.42	A0A9Q9JHW9	39.32	A0A1Y6GDY0	42.07	A0A1Y6GE99	7.64	A0A1Y6GE99	18.83	A0A1Y6GE99	7.64	A0A1Y6GD76	37.6	A0A855FAR1	37.88	A0A1Y6GTR7	40	A0A1Y6GGG7	44.44	A0A1Y6GVB3	43.66	A0A1Y6GGL0	33.7
A0A9Q9N4Z4	43.24	A0A855F9T2	43.86	A0A855F9T2	43.86	A0A038CN61	42.38	A0A038CME3	39.23	A0A9Q9JHW9	41.86	A0A1Y6GEI1	40.77	A0A1Y6GEI1	53	A0A1Y6GEI1	48.2	A0A1Y6GD19	37.5	A0A1Y6GJ44	37.5	A0A1Y6GVM9	40	A0A1Y6GMT9	44.36	A0A1Y6GFQ9	42.96	A0A1Y6GG17	33.66
A0A1Y6GDL4	43.24	A0A225U8F2	43.79	A0A1Y6GVB3	43.66	A0A9Q9MT65	42.38	A0A1Y6GP31	39.13	A0A1Y6GQ08	41.72	A0A1Y6GEL3	34.97	A0A1Y6GEL3	34.97	A0A1Y6GEL3	43.36	A0A1Y6GVM9	37.5	A0A1I9ZKZ6	37.35	A0A038CMC8	40	A0A1Y6GJ26	44.26	A0A1Y6GN39	42.52	A0A6S4Y701	33.33
A0A1Y6GFQ9	42.96	A0A1I9ZL00	43.77	A0A9Q9N4Z4	43.43	A0A6S4XXD2	42.36	A0A038CQ45	38.97	A0A1Y6GMH2	41.71	A0A1Y6GEM7	2.3	A0A1Y6GEM7	5.3	A0A1Y6GEM7	6.45	A0A1Y6GG26	37.5	A0A1Y6GDG1	36.68	A0A2D1LW10	39.87	A0A1Y6GPL0	44.17	A0A1Y6GSE6	42.42	A0A1Y6GTU7	33.33
A0A225U9E0	42.78	A0A1Y6GIZ0	43.75	A0A1Y6GDL4	43.43	A0A1Y6GAY9	42.36	A0A038CND3	38.91	A0A1Y6GF11	41.67	A0A1Y6GEN5	2.92	A0A1Y6GEN5	6.56	A0A1Y6GEN5	3.21	A0A1Y6GN39	37.38	A0A1Y6GQ00	36.61	A0A6S4XZ90	39.82	A0A9Q9N4Z4	44	A0A6S4Y1H1	42.42	A0A038CW44	33.33
A0A1Y6GPM6	42.66	A0A1Y6GJ44	43.75	A0A1Y6GDG1	43.03	A0A1Y6GM79	42.34	A0A1Y6GMT9	38.87	A0A1Y6GJG9	41.61	A0A1Y6GEN8	4.68	A0A1Y6GEN8	23.08	A0A1Y6GEN8	9.36	A0A1I9ZKZ6	37.35	A0A1Y6GFA4	36.59	A0A1Y6GG26	39.75	A0A1Y6GDL4	44	A0A6S4XXD2	42.36	A0A6S4XXD2	33.33
A0A038CN61	42.38	A0A6S4Y3F6	42.78	A0A1I9ZL00	42.61	A0A1Y6GIE8	42.26	A0A1Y6GN39	38.79	A0A225U1W2	41.55	A0A1Y6GEN9	53.33	A0A1Y6GEN9	53.33	A0A1Y6GEN9	53.33	A0A9Q9J8E7	37.29	A0A225TUP8	36.46	A0A038CQX3	39.69	A0A225TW63	43.86	A0A1Y6GAY9	42.36	A0A1Y6GAY9	33.33
A0A9Q9MT65	42.38	A0A1Y6GEI1	42.69	A0A225TW63	42.53	A0A1Y6GFQ9	42.09	A0A1Y6GCY1	38.6	A0A1Y6GPR4	41.46	A0A1Y6GEP2	9.56	A0A1Y6GEP2	11.57	A0A1Y6GEP2	10.51	A0A6S4Y6T9	37.29	A0A1Y6GD00	36.32	A0A038CLR7	39.44	A0A9Q9MWJ9	43.86	A0A038D0T0	42.35	A0A6G7N0J5	33.33
A0A038D0T0	42.35	A0A038CN61	42.38	A0A9Q9MWJ9	42.53	A0A1Y6GJV5	42.08	A0A1Y6GQZ6	38.4	A0A1Y6GDD3	41.44	A0A1Y6GEQ0	21.5	A0A1Y6GEQ0	21.5	A0A1Y6GEQ0	28.04	A0A1Y6GG59	37.03	A0A1I9ZL00	35.8	A0A1Y6GPR0	39.33	A0A855F9T2	43.86	A0A6S4Y3F6	42.27	A0A6P1XL55	33.2
A0A9Q9JE74	42.28	A0A9Q9MT65	42.38	A0A1Y6GVM9	42.5	A0A1Y6GG74	42.08	A0A225TW63	38.37	A0A038CZ45	41.41	A0A1Y6GEY2	25.39	A0A1Y6GEY2	36.08	A0A1Y6GEY2	30.96	A0A1Y6GB69	36.79	A0A855F2N1	35.65	A0A1Y6GD76	39.28	A0A225U8F2	43.79	A0A1Y6GIE8	42.26	A0A1Y6GVM9	33.12
A0A1Y6GIE8	42.26	A0A038CU82	42.31	A0A1Y6GSE6	42.42	A0A1Y6GDY0	42.07	A0A9Q9MWJ9	38.37	A0A1Y6GRC7	41.38	A0A1Y6GF00	18.64	A0A1Y6GF00	18.64	A0A1Y6GF00	27.12	A0A855F7D5	36.61	A0A225U1H6	35.52	A0A1Y6GBA4	39.24	A0A038CPG7	43.7	A0A855EVS0	42.16	A0A855F0M1	33.07
A0A1Y6GKF5	42.04	A0A1Y6GIE8	42.26	A0A1Y6GM79	42.34	A0A1Y6GP86	42.03	A0A225U306	38.22	A0A1Y6GHG5	41.35	A0A1Y6GF03	3.64	A0A1Y6GF03	11.79	A0A1Y6GF03	10.57	A0A4P1ARK1	36.61	A0A9Q9N4Z4	35.43	A0A038CME3	39.23	A0A1Y6GVB3	43.66	A0A1Y6GG74	42.08	A0A1I9ZKN6	32.9
A0A1Y6GB69	41.98	A0A225U1W2	42.25	A0A038CU82	42.31	A0A1Y6GB69	41.98	A0A1Y6GVB3	38.03	A0A1Y6GC07	41.15	A0A1Y6GF11	21.97	A0A1Y6GF11	51.52	A0A1Y6GF11	29.55	A0A1Y6GJ26	36.48	A0A1Y6GDL4	35.43	A0A1Y6GP31	39.13	A0A1Y6GP31	43.48	A0A1Y6GFK1	42	A0A1Y6GG26	32.75
A0A6S4X4V8	41.92	A0A225U306	42.05	A0A1Y6GIE8	42.26	A0A225U1W2	41.55	A0A038CLD7	37.93	A0A6S4XYY0	41.15	A0A1Y6GF14	10.57	A0A1Y6GF14	10.57	A0A1Y6GF14	10.57	A0A225U2A7	36.29	A0A225U2A7	35.14	A0A855EZD4	39.09	A0A225U9E0	43.3	A0A1Y6GB69	41.98	A0A1Y6GBT0	32.73
A0A1Y6GPP7	41.79	A0A1Y6GKF5	42.04	A0A1Y6GCX2	42.25	A0A1Y6GLF6	41.53	A0A1Y6GD76	37.6	A0A6G7N0C7	41.14	A0A1Y6GF35	18.31	A0A1Y6GF35	56.81	A0A1Y6GF35	53.99	A0A1Y6GLF6	36.29	A0A1Y6GQA3	35	A0A038CQ45	38.97	A0A855F7D5	43.17	A0A1Y6GQ08	41.72	A0A038CP60	32.37
A0A1Y6GLF6	41.53	A0A1Y6GHP3	41.99	A0A9Q9N4R6	42.25	A0A9Q9J8E7	41.44	A0A1Y6GD19	37.5	A0A6S4XYM6	41.1	A0A1Y6GF49	25.19	A0A1Y6GF49	30.37	A0A1Y6GF49	30.37	A0A1Y6GNG6	36.06	A0A038CQL3	34.84	A0A225U2A7	38.86	A0A4P1ARK1	43.17	A0A1Y6GLF6	41.53	A0A1Y6GC07	32.29
A0A1Y6GDY0	41.46	A0A1Y6GPM6	41.68	A0A1Y6GMW8	42.17	A0A6S4Y6T9	41.44	A0A1Y6GG26	37.5	A0A1Y6GH80	41.1	A0A1Y6GF71	12.73	A0A1Y6GF71	38.2	A0A1Y6GF71	22.05	A0A9Q9JHW9	35.94	A0A1Y6GK31	34.81	A0A1Y6GN39	38.79	A0A225U1H6	43.13	A0A1Y6GDD3	41.44	A0A6S4XYY0	32.29
A0A9Q9JHW9	41.44	A0A1Y6GSS1	41.51	A0A1Y6GKF5	42.04	A0A038CZ45	41.41	A0A1I9ZKZ6	37.35	A0A1Y6GE63	41.1	A0A1Y6GFA4	58.54	A0A1Y6GFA4	51.22	A0A1Y6GFA4	36.59	A0A1Y6GPR4	35.89	A0A1Y6GLW2	34.51	A0A1Y6GCY1	38.6	A0A1Y6GL17	43.02	A0A038CZ45	41.41	A0A1Y6GKF5	32.2
A0A1Y6GDD3	41.44	A0A1Y6GPR4	41.46	A0A6S4Y3F6	42.01	A0A1Y6GC07	41.15	A0A1Y6GB69	37.26	A0A1Y6GNG6	40.89	A0A1Y6GFE2	14.63	A0A1Y6GFE2	15.19	A0A1Y6GFE2	21.48	A0A1Y6GG23	35.84	A0A038CPF0	34.48	A0A1I9ZL00	38.52	A0A038CN61	42.38	A0A1Y6GRC7	41.38	A0A038CUK5	32.18
A0A038CZ45	41.41	A0A038CZ45	41.41	A0A1Y6GFK1	42	A0A6S4XYY0	41.15	A0A1Y6GG59	37.03	A0A038CTH0	40.85	A0A1Y6GFH8	12.56	A0A1Y6GFH8	20.65	A0A1Y6GFH8	20.9	A0A9Q9JK04	35.81	A0A1Y6GD76	34.26	A0A1Y6GS19	38.46	A0A9Q9MT65	42.38	A0A1Y6GGU7	41.35	A0A1Y6GB52	32.03
A0A1Y6GJ44	41.35	A0A6S4Y8R2	41.35	A0A1Y6GB69	41.98	A0A6G7N0C7	41.14	A0A1Y6GTC4	36.76	A0A1Y6GTR7	40	A0A1Y6GFI0	11.86	A0A1Y6GFI0	11.86	A0A1Y6GFI0	11.86	A0A225TW63	35.73	A0A1Y6GFW7	34.12	A0A038CLD7	37.93	A0A038D0T0	42.35	A0A6S4Y8R2	41.35	A0A9Q9JEM9	31.83
A0A1Y6GHG5	41.35	A0A6S4XYM6	41.1	A0A1Y6GN08	41.77	A0A1Y6GE63	41.1	A0A1Y6GRC7	36.68	A0A6S4Y3F6	39.69	A0A1Y6GFK1	29	A0A1Y6GFK1	46.33	A0A1Y6GFK1	40	A0A9Q9MWJ9	35.73	A0A1Y6GFQ9	34.09	A0A225U4T0	37.56	A0A9Q9JE74	42.28	A0A6G7N0C7	41.14	A0A1Y6GIZ0	31.49
A0A1Y6GF35	41.31	A0A1Y6GH80	41.1	A0A1Y6GPR4	41.46	A0A1Y6GMT9	41.07	A0A1Y6GQ00	36.61	A0A038CQX3	39.69	A0A1Y6GFK5	46.36	A0A1Y6GFK5	56.36	A0A1Y6GFK5	56.36	A0A038CN61	35.71	A0A225U3C8	33.89	A0A1Y6GJJ3	37.5	A0A1Y6GIE8	42.26	A0A1Y6GE63	41.1	A0A1Y6GSS1	31.07
A0A6G7N0C7	41.14	A0A1Y6GE63	41.1	A0A9Q9J8E7	41.44	A0A225U1H6	41.01	A0A1Y6GJ26	36.48	A0A038CLR7	39.44	A0A1Y6GFM4	75.14	A0A1Y6GFM4	75.14	A0A1Y6GFM4	75.14	A0A9Q9MT65	35.71	A0A9Q9J8E7	33.7	A0A1Y6GJ44	37.5	A0A1Y6GKF5	42.04	A0A038CU82	41.03	A0A9Q9N4Z4	31.05
A0A6S4XYM6	41.1	A0A855F0M1	41.05	A0A6S4Y6T9	41.44	A0A1Y6GDE4	41.01	A0A855F7D5	36.25	A0A1Y6GSL6	39.43	A0A1Y6GFM9	4.42	A0A1Y6GFM9	5.89	A0A1Y6GFM9	3.68	A0A1Y6GFK1	35.67	A0A6S4Y6T9	33.7	A0A1I9ZKZ6	37.35	A0A1Y6GFK1	42	A0A038CN61	40.95	A0A1Y6GDL4	31.05
A0A1Y6GH80	41.1	A0A855F4V2	41	A0A038CZ45	41.41	A0A038CLD7	40.95	A0A4P1ARK1	36.25	A0A855F7D5	39.34	A0A1Y6GFP9	9.15	A0A1Y6GFP9	10.91	A0A1Y6GFP9	12.52	A0A1Y6GPL1	35.65	A0A1Y6GG17	33.66	A0A1Y6GF35	37.09	A0A1Y6GB69	41.98	A0A9Q9MT65	40.95	A0A6G7N0C7	31.01
A0A1Y6GE63	41.1	A0A038CLD7	40.95	A0A6S4X4V8	41.32	A0A1Y6GPP7	40.94	A0A9Q9N4Z4	36.19	A0A4P1ARK1	39.34	A0A1Y6GFQ2	9.48	A0A1Y6GFQ2	19.88	A0A1Y6GFQ2	12.84	A0A038CY40	35.56	A0A6P1XVJ9	33.59	A0A6S4YHY2	37.05	A0A1Y6GC07	41.93	A0A038CLD7	40.95	A0A1Y6GM51	31
A0A1Y6GPL1	40.97	A0A1Y6GC07	40.89	A0A225U306	41.15	A0A1Y6GNG6	40.89	A0A1Y6GDL4	36.19	A0A038CME3	39.23	A0A1Y6GFQ8	60.43	A0A1Y6GFQ8	63.62	A0A1Y6GFQ8	57.66	A0A6S4X4V8	35.33	A0A9Q9N3K5	33.59	A0A1Y6GTC4	36.76	A0A6S4XYY0	41.93	A0A1Y6GDE4	40.4	A0A1Y6GPI6	30.99
A0A225U7S2	40.96	A0A6S4XYY0	40.89	A0A6S4XYM6	41.1	A0A6G7N347	40.62	A0A855FAR1	36.19	A0A1Y6GP31	39.13	A0A1Y6GFQ9	29.22	A0A1Y6GFQ9	43.65	A0A1Y6GFQ9	46.61	A0A855F2W5	35.31	A0A1Y6GEI1	33.57	A0A1Y6GBI8	36.73	A0A1Y6GPR4	41.46	A0A225TUP8	40.33	A0A225U4T0	30.99
A0A038CLD7	40.95	A0A038CTH0	40.85	A0A1Y6GH80	41.1	A0A1Y6GQ94	40.35	A0A1I9ZL00	36.19	A0A855EZD4	39.09	A0A1Y6GFS4	28.57	A0A1Y6GFS4	28.92	A0A1Y6GFS4	26.48	A0A1Y6GJJ3	35.21	A0A1Y6GPL1	33.56	A0A9Q9JE92	36.73	A0A1Y6GDY0	41.46	A0A038CY40	40.32	A0A6P1XVJ9	30.81
A0A1Y6GNG6	40.89	A0A1Y6GFQ9	40.7	A0A1Y6GE63	41.1	A0A6S4YHY2	40.26	A0A038CTH0	35.98	A0A1Y6GKF5	39	A0A1Y6GFW7	34.12	A0A1Y6GFW7	34.12	A0A1Y6GFW7	47.06	A0A1Y6GQA3	35	A0A1Y6GSP9	33.54	A0A1Y6GQ00	36.61	A0A038CZ45	41.41	A0A1Y6GPL0	40.29	A0A9Q9N3K5	30.81
A0A038CTH0	40.85	A0A225TUP8	40.06	A0A855F4V2	41	A0A038CUK5	40.23	A0A1Y6GLF6	35.48	A0A038CQ45	38.97	A0A1Y6GFY6	24.47	A0A1Y6GFY6	35.16	A0A1Y6GFY6	31.93	A0A1Y6GI25	34.93	A0A9Q9JK04	33.45	A0A1Y6GJ26	36.48	A0A1Y6GRC7	41.38	A0A1Y6GJG9	40.15	A0A6S4XZ90	30.73
A0A1Y6GPG6	40.43	A0A855FAR1	40.02	A0A1Y6GEI1	40.77	A0A1Y6GKF5	40.07	A0A6S4X4V8	35.33	A0A225U306	38.9	A0A1Y6GG12	4.57	A0A1Y6GG12	15.55	A0A1Y6GG12	9.76	A0A038CLD7	34.91	A0A1Y6GTU7	33.33	A0A1Y6GLW2	36.27	A0A1Y6GHG5	41.35	A0A1Y6GKF5	40.07	A0A1Y6GFQ9	30.61
A0A1Y6GFK1	40	A0A1Y6GTR7	40	A0A1Y6GDT9	40.42	A0A1Y6GFK1	40	A0A1Y6GGL0	35.14	A0A1Y6GCY1	38.6	A0A1Y6GG17	33.66	A0A1Y6GG17	33.66	A0A1Y6GG17	33.66	A0A038CPG7	34.87	A0A6S4XXD2	33.33	A0A1Y6GIP0	36	A0A6S4X4V8	41.32	A0A1Y6GTR7	40	A0A855FEQ1	30.59
A0A1Y6GTR7	40	A0A038CMC8	40	A0A1Y6GL17	40.23	A0A1Y6GTR7	40	A0A225U2A7	35.14	A0A1I9ZL00	38.52	A0A1Y6GG19	5.64	A0A1Y6GG19	1.41	A0A1Y6GG19	3.35	A0A6S4Y3F6	34.79	A0A1Y6GAY9	33.33	A0A855F0M1	35.8	A0A1Y6GF35	41.31	A0A1Y6GQZ6	39.95	A0A038CK19	30.55
A0A038CMC8	40	A0A1Y6GVM9	40	A0A1Y6GTR7	40	A0A1Y6GQZ6	39.95	A0A1Y6GQA3	35	A0A1Y6GP86	38.38	A0A1Y6GG23	35.64	A0A1Y6GG23	37.62	A0A1Y6GG23	38.02	A0A1Y6GC07	34.64	A0A6G7N0J5	33.33	A0A225U306	35.74	A0A1Y6GE63	41.1	A0A038CQX3	39.69	A0A038CY40	30.48
A0A225U306	39.91	A0A1Y6GBB8	39.85	A0A855F0M1	39.88	A0A038CP60	39.88	A0A1Y6GPP7	34.97	A0A1Y6GFS4	37.98	A0A1Y6GG26	37.5	A0A1Y6GG26	50.25	A0A1Y6GG26	56.75	A0A6S4XYY0	34.64	A0A6S4YHY2	33.27	A0A1Y6GFQ9	35.65	A0A038CU82	41.03	A0A038CLR7	39.44	A0A038CZ45	30.3
A0A2D1LW10	39.87	A0A038CSX3	39.66	A0A038CP60	39.88	A0A1Y6GGU7	39.85	A0A1Y6GA49	34.97	A0A038CLD7	37.93	A0A1Y6GG36	12.29	A0A1Y6GG36	14.78	A0A1Y6GG36	16.28	A0A6S4Y096	34.62	A0A1Y6GVM9	33.12	A0A1Y6GKF5	35.6	A0A1Y6GPL1	40.97	A0A1Y6GM79	39.42	A0A1Y6GPL1	30.09
A0A038CLR7	39.44	A0A6S4YHY2	39.51	A0A1Y6GPM6	39.86	A0A6S4Y8R2	39.85	A0A1Y6GM79	34.67	A0A1Y6GFQ9	37.74	A0A1Y6GG47	58.57	A0A1Y6GG47	58.1	A0A1Y6GG47	58.1	A0A1Y6GKQ0	34.62	A0A855F0M1	33.07	A0A1Y6GSS1	35.51	A0A1Y6GPG6	40.88	A0A1Y6GF11	39.39	A0A855F7D5	30.05
A0A1Y6GF11	39.39	A0A6S4XZ90	39.45	A0A1Y6GBB8	39.85	A0A038CQX3	39.69	A0A038CPF0	34.48	A0A1Y6GIS7	37.7	A0A1Y6GG59	27.84	A0A1Y6GG59	37.03	A0A1Y6GG59	45.68	A0A038CPF0	34.48	A0A9Q9JE74	33.06	A0A225TW63	35.16	A0A038CTH0	40.85	A0A038CLE4	39.32	A0A4P1ARK1	30.05
A0A1Y6GD76	39.28	A0A1Y6GPP7	39.45	A0A1Y6GD76	39.83	A0A038CLR7	39.44	A0A6P1XL55	34.22	A0A9Q9N4Z4	37.52	A0A1Y6GG74	26.73	A0A1Y6GG74	34.16	A0A1Y6GG74	34.16	A0A9Q9N4Z4	34.48	A0A1Y6GBA4	32.91	A0A9Q9MWJ9	35.16	A0A1Y6GFQ9	40.7	A0A1Y6GSP9	39.24	A0A1Y6GLF6	29.84
A0A038CME3	39.23	A0A038CLR7	39.44	A0A038CSX3	39.66	A0A038CME3	39.23	A0A1Y6GKF5	34.17	A0A1Y6GDL4	37.52	A0A1Y6GG83	7	A0A1Y6GG83	9.77	A0A1Y6GG83	13.36	A0A1Y6GDL4	34.48	A0A1I9ZKN6	32.9	A0A6S4Y1V1	35.08	A0A1Y6GM51	40.59	A0A1Y6GP31	39.13	A0A1Y6GJS8	29.79
A0A6S4Y3F6	39.18	A0A1Y6GD76	39.28	A0A1Y6GH18	39.54	A0A1Y6GP31	39.13	A0A1Y6GFW7	34.12	A0A1Y6GJ44	37.5	A0A1Y6GG95	10.37	A0A1Y6GG95	16.3	A0A1Y6GG95	18.15	A0A1Y6GRC7	34.48	A0A1Y6GJ26	32.79	A0A1Y6GQA3	35	A0A225U2A7	40.57	A0A855EZD4	39.09	A0A1Y6GDG1	29.71
A0A1Y6GDT9	39.16	A0A038CME3	39.23	A0A038CLR7	39.44	A0A855EZD4	39.09	A0A1Y6GG17	33.66	A0A1Y6GVM9	37.5	A0A1Y6GGA0	13	A0A1Y6GGA0	26	A0A1Y6GGA0	10.48	A0A225U3C8	34.44	A0A1Y6GG26	32.75	A0A1Y6GI25	34.93	A0A6G7N347	40.48	A0A225U8F2	39.05	A0A1Y6GPL0	29.61
A0A1I9ZL00	39.11	A0A1Y6GP31	39.13	A0A9Q9JHW9	39.32	A0A038CQ45	38.97	A0A1Y6GPL1	33.56	A0A1I9ZKZ6	37.35	A0A1Y6GGA8	26.51	A0A1Y6GGA8	25.9	A0A1Y6GGA8	17.77	A0A1Y6GND4	34.38	A0A1Y6GPR4	32.4	A0A1Y6GC07	34.64	A0A1Y6GKI0	40.4	A0A038CQ45	38.97	A0A225U8F2	29.59
A0A855EZD4	39.09	A0A855F2W5	39.11	A0A1Y6GQ94	39.25	A0A1Y6GJJ3	38.96	A0A855F0M1	33.46	A0A9Q9JEM9	37.02	A0A1Y6GGC8	17.98	A0A1Y6GGC8	28.09	A0A1Y6GGC8	46.07	A0A038CP13	34.11	A0A1Y6GQ17	32.37	A0A6S4XYY0	34.64	A0A038CY40	40.32	A0A1Y6GC07	38.8	A0A9Q9JE74	29.54
A0A1Y6GVM9	39.06	A0A1Y6GNG6	39.03	A0A1Y6GBA4	39.24	A0A225U8F2	38.46	A0A1Y6GTU7	33.33	A0A855FAR1	36.87	A0A1Y6GGG0	5.58	A0A1Y6GGG0	11.63	A0A1Y6GGG0	11.63	A0A1Y6GG17	33.66	A0A1Y6GDY0	32.32	A0A038CPF0	34.48	A0A1Y6GTR7	40	A0A6S4XYY0	38.8	A0A1Y6GGA8	29.22
A0A038CQ45	38.97	A0A855F7D5	38.98	A0A038CME3	39.23	A0A1Y6GPL1	38.43	A0A6S4XXD2	33.33	A0A225U2A7	36.86	A0A1Y6GGG7	13.19	A0A1Y6GGG7	44.44	A0A1Y6GGG7	34.72	A0A1Y6GJ44	33.65	A0A1Y6GB69	32.08	A0A1Y6GFW7	34.12	A0A038CMC8	40	A0A1Y6GGL0	38.77	A0A855EYL9	29.22
A0A1Y6GEI1	38.85	A0A4P1ARK1	38.98	A0A1Y6GP31	39.13	A0A225TW63	38.37	A0A1Y6GAY9	33.33	A0A9Q9JFL3	36.79	A0A1Y6GGK7	6.28	A0A1Y6GGK7	4.55	A0A1Y6GGK7	8.01	A0A1Y6GTU7	33.33	A0A038CL68	32.05	A0A9Q9JFL3	33.96	A0A2D1LW10	39.87	A0A1Y6GHL9	38.46	A0A1Y6GFK1	29
A0A1Y6GP86	38.82	A0A038CQ45	38.97	A0A855FAR1	39.12	A0A9Q9MWJ9	38.37	A0A038CU82	33.33	A0A225U0M7	36.79	A0A1Y6GGL0	40.58	A0A1Y6GGL0	50	A0A1Y6GGL0	40.22	A0A038CW44	33.33	A0A1Y6GB52	32.03	A0A225U0M7	33.96	A0A1Y6GGU7	39.85	A0A1Y6GPL1	38.43	A0A225U306	28.97
A0A1Y6GSS1	38.64	A0A1Y6GG59	38.92	A0A1Y6GPL1	39.12	A0A225U3C8	38.33	A0A038CW44	33.33	A0A6S4YVU9	36.79	A0A1Y6GGL2	4.62	A0A1Y6GGL2	4.62	A0A1Y6GGL2	11.76	A0A6S4XXD2	33.33	A0A038CZ42	31.94	A0A1Y6GL17	33.95	A0A6S4Y8R2	39.85	A0A1Y6GHP3	38.14	A0A1Y6GMH2	28.88
A0A9Q9JK04	38.51	A0A1Y6GP86	38.75	A0A855EZD4	39.09	A0A1Y6GHP3	38.14	A0A6G7N0J5	33.33	A0A1Y6GTC4	36.76	A0A1Y6GGL7	8.64	A0A1Y6GGL7	6.29	A0A1Y6GGL7	7.86	A0A1Y6GAY9	33.33	A0A6P1XPE8	31.93	A0A1Y6GM79	33.94	A0A1Y6GBB8	39.85	A0A1Y6GQL0	37.87	A0A1Y6GF11	28.79
A0A225U8F2	38.46	A0A1Y6GEZ3	38.55	A0A038CQ45	38.97	A0A1Y6GFS4	37.98	A0A1Y6GNG6	33.09	A0A1Y6GQ00	36.61	A0A1Y6GGN5	18.97	A0A1Y6GGN5	26.88	A0A1Y6GGN5	18.97	A0A6G7N0J5	33.33	A0A855F5K9	31.93	A0A038CPE9	33.9	A0A1Y6GG26	39.75	A0A9Q9N4Z4	37.71	A0A1Y6GQ94	28.73
A0A9Q9JCN9	38.17	A0A1Y6GPL1	38.43	A0A1Y6GDE4	38.59	A0A1Y6GN61	37.89	A0A1Y6GDY0	32.93	A0A1Y6GJ26	36.48	A0A1Y6GGR9	2.5	A0A1Y6GGR9	14.06	A0A1Y6GGR9	11.56	A0A1Y6GNG5	33.13	A0A1Y6GQZ6	31.7	A0A1Y6GLF6	33.87	A0A6S4Y3F6	39.69	A0A1Y6GDL4	37.71	A0A1Y6GG23	28.71
A0A1Y6GVB3	38.03	A0A1Y6GQZ6	38.4	A0A6S4Y096	38.46	A0A1Y6GIS7	37.7	A0A1Y6GSS1	32.9	A0A1Y6GD00	36.32	A0A1Y6GGS7	10.97	A0A1Y6GGS7	23.87	A0A1Y6GGS7	23.87	A0A1Y6GQ94	33.11	A0A1Y6GKI0	31.6	A0A855FAR1	33.71	A0A1Y6GDE4	39.6	A0A1Y6GM51	37.64	A0A1Y6GD76	28.69
A0A1Y6GN61	37.89	A0A1Y6GVB3	38.03	A0A1Y6GKQ0	38.46	A0A1Y6GD19	37.5	A0A1I9ZKN6	32.9	A0A038CM37	35.87	A0A1Y6GGU7	40.23	A0A1Y6GGU7	39.85	A0A1Y6GGU7	48.5	A0A1Y6GHP3	33.01	A0A1Y6GH18	31.56	A0A1Y6GG17	33.66	A0A225TUP8	39.5	A0A6S4YHY2	37.62	A0A1Y6GHT0	28.68
A0A855FAR1	37.88	A0A1Y6GFS4	37.98	A0A1Y6GNL4	38.35	A0A1Y6GG26	37.5	A0A1Y6GQ94	32.89	A0A855F0M1	35.8	A0A1Y6GGX5	4.92	A0A1Y6GGX5	14.21	A0A1Y6GGX5	14.21	A0A1Y6GTC4	32.97	A0A1Y6GC07	31.51	A0A1Y6GG74	33.66	A0A038CLR7	39.44	A0A9Q9J8E7	37.57	A0A1Y6GFS4	28.57
A0A1Y6GIS7	37.7	A0A1Y6GN61	37.89	A0A225U3C8	38.33	A0A038CZ42	37.5	A0A1Y6GSP9	32.7	A0A1Y6GPL1	35.65	A0A1Y6GGZ3	1.67	A0A1Y6GGZ3	8.1	A0A1Y6GGZ3	4.52	A0A1I9ZKN6	32.9	A0A6S4XYY0	31.51	A0A1Y6GPL1	33.56	A0A1Y6GF11	39.39	A0A6S4Y6T9	37.57	A0A2D1LW10	28.48
A0A225U4T0	37.56	A0A1Y6GDY0	37.8	A0A1Y6GHP3	38.14	A0A855FEQ1	37.48	A0A1Y6GP77	32.6	A0A6S4X4V8	35.33	A0A1Y6GH18	27.38	A0A1Y6GH18	27.38	A0A1Y6GH18	28.52	A0A1Y6GSS1	32.9	A0A6S4Y1V1	31.49	A0A1Y6GTU7	33.33	A0A038CLE4	39.32	A0A6P1XJF0	37.53	A0A6S4Y8U1	28.4
A0A1Y6GQ08	37.42	A0A1Y6GIS7	37.7	A0A1Y6GFS4	37.98	A0A1Y6GPG6	37.37	A0A855F2W5	32.56	A0A1Y6GFK1	35.33	A0A1Y6GH22	58.21	A0A1Y6GH22	58.21	A0A1Y6GH22	58.21	A0A1Y6GSP9	32.7	A0A1Y6GQL3	31.4	A0A6S4XXD2	33.33	A0A1Y6GBA4	39.24	A0A1Y6GD19	37.5	A0A1Y6GJ26	28.28
A0A6G7N347	37.39	A0A225TW63	37.62	A0A038CLD7	37.93	A0A6S4Y1H1	37.37	A0A1Y6GQ17	32.37	A0A1Y6GNE5	35.29	A0A1Y6GH80	41.1	A0A1Y6GH80	55.89	A0A1Y6GH80	41.1	A0A038CZ42	32.64	A0A225TW63	31.38	A0A1Y6GAY9	33.33	A0A038CME3	39.23	A0A1Y6GQ94	37.5	A0A1Y6GH18	28.14
A0A1I9ZKZ6	37.35	A0A9Q9MWJ9	37.62	A0A855F7D5	37.89	A0A1I9ZKZ6	37.35	A0A1Y6GH18	32.32	A0A855F2W5	35.1	A0A1Y6GHB1	22.17	A0A1Y6GHB1	14.62	A0A1Y6GHB1	30.42	A0A1Y6GMH2	32.62	A0A9Q9MWJ9	31.38	A0A6G7N0J5	33.33	A0A1I9ZL00	39.11	A0A1I9ZKZ6	37.35	A0A1Y6GEY2	28.06
A0A9Q9JEM9	37.02	A0A225U4T0	37.56	A0A4P1ARK1	37.89	A0A225U306	37.2	A0A1Y6GC07	32.29	A0A1Y6GQA3	35	A0A1Y6GHC5	3.02	A0A1Y6GHC5	10.71	A0A1Y6GHC5	10.71	A0A6S4Y1V1	32.6	A0A6S5XGG6	31.38	A0A1Y6GFK1	33.33	A0A855EZD4	39.09	A0A855F2W5	37.21	A0A855F370	28.05
A0A1Y6GC07	36.98	A0A9Q9J8E7	37.29	A0A1Y6GN61	37.89	A0A1Y6GL17	36.98	A0A6S4XYY0	32.29	A0A9Q9JE74	34.96	A0A1Y6GHD7	7.38	A0A1Y6GHD7	10.9	A0A1Y6GHD7	14.06	A0A855F785	32.43	A0A1Y6GSS1	31.07	A0A1Y6GNG6	33.09	A0A038CQ45	38.97	A0A225U306	37.2	A0A6S4Y7D5	28.05
A0A6S4XYY0	36.98	A0A6S4Y6T9	37.29	A0A1Y6GIS7	37.7	A0A225U2A7	36.86	A0A1Y6GJV5	32.18	A0A1Y6GN39	34.58	A0A1Y6GHE6	10.47	A0A1Y6GHE6	17.15	A0A1Y6GHE6	14.53	A0A038CP60	32.37	A0A6G7N0C7	31.01	A0A9Q9JE74	33.06	A0A1Y6GN39	38.79	A0A9Q9JEM9	37.02	A0A9Q9JBY1	28.05
A0A1Y6GTC4	36.76	A0A855FEQ1	37.14	A0A038CZ42	37.5	A0A1Y6GTC4	36.76	A0A038CUK5	32.18	A0A038CPF0	34.48	A0A1Y6GHG2	11.57	A0A1Y6GHG2	11.57	A0A1Y6GHG2	15.74	A0A1Y6GAQ4	32.34	A0A1Y6GPI6	30.99	A0A9Q9N4Z4	32.95	A0A9Q9JCN9	38.62	A0A1Y6GTC4	36.76	A0A038CW17	27.97
A0A1Y6GAQ4	36.68	A0A1Y6GF49	37.04	A0A1I9ZKZ6	37.35	A0A1Y6GAQ4	36.68	A0A1Y6GJJ3	32.08	A0A1Y6GKI0	34.4	A0A1Y6GHG5	41.35	A0A1Y6GHG5	41.35	A0A1Y6GHG5	41.35	A0A038CU82	32.05	A0A9Q9JHW9	30.87	A0A1Y6GDL4	32.95	A0A9Q9JHW9	38.48	A0A1Y6GAQ4	36.68	A0A1Y6GN61	27.95
A0A1Y6GQ00	36.61	A0A1Y6GDP3	36.86	A0A1Y6GTC4	36.76	A0A1Y6GQ00	36.61	A0A038CL68	32.05	A0A1Y6GEY2	34.3	A0A1Y6GHI3	55.56	A0A1Y6GHI3	55.56	A0A1Y6GHI3	55.56	A0A1Y6GB52	32.03	A0A1Y6GA11	30.77	A0A1I9ZKN6	32.9	A0A6S4Y1H1	38.43	A0A855FEQ1	36.64	A0A1Y6GL17	27.91
A0A1Y6GQ94	36.4	A0A1Y6GGG7	36.81	A0A1Y6GRC7	36.68	A0A1Y6GJ26	36.48	A0A1Y6GB52	32.03	A0A1Y6GD76	34.26	A0A1Y6GHJ9	20.54	A0A1Y6GHJ9	21.43	A0A1Y6GHJ9	18.15	A0A9Q9JEM9	31.83	A0A1Y6GLF6	30.65	A0A9Q9JK04	32.77	A0A1Y6GA49	38.34	A0A1Y6GG59	36.49	A0A1Y6GBI8	27.64
A0A855F0M1	36.38	A0A1Y6GPG6	36.81	A0A1Y6GQ00	36.61	A0A9Q9JHW9	36.36	A0A9Q9JEM9	31.83	A0A1Y6GG23	34.26	A0A1Y6GHL9	23.08	A0A1Y6GHL9	35.16	A0A1Y6GHL9	35.16	A0A1Y6GLF1	31.82	A0A1Y6GJS8	30.59	A0A1Y6GPG6	32.39	A0A1Y6GD00	38.31	A0A9Q9JK04	36.49	A0A9Q9JE92	27.64
A0A1Y6GD00	36.32	A0A9Q9JCN9	36.81	A0A1Y6GG59	36.49	A0A1Y6GD00	36.32	A0A1Y6GKI0	31.6	A0A1Y6GBA4	34.18	A0A1Y6GHP3	38.14	A0A1Y6GHP3	52.88	A0A1Y6GHP3	43.91	A0A1Y6GQZ6	31.7	A0A038CK19	30.55	A0A9Q9JCN9	32.39	A0A1Y6GP86	38.08	A0A1Y6GDP3	36.44	A0A1Y6GSP9	27.64
A0A225TTU0	36.3	A0A1Y6GTC4	36.76	A0A1Y6GD00	36.32	A0A1Y6GSS1	36.03	A0A6S4Y1V1	31.49	A0A1Y6GG74	34.16	A0A1Y6GHQ8	6.01	A0A1Y6GHQ8	30.06	A0A1Y6GHQ8	8.54	A0A1Y6GGU7	31.58	A0A038CY40	30.48	A0A1Y6GQ17	32.37	A0A225U306	37.99	A0A1Y6GJV5	36.39	A0A1Y6GKI0	27.6
A0A855F7D5	36.25	A0A1Y6GRC7	36.68	A0A225TTU0	36.3	A0A038CTH0	35.98	A0A1Y6GQ08	31.29	A0A1Y6GFW7	34.12	A0A1Y6GHS4	22.37	A0A1Y6GHS4	29.68	A0A1Y6GHS4	29.68	A0A6S4Y8R2	31.58	A0A038CND3	30.4	A0A038CP60	32.37	A0A038CLD7	37.93	A0A1Y6GK31	36.3	A0A6P1XPE8	27.41
A0A4P1ARK1	36.25	A0A855F785	36.49	A0A1Y6GIP0	36	A0A6S4X4V8	35.33	A0A1Y6GSL7	31.25	A0A038CP13	34.11	A0A1Y6GHT0	28.68	A0A1Y6GHT0	28.68	A0A1Y6GHT0	28.68	A0A1Y6GP86	31.37	A0A1Y6GA49	30.37	A0A1Y6GG23	32.28	A0A1Y6GN61	37.89	A0A1Y6GP86	36.29	A0A855F5K9	27.41
A0A225TUP8	36.19	A0A1Y6GBI8	36.36	A0A038CTH0	35.98	A0A6S4Y8U1	35.29	A0A225TUP8	31.22	A0A1Y6GG17	33.66	A0A1Y6GHT1	9	A0A1Y6GHT1	9	A0A1Y6GHT1	9	A0A1Y6GKI0	31.2	A0A6P1XL55	30.35	A0A038CUK5	32.18	A0A1Y6GIS7	37.7	A0A1I9ZL00	36.19	A0A038CMC8	27.27
A0A1Y6GJ56	36.07	A0A9Q9JE92	36.36	A0A038CY40	35.87	A0A038CY40	35.24	A0A1Y6GL17	31.16	A0A9Q9JK04	33.45	A0A1Y6GHT6	8.57	A0A1Y6GHT6	16.73	A0A1Y6GHT6	18.78	A0A1Y6GDE4	31.11	A0A038CZ45	30.3	A0A1Y6GB69	32.08	A0A1Y6GG23	37.62	A0A1Y6GH18	36.12	A0A1Y6GS30	27.27
A0A038CY40	35.56	A0A6S4X4V8	35.93	A0A855F2N1	35.65	A0A855FAR1	35.17	A0A225U4T0	30.99	A0A6S4XXD2	33.33	A0A1Y6GHU8	4.44	A0A1Y6GHU8	11.11	A0A1Y6GHU8	10	A0A038CTH0	31.1	A0A855F2W5	30.23	A0A038CL68	32.05	A0A225U4T0	37.56	A0A1Y6GPG6	36.01	A0A1Y6GC60	27.22
A0A6S4Y1H1	35.51	A0A1Y6GG23	35.84	A0A1Y6GP86	35.62	A0A1Y6GHL9	35.16	A0A6P1XTQ2	30.93	A0A1Y6GAY9	33.33	A0A1Y6GHV9	8.51	A0A1Y6GHV9	10.52	A0A1Y6GHV9	10.52	A0A1Y6GM79	31.02	A0A1Y6GL17	29.53	A0A1Y6GB52	32.03	A0A1Y6GDM1	37.12	A0A9Q9JCN9	36.01	A0A1Y6GDE4	27.07
A0A1Y6GNE5	35.29	A0A855F2N1	35.65	A0A1Y6GPG6	35.33	A0A1Y6GDT9	35.16	A0A6S4YKR7	30.93	A0A6G7N0J5	33.33	A0A1Y6GHX7	22.1	A0A1Y6GHX7	25.84	A0A1Y6GHX7	25.47	A0A1Y6GPI6	30.99	A0A1Y6GN08	29.11	A0A225U8F2	31.95	A0A1Y6GG59	37.03	A0A038CM37	35.87	A0A1Y6GPG6	26.95
A0A1Y6GKI0	35.2	A0A1Y6GDT9	35.58	A0A1Y6GNE5	35.29	A0A9Q9JCN9	35.11	A0A1Y6GGG7	30.56	A0A1Y6GQ94	33.33	A0A1Y6GHY0	17.06	A0A1Y6GHY0	15.65	A0A1Y6GHY0	14.25	A0A1Y6GF35	30.52	A0A1Y6GC10	29.03	A0A1Y6GP86	31.89	A0A6S4YVU9	36.79	A0A1Y6GAF9	35.86	A0A9Q9JCN9	26.95
A0A1Y6GQA3	35	A0A038CY40	35.24	A0A225U2A7	35.14	A0A1Y6GA49	34.97	A0A038CK19	30.55	A0A1Y6GIH8	33.21	A0A1Y6GHZ1	14.52	A0A1Y6GHZ1	15.05	A0A1Y6GHZ1	15.05	A0A1Y6GA49	30.37	A0A1Y6GFK1	29	A0A1Y6GSP9	31.86	A0A1Y6GTC4	36.76	A0A855F370	35.82	A0A855FAR1	26.94
A0A855F2W5	34.67	A0A225U2A7	35.14	A0A1Y6GQA3	35	A0A038CPG7	34.87	A0A9Q9JAB9	30.55	A0A038CPG7	33.19	A0A1Y6GHZ4	9.38	A0A1Y6GHZ4	13.14	A0A1Y6GHZ4	20.91	A0A038CZ45	30.3	A0A1Y6GKF5	28.98	A0A9Q9JEM9	31.83	A0A9Q9J8E7	36.74	A0A6S4Y7D5	35.82	A0A1Y6GD00	26.87
A0A1Y6GN20	34.52	A0A1Y6GQA3	35	A0A1Y6GI25	34.93	A0A1Y6GH18	34.6	A0A1Y6GUI0	30.55	A0A6S4Y1V1	33.15	A0A1Y6GI25	28.77	A0A1Y6GI25	34.93	A0A1Y6GI25	38.01	A0A225TVC6	30.23	A0A1Y6GG23	28.91	A0A1Y6GKI0	31.6	A0A6S4Y6T9	36.74	A0A9Q9JBY1	35.82	A0A1Y6GIT2	26.53
A0A038CPF0	34.48	A0A6S4Y8U1	34.96	A0A1Y6GC07	34.9	A0A1Y6GTX3	34.59	A0A038CY40	30.48	A0A1Y6GLW2	33.1	A0A1Y6GI49	16.72	A0A1Y6GI49	16.72	A0A1Y6GI49	16.72	A0A225U653	30.14	A0A1Y6GHT0	28.68	A0A225U1H6	31.29	A0A6S4Y1V1	36.74	A0A225TW63	35.73	A0A225TUP8	26.52
A0A1Y6GL17	34.42	A0A1Y6GP74	34.61	A0A6S4XYY0	34.9	A0A1Y6GN39	34.58	A0A1Y6GLW2	30.28	A0A1Y6GDE4	32.93	A0A1Y6GI88	18.43	A0A1Y6GI88	17.97	A0A1Y6GI88	13.82	A0A225U7S2	29.79	A0A1Y6GIE8	28.57	A0A225TUP8	31.22	A0A1Y6GQ00	36.61	A0A9Q9MWJ9	35.73	A0A6G7N347	26.47
A0A6P1XL55	34.42	A0A1Y6GN39	34.58	A0A038CPG7	34.87	A0A038CPF0	34.48	A0A1Y6GN06	30	A0A6G7N347	32.91	A0A1Y6GIA1	11.4	A0A1Y6GIA1	11.4	A0A1Y6GIA1	11.4	A0A1Y6GF11	29.55	A0A6G7N347	28.57	A0A1Y6GH18	30.8	A0A855F0M1	36.38	A0A1Y6GDY0	35.37	A0A1Y6GP74	26.23
A0A1Y6GIK8	34.26	A0A038CPF0	34.48	A0A1Y6GN39	34.58	A0A1Y6GEY2	34.3	A0A6G7N347	29.83	A0A1I9ZKN6	32.9	A0A1Y6GIA9	11.23	A0A1Y6GIA9	21.75	A0A1Y6GIA9	18.42	A0A1Y6GKF5	29.34	A0A6S4Y096	28.53	A0A1Y6GHT6	30.61	A0A225TTU0	36.3	A0A6S4X4V8	35.33	A0A1Y6GDY0	26.22
A0A1Y6GFW7	34.12	A0A1Y6GTK6	34.46	A0A038CPF0	34.48	A0A1Y6GG23	34.26	A0A225U8F2	29.59	A0A225TUP8	32.6	A0A1Y6GIC4	47.74	A0A1Y6GIC4	54.84	A0A1Y6GIC4	62.58	A0A1Y6GGG7	29.17	A0A1Y6GKQ0	28.53	A0A1Y6GGG7	30.56	A0A855FAR1	35.96	A0A1Y6GNE5	35.29	A0A1Y6GIP0	26.18
A0A9Q9JFL3	33.96	A0A1Y6GQL3	34.3	A0A6G7N347	34.45	A0A1I9ZL00	34.24	A0A1Y6GN08	29.11	A0A6P1XPE8	32.53	A0A1Y6GIE8	28.57	A0A1Y6GIE8	42.26	A0A1Y6GIE8	42.26	A0A6P1XTQ2	29.07	A0A9Q9JEM9	28.03	A0A038CK19	30.55	A0A855F370	35.82	A0A1Y6GFS4	35.19	A0A1Y6GN08	25.95
A0A225U0M7	33.96	A0A1Y6GIK8	34.26	A0A225U388	34.43	A0A038CLE4	34.19	A0A1Y6GC10	29.03	A0A855F5K9	32.53	A0A1Y6GIH8	21.37	A0A1Y6GIH8	36.26	A0A1Y6GIH8	28.63	A0A6S4YKR7	29.07	A0A1Y6GG59	27.84	A0A1Y6GPP7	30.49	A0A6S4Y7D5	35.82	A0A855FAR1	35.17	A0A1Y6GIH8	25.95
A0A855FEQ1	33.78	A0A1Y6GFW7	34.12	A0A1Y6GFW7	34.12	A0A1Y6GFW7	34.12	A0A1Y6GFK1	29	A0A1Y6GQ17	32.37	A0A1Y6GIK9	1.97	A0A1Y6GIK9	1.04	A0A1Y6GIK9	1.04	A0A1Y6GP31	28.99	A0A1Y6GP74	27.72	A0A038CY40	30.48	A0A9Q9JBY1	35.82	A0A1Y6GN08	35.13	A0A1Y6GGE0	25.93
A0A1Y6GG17	33.66	A0A6P1XL55	34.01	A0A1Y6GDI1	33.97	A0A1Y6GP58	34	A0A1Y6GIS7	28.96	A0A038CP60	32.37	A0A1Y6GIL9	9.71	A0A1Y6GIL9	4.85	A0A1Y6GIL9	9.71	A0A225U388	28.94	A0A9Q9JAB9	27.33	A0A1Y6GA49	30.37	A0A1Y6GSS1	35.51	A0A1Y6GQA3	35	A0A1Y6GPR0	25.84
A0A6S4Y1L6	33.51	A0A1Y6GDI1	33.97	A0A9Q9JFL3	33.96	A0A1Y6GG17	33.66	A0A1Y6GP86	28.91	A0A1Y6GKA4	32.27	A0A1Y6GIM4	12.48	A0A1Y6GIM4	16.56	A0A1Y6GIM4	14.59	A0A1Y6GCX2	28.87	A0A1Y6GUI0	27.33	A0A038CZ45	30.3	A0A1Y6GNE5	35.29	A0A1Y6GI25	34.93	A0A9Q9JGZ6	25.78
A0A6S4YHY2	33.46	A0A9Q9JFL3	33.96	A0A225U0M7	33.96	A0A1Y6GJ44	33.65	A0A1Y6GG23	28.91	A0A855F396	32.27	A0A1Y6GIN2	11.22	A0A1Y6GIN2	9.02	A0A1Y6GIN2	9.02	A0A9Q9N4R6	28.87	A0A1Y6GS30	27.27	A0A038CPG7	30.25	A0A225TU31	35.23	A0A038CPG7	34.87	A0A1Y6GTK6	25.68
A0A9Q9J8E7	33.43	A0A225U0M7	33.96	A0A225U8F2	33.73	A0A038CU82	33.33	A0A1Y6GCX2	28.87	A0A038CUK5	32.18	A0A1Y6GIN6	17.14	A0A1Y6GIN6	20.38	A0A1Y6GIN6	15.15	A0A1Y6GMU7	28.7	A0A038CMC8	27.27	A0A6P1XL55	30.14	A0A1Y6GN08	35.13	A0A1Y6GGG7	34.72	A0A1Y6GA49	25.46
A0A6S4Y6T9	33.43	A0A1Y6GL17	33.95	A0A1Y6GG17	33.66	A0A038CW44	33.33	A0A9Q9N4R6	28.87	A0A038CU82	32.05	A0A1Y6GIP0	29.82	A0A1Y6GIP0	34.91	A0A1Y6GIP0	34.91	A0A1Y6GIE8	28.57	A0A1Y6GF35	27.23	A0A1Y6GIT2	30.1	A0A1Y6GQA3	35	A0A1Y6GCG2	34.68	A0A1Y6GMC7	25.27
A0A038CW44	33.33	A0A038CQL3	33.89	A0A6S4Y1L6	33.51	A0A6G7N0J5	33.33	A0A1Y6GNE5	28.76	A0A6S4Y096	32.05	A0A1Y6GIP2	3.67	A0A1Y6GIP2	9.48	A0A1Y6GIP2	12.23	A0A038CND3	28.27	A0A225U8F2	27.22	A0A038CQL3	29.83	A0A1Y6GEL3	34.97	A0A1Y6GN20	34.52	A0A038CND3	25.23
A0A6S4XXD2	33.33	A0A6P1XJF0	33.83	A0A1Y6GA49	33.44	A0A225U4T0	33.33	A0A855F370	28.68	A0A1Y6GKQ0	32.05	A0A1Y6GIP5	18.79	A0A1Y6GIP5	18.79	A0A1Y6GIP5	12.73	A0A1Y6GP77	28.18	A0A6S4Y1H1	27.13	A0A225U0S1	29.76	A0A1Y6GIP0	34.91	A0A038CPF0	34.48	A0A1Y6GF49	25.19
A0A1Y6GAY9	33.33	A0A1Y6GQY6	33.71	A0A038CW44	33.33	A0A6S4Y1V1	33.15	A0A6S4Y7D5	28.68	A0A1Y6GB52	32.03	A0A1Y6GIR2	71.9	A0A1Y6GIR2	78.55	A0A1Y6GIR2	76.13	A0A1Y6GKL4	28.12	A0A1Y6GQG4	26.92	A0A1Y6GSU9	29.71	A0A1Y6GDT9	34.53	A0A6S4Y8U1	34.45	A0A1Y6GDM1	25.08
A0A6G7N0J5	33.33	A0A1Y6GG17	33.66	A0A6S4XXD2	33.33	A0A1Y6GNG5	33.13	A0A9Q9JBY1	28.68	A0A6S4Y7I6	31.79	A0A1Y6GIS5	10.09	A0A1Y6GIS5	12.1	A0A1Y6GIS5	12.1	A0A1Y6GGC8	28.09	A0A855F370	26.78	A0A1Y6GDP3	29.66	A0A038CPF0	34.48	A0A6P1XTQ2	34.43	A0A1Y6GFY6	25.04
A0A038CU82	33.33	A0A1Y6GAT6	33.53	A0A1Y6GAY9	33.33	A0A9Q9JE74	33.06	A0A1Y6GHT0	28.68	A0A1Y6GSP9	31.01	A0A1Y6GIS7	22.95	A0A1Y6GIS7	31.69	A0A1Y6GIS7	28.96	A0A1Y6GEL3	27.97	A0A6S4Y7D5	26.78	A0A1Y6GPL0	29.61	A0A1Y6GIK8	34.26	A0A6S4YKR7	34.43	A0A855EVS0	25
A0A1Y6GIH8	33.21	A0A1Y6GEY2	33.41	A0A6G7N0J5	33.33	A0A1Y6GBA4	32.91	A0A1Y6GIE8	28.57	A0A225U4T0	30.99	A0A1Y6GIT2	30.1	A0A1Y6GIT2	33.67	A0A1Y6GIT2	26.53	A0A6P1XL55	27.9	A0A9Q9JBY1	26.78	A0A6S4Y4B6	29.14	A0A1Y6GFW7	34.12	A0A1Y6GG23	34.26	A0A038CM37	25
A0A1Y6GJV5	33.17	A0A6S4XXD2	33.33	A0A1Y6GUY6	33.33	A0A1I9ZKN6	32.9	A0A1Y6GP74	28.5	A0A6P1XTQ2	30.93	A0A1Y6GIW2	82.68	A0A1Y6GIW2	82.68	A0A1Y6GIW2	82.68	A0A1Y6GIZ0	27.64	A0A225U4T0	26.76	A0A1Y6GC10	29.03	A0A6P1XL55	34.01	A0A1Y6GFW7	34.12	A0A1Y6GP86	24.96
A0A1I9ZKN6	32.9	A0A1Y6GAY9	33.33	A0A1Y6GIH8	33.21	A0A1Y6GSP9	32.7	A0A2D1LW10	28.48	A0A6S4YKR7	30.93	A0A1Y6GIY4	19.79	A0A1Y6GIY4	19.79	A0A1Y6GIY4	19.79	A0A1Y6GH18	27.38	A0A1Y6GJS3	26.61	A0A1Y6GCG2	28.97	A0A1Y6GG17	33.66	A0A038CP13	34.11	A0A1Y6GUY6	24.86
A0A1Y6GP58	32.89	A0A6G7N0J5	33.33	A0A9Q9JCN9	33.07	A0A1Y6GMH2	32.62	A0A9Q9J8E7	28.45	A0A225U388	30.77	A0A1Y6GIZ0	46.88	A0A1Y6GIZ0	50.48	A0A1Y6GIZ0	48.32	A0A1Y6GS30	27.27	A0A6P1XTQ2	26.6	A0A1Y6GIS7	28.96	A0A1Y6GSP9	33.54	A0A1Y6GQX6	34.03	A0A1Y6GRC7	24.76
A0A6P1XTQ2	32.58	A0A1Y6GHX7	33.33	A0A9Q9JE74	33.06	A0A1Y6GP77	32.6	A0A6S4Y6T9	28.45	A0A1Y6GP74	30.7	A0A1Y6GJ16	21.19	A0A1Y6GJ16	27.12	A0A1Y6GJ16	21.19	A0A1I9ZL00	27.24	A0A6S4YKR7	26.6	A0A1Y6GCX2	28.87	A0A855FEQ1	33.45	A0A1Y6GL17	33.95	A0A9Q9JK04	24.66
A0A6S4YKR7	32.58	A0A1Y6GIH8	33.21	A0A1Y6GP74	33.05	A0A1Y6GKG1	32.55	A0A1Y6GDP3	28.18	A0A1Y6GJ35	30.64	A0A1Y6GJ21	5.99	A0A1Y6GJ21	3.92	A0A1Y6GJ21	8.76	A0A225U8F2	27.22	A0A1Y6GIT2	26.53	A0A9Q9N4R6	28.87	A0A1Y6GTU7	33.33	A0A1Y6GJY2	33.79	A0A1Y6GJ56	24.59
A0A1Y6GQ17	32.37	A0A6G7N347	33.19	A0A1Y6GKV4	33.01	A0A1Y6GPR4	32.4	A0A1Y6GGC8	28.09	A0A1Y6GGG7	30.56	A0A1Y6GJ24	9.65	A0A1Y6GJ24	9.65	A0A1Y6GJ24	11.4	A0A1Y6GLW2	27.11	A0A1Y6GTC4	26.49	A0A1Y6GMU7	28.7	A0A038CW44	33.33	A0A9Q9JAB9	33.76	A0A855F7Z1	24.57
A0A038CP60	32.37	A0A1Y6GCG2	33.11	A0A6P1XL55	32.99	A0A1Y6GQ17	32.37	A0A1Y6GEL3	27.97	A0A038CK19	30.55	A0A1Y6GJ26	36.48	A0A1Y6GJ26	44.26	A0A1Y6GJ26	40.57	A0A1Y6GD00	26.87	A0A1Y6GIP0	26.18	A0A1Y6GDE4	28.69	A0A6S4XXD2	33.33	A0A1Y6GUI0	33.76	A0A1Y6GQ08	24.54
A0A1Y6GP74	32.34	A0A1Y6GH18	33.08	A0A1I9ZKN6	32.9	A0A1Y6GDM3	32.17	A0A038CW17	27.97	A0A038CY40	30.48	A0A1Y6GJ35	27.89	A0A1Y6GJ35	30.64	A0A1Y6GJ35	30.64	A0A038CQL3	26.73	A0A1Y6GNE5	26.14	A0A1Y6GHT0	28.68	A0A1Y6GAY9	33.33	A0A1Y6GG17	33.66	A0A1Y6GQ17	24.46
A0A038CUK5	32.18	A0A1Y6GJS3	33.05	A0A6S4Y1H1	32.71	A0A038CL68	32.05	A0A1Y6GJ35	27.89	A0A1Y6GJV5	30.45	A0A1Y6GJ41	43.86	A0A1Y6GJ41	43.86	A0A1Y6GJ41	59.65	A0A1Y6GDW6	26.73	A0A855F785	26.01	A0A1Y6GDY0	28.66	A0A6G7N0J5	33.33	A0A1Y6GHJ9	33.63	A0A1Y6GG59	24.32
A0A038CL68	32.05	A0A1I9ZKN6	32.9	A0A1Y6GSP9	32.7	A0A1Y6GB52	32.03	A0A1Y6GP58	27.29	A0A855F370	30.43	A0A1Y6GJ44	35.1	A0A1Y6GJ44	37.5	A0A1Y6GJ44	31.25	A0A1Y6GG74	26.73	A0A1Y6GIH8	25.95	A0A1Y6GIH8	28.63	A0A1Y6GHX7	33.33	A0A6S4Y1L6	33.51	A0A1Y6GND4	24.22
A0A1Y6GB52	32.03	A0A855F1W7	32.9	A0A855F2W5	32.56	A0A9Q9JEM9	31.83	A0A038CMC8	27.27	A0A6S4Y7D5	30.43	A0A1Y6GJ56	21.31	A0A1Y6GJ56	24.59	A0A1Y6GJ56	21.31	A0A1Y6GIT2	26.53	A0A1Y6GSU9	25.94	A0A1Y6GIE8	28.57	A0A1Y6GE49	33.33	A0A1Y6GFY6	33.47	A0A038CQL3	24.11
A0A1Y6GDM3	31.88	A0A9Q9N4Y2	32.9	A0A1Y6GQ17	32.37	A0A1Y6GDP3	31.78	A0A1Y6GS30	27.27	A0A9Q9JBY1	30.43	A0A1Y6GJ60	60.76	A0A1Y6GJ60	68.78	A0A1Y6GJ60	61.18	A0A1Y6GGA8	26.51	A0A1Y6GNG5	25.9	A0A9Q9N2H3	28.57	A0A1Y6GJV5	33.17	A0A855F0M1	33.46	A0A1Y6GRH6	24.11
A0A1Y6GDP3	31.78	A0A1Y6GSP9	32.7	A0A1Y6GG23	32.28	A0A1Y6GKI0	31.6	A0A1Y6GF35	27.23	A0A1Y6GA49	30.37	A0A1Y6GJB2	72	A0A1Y6GJB2	61.33	A0A1Y6GJB2	61.33	A0A855EYL9	26.51	A0A1Y6GKL4	25.89	A0A1Y6GRT5	28.57	A0A1I9ZKN6	32.9	A0A6G7N0J5	33.33	A0A6S4X3S9	23.96
A0A6S4Y096	31.73	A0A4P1AQX3	32.51	A0A038CUK5	32.18	A0A1Y6GNL4	31.55	A0A1Y6GBA4	27.22	A0A225U653	30.14	A0A1Y6GJD5	3.54	A0A1Y6GJD5	1.59	A0A1Y6GJD5	5.13	A0A1Y6GPG6	26.5	A0A1Y6GPR0	25.84	A0A1Y6GBB8	28.57	A0A1Y6GFS4	32.75	A0A1Y6GE49	33.33	A0A6S4Y1H1	23.94
A0A1Y6GKQ0	31.73	A0A6P1XVP8	32.5	A0A1Y6GEY2	32.07	A0A855F0M1	31.52	A0A6S4Y1H1	27.13	A0A1Y6GDI1	30.13	A0A1Y6GJG8	61.24	A0A1Y6GJG8	61.24	A0A1Y6GJG8	61.24	A0A1Y6GTY5	26.36	A0A9Q9JGZ6	25.78	A0A9Q9J8E7	28.45	A0A1Y6GSU9	32.64	A0A1Y6GIH8	33.21	A0A1Y6GGS7	23.87
A0A6S4Y8U1	31.6	A0A1Y6GQ17	32.37	A0A1Y6GB52	32.03	A0A1Y6GP74	31.13	A0A1Y6GAF9	26.9	A0A1Y6GN20	30.06	A0A1Y6GJG9	47.45	A0A1Y6GJG9	47.45	A0A1Y6GJG9	47.45	A0A1Y6GJ41	26.32	A0A1Y6GEB8	25.71	A0A6S4Y6T9	28.45	A0A1Y6GTX3	32.43	A0A9Q9JE74	33.06	A0A9Q9JAB9	23.79
A0A225TW63	31.57	A0A6S4Y820	32.35	A0A9Q9JEM9	31.83	A0A6P1XTQ2	30.93	A0A1Y6GD00	26.87	A0A6S4Y1H1	30.05	A0A1Y6GJJ3	34.79	A0A1Y6GJJ3	53.96	A0A1Y6GJJ3	52.08	A0A1Y6GBB8	26.32	A0A855FEQ1	25.71	A0A1Y6GP74	28.43	A0A1Y6GQ17	32.37	A0A1Y6GQG4	33.04	A0A1Y6GUI0	23.79
A0A9Q9MWJ9	31.57	A0A9Q9JF95	32.22	A0A1Y6GLF1	31.82	A0A6S4YKR7	30.93	A0A1Y6GIT2	26.53	A0A855F0B8	30.02	A0A1Y6GJM4	5.96	A0A1Y6GJM4	5.96	A0A1Y6GJM4	20	A0A1Y6GJ35	26.24	A0A1Y6GIP5	25.45	A0A1Y6GDT9	28.42	A0A038CP60	32.37	A0A1Y6GBA4	32.91	A0A9Q9J8E7	23.76
A0A1Y6GDE4	31.11	A0A038CUK5	32.18	A0A1Y6GAQ4	31.52	A0A855F370	30.9	A0A1Y6GEY2	26.28	A0A9Q9J8E7	29.83	A0A1Y6GJS3	21.03	A0A1Y6GJS3	25.75	A0A1Y6GJS3	22.53	A0A1Y6GMC7	26.19	A0A038CSX3	25.29	A0A1Y6GP77	28.18	A0A1Y6GH18	32.32	A0A1Y6GSS1	32.9	A0A6S4Y6T9	23.76
A0A855F785	31.08	A0A1Y6GJY2	32.14	A0A6S4Y1V1	31.49	A0A6S4Y7D5	30.9	A0A1Y6GHX7	26.22	A0A6S4Y6T9	29.83	A0A1Y6GJS8	33.24	A0A1Y6GJS8	64.63	A0A1Y6GJS8	58.24	A0A1Y6GIP0	26.18	A0A1Y6GFY6	25.18	A0A1Y6GQ94	28.07	A0A1Y6GEY2	32.07	A0A1I9ZKN6	32.9	A0A1Y6GMS9	23.4
A0A1Y6GSP9	31.01	A0A6S4Y096	32.05	A0A1Y6GSL7	31.25	A0A9Q9JBY1	30.9	A0A1Y6GIP0	26.18	A0A855F7Z1	29.76	A0A1Y6GJU5	12.8	A0A1Y6GJU5	15.17	A0A1Y6GJU5	21.8	A0A1Y6GFY6	26.16	A0A1Y6GJV5	25	A0A1Y6GFY6	27.99	A0A038CL68	32.05	A0A1Y6GJ26	32.79	A0A1Y6GC10	23.39
A0A225TW35	31	A0A1Y6GKQ0	32.05	A0A1Y6GM62	31.15	A0A1Y6GJ35	30.64	A0A1Y6GDT9	26.11	A0A225U0S1	29.76	A0A1Y6GJV5	28.96	A0A1Y6GJV5	41.09	A0A1Y6GJV5	37.13	A0A1Y6GJS3	25.97	A0A855EVS0	25	A0A1Y6GG59	27.84	A0A1Y6GB52	32.03	A0A4P1AQX3	32.51	A0A1Y6GQZ6	23.2
A0A855F370	30.74	A0A1Y6GB52	32.03	A0A9Q9N0E2	31.15	A0A1Y6GQX6	30.63	A0A1Y6GSU9	25.94	A0A1Y6GG59	29.73	A0A1Y6GJV7	60	A0A1Y6GJV7	66.97	A0A1Y6GJV7	60	A0A1Y6GTK6	25.9	A0A038CM37	25	A0A1Y6GTK6	27.48	A0A1Y6GN53	31.99	A0A1Y6GQ17	32.37	A0A6S4YSG8	23.08
A0A6S4Y7D5	30.74	A0A1Y6GF71	31.99	A0A1Y6GP58	31.1	A0A1Y6GG30	30.56	A0A1Y6GNG5	25.9	A0A1Y6GTK6	29.73	A0A1Y6GJY2	22.25	A0A1Y6GJY2	25.55	A0A1Y6GJY2	26.37	A0A1Y6GFW7	25.88	A0A6S4Y1L6	24.86	A0A225U388	27.47	A0A9Q9JEM9	31.83	A0A038CP60	32.37	A0A1Y6GSU9	23.01
A0A9Q9JBY1	30.74	A0A6S4XZ21	31.99	A0A225U4T0	30.99	A0A038CK19	30.55	A0A9Q9JGZ6	25.78	A0A1Y6GDP3	29.66	A0A1Y6GJZ2	4.08	A0A1Y6GJZ2	14.29	A0A1Y6GJZ2	9.95	A0A225U4T0	25.82	A0A1Y6GHX7	24.72	A0A6G7N347	27.45	A0A1Y6GDP3	31.78	A0A1Y6GM87	32.37	A0A1Y6GF35	23
A0A1Y6GP73	30.69	A0A1Y6GN08	31.96	A0A6P1XTQ2	30.93	A0A1Y6GQG4	30.42	A0A1Y6GG74	25.74	A0A1Y6GPL0	29.61	A0A1Y6GK14	3.29	A0A1Y6GK14	14.81	A0A1Y6GK14	15.64	A0A9Q9JGZ6	25.78	A0A1Y6GBQ1	24.69	A0A1Y6GLB5	27.44	A0A855F2W5	31.71	A0A1Y6GIP0	32.36	A0A1Y6GKG1	22.75
A0A1Y6GJ35	30.64	A0A855F370	31.85	A0A6S4YKR7	30.93	A0A9Q9JK04	30.41	A0A1Y6GTK6	25.68	A0A1Y6GC10	29.03	A0A1Y6GK21	4.3	A0A1Y6GK21	3.12	A0A1Y6GK21	6.64	A0A1Y6GP74	25.73	A0A7T8S875	24.69	A0A6P1XPE8	27.41	A0A1Y6GIH8	31.68	A0A1Y6GTY5	32.22	A0A1Y6GLW2	22.54
A0A038CQL3	30.55	A0A6S4Y7D5	31.85	A0A9Q9JK04	30.74	A0A225TVC6	30.23	A0A1Y6GFY6	25.6	A0A1Y6GCG2	28.97	A0A1Y6GK31	60	A0A1Y6GK31	54.81	A0A1Y6GK31	48.89	A0A1Y6GL17	25.58	A0A855F7Z1	24.57	A0A855F5K9	27.41	A0A1Y6GNL4	31.55	A0A038CL68	32.05	A0A1Y6GMK4	22.44
A0A038CK19	30.55	A0A9Q9JBY1	31.85	A0A1Y6GJ35	30.64	A0A1Y6GN20	30.06	A0A1Y6GTX3	25.59	A0A6P1XL55	28.72	A0A1Y6GK49	12.77	A0A1Y6GK49	29.13	A0A1Y6GK49	22.9	A0A1Y6GJY2	25.55	A0A1Y6GQ94	24.56	A0A225U653	27.34	A0A6S4Y8U1	31.26	A0A1Y6GB52	32.03	A0A855F9V8	22.44
A0A1Y6GG23	30.5	A0A9Q9JEM9	31.83	A0A855F370	30.59	A0A1Y6GIP0	29.82	A0A225U782	25.55	A0A1Y6GMU7	28.7	A0A1Y6GK61	4.6	A0A1Y6GK61	8.57	A0A1Y6GK61	8.73	A0A1Y6GM46	25.51	A0A1Y6GKG1	24.51	A0A1Y6GS30	27.27	A0A1Y6GP74	31.13	A0A1Y6GCV6	32	A0A1Y6GHS4	22.37
A0A1Y6GF49	30.37	A0A1Y6GKI0	31.6	A0A6S4Y7D5	30.59	A0A225U7S2	29.79	A0A6P1XJ51	25.55	A0A1Y6GHT0	28.68	A0A1Y6GK64	3.16	A0A1Y6GK64	8.08	A0A1Y6GK64	3.91	A0A1Y6GCL7	25.41	A0A1Y6GND4	24.22	A0A855F370	27.26	A0A1Y6GGE0	31.11	A0A1Y6GLF1	31.82	A0A6S4Y4B6	22.3
A0A038CPG7	30.25	A0A1Y6GCZ3	31.58	A0A9Q9JBY1	30.59	A0A6P1XL55	29.74	A0A1Y6GJS3	25.54	A0A1Y6GBB8	28.57	A0A1Y6GK70	13.25	A0A1Y6GK70	25.55	A0A1Y6GK70	19.87	A0A038CLR7	25.35	A0A6S4X3S9	23.96	A0A6S4Y7D5	27.26	A0A1Y6GFY6	31.08	A0A1Y6GIS7	31.69	A0A038CPG7	22.27
A0A1Y6GAT6	29.94	A0A1Y6GUK9	31.57	A0A038CK19	30.55	A0A1Y6GSU9	29.71	A0A1Y6GM46	25.51	A0A1Y6GIE8	28.57	A0A1Y6GK94	10.94	A0A1Y6GK94	13.07	A0A1Y6GK94	16.11	A0A1Y6GSU9	25.31	A0A1Y6GFS4	23.69	A0A9Q9JBY1	27.26	A0A1Y6GQY6	30.91	A0A1Y6GDT9	31.58	A0A038CQX3	22.14
A0A6S4Y4B6	29.86	A0A1Y6GAQ4	31.52	A0A855FEQ1	30.42	A0A1Y6GHS4	29.68	A0A9Q9JFL3	25.47	A0A2D1LW10	28.48	A0A1Y6GK99	12.5	A0A1Y6GK99	8.15	A0A1Y6GK99	12.5	A0A225U188	25.31	A0A1Y6GEY2	23.61	A0A1Y6GD00	26.87	A0A9Q9JF95	30.91	A0A1Y6GNL4	31.55	A0A9Q9JNF0	22.01
A0A855F7Z1	29.76	A0A6S4Y1H1	31.52	A0A9Q9JAB9	30.23	A0A1Y6GPL0	29.61	A0A225U0M7	25.47	A0A225U782	28.47	A0A1Y6GKA4	12.8	A0A1Y6GKA4	21.33	A0A1Y6GKA4	21.6	A0A1Y6GJV5	25.25	A0A225U653	23.6	A0A6S5XGG6	26.64	A0A1Y6GP73	30.69	A0A1Y6GDM1	31.44	A0A6G7NB40	21.99
A0A1Y6GEY2	29.4	A0A6S4Y1V1	31.49	A0A1Y6GUI0	30.23	A0A855F2W5	29.6	A0A6S4YVU9	25.47	A0A6P1XJ51	28.47	A0A1Y6GKD4	6.06	A0A1Y6GKD4	11.34	A0A1Y6GKD4	8.54	A0A1Y6GCF3	25.19	A0A6S4Y8U1	23.53	A0A9Q9JHW9	26.64	A0A1Y6GJ35	30.64	A0A1Y6GQ00	31.25	A0A6S4Y6U2	21.99
A0A1Y6GH18	29.28	A0A1Y6GA49	30.98	A0A1Y6GNZ3	30.1	A0A1Y6GF11	29.55	A0A1Y6GM89	25.35	A0A1Y6GPG6	28.43	A0A1Y6GKD5	6.47	A0A1Y6GKD5	21.76	A0A1Y6GKD5	23.53	A0A855EVS0	25	A0A1Y6GGA8	23.49	A0A1Y6GP58	26.62	A0A038CK19	30.55	A0A1Y6GSU9	31.17	A0A1Y6GM62	21.86
A0A1Y6GFS4	29.27	A0A1Y6GMF0	30.93	A0A1Y6GN06	30	A0A6S4Y096	29.17	A0A6S4Y096	25.32	A0A9Q9JCN9	28.43	A0A1Y6GKF5	29.16	A0A1Y6GKF5	43.65	A0A1Y6GKF5	40.43	A0A038CM37	25	A0A855EYL9	23.49	A0A1Y6GGA8	26.51	A0A9Q9JK04	30.41	A0A6P1XL55	31.16	A0A9Q9N0E2	21.86
A0A1Y6GFY6	29.25	A0A6S4XID8	30.79	A0A1Y6GJV5	29.95	A0A1Y6GKQ0	29.17	A0A1Y6GKQ0	25.32	A0A6P1XK75	28.11	A0A1Y6GKG1	24.51	A0A1Y6GKG1	28.24	A0A1Y6GKG1	26.47	A0A6S4Y1L6	24.86	A0A1Y6GPG6	23.1	A0A855EYL9	26.51	A0A1Y6GF49	30.37	A0A6S4Y2I7	31.11	A0A855EZD4	21.82
A0A225U2A7	29.14	A0A1Y6GJ35	30.64	A0A1Y6GDM3	29.86	A0A1Y6GC10	29.03	A0A9Q9JEG8	25.32	A0A9Q9JEG8	28.07	A0A1Y6GKI0	31.6	A0A1Y6GKI0	50.4	A0A1Y6GKI0	27.6	A0A1Y6GTX3	24.86	A0A9Q9JCN9	23.1	A0A1Y6GM62	26.23	A0A225TVC6	30.23	A0A038CTH0	31.1	A0A855F1Z6	21.82
A0A1Y6GCG2	28.97	A0A038CK19	30.55	A0A225U0S1	29.76	A0A1Y6GKN2	28.95	A0A1Y6GNL4	25.24	A0A6S4Y4B6	27.7	A0A1Y6GKI8	0.96	A0A1Y6GKI8	9.52	A0A1Y6GKI8	8.98	A0A225U782	24.74	A0A1Y6GTK6	22.97	A0A9Q9N0E2	26.23	A0A1Y6GNZ3	30.1	A0A1Y6GJ56	30.74	A0A9Q9JJK3	21.82
A0A1Y6GKN2	28.95	A0A1Y6GUY6	30.51	A0A1Y6GSU9	29.71	A0A1Y6GHT0	28.68	A0A6P1XJF0	25.19	A0A1Y6GL17	27.67	A0A1Y6GKK2	17.05	A0A1Y6GKK2	18.77	A0A1Y6GKK2	13.98	A0A6P1XJ51	24.74	A0A1Y6GIS7	22.95	A0A1Y6GHX7	26.22	A0A1Y6GIT2	30.1	A0A1Y6GP73	30.69	A0A038CL68	21.79
A0A9Q9MY11	28.9	A0A6S5XGG6	30.47	A0A1Y6GPL0	29.61	A0A1Y6GIH8	28.63	A0A1Y6GPG6	25.14	A0A1Y6GQL3	27.54	A0A1Y6GKL1	8.18	A0A1Y6GKL1	17.52	A0A1Y6GKL1	21.73	A0A1Y6GQX6	24.61	A0A038CW17	22.88	A0A6S4Y1H1	26.06	A0A1Y6GN20	30.06	A0A9Q9JFB0	30.66	A0A1Y6GSL6	21.71
A0A1Y6GI25	28.77	A0A1Y6GFY6	30.24	A0A1Y6GHX7	29.59	A0A1Y6GN06	28.57	A0A9Q9JCN9	25.14	A0A1Y6GH18	27.38	A0A1Y6GKL4	32.14	A0A1Y6GKL4	32.14	A0A1Y6GKL4	28.12	A0A1Y6GJ56	24.59	A0A6S4Y4B6	22.66	A0A1Y6GM89	26.06	A0A038CQL3	29.83	A0A1Y6GHB1	30.66	A0A1Y6GMW8	21.69
A0A1Y6GMU7	28.7	A0A225TVC6	30.23	A0A1Y6GF11	29.55	A0A2D1LW10	28.48	A0A1Y6GCG2	25.06	A0A038CMC8	27.27	A0A1Y6GKL5	7.8	A0A1Y6GKL5	23.05	A0A1Y6GKL5	13.22	A0A855F7Z1	24.57	A0A1Y6GCX2	22.54	A0A855FEQ1	26.05	A0A225U7S2	29.79	A0A1Y6GJ35	30.64	A0A6P1XTQ2	21.65
A0A1Y6GHT0	28.68	A0A1Y6GIT2	30.1	A0A1Y6GC10	29.03	A0A038CQL3	28.16	A0A038CM37	25	A0A1Y6GS30	27.27	A0A1Y6GKN2	28.95	A0A1Y6GKN2	21.93	A0A1Y6GKN2	21.93	A0A855F0M1	24.51	A0A9Q9N4R6	22.54	A0A855F2W5	26	A0A1Y6GHS4	29.68	A0A038CK19	30.55	A0A6S4YKR7	21.65
A0A1Y6GBB8	28.57	A0A1Y6GNZ3	30.1	A0A1Y6GKN2	28.95	A0A6P1XK75	28.11	A0A855EVS0	25	A0A1Y6GF35	27.23	A0A1Y6GKN8	63.83	A0A1Y6GKN8	63.83	A0A1Y6GKN8	63.83	A0A1Y6GKG1	24.51	A0A1Y6GJY2	22.53	A0A1Y6GN08	25.95	A0A1Y6GDM3	29.57	A0A1Y6GTX3	30.45	A0A225U1H6	21.56
A0A1Y6GMH1	28.47	A0A1Y6GN20	30.06	A0A1Y6GHT0	28.68	A0A9Q9JEG8	28.07	A0A038CP60	24.86	A0A9Q9JCR0	27.15	A0A1Y6GKP4	8.27	A0A1Y6GKP4	12.51	A0A1Y6GKP4	13.32	A0A1Y6GQ17	24.46	A0A1Y6GCB2	22.46	A0A1Y6GKL4	25.89	A0A6S4XFR5	29.57	A0A1Y6GP74	30.42	A0A855F2W5	21.56
A0A1Y6GJU5	28.44	A0A1Y6GN06	30	A0A1Y6GM89	28.64	A0A1Y6GFY6	27.99	A0A6S4Y1L6	24.86	A0A1Y6GMC7	27.11	A0A1Y6GKQ0	25.32	A0A1Y6GKQ0	39.1	A0A1Y6GKQ0	29.81	A0A1Y6GDP3	24.36	A0A1Y6GHT6	22.45	A0A9Q9JGZ6	25.78	A0A225U0W8	29.52	A0A1Y6GA49	30.37	A0A1Y6GPP7	21.54
A0A4P1AQX3	28.41	A0A1Y6GDM3	29.86	A0A1Y6GTK6	28.6	A0A1Y6GEL3	27.97	A0A225U653	24.77	A0A1Y6GN21	26.94	A0A1Y6GKR2	10.81	A0A1Y6GKR2	9.91	A0A1Y6GKR2	5.41	A0A9Q9JCN9	24.24	A0A1Y6GHS4	22.37	A0A1Y6GF71	25.78	A0A225U446	29.5	A0A1Y6GF49	30.37	A0A225TVC6	21.51
A0A7T8S875	28.37	A0A1Y6GB34	29.79	A0A2D1LW10	28.48	A0A1Y6GCG2	27.96	A0A1Y6GQX6	24.61	A0A1Y6GN08	26.9	A0A1Y6GKS2	9.03	A0A1Y6GKS2	15.89	A0A1Y6GKS2	13.08	A0A038CK19	24.21	A0A6S4XID8	22.34	A0A1Y6GB99	25.77	A0A038CSX3	29.31	A0A1Y6GDI7	30.25	A0A1Y6GSL1	21.51
A0A1Y6GBQ1	28.37	A0A1Y6GSU9	29.71	A0A855F1W7	28.26	A0A1Y6GG59	27.84	A0A855F7Z1	24.57	A0A1Y6GAF9	26.9	A0A1Y6GKT0	6.14	A0A1Y6GKT0	4.8	A0A1Y6GKT0	4.03	A0A1Y6GQG4	24.13	A0A1Y6GI25	22.26	A0A1Y6GJ35	25.69	A0A6P1XPE8	29.22	A0A1Y6GHT6	30.2	A0A1Y6GEQ0	21.5
A0A1Y6GQP2	28.33	A0A1Y6GPL0	29.61	A0A9Q9N4Y2	28.26	A0A1Y6GTY5	27.62	A0A7T8S875	24.49	A0A1Y6GFY6	26.86	A0A1Y6GKT8	46.48	A0A1Y6GKT8	46.48	A0A1Y6GKT8	33.8	A0A1Y6GRH6	24.11	A0A1Y6GQX6	22.25	A0A1Y6GM46	25.51	A0A855F5K9	29.22	A0A1Y6GNZ3	30.1	A0A6S4Y1L6	21.35
A0A1Y6GNG5	28.31	A0A6P1XK75	29.59	A0A6S4Y8U1	28.24	A0A1Y6GQL3	27.54	A0A1Y6GBQ1	24.49	A0A6S4Y1L6	26.76	A0A1Y6GKV4	24.6	A0A1Y6GKV4	26.54	A0A1Y6GKV4	24.92	A0A6P1XPE8	24.1	A0A225TVF5	22.22	A0A6S4YVU9	25.47	A0A1Y6GM89	29.11	A0A1Y6GHQ8	30.06	A0A6S5XGG6	21.22
A0A1Y6GF71	28.26	A0A6S4Y4B6	29.5	A0A1Y6GF35	28.17	A0A1Y6GTK6	27.48	A0A1Y6GN20	24.4	A0A1Y6GKG1	26.67	A0A1Y6GKV9	7.11	A0A1Y6GKV9	3.79	A0A1Y6GKV9	16.11	A0A855F5K9	24.1	A0A1Y6GDE4	22.02	A0A1Y6GIP5	25.45	A0A6P1XTQ2	29.07	A0A1Y6GMC7	30.04	A0A1Y6GNG6	21.19
A0A855F3L9	28.19	A0A1Y6GJV5	29.21	A0A6P1XJF0	28.15	A0A038CMC8	27.27	A0A1Y6GDC2	24.34	A0A1Y6GIT2	26.53	A0A1Y6GL17	27.67	A0A1Y6GL17	36.98	A0A1Y6GL17	31.86	A0A6S4YSG8	23.99	A0A9Q9JNF0	22.01	A0A1Y6GDM1	25.42	A0A6S4YKR7	29.07	A0A1Y6GNG5	29.82	A0A1Y6GDP3	21.19
A0A1Y6GPB3	28.19	A0A6P1XTQ2	29.07	A0A1Y6GGC8	28.09	A0A1Y6GS30	27.27	A0A1Y6GND4	24.22	A0A1Y6GM89	26.53	A0A1Y6GL18	8.85	A0A1Y6GL18	9.9	A0A1Y6GL18	9.9	A0A9Q9JAB9	23.79	A0A1Y6GKN2	21.93	A0A1Y6GEY2	25.39	A0A1Y6GKN2	28.95	A0A6S4Y096	29.81	A0A1Y6GJ16	21.19
A0A225U782	28.12	A0A6S4YKR7	29.07	A0A9Q9JEG8	28.07	A0A9Q9JAB9	27.01	A0A1Y6GDW6	24.16	A0A1Y6GGA8	26.51	A0A1Y6GL27	20.42	A0A1Y6GL27	23.58	A0A1Y6GL27	21.08	A0A1Y6GUI0	23.79	A0A9Q9N4Y2	21.85	A0A855F785	25.34	A0A1Y6GCX2	28.87	A0A1Y6GKQ0	29.81	A0A9Q9MWU3	21.19
A0A6P1XJ51	28.12	A0A1Y6GCX2	28.87	A0A6S4XZ21	27.88	A0A1Y6GUI0	27.01	A0A038CQL3	24.11	A0A855EYL9	26.51	A0A1Y6GL42	54.37	A0A1Y6GL42	64.8	A0A1Y6GL42	65.47	A0A1Y6GP58	23.71	A0A855F1W7	21.85	A0A6S4Y096	25.32	A0A9Q9N4R6	28.87	A0A855F7Z1	29.76	A0A1Y6GM60	21.19
A0A1Y6GGC8	28.09	A0A9Q9N4R6	28.87	A0A1Y6GDP3	27.33	A0A1Y6GN21	26.94	A0A1Y6GRH6	24.11	A0A1Y6GTX3	26.49	A0A1Y6GLA8	10.76	A0A1Y6GLA8	10.76	A0A1Y6GLA8	10.76	A0A6S5XGG6	23.7	A0A855EZD4	21.82	A0A1Y6GKQ0	25.32	A0A1Y6GP58	28.86	A0A225U0S1	29.76	A0A1Y6GDI1	21.15
A0A9Q9JEG8	28.07	A0A1Y6GTX3	28.83	A0A038CMC8	27.27	A0A1Y6GAF9	26.9	A0A6P1XPE8	24.1	A0A1Y6GQY6	26.44	A0A1Y6GLB5	18.29	A0A1Y6GLB5	18.29	A0A1Y6GLB5	18.29	A0A9Q9JEG8	23.67	A0A1Y6GPP7	21.75	A0A038CSX3	25.29	A0A225U782	28.7	A0A1Y6GHS4	29.68	A0A1Y6GA11	20.88
A0A225TZE3	28.02	A0A225TTU0	28.77	A0A1Y6GS30	27.27	A0A855EX38	26.88	A0A855F5K9	24.1	A0A1Y6GP58	26.4	A0A1Y6GLF6	29.84	A0A1Y6GLF6	52.02	A0A1Y6GLF6	41.53	A0A6S4XID8	23.43	A0A6P1XJF0	21.73	A0A1Y6GMC7	25.27	A0A6P1XJ51	28.7	A0A1Y6GKD5	29.41	A0A1Y6GGG7	20.83
A0A225TU31	27.98	A0A1Y6GHT0	28.68	A0A1Y6GN20	27.08	A0A1Y6GGN5	26.88	A0A6S4X3S9	23.96	A0A1Y6GCB2	26.27	A0A1Y6GLI0	4.11	A0A1Y6GLI0	3.81	A0A1Y6GLI0	6.01	A0A1Y6GMS9	23.4	A0A6S4Y2I7	21.73	A0A1Y6GAQ4	25.27	A0A1Y6GHT0	28.68	A0A855F2A7	29.41	A0A225TW35	20.75
A0A6P1XPE8	27.41	A0A1Y6GP58	28.64	A0A1Y6GHJ9	27.08	A0A1Y6GQY6	26.82	A0A855FEQ1	23.87	A0A1Y6GM62	26.23	A0A1Y6GLI9	22.61	A0A1Y6GLI9	20.14	A0A1Y6GLI9	16.96	A0A1Y6GC10	23.39	A0A1Y6GMW8	21.69	A0A9Q9JJZ7	25.14	A0A1Y6GTK6	28.6	A0A855F2B7	29.34	A0A6S4X6L0	20.69
A0A855F5K9	27.41	A0A2D1LW10	28.48	A0A1Y6GAF9	26.9	A0A9Q9JF95	26.82	A0A1Y6GGS7	23.87	A0A9Q9N0E2	26.23	A0A1Y6GLL0	17.09	A0A1Y6GLL0	30.36	A0A1Y6GLL0	23.85	A0A855F370	22.98	A0A225U0R2	21.65	A0A855EVS0	25	A0A1Y6GHJ9	28.57	A0A6S4Y8W2	29.34	A0A1Y6GHX7	20.6
A0A6S5XGG6	27.31	A0A4P1B364	28.37	A0A6P1XQV9	26.67	A0A225U388	26.74	A0A1Y6GDE4	23.64	A0A1Y6GHX7	26.22	A0A1Y6GLQ5	7.05	A0A1Y6GLQ5	14.32	A0A1Y6GLQ5	9.34	A0A6S4Y7D5	22.98	A0A1Y6GMH1	21.53	A0A038CM37	25	A0A1Y6GI25	28.42	A0A9Q9JJJ3	29.34	A0A4P1AQX3	20.53
A0A9Q9JAB9	27.01	A0A1Y6GF35	28.17	A0A225UAY5	26.67	A0A6S4Y7I6	26.67	A0A6P1XVP8	23.63	A0A1Y6GIP0	26.18	A0A1Y6GLU3	12.96	A0A1Y6GLU3	9.88	A0A1Y6GLU3	9.26	A0A9Q9JBY1	22.98	A0A225TVC6	21.51	A0A6S4Y1L6	24.86	A0A9Q9N4Y2	28.42	A0A1Y6GAT6	29.34	A0A1Y6GIS7	20.22
A0A1Y6GUI0	27.01	A0A1Y6GGC8	28.09	A0A1Y6GIT2	26.53	A0A4P1AQX3	26.6	A0A6S4Y820	23.53	A0A225U188	26.09	A0A1Y6GLW2	23.24	A0A1Y6GLW2	69.01	A0A1Y6GLW2	55.63	A0A1Y6GCG2	22.93	A0A1Y6GSL1	21.51	A0A1Y6GAT6	24.85	A0A855F1W7	28.42	A0A038CSX3	29.31	A0A9Q9MS48	20.22
A0A855ESI1	27	A0A9Q9JEG8	28.07	A0A1Y6GDW6	26.53	A0A1Y6GIT2	26.53	A0A1Y6GMS9	23.4	A0A855F785	26.01	A0A1Y6GLZ4	4.56	A0A1Y6GLZ4	4.32	A0A1Y6GLZ4	4.8	A0A9Q9N2H3	22.91	A0A1Y6GEQ0	21.5	A0A1Y6GKV4	24.6	A0A1Y6GQP2	28.33	A0A1Y6GGA8	29.22	A0A6S4YB67	20.22
A0A6S4XXA7	27	A0A1Y6GMC7	28.02	A0A1Y6GGA8	26.51	A0A1Y6GHJ9	26.49	A0A7T8CFX0	23.05	A0A1Y6GCF3	25.97	A0A1Y6GLZ9	57.49	A0A1Y6GLZ9	58.08	A0A1Y6GLZ9	57.49	A0A1Y6GRT5	22.91	A0A1Y6GF49	21.48	A0A1Y6GJ56	24.59	A0A6P1XJF0	28.15	A0A855EYL9	29.22	A0A9Q9N2H3	20.2
A0A1Y6GN21	26.94	A0A038CW17	27.97	A0A855EYL9	26.51	A0A1Y6GCW7	26.4	A0A6S4XID8	22.89	A0A1Y6GDT9	25.89	A0A1Y6GM21	12.5	A0A1Y6GM21	12.5	A0A1Y6GM21	12.5	A0A1Y6GDM3	22.9	A0A1Y6GJ56	21.31	A0A855F7Z1	24.57	A0A9Q9JEG8	28.07	A0A855F785	29.05	A0A1Y6GRT5	20.2
A0A1Y6GAF9	26.9	A0A225U0W8	27.94	A0A1Y6GPP7	26.44	A0A1Y6GLS5	26.37	A0A1Y6GKG1	22.75	A0A855FEQ1	25.88	A0A1Y6GM41	4.39	A0A1Y6GM41	8.77	A0A1Y6GM41	13.16	A0A038CW17	22.88	A0A6S4Y7I2	21.25	A0A1Y6GN20	24.4	A0A855F2B7	28.06	A0A1Y6GC10	29.03	A0A1Y6GCG2	20.02
A0A855EX38	26.88	A0A1Y6GQT6	27.83	A0A1Y6GLS5	26.37	A0A1Y6GMC7	26.37	A0A1Y6GQP2	22.75	A0A9Q9JGZ6	25.78	A0A1Y6GM46	9.18	A0A1Y6GM46	25.51	A0A1Y6GM46	25.51	A0A1Y6GCW7	22.86	A0A1Y6GLN0	21.25	A0A1Y6GFS4	24.39	A0A6S4Y8W2	28.06	A0A9Q9JCR0	28.81	A0A1Y6GP08	20
A0A1Y6GGN5	26.88	A0A225U653	27.8	A0A6P1XVP8	26.29	A0A225U0W8	26.35	A0A225TTU0	22.6	A0A1Y6GB99	25.77	A0A1Y6GM51	48.71	A0A1Y6GM51	41.33	A0A1Y6GM51	45.76	A0A1Y6GEB8	22.86	A0A1Y6GMC7	21.25	A0A1Y6GQX6	24.35	A0A9Q9JJJ3	28.06	A0A1Y6GJS3	28.76	A0A1Y6GJS3	19.96
A0A1Y6GSU9	26.78	A0A1Y6GTY5	27.62	A0A1Y6GQY6	26.26	A0A7T8S875	26.33	A0A1Y6GTY5	22.59	A0A1Y6GCW7	25.71	A0A1Y6GM60	21.19	A0A1Y6GM60	21.19	A0A1Y6GM60	21.19	A0A6S4Y7I6	22.82	A0A6S4YSG8	21.25	A0A1Y6GBR8	24.29	A0A6S4XZ21	28.03	A0A9Q9N4Y2	28.73	A0A038CPE5	19.8
A0A1Y6GCV6	26.67	A0A225U782	27.54	A0A9Q9JF95	26.26	A0A1Y6GBQ1	26.33	A0A1Y6GJY2	22.53	A0A6S4YHG8	25.64	A0A1Y6GM62	16.94	A0A1Y6GM62	26.23	A0A1Y6GM62	25.68	A0A1Y6GQP2	22.75	A0A1Y6GM60	21.19	A0A1Y6GJV5	24.26	A0A1Y6GIA1	27.98	A0A1Y6GMU7	28.7	A0A1Y6GIY4	19.79
A0A1Y6GKV4	26.54	A0A6P1XJ51	27.54	A0A1Y6GQG4	26.22	A0A1Y6GBB8	26.32	A0A1Y6GCB2	22.46	A0A1Y6GBR8	25.58	A0A1Y6GM70	15.57	A0A1Y6GM70	13.97	A0A1Y6GM70	15.7	A0A6G7N347	22.69	A0A1Y6GJ16	21.19	A0A1Y6GJU5	24.17	A0A855EVL6	27.72	A0A1Y6GHT0	28.68	A0A1Y6GNZ3	19.72
A0A1Y6GM89	26.53	A0A6S4Y2I7	27.41	A0A6S4Y820	26.18	A0A225U188	26.24	A0A1Y6GHT6	22.45	A0A1Y6GM46	25.51	A0A1Y6GM71	50.18	A0A1Y6GM71	62.19	A0A1Y6GM71	59.36	A0A1Y6GCB2	22.46	A0A9Q9MWU3	21.19	A0A1Y6GTX3	24.14	A0A9Q9MUD0	27.72	A0A1Y6GP58	28.64	A0A1Y6GN20	19.64
A0A1Y6GIT2	26.53	A0A1Y6GS30	27.27	A0A1Y6GNG5	25.9	A0A1Y6GM62	26.23	A0A1Y6GHS4	22.37	Q9RAW1	25.29	A0A1Y6GM78	14.79	A0A1Y6GM78	18.29	A0A1Y6GM78	11.28	A0A1Y6GHS4	22.37	A0A1Y6GDI1	21.15	A0A1Y6GQG4	24.13	A0A9Q9MS48	27.53	A0A1Y6GBB8	28.57	A0A1Y6GNE5	19.61
A0A1Y6GGA8	26.51	A0A9Q9JHS0	27.18	A0A1Y6GF71	25.78	A0A9Q9N0E2	26.23	A0A1Y6GN61	22.36	Q9RGF9	25.29	A0A1Y6GM79	37.59	A0A1Y6GM79	40.51	A0A1Y6GM79	46.72	A0A855ESI1	22.35	A0A1Y6GCG2	21.14	A0A1Y6GRH6	24.11	A0A6S4YB67	27.53	A0A1Y6GQP2	28.33	A0A1Y6GAT6	19.46
A0A855EYL9	26.51	A0A1Y6GN21	26.94	A0A9Q9JGZ6	25.78	A0A855F1W7	26.18	A0A225U188	22.36	Q9RGF7	25.29	A0A1Y6GM87	22.41	A0A1Y6GM87	32.37	A0A1Y6GM87	23.65	A0A6S4XXA7	22.35	A0A1Y6GN20	21.13	A0A6S4X3S9	23.96	A0A1Y6GKA4	27.47	A0A6S4XZ21	28.33	A0A1Y6GDM3	19.42
A0A1Y6GHJ9	26.49	A0A1Y6GAF9	26.9	A0A1Y6GB99	25.77	A0A9Q9N4Y2	26.18	A0A9Q9JJZ7	22.32	Q9R337	25.29	A0A1Y6GM89	21.6	A0A1Y6GM89	30.28	A0A1Y6GM89	17.37	A0A1Y6GF49	22.22	A0A6S4XZ21	21.1	A0A6S4Y8U1	23.87	A0A855F396	27.47	A0A1Y6GF71	28.26	A0A1Y6GBQ1	19.39
A0A6P1XK75	26.33	A0A855EX38	26.88	A0A855F4Z9	25.68	A0A1Y6GNE5	26.14	A0A038CPG7	22.27	Q9ZAV4	25.29	A0A1Y6GM97	8.19	A0A1Y6GM97	21.12	A0A1Y6GM97	11.21	A0A225TVF5	22.22	A0A1Y6GDM1	21.07	A0A1Y6GGS7	23.87	A0A1Y6GPP2	27.35	A0A1Y6GKL4	28.12	A0A7T8S875	19.39
A0A225U188	26.24	A0A1Y6GGN5	26.88	A0A7D6BEY8	25.68	A0A1Y6GCF3	26.12	A0A1Y6GCF3	22.26	A0A1Y6GAQ4	25.27	A0A1Y6GMA3	1.53	A0A1Y6GMA3	9.69	A0A1Y6GMA3	5.44	A0A855FEQ1	22.18	A0A6S4Y570	20.99	A0A1Y6GQY6	23.84	A0A225U188	27.33	A0A1Y6GGC8	28.09	A0A9Q9JCR0	19.16
A0A1Y6GM62	26.23	A0A1Y6GD00	26.87	A0A225U188	25.62	A0A9Q9MUD0	26.09	A0A1Y6GI25	22.26	A0A1Y6GDM1	25.08	A0A1Y6GMC3	10.41	A0A1Y6GMC3	10.63	A0A1Y6GMC3	6.29	A0A1Y6GHX7	22.1	A0A6P1XRD7	20.98	A0A1Y6GCW7	23.43	A0A1Y6GS30	27.27	A0A9Q9JEG8	28.07	A0A1Y6GSI0	19.15
A0A9Q9N0E2	26.23	A0A6S4Y1L6	26.76	A0A1Y6GBR8	25.58	A0A855EVL6	26.09	A0A1Y6GF49	22.22	A0A855EVS0	25	A0A1Y6GMC7	23.44	A0A1Y6GMC7	30.59	A0A1Y6GMC7	28.39	A0A1Y6GQY6	22.07	A0A855FB16	20.98	A0A1Y6GMS9	23.4	A0A1Y6GCF3	27.2	A0A1Y6GKG1	28.04	A0A225U388	19.05
A0A1Y6GIP0	26.18	A0A225U388	26.74	A0A1Y6GJY2	25.55	A0A1Y6GN08	25.95	A0A9Q9JHS0	22.16	Q9RGG0	25	A0A1Y6GMD5	8.65	A0A1Y6GMD5	12.78	A0A1Y6GMD5	12.78	A0A9Q9JF95	22.07	A0A2D1LW10	20.89	A0A7T8CFX0	23.36	A0A1Y6GTY5	27.2	A0A6S4YSG8	27.84	A0A1Y6GCX2	19.01
A0A1Y6GCF3	26.12	A0A1Y6GLS5	26.37	A0A1Y6GM46	25.51	A0A1Y6GGE0	25.93	A0A9Q9JNF0	22.01	A0A9Q9JF95	24.95	A0A1Y6GMF0	17.15	A0A1Y6GMF0	22.44	A0A1Y6GMF0	25.64	A0A9Q9JNF0	22.01	A0A1Y6GGG7	20.83	A0A1Y6GDQ9	23.36	A0A9Q9JAB9	27.01	A0A1Y6GBQ1	27.76	A0A9Q9N4R6	19.01
A0A1Y6GQY6	26.07	A0A1Y6GM62	26.23	A0A1Y6GCF3	25.5	A0A1Y6GKL4	25.89	A0A6G7NB40	21.99	A0A6S4YSG8	24.91	A0A1Y6GMF7	3.46	A0A1Y6GMF7	16.43	A0A1Y6GMF7	9.22	A0A1Y6GKN2	21.93	A0A1Y6GRC7	20.69	A0A1Y6GDW6	23.17	A0A1Y6GUI0	27.01	A0A1Y6GLL0	27.68	A0A855EX38	18.97
A0A9Q9JF95	26.07	A0A9Q9N0E2	26.23	A0A6S4YVU9	25.47	A0A6S4XZ21	25.82	A0A6S4Y6U2	21.99	A0A9Q9J9B8	24.74	A0A1Y6GMG0	11.16	A0A1Y6GMG0	13.36	A0A1Y6GMG0	14.98	A0A6S4Y5A7	21.89	A0A4P1AQX3	20.53	A0A9Q9JAB9	23.15	A0A1Y6GN21	26.94	A0A9Q9MS48	27.53	A0A1Y6GGN5	18.97
A0A1Y6GN08	25.95	A0A1Y6GIP0	26.18	A0A1Y6GF49	25.19	A0A9Q9JCR0	25.79	A0A1Y6GLS5	21.98	A0A1Y6GQX6	24.35	A0A1Y6GMH1	21.53	A0A1Y6GMH1	21.53	A0A1Y6GMH1	21.53	A0A9Q9JCR0	21.87	A0A225U188	20.34	A0A1Y6GUI0	23.15	A0A1Y6GAF9	26.9	A0A6S4Y1W6	27.5	A0A1Y6GTX3	18.92
A0A1Y6GKL4	25.89	A0A1Y6GLL0	26.15	A0A1Y6GMF0	25.16	A0A9Q9JGZ6	25.78	A0A855EZD4	21.82	A0A1Y6GJS3	24.25	A0A1Y6GMH2	41.18	A0A1Y6GMH2	32.62	A0A1Y6GMH2	32.62	A0A1Y6GEY2	21.83	A0A1Y6GCF3	20.25	A0A9Q9JEG8	23.12	A0A855EX38	26.88	A0A9Q9JL99	27.5	A0A038CSI1	18.89
A0A1Y6GHX7	25.84	A0A855ESI1	26.12	A0A4P1B364	25.16	A0A1Y6GJS3	25.75	A0A1Y6GIA9	21.75	A0A1Y6GND4	24.22	A0A1Y6GMI4	6.89	A0A1Y6GMI4	8.68	A0A1Y6GMI4	10.48	A0A1Y6GRJ2	21.83	A0A7T8CFX0	20.25	A0A6S4YSG8	23.08	A0A1Y6GGN5	26.88	A0A855EYS0	27.5	A0A1Y6GPQ6	18.81
A0A9Q9JGZ6	25.78	A0A6S4XXA7	26.12	A0A1Y6GCG2	25.06	A0A225TW35	25.64	A0A1Y6GMW8	21.69	A0A1Y6GDW6	24.16	A0A1Y6GMJ9	5.06	A0A1Y6GMJ9	5.17	A0A1Y6GMJ9	2.07	A0A855F3A7	21.83	A0A1Y6GDQ9	20.25	A0A4P1AQX3	22.99	A0A1Y6GNG6	26.77	A0A1Y6GTK6	27.48	A0A1Y6GIP5	18.79
A0A225U0W8	25.71	A0A1Y6GKL4	25.89	A0A855F2B7	25	A0A1Y6GJY2	25.55	A0A6S4Y8U1	21.68	A0A038CQL3	24.11	A0A1Y6GMK4	20.99	A0A1Y6GMK4	23.24	A0A1Y6GMK4	15.71	A0A038CL68	21.79	A0A9Q9MS48	20.22	A0A038CW17	22.88	A0A1Y6GDW6	26.73	A0A7D6B9F7	27.46	A0A225U782	18.67
A0A6S4Y1V1	25.69	A0A1Y6GCW7	25.83	A0A6S4Y8W2	25	A0A855ESI1	25.54	A0A9Q9N2H3	21.67	A0A1Y6GIK8	24.07	A0A1Y6GML0	3.3	A0A1Y6GML0	15.75	A0A1Y6GML0	12.45	A0A1Y6GFS4	21.6	A0A6S4YB67	20.22	A0A6S4Y7I6	22.82	A0A1Y6GJY2	26.65	A0A038CMC8	27.27	A0A6P1XJ51	18.67
A0A855F4Z9	25.68	A0A6S4YSG8	25.82	A0A9Q9JJJ3	25	A0A6S4XXA7	25.54	A0A1Y6GRT5	21.67	A0A6S4X3S9	23.96	A0A1Y6GML4	2.56	A0A1Y6GML4	5.43	A0A1Y6GML4	5.13	A0A9Q9JF03	21.6	A0A9Q9N2H3	20.2	A0A225TZE3	22.8	A0A6S5XGG6	26.64	A0A1Y6GS30	27.27	A0A225TU31	18.65
A0A7D6BEY8	25.68	A0A9Q9JGZ6	25.78	A0A038CM37	25	A0A1Y6GM46	25.51	A0A9Q9JK04	21.62	A0A9Q9JE15	23.96	A0A1Y6GMP0	11.51	A0A1Y6GMP0	17.91	A0A1Y6GMP0	11.09	A0A855F0B8	21.55	A0A1Y6GRT5	20.2	A0A1Y6GQP2	22.75	A0A1Y6GGA8	26.51	A0A855F1W7	27.26	A0A9Q9MY11	18.65
A0A1Y6GR42	25.68	A0A855F4Z9	25.68	A0A855EVS0	25	A0A9Q9JFL3	25.47	A0A1Y6GFS4	21.6	A0A1Y6GGS7	23.87	A0A1Y6GMQ7	69.4	A0A1Y6GMQ7	74.45	A0A1Y6GMQ7	74.45	A0A6S4Y1H1	21.54	A0A1Y6GMF0	20.19	A0A1Y6GK49	22.74	A0A855EYL9	26.51	A0A1Y6GC60	27.22	A0A1Y6HRA3	18.65
A0A1Y6GK70	25.55	A0A7D6BEY8	25.68	A0A225U7S2	25	A0A225U0M7	25.47	A0A1Y6GMH1	21.53	A0A6S4Y8U1	23.7	A0A1Y6GMS9	11.7	A0A1Y6GMS9	23.4	A0A1Y6GMS9	23.4	A0A1Y6GMH1	21.53	A0A4P1B364	20.19	A0A6P1XTQ2	22.68	A0A7T8S875	26.33	A0A6S4YHG8	27.21	A0A1Y6GF00	18.64
A0A9Q9JD02	25.55	A0A1Y6GNY5	25.58	A0A4P1AQX3	24.96	A0A6S4YVU9	25.47	A0A225TVC6	21.51	A0A225TZE3	23.63	A0A1Y6GMT2	3.51	A0A1Y6GMT2	13.74	A0A1Y6GMT2	6.14	A0A1Y6GEQ0	21.5	A0A225U782	20.07	A0A6S4YKR7	22.68	A0A1Y6GBQ1	26.33	A0A6S4XFR5	27.17	A0A1Y6GNL4	18.45
A0A1Y6GJY2	25.55	A0A1Y6GM46	25.51	A0A225U782	24.85	Q9RAW1	25.29	A0A1Y6GEQ0	21.5	A0A1Y6GHD1	23.6	A0A1Y6GMT9	42.63	A0A1Y6GMT9	47.49	A0A1Y6GMT9	49.22	A0A1Y6GQ00	21.43	A0A6P1XJ51	20.07	A0A1Y6GBQ1	22.65	A0A1Y6GM62	26.23	A0A1Y6GUY6	27.12	A0A225TZE3	18.41
A0A1Y6GM46	25.51	A0A6S4YVU9	25.47	A0A6P1XJ51	24.85	Q9RGF9	25.29	A0A1Y6GIH8	21.37	A0A1Y6GMS9	23.4	A0A1Y6GMU7	18.26	A0A1Y6GMU7	28.7	A0A1Y6GMU7	18.26	A0A1Y6GHJ9	21.43	A0A1Y6GP08	20	A0A225TTU0	22.6	A0A9Q9N0E2	26.23	A0A225U446	27.11	A0A855F2B7	18.37
A0A6S4YVU9	25.47	A0A1Y6GIP5	25.45	A0A6P1XPE8	24.7	Q9RGF7	25.29	A0A1Y6GJ56	21.31	A0A4P1AQX3	23.32	A0A1Y6GMW2	11.79	A0A1Y6GMW2	26.78	A0A1Y6GMW2	17.44	A0A9Q9N4Y2	21.39	A0A1Y6GPL0	19.9	A0A1Y6GP42	22.5	A0A1Y6GJ56	26.23	A0A1Y6GN21	26.94	A0A6S4Y8W2	18.37
A0A1Y6GA49	25.46	A0A9Q9JE15	25.44	A0A855F5K9	24.7	Q9R337	25.29	A0A1Y6GC60	21.3	A0A1Y6GK49	23.05	A0A1Y6GMW8	21.69	A0A1Y6GMW8	21.69	A0A1Y6GMW8	21.69	A0A855F1W7	21.39	A0A038CPE5	19.8	A0A1Y6GM87	22.41	A0A1Y6GKL4	25.89	A0A855EX38	26.88	A0A9Q9JJJ3	18.37
A0A6S4Y2I7	25.43	A0A1Y6GM89	25.35	A0A1Y6GQX6	24.61	Q9ZAV4	25.29	A0A6S4Y7I2	21.25	A0A1Y6GSU9	23.01	A0A1Y6GN08	29.11	A0A1Y6GN08	30.7	A0A1Y6GN08	18.04	A0A1Y6GIH8	21.37	A0A1Y6GIY4	19.79	A0A1Y6GHS4	22.37	A0A6S4XID8	25.89	A0A1Y6GGN5	26.88	A0A1Y6GLI9	18.37
A0A6P1XJF0	25.43	Q9RAW1	25.29	A0A855F7Z1	24.57	A0A855F0B8	25.18	A0A1Y6GLN0	21.25	A0A9Q9JF03	22.97	A0A1Y6GN20	24.4	A0A1Y6GN20	30.06	A0A1Y6GN20	33.04	A0A6P1XK75	21.3	A0A225U388	19.78	A0A1Y6GN61	22.36	A0A1Y6GF71	25.78	A0A225TTU0	26.71	A0A1Y6GJ35	18.35
A0A1Y6GDM1	25.42	Q9RGF9	25.29	A0A1Y6GM97	24.57	A0A6S5XGG6	25.06	A0A6S5XGG6	21.22	A0A1Y6GDM3	22.9	A0A1Y6GN21	13.99	A0A1Y6GN21	26.94	A0A1Y6GN21	26.94	A0A225TTU0	21.23	A0A1Y6GHL9	19.78	A0A9Q9JF95	22.35	A0A9Q9JGZ6	25.78	A0A225U3C8	26.67	A0A1Y6GLB5	18.29
Q9RAW1	25.29	Q9RGF7	25.29	A0A1Y6GFY6	24.47	A0A1Y6GGG7	25	A0A1Y6GJ16	21.19	A0A038CW17	22.88	A0A1Y6GN25	2.87	A0A1Y6GN25	11.75	A0A1Y6GN25	6.27	A0A1Y6GM60	21.19	A0A1Y6GNZ3	19.72	A0A1Y6GJY2	22.25	A0A1Y6GG74	25.74	A0A1Y6GIT2	26.53	A0A1Y6GM78	18.29
Q9RGF9	25.29	Q9R337	25.29	A0A1Y6GDC2	24.34	A0A855F2B7	25	A0A1Y6GM60	21.19	A0A225TTU0	22.6	A0A1Y6GN39	46.73	A0A1Y6GN39	35.51	A0A1Y6GN39	42.52	A0A855F2B7	21.17	A0A038CUK5	19.54	A0A1Y6GF49	22.22	A0A225U653	25.7	A0A1Y6GM89	26.53	A0A1Y6GMU7	18.26
Q9RGF7	25.29	Q9ZAV4	25.29	A0A1Y6GTX3	24.32	A0A6S4Y8W2	25	A0A9Q9MWU3	21.19	A0A1Y6GTY5	22.59	A0A1Y6GN46	18.17	A0A1Y6GN46	25.62	A0A1Y6GN46	21.12	A0A6S4Y8W2	21.17	A0A1Y6GAT6	19.46	A0A1Y6GBZ0	22.22	A0A855ESI1	25.69	A0A1Y6GDW6	26.53	A0A6S4Y175	18.24
Q9R337	25.29	A0A855F2B7	25.26	A0A038CQL3	24.11	A0A9Q9JJJ3	25	A0A855F2B7	21.17	A0A1Y6GCX2	22.54	A0A1Y6GN53	26.7	A0A1Y6GN53	23.68	A0A1Y6GN53	23.68	A0A9Q9JJJ3	21.17	A0A1Y6GQY6	19.27	A0A225U188	22.2	A0A6S4XXA7	25.69	A0A9Q9J9B8	26.39	A0A1Y6GI25	18.15
Q9ZAV4	25.29	A0A6S4Y8W2	25.26	A0A1Y6GRH6	24.11	A0A038CM37	25	A0A6S4Y8W2	21.17	A0A9Q9N4R6	22.54	A0A1Y6GN61	22.36	A0A1Y6GN61	22.36	A0A1Y6GN61	37.89	A0A1Y6GDI1	21.15	A0A9Q9JF95	19.27	A0A1Y6GCF3	22.1	A0A1Y6GQL3	25.6	A0A1Y6GLS5	26.37	A0A1Y6GKV4	18.12
A0A038CJD3	25.26	A0A9Q9JJJ3	25.26	A0A1Y6GMW2	24.08	Q9RGG0	25	A0A9Q9JJJ3	21.17	A0A855F1W7	22.47	A0A1Y6GN89	13.97	A0A1Y6GN89	13.97	A0A1Y6GN89	6.98	A0A6S4XZ21	21.1	A0A1Y6GSI0	19.15	A0A9Q9JNF0	22.01	A0A1Y6GK70	25.55	A0A1Y6GIA9	26.32	A0A6S4YHG8	18.09
A0A1Y6GMF0	25.16	A0A7D6B796	25.26	A0A6P1XK75	23.96	A0A6S4Y1L6	24.86	A0A1Y6GDI1	21.15	A0A9Q9N4Y2	22.47	A0A1Y6GNA5	11.9	A0A1Y6GNA5	17.35	A0A1Y6GNA5	17.35	A0A1Y6GDM1	21.07	A0A1Y6GBA9	19.09	A0A1Y6GKN2	21.93	A0A9Q9JD02	25.55	A0A1Y6GEY2	26.28	A0A1Y6GGC8	17.98
A0A4P1B364	25.16	A0A855F8L8	25.26	A0A6S4X3S9	23.96	A0A855F7Z1	24.57	A0A1Y6GQG4	20.98	A0A1Y6GM87	22.41	A0A1Y6GNA7	2.53	A0A1Y6GNA7	7.59	A0A1Y6GNA7	7.59	A0A6S4Y570	20.99	A0A9Q9JCR0	19	A0A9Q9N4Y2	21.93	A0A1Y6GJS3	25.54	A0A225U188	26.24	A0A1Y6GQY6	17.97
A0A855F1W7	25.1	A0A9Q9JFT0	25.26	A0A1Y6GN46	23.91	A0A1Y6GF71	24.53	A0A6P1XMT1	20.96	A0A1Y6GHS4	22.37	A0A1Y6GNA9	39.9	A0A1Y6GNA9	49.49	A0A1Y6GNA9	46.46	A0A1Y6GLS5	20.88	A0A855EX38	18.97	A0A855F1W7	21.93	A0A1Y6GM46	25.51	A0A1Y6GCF3	26.12	A0A9Q9JF95	17.97
A0A9Q9N4Y2	25.1	A0A1Y6GNL4	25.24	A0A1Y6GGS7	23.87	A0A6S4YHG8	24.36	A0A1Y6GCW7	20.69	A0A1Y6GN61	22.36	A0A1Y6GNC4	11.73	A0A1Y6GNC4	11.93	A0A1Y6GNC4	11.73	A0A225TW35	20.75	A0A1Y6GGN5	18.97	A0A9Q9JCR0	21.87	A0A6S4Y096	25.32	A0A1Y6GBQ5	25.96	A0A1Y6GS19	17.95
Q9RGG0	25	A0A9Q9JJZ7	25.14	A0A6G7NDD7	23.75	A0A1Y6GDC2	24.34	A0A9Q9JCR0	20.66	A0A9Q9JJZ7	22.32	A0A1Y6GND4	24.22	A0A1Y6GND4	44.53	A0A1Y6GND4	44.53	A0A6S4YHG8	20.66	A0A1Y6GHY0	18.93	A0A1Y6GRJ2	21.83	A0A1Y6GKQ0	25.32	A0A9Q9JCH4	25.96	A0A1Y6GKA4	17.87
A0A1Y6GDC7	25	A0A1Y6GDM1	25.08	A0A6S4Y4B6	23.74	A0A1Y6GI25	24.32	A0A1Y6GKA4	20.27	A0A1Y6GLL0	22.32	A0A1Y6GNE5	16.99	A0A1Y6GNE5	19.61	A0A1Y6GNE5	28.76	A0A6S4Y4B6	20.5	A0A038CSI1	18.89	A0A855F3A7	21.83	Q9RAW1	25.29	A0A225TU31	25.91	A0A855F396	17.87
A0A038CM37	25	Q9RGG0	25	A0A1Y6GF00	23.73	A0A6S4YSG8	24.18	A0A855F396	20.27	A0A1Y6GF49	22.22	A0A1Y6GNG5	25.9	A0A1Y6GNG5	38.55	A0A1Y6GNG5	30.42	A0A1Y6GIS7	20.22	A0A6G7NB40	18.85	A0A1Y6GTY5	21.76	Q9RGF9	25.29	A0A6S4XID8	25.89	A0A1Y6GJY2	17.86
A0A6S4XZ21	24.75	A0A038CM37	25	A0A225TZE3	23.63	A0A1Y6GJU5	24.17	A0A9Q9MS48	20.22	A0A1Y6GK14	22.22	A0A1Y6GNG6	39.03	A0A1Y6GNG6	47.21	A0A1Y6GNG6	47.21	A0A9Q9MS48	20.22	A0A6S4Y6U2	18.85	A0A1Y6GIA9	21.75	Q9RGF7	25.29	A0A9Q9JGZ6	25.78	A0A225TVF5	17.82
A0A1Y6GQX6	24.61	A0A038CXL4	25	A0A6S4XCW3	23.6	A0A1Y6GDW6	24.16	A0A6S4YB67	20.22	A0A1Y6GBZ0	22.22	A0A1Y6GNH2	6.13	A0A1Y6GNH2	14.66	A0A1Y6GNH2	12.69	A0A6S4YB67	20.22	A0A1Y6GPQ6	18.81	A0A6P1XJF0	21.73	Q9R337	25.29	A0A1Y6GB99	25.77	A0A225U2T3	17.81
A0A1Y6GQG4	24.48	A0A038CP60	24.86	A0A9Q9JCR0	23.53	A0A9Q9MS48	24.16	A0A1Y6GF71	20.19	A0A6S4XZ21	22.16	A0A1Y6GNL4	18.45	A0A1Y6GNL4	31.55	A0A1Y6GNL4	38.35	A0A6S4Y8U1	20	A0A6S4Y3E5	18.81	A0A6S4Y2I7	21.73	Q9ZAV4	25.29	A0A1Y6GN53	25.69	A0A9Q9JJZ7	17.8
A0A1Y6GKG1	24.31	A0A6G7N0T9	24.72	A0A1Y6GMC7	23.44	A0A1Y6GRH6	24.11	A0A855ESI1	20.17	A0A1Y6GF71	22.05	A0A1Y6GNN3	4.03	A0A1Y6GNN3	8.8	A0A1Y6GNN3	5.62	A0A1Y6GP08	20	A0A1Y6GFH7	18.8	A0A6S4XZ21	21.63	A0A1Y6GAQ4	25.27	A0A1Y6GM62	25.68	A0A1Y6GHZ1	17.74
A0A7T8CFX0	24.3	A0A1Y6GKV4	24.6	A0A1Y6GMS9	23.4	A0A6P1XPE8	24.1	A0A6S4XXA7	20.17	A0A9Q9JNF0	22.01	A0A1Y6GNP6	5.09	A0A1Y6GNP6	2.4	A0A1Y6GNP6	9.58	A0A6G7NB40	19.9	A0A1Y6GDT9	18.74	A0A855F0B8	21.55	A0A038CJD3	25.26	A0A9Q9N0E2	25.68	A0A6S4XFR5	17.61
A0A1Y6GRH6	24.11	A0A855F7Z1	24.57	A0A855F785	23.31	A0A855F5K9	24.1	A0A1Y6GP08	20	A0A6G7NB40	21.99	A0A1Y6GNQ6	21.14	A0A1Y6GNQ6	18.79	A0A1Y6GNQ6	10.4	A0A6S4Y6U2	19.9	A0A225TU31	18.65	A0A1Y6GMH1	21.53	A0A9Q9JFB0	25.24	A0A225TW35	25.64	A0A225U446	17.57
A0A1Y6GBR2	24	A0A1Y6GKG1	24.51	A0A7T8S875	23.27	A0A1Y6GIK8	24.07	A0A1Y6GPL0	19.9	A0A6S4Y6U2	21.99	A0A1Y6GNQ8	44.81	A0A1Y6GNQ8	60.58	A0A1Y6GNQ8	61	A0A1Y6GIY4	19.79	A0A1Y6GF00	18.64	A0A225TVC6	21.51	A0A1Y6GHB1	25.24	A0A1Y6GQL3	25.6	A0A855F151	17.57
A0A1Y6GKA4	24	A0A1Y6GL27	24.51	A0A1Y6GBQ1	23.27	A0A6S4X3S9	23.96	A0A1Y6GQY6	19.83	A0A1Y6GKL4	21.88	A0A1Y6GNS6	4.59	A0A1Y6GNS6	4.59	A0A1Y6GNS6	9.18	A0A1Y6GDT9	19.79	A0A9Q9JFB0	18.63	A0A1Y6GEQ0	21.5	A0A9Q9JJZ7	25.14	A0A855F351	25.58	A0A1Y6GQX6	17.54
A0A855F396	24	A0A1Y6GN53	24.18	A0A1Y6GNY5	23.26	A0A9Q9JE15	23.96	A0A9Q9JF95	19.83	A0A038CL68	21.79	A0A1Y6GNV0	14.03	A0A1Y6GNV0	9.5	A0A1Y6GNV0	16.29	A0A1Y6GPQ3	19.61	A0A1Y6GHB1	18.63	A0A1Y6GMK4	21.31	A0A855EVS0	25	A0A6P1XPN7	25.58	A0A225U9E0	17.53
A0A1Y6GLL0	23.98	A0A1Y6GRH6	24.11	A0A7D6B9F7	23.24	A0A1Y6GGS7	23.87	A0A038CPE5	19.8	A0A1Y6GCK9	21.76	A0A1Y6GNY5	1.86	A0A1Y6GNY5	19.07	A0A1Y6GNY5	11.4	A0A1Y6HRA3	19.56	A0A1Y6GIA9	18.6	A0A855F9V8	21.31	A0A038CM37	25	A0A1Y6GK70	25.55	A0A6S4Y3F6	17.53
A0A1Y6GMK4	23.88	A0A1Y6GK70	23.97	A0A1Y6GN53	23.17	A0A6S4Y4B6	23.74	A0A1Y6GIY4	19.79	A0A6P1XJF0	21.73	A0A1Y6GNZ3	19.72	A0A1Y6GNZ3	40.83	A0A1Y6GNZ3	30.1	A0A038CUK5	19.54	A0A1Y6GNL4	18.45	A0A1Y6GC60	21.3	A0A1Y6GLL0	25	A0A9Q9JD02	25.55	A0A1Y6GCW7	17.49
A0A855F9V8	23.88	A0A9Q9JD02	23.97	A0A1Y6GKG1	22.94	A0A1Y6GIA9	23.68	A0A1Y6GHL9	19.78	A0A6S4Y2I7	21.73	A0A1Y6GNZ4	2.04	A0A1Y6GNZ4	6.92	A0A1Y6GNZ4	8.96	A0A855F120	19.5	A0A1Y6GMK4	18.43	A0A6S4Y7I2	21.25	Q9RGG0	25	A0A1Y6GM46	25.51	A0A1Y6GPQ3	17.47
A0A1Y6GGS7	23.87	A0A1Y6GGS7	23.87	A0A038CW17	22.88	A0A9Q9JF03	23.66	A0A1Y6GNZ3	19.72	A0A1Y6GMW8	21.69	A0A1Y6GP08	20	A0A1Y6GP08	20	A0A1Y6GP08	20	A0A9Q9J9B8	19.49	A0A855F9V8	18.43	A0A1Y6GLN0	21.25	A0A1Y6GK49	24.92	A0A1Y6GCW7	25.49	A0A1Y6GBQ5	17.31
A0A225U388	23.81	A0A1Y6GN46	23.76	A0A1Y6GEB8	22.86	A0A9Q9MY11	23.54	A0A6P1XK75	19.53	A0A9Q9N2H3	21.67	A0A1Y6GP31	39.13	A0A1Y6GP31	39.13	A0A1Y6GP31	28.99	A0A1Y6GAT6	19.46	A0A225TZE3	18.41	A0A225U782	21.24	A0A225U388	24.91	A0A9Q9JFL3	25.47	A0A9Q9JCH4	17.31
A0A9Q9JFB0	23.58	A0A1Y6GKA4	23.73	A0A6S4Y7I6	22.82	A0A1Y6GKD5	23.53	A0A6S4YHG8	19.52	A0A1Y6GRT5	21.67	A0A1Y6GP42	19.44	A0A1Y6GP42	25	A0A1Y6GP42	15.83	A0A1Y6GI49	19.45	A0A1Y6GJ35	18.35	A0A6P1XJ51	21.24	A0A1Y6GM78	24.9	A0A225U0M7	25.47	A0A855ESI1	17.27
A0A1Y6GHB1	23.58	A0A855F396	23.73	A0A1Y6GCB2	22.46	A0A855F2A7	23.53	A0A1Y6GAT6	19.46	A0A855F1U4	21.66	A0A1Y6GP58	17.9	A0A1Y6GP58	43.4	A0A1Y6GP58	29.08	A0A855F1U4	19.45	A0A6P1XVP8	18.32	A0A1Y6GM60	21.19	A0A6S4Y1L6	24.86	A0A6S4YVU9	25.47	A0A6S4XXA7	17.27
A0A038CSX3	23.56	A0A1Y6GF00	23.73	A0A7T8CFX0	22.43	A0A1Y6GGA0	23.48	A0A1Y6GN53	19.4	A0A9Q9N1Q7	21.66	A0A1Y6GP73	30.69	A0A1Y6GP73	46.53	A0A1Y6GP73	46.53	A0A9Q9N1Q7	19.45	A0A1Y6GM78	18.29	A0A1Y6GJ16	21.19	A0A1Y6GMF0	24.84	A0A1Y6GHX7	25.47	A0A855F785	17.23
A0A1Y6GKD5	23.53	A0A225U2N5	23.6	A0A1Y6GDQ9	22.43	A0A9Q9JH51	23.48	A0A1Y6GDM1	19.4	A0A6P1XN67	21.66	A0A1Y6GP74	28.36	A0A1Y6GP74	35.11	A0A1Y6GP74	32.13	A0A6P1XN67	19.45	A0A1Y6GLB5	18.29	A0A9Q9MWU3	21.19	A0A6P1XRD7	24.71	A0A1Y6GIP5	25.45	A0A1Y6GP42	17.22
A0A855F2A7	23.53	A0A1Y6GPP2	23.56	A0A1Y6GM87	22.41	A0A9Q9J9B8	23.39	A0A1Y6GSI0	19.15	A0A225U0R2	21.65	A0A1Y6GP77	21.55	A0A1Y6GP77	44.75	A0A1Y6GP77	33.7	A0A1Y6GN53	19.4	A0A1Y6GMU7	18.26	A0A1Y6GDI1	21.15	A0A855FB16	24.71	A0A225U0W8	25.4	A0A6P1XRD0	17.18
A0A1Y6GMC7	23.44	A0A1Y6GC10	23.39	A0A1Y6GUK9	22.4	A0A6S4XFR5	23.26	A0A9Q9JJK8	19.08	A0A1Y6GR42	21.62	A0A1Y6GP86	27.79	A0A1Y6GP86	45.23	A0A1Y6GP86	41.58	A0A1Y6GR42	19.26	A0A6S4Y820	18.24	A0A855F4Z9	21.15	A0A1Y6GL27	24.64	A0A1Y6GQY6	25.33	A0A1Y6GP77	17.13
A0A1Y6GCW7	23.43	A0A7T8S875	23.27	A0A1Y6GHS4	22.37	A0A7D6B9F7	23.24	A0A1Y6GDQ9	19	A0A1Y6GMH1	21.53	A0A1Y6GPA3	6.37	A0A1Y6GPA3	16.73	A0A1Y6GPA3	13.94	A0A1Y6GSI0	19.15	A0A855ESI1	18.14	A0A7D6BEY8	21.15	A0A855F7Z1	24.57	A0A9Q9JF95	25.33	A0A1Y6GUK9	17.11
A0A1Y6GMS9	23.4	A0A1Y6GBQ1	23.27	A0A9Q9JJZ7	22.32	A0A225U446	23.21	A0A855EX38	18.97	A0A225TVC6	21.51	A0A1Y6GPB3	9.65	A0A1Y6GPB3	26.64	A0A1Y6GPB3	16.6	A0A1Y6GDC2	19.09	A0A6S4XXA7	18.14	A0A1Y6GMW2	21.13	A0A1Y6GAT6	24.55	A0A9Q9JJK8	25.33	A0A1Y6GDC7	16.96
A0A1Y6GC10	23.39	A0A1Y6GQG4	23.25	A0A1Y6GBZ0	22.22	A0A1Y6GGA8	23.19	A0A1Y6GGN5	18.97	A0A1Y6GSL1	21.51	A0A1Y6GPG6	24.92	A0A1Y6GPG6	45.07	A0A1Y6GPG6	35.9	A0A855EX38	18.97	A0A1Y6GP86	18.11	A0A1Y6GNG5	21.08	A0A1Y6GNG5	24.4	A0A855ESI1	25.25	A0A9Q9JHW9	16.91
A0A1Y6GP42	23.06	A0A7D6B9F7	23.24	A0A225TVF5	22.22	A0A855EYL9	23.19	A0A1Y6GN46	18.94	A0A1Y6GEQ0	21.5	A0A1Y6GPI6	52.11	A0A1Y6GPI6	52.11	A0A1Y6GPI6	52.11	A0A1Y6GGN5	18.97	A0A1Y6GEZ3	18.07	A0A6P1XK75	21.01	A0A1Y6GDC2	24.34	A0A6S4XXA7	25.25	A0A1Y6GDT9	16.84
A0A1Y6GLI9	22.97	A0A9Q9JAB9	23.15	A0A6S4YHG8	22.22	A0A1Y6GCV6	23.11	A0A1Y6GMK4	18.91	A0A1Y6GF00	21.47	A0A1Y6GPK5	5.8	A0A1Y6GPK5	7.54	A0A1Y6GPK5	2.9	A0A1Y6GHY0	18.93	A0A1Y6GCW7	18.06	A0A1Y6GKG1	20.98	A0A1Y6GCG2	24.16	A0A1Y6GDM3	25.22	A0A6S4Y570	16.83
A0A6P1XU45	22.89	A0A1Y6GUI0	23.15	A0A9Q9JNF0	22.01	A0A1Y6GKL5	23.05	A0A855F9V8	18.91	A0A1Y6GHJ9	21.43	A0A1Y6GPL0	29.61	A0A1Y6GPL0	44.17	A0A1Y6GPL0	48.54	A0A038CSI1	18.89	A0A1Y6GL27	18.05	A0A6P1XMT1	20.96	A0A9Q9N2H3	24.14	A0A225U653	25	A0A9Q9J9B8	16.79
A0A038CW17	22.88	A0A9Q9JF03	23.09	A0A6G7NB40	21.99	A0A855F785	22.97	A0A038CSI1	18.89	A0A1Y6GN53	21.41	A0A1Y6GPL1	31.02	A0A1Y6GPL1	45.83	A0A1Y6GPL1	34.95	A0A4P1AQX3	18.88	A0A1Y6GTX3	18.02	A0A9Q9JF03	20.69	A0A1Y6GRT5	24.14	A0A1Y6GRJ2	24.65	A0A1Y6GP58	16.78
A0A1Y6GQL3	22.71	A0A1Y6GHL9	23.08	A0A6S4Y6U2	21.99	A0A1Y6GQI2	22.94	A0A855F1W7	18.84	A0A1Y6GP42	21.39	A0A1Y6GPM6	42.66	A0A1Y6GPM6	45.59	A0A1Y6GPM6	44.9	A0A1Y6GE99	18.83	A0A6S4Y7I6	17.95	A0A6S4YHG8	20.66	A0A1Y6GRH6	24.11	A0A855F3A7	24.65	A0A1I9ZKZ9	16.78
A0A1Y6GDW6	22.57	A0A225U188	22.98	A0A1Y6GKL4	21.88	A0A038CW17	22.88	A0A9Q9N4Y2	18.84	A0A1Y6GJ56	21.31	A0A1Y6GPN5	8.09	A0A1Y6GPN5	9.39	A0A1Y6GPN5	8.09	A0A1Y6GHZ1	18.82	A0A6S4YHG8	17.95	A0A1Y6GLL0	20.66	A0A1Y6GQE0	23.97	A0A1Y6GUK9	24.64	A0A1Y6GTY5	16.74
A0A1Y6GCB2	22.46	A0A1Y6GLI9	22.97	A0A1Y6GRJ2	21.83	A0A1Y6GEB8	22.86	A0A1Y6GPQ6	18.81	A0A1Y6GC60	21.3	A0A1Y6GPN7	62.89	A0A1Y6GPN7	62.89	A0A1Y6GPN7	62.89	A0A1Y6GIA9	18.77	A0A1Y6GKA4	17.87	A0A1Y6GR42	20.61	A0A6S4X3S9	23.96	A0A1Y6GMF0	24.52	A0A1Y6GHT6	16.73
A0A1Y6GFH8	22.39	A0A1Y6GQI2	22.94	A0A855F3A7	21.83	A0A1Y6GN46	22.83	A0A6S4Y2I7	18.77	A0A6S4Y5A7	21.26	A0A1Y6GPP2	17.3	A0A1Y6GPP2	27.35	A0A1Y6GPP2	17.3	A0A225TU31	18.65	A0A855F396	17.87	A0A1Y6GN46	20.5	A0A1Y6GGS7	23.87	A0A1Y6GN46	24.38	A0A1Y6GI49	16.72
A0A1Y6GHS4	22.37	A0A1Y6GCF3	22.87	A0A038CL68	21.79	A0A225TZE3	22.8	A0A6S4Y4B6	18.71	A0A6S4Y7I2	21.25	A0A1Y6GPP7	28.78	A0A1Y6GPP7	49.04	A0A1Y6GPP7	52.03	A0A9Q9MY11	18.65	A0A1Y6GQU4	17.8	A0A855ESI1	20.46	A0A1Y6GCW7	23.54	A0A1Y6GDC2	24.34	A0A1Y6GM89	16.67
A0A1Y6GBZ0	22.22	A0A1Y6GP42	22.78	A0A1Y6GCK9	21.76	A0A1Y6GK70	22.71	A0A6P1XQV9	18.67	A0A1Y6GLN0	21.25	A0A1Y6GPQ3	18	A0A1Y6GPQ3	21.75	A0A1Y6GPQ3	19.61	A0A1Y6GF00	18.64	A0A9Q9JJK8	17.76	A0A6S4XXA7	20.46	A0A9Q9JCR0	23.53	A0A038CQL3	24.11	A0A038CUE3	16.67
A0A225TVF5	22.22	A0A6S4Y5A7	22.77	A0A6S4Y2I7	21.73	A0A9Q9JD02	22.71	A0A225UAY5	18.67	A0A6S5XGG6	21.22	A0A1Y6GPQ6	18.81	A0A1Y6GPQ6	18.81	A0A1Y6GPQ6	18.81	A0A1Y6GM62	18.58	A0A225U2N5	17.76	A0A1Y6GNV0	20.36	A0A1Y6GMC7	23.44	A0A1Y6GRH6	24.11	A0A1Y6GDW6	16.44
A0A9Q9JE15	22.19	A0A1Y6GQP2	22.75	A0A9Q9N2H3	21.67	A0A1Y6GM87	22.41	A0A225TU31	18.65	A0A1Y6GJ16	21.19	A0A1Y6GPR0	39.33	A0A1Y6GPR0	62.92	A0A1Y6GPR0	62.92	A0A9Q9N0E2	18.58	A0A1Y6GP58	17.67	A0A1Y6GPP2	20.26	A0A1Y6GQG4	23.43	A0A6P1XPE8	24.1	A0A6S4Y096	16.35
A0A6S4XID8	22.07	A0A1Y6GDW6	22.57	A0A1Y6GRT5	21.67	A0A9Q9JJZ7	22.32	A0A1Y6GF00	18.64	A0A1Y6GM60	21.19	A0A1Y6GPR4	32.4	A0A1Y6GPR4	48.78	A0A1Y6GPR4	46.34	A0A1Y6GI88	18.43	A0A038CPG7	17.65	A0A9Q9MS48	20.22	A0A1Y6GMS9	23.4	A0A855F5K9	24.1	A0A1Y6GKQ0	16.35
A0A9Q9JJK8	22.04	A0A1Y6GCB2	22.46	A0A225U0R2	21.65	A0A1Y6GF49	22.22	A0A6S4XZ21	18.58	A0A9Q9MWU3	21.19	A0A1Y6GPS1	6.16	A0A1Y6GPS1	28.08	A0A1Y6GPS1	20.55	A0A225TZE3	18.41	A0A1Y6GDP3	17.58	A0A6S4YB67	20.22	A0A1Y6GC10	23.39	A0A1Y6GIK8	24.07	A0A9Q9JF03	16.23
A0A9Q9JNF0	22.01	A0A1Y6GMK4	22.44	A0A855F0B8	21.55	A0A1Y6GBZ0	22.22	A0A1Y6GMC7	18.5	A0A7D6B796	21.17	A0A1Y6GPT1	55.43	A0A1Y6GPT1	67.39	A0A1Y6GPT1	72.61	A0A1Y6GK49	18.38	A0A1Y6GP42	17.5	A0A225U7S2	20.21	A0A9Q9JD83	23.24	A0A1Y6GGS7	23.87	A0A855F3L9	16.22
A0A6G7NB40	21.99	A0A855F9V8	22.44	A0A1Y6GST6	21.55	A0A225TVF5	22.22	A0A6S4YSG8	18.5	A0A855F8L8	21.17	A0A1Y6GPU6	2.23	A0A1Y6GPU6	2.23	A0A1Y6GPU6	4.68	A0A1Y6GN08	18.35	A0A225U8E8	17.5	A0A1Y6GMF0	20.19	A0A225U8E8	23	A0A9Q9JD83	23.78	A0A1Y6GPB3	16.22
A0A6S4Y6U2	21.99	A0A1Y6GM87	22.41	A0A1Y6GMH1	21.53	A0A9Q9JJK8	22.04	A0A225U8E8	18.5	A0A9Q9JFT0	21.17	A0A1Y6GPY4	9.17	A0A1Y6GPY4	11.47	A0A1Y6GPY4	14.91	A0A1Y6GPY4	18.35	A0A1Y6GMW2	17.44	A0A4P1B364	20.19	A0A855F785	22.97	A0A6S4Y4B6	23.74	A0A1Y6GMF0	16.19
A0A225TTU1	21.93	A0A1Y6GHS4	22.37	A0A225TVC6	21.51	A0A1Y6GHT6	22.04	A0A225TZE3	18.41	A0A855F4Z9	21.15	A0A1Y6GQ00	21.43	A0A1Y6GQ00	36.61	A0A1Y6GQ00	21.43	A0A1Y6GM78	18.29	A0A6S4XCH2	17.37	A0A7D6B9F7	20.07	A0A038CW17	22.88	A0A1Y6GJU5	23.7	A0A4P1B364	16.19
A0A1Y6GTY5	21.76	A0A1Y6GM70	22.37	A0A1Y6GHZ1	21.51	A0A9Q9JNF0	22.01	A0A6S4XCH2	18.36	A0A7D6BEY8	21.15	A0A1Y6GQ08	38.04	A0A1Y6GQ08	52.76	A0A1Y6GQ08	34.97	A0A1Y6GMF0	18.27	A0A038CP60	17.34	A0A1Y6GP08	20	A0A6S4XCH2	22.83	A0A1Y6GDW3	23.69	A0A1Y6GN53	16.12
A0A9Q9MUD0	21.74	A0A6P1XPE8	22.29	A0A1Y6GEQ0	21.5	A0A6G7NB40	21.99	A0A1Y6GPY4	18.35	A0A1Y6GM97	21.12	A0A1Y6GQ17	32.37	A0A1Y6GQ17	32.37	A0A1Y6GQ17	32.37	A0A4P1B364	18.27	A0A1Y6GBQ5	17.31	A0A038CPE5	19.8	A0A6S4Y7I6	22.82	A0A9Q9MY11	23.54	A0A6S4Y4X9	16.05
A0A855EVL6	21.74	A0A855F5K9	22.29	A0A1Y6GJ56	21.31	A0A6S4Y6U2	21.99	A0A9Q9J9B8	18.29	A0A1Y6GG95	21.11	A0A1Y6GQ60	8.61	A0A1Y6GQ60	8.61	A0A1Y6GQ60	12.7	A0A6P1XJF0	18.27	A0A9Q9JCH4	17.31	A0A1Y6GIY4	19.79	A0A225TZE3	22.8	A0A1Y6GMS9	23.4	A0A9Q9J8I1	16.05
A0A1Y6GDC2	21.72	A0A9Q9MUD0	22.28	A0A1Y6GE49	21.3	A0A1Y6GK49	21.96	A0A1Y6GMU7	18.26	A0A1Y6GNG5	21.08	A0A1Y6GQ70	56.57	A0A1Y6GQ70	61.86	A0A1Y6GQ70	64.6	A0A6S4Y2I7	18.27	A0A1Y6GK49	17.29	A0A1Y6GHL9	19.78	A0A855F3L9	22.78	A0A1Y6HRA3	23.4	A0A6P1XMT1	15.86
A0A1Y6GMW8	21.69	A0A855EVL6	22.28	A0A1Y6GC60	21.3	A0A1Y6GRJ2	21.83	A0A1Y6GKV4	18.12	A0A1Y6GDC2	20.76	A0A1Y6GQ81	6.7	A0A1Y6GQ81	5.36	A0A1Y6GQ81	1.92	A0A1Y6GKL1	18.22	A0A6P1XRD0	17.18	A0A1Y6GFH8	19.78	A0A1Y6GPB3	22.78	A0A9Q9JFT4	23.34	A0A6P1XJF0	15.8
A0A1Y6GJS3	21.67	A0A1Y6GI25	22.26	A0A6S4XID8	21.25	A0A855F3A7	21.83	A0A1Y6GEZ3	18.07	A0A225TW35	20.75	A0A1Y6GQ90	6.89	A0A1Y6GQ90	6.89	A0A1Y6GQ90	11.8	A0A1Y6GKV4	18.12	A0A1Y6GP77	17.13	A0A1Y6GNZ3	19.72	A0A1Y6GCB2	22.46	A0A7D6BET4	23.34	A0A6S4Y2I7	15.8
A0A225TVC6	21.51	A0A1Y6GQX6	22.25	A0A6S4YSG8	21.25	A0A1Y6GUK9	21.79	A0A1Y6GQD7	18.04	A0A6S4YM00	20.71	A0A1Y6GQ94	28.07	A0A1Y6GQ94	42.32	A0A1Y6GQ94	39.04	A0A1Y6GEZ3	18.07	A0A1Y6GDC7	16.96	A0A1Y6GK70	19.56	A0A4P1B364	22.28	A0A1Y6GPQ3	23.17	A0A9Q9JEG8	15.78
A0A1Y6GSL1	21.51	A0A1Y6GBZ0	22.22	A0A6S4Y7I2	21.25	A0A6P1XJF0	21.73	A0A1Y6GPQ3	18	A0A6S4XFR5	20.65	A0A1Y6GQA3	35	A0A1Y6GQA3	35	A0A1Y6GQA3	35	A0A1Y6GM87	17.84	A0A855F0B8	16.95	A0A9Q9JD02	19.56	A0A1Y6GQX6	22.25	A0A7T8CFX0	23.05	A0A038CKA5	15.73
A0A1Y6GEQ0	21.5	A0A225TVF5	22.22	A0A1Y6GLN0	21.25	A0A6S4Y2I7	21.73	A0A6S4Y7I6	17.95	A0A225U446	20.61	A0A1Y6GQB5	6.18	A0A1Y6GQB5	4.51	A0A1Y6GQB5	15.91	A0A1Y6GHT0	17.83	A0A9Q9JD83	16.94	A0A1Y6GGA0	19.5	A0A6S4YHG8	22.22	A0A038CZ42	22.92	A0A1Y6GQG4	15.73
A0A225U653	21.5	A0A1Y6GE49	22.22	A0A1Y6GJS3	21.24	A0A1Y6GMW8	21.69	A0A9Q9JF03	17.94	A0A1Y6GTU7	20.59	A0A1Y6GQC7	7.45	A0A1Y6GQC7	7.45	A0A1Y6GQC7	7.45	A0A7D6B9F7	17.61	A0A9Q9JHS0	16.84	A0A9Q9JH51	19.5	A0A1Y6GBZ0	22.22	A0A038CW17	22.88	A0A225U1D4	15.67
A0A855F2B7	21.43	A0A9Q9JNF0	22.01	A0A6S5XGG6	21.22	A0A9Q9N2H3	21.67	A0A9Q9MUD0	17.93	A0A1Y6HRA3	20.48	A0A1Y6GQD7	8.76	A0A1Y6GQD7	18.04	A0A1Y6GQD7	18.04	A0A1Y6GBQ1	17.55	A0A1Y6HRA3	16.82	A0A9Q9J9B8	19.49	A0A225TVF5	22.22	A0A6S4Y7I6	22.82	A0A1Y6GM70	15.57
A0A6S4Y8W2	21.43	A0A6G7NB40	21.99	A0A1Y6GJ16	21.19	A0A1Y6GRT5	21.67	A0A855EVL6	17.93	A0A6S4Y127	20.28	A0A1Y6GQE0	10.65	A0A1Y6GQE0	19.85	A0A1Y6GQE0	7.99	A0A7T8S875	17.55	A0A9Q9JF03	16.8	A0A1Y6GI49	19.45	A0A1Y6GMK4	22.12	A0A1Y6GQE0	22.76	A0A1Y6GFE2	15.56
A0A9Q9JJJ3	21.43	A0A6S4Y6U2	21.99	A0A1Y6GM60	21.19	A0A225U0R2	21.65	A0A1Y6GK49	17.91	A0A6P1XVP8	20.24	A0A1Y6GQE5	13.18	A0A1Y6GQE5	13.18	A0A1Y6GQE5	13.18	A0A9Q9MWI4	17.38	A0A225TW35	16.78	A0A1Y6GD62	19.44	A0A855F9V8	22.12	A0A9Q9JF03	22.74	A0A6S4Y7I6	15.38
A0A1Y6GN53	21.41	A0A9Q9JLD2	21.98	A0A9Q9MWU3	21.19	A0A1Y6GM89	21.6	A0A225TVF5	17.82	A0A9Q9MS48	20.22	A0A1Y6GQG4	23.95	A0A1Y6GQG4	24.48	A0A1Y6GQG4	31.47	A0A225U9A2	17.38	A0A1Y6GTY5	16.74	A0A1Y6GGE0	19.26	A0A6S4YKD7	22.11	A0A1Y6GBR8	22.74	A0A1Y6GNG5	15.36
A0A1Y6GE49	21.3	A0A1Y6GHQ8	21.84	A0A9Q9J9B8	21.14	A0A1Y6GKA4	21.6	A0A1Y6GQU4	17.8	A0A6S4YB67	20.22	A0A1Y6GQH2	10.13	A0A1Y6GQH2	10.13	A0A1Y6GQH2	10.13	A0A855FCJ6	17.38	A0A1Y6GI49	16.72	A0A1Y6GKA4	19.2	A0A1Y6GNA5	22.11	A0A7T8S875	22.65	A0A1Y6GLL0	15.31
A0A1Y6GB34	21.28	A0A855EZD4	21.82	A0A1Y6GK49	21.03	A0A855F396	21.6	A0A1Y6GGA8	17.77	A0A6S4Y820	20.15	A0A1Y6GQI2	8.24	A0A1Y6GQI2	22.94	A0A1Y6GQI2	22.05	A0A1Y6GBQ5	17.31	A0A1Y6GLL0	16.71	A0A855F396	19.2	A0A6P1XMT1	22.1	A0A855F1U4	22.62	A0A225U2J9	15.28
A0A6S4Y7I2	21.25	A0A855F1Z6	21.82	A0A6S4Y570	20.99	A0A1Y6GGR9	21.56	A0A855EYL9	17.77	A0A1Y6GP08	20	A0A1Y6GQJ8	57.07	A0A1Y6GQJ8	57.07	A0A1Y6GQJ8	66.67	A0A9Q9JCH4	17.31	A0A038CUE3	16.67	A0A855F1U4	19.17	A0A9Q9JNF0	22.01	A0A9Q9N1Q7	22.62	A0A7T8S9G7	15.28
A0A1Y6GLN0	21.25	A0A9Q9JJK3	21.82	A0A9Q9JHS0	20.97	A0A1Y6GMH1	21.53	A0A1Y6GQ90	17.7	A0A1Y6GCL7	20	A0A1Y6GQL0	20.71	A0A1Y6GQL0	37.87	A0A1Y6GQL0	20.71	A0A6P1XRD0	17.18	A0A1Y6GM89	16.67	A0A9Q9N1Q7	19.17	A0A4P1AQX3	22	A0A6P1XN67	22.62	A0A1Y6GBR8	15.25
A0A6S4YSG8	21.25	A0A1Y6GJU5	21.8	A0A6P1XMT1	20.96	A0A1Y6GSL1	21.51	A0A855F1U4	17.66	A0A6P1XU45	20	A0A1Y6GQL3	10.63	A0A1Y6GQL3	18.84	A0A1Y6GQL3	27.54	A0A9Q9JE15	17.16	A0A9Q9J9B8	16.64	A0A6P1XN67	19.17	A0A6G7NB40	21.99	A0A1Y6GCX2	22.54	A0A1Y6GCB2	15.25
A0A1Y6GJ16	21.19	A0A038CL68	21.79	A0A1Y6GNV0	20.81	A0A1Y6GEQ0	21.5	A0A9Q9N1Q7	17.66	A0A9Q9JD83	19.82	A0A1Y6GQP2	17.6	A0A1Y6GQP2	28.33	A0A1Y6GQP2	24.03	A0A1Y6GL27	17.13	A0A1Y6GDW3	16.62	A0A1Y6GSI0	19.15	A0A6S4Y6U2	21.99	A0A9Q9N4R6	22.54	A0A225U8E8	15.25
A0A1Y6GM60	21.19	A0A1Y6GCK9	21.76	A0A225TW35	20.75	A0A225U653	21.5	A0A6P1XN67	17.66	A0A7T8S875	19.8	A0A1Y6GQQ0	4.77	A0A1Y6GQQ0	4.77	A0A1Y6GQQ0	4.77	A0A1Y6GNE5	16.99	A0A1Y6GR44	16.58	A0A855EX38	18.97	A0A1Y6GCZ3	21.8	A0A1Y6GCB2	22.46	A0A9Q9N4Y2	15.14
A0A9Q9MWU3	21.19	A0A1Y6GMW8	21.69	A0A1Y6GBR2	20.73	A0A1Y6GN53	21.41	A0A855F151	17.57	A0A1Y6GBQ1	19.8	A0A1Y6GQR8	6.06	A0A1Y6GQR8	16.5	A0A1Y6GQR8	16.5	A0A1Y6GLI9	16.96	A0A225U881	16.5	A0A1Y6GGN5	18.97	A0A1Y6GPQ3	21.75	A0A1Y6GN61	22.36	A0A855F1W7	15.14
A0A1Y6GDI1	21.15	A0A9Q9N2H3	21.67	A0A1Y6GI49	20.67	A0A1Y6GJ56	21.31	A0A1Y6GMF0	17.47	A0A038CPE5	19.8	A0A1Y6GQT5	41.28	A0A1Y6GQT5	55.05	A0A1Y6GQT5	64.22	A0A1Y6GDC7	16.96	A0A1Y6GF71	16.46	A0A038CSI1	18.89	A0A1Y6GIA9	21.75	A0A1Y6GIN6	22.36	A0A6S4XCH2	15.14
A0A6S4Y570	20.99	A0A1Y6GRT5	21.67	A0A7D6B796	20.66	A0A1Y6GC60	21.3	A0A4P1B364	17.47	A0A1Y6GIY4	19.79	A0A1Y6GQT6	7.78	A0A1Y6GQT6	15.57	A0A1Y6GQT6	21.7	A0A1Y6GKL5	16.95	A0A1Y6GDW6	16.44	A0A1Y6GE99	18.83	A0A6S4Y2I7	21.73	A0A6P1XMT1	22.1	A0A1Y6GBB8	15.04
A0A1Y6GUK9	20.98	A0A6S4XFR5	21.52	A0A855F8L8	20.66	A0A1Y6GJ16	21.19	A0A1Y6GMW2	17.44	A0A1Y6GHL9	19.78	A0A1Y6GQU4	17.8	A0A1Y6GQU4	22.65	A0A1Y6GQU4	14.89	A0A1I9ZKZ9	16.78	A0A1Y6GPP2	16.31	A0A1Y6GPQ6	18.81	A0A225U1D4	21.67	A0A7D6BER4	22.03	A0A038CSX3	14.94
A0A1Y6GLS5	20.88	A0A1Y6GEQ0	21.5	A0A9Q9JFT0	20.66	A0A1Y6GM60	21.19	A0A6S4Y5A7	17.36	A0A1Y6GNZ3	19.72	A0A1Y6GQX6	26.7	A0A1Y6GQX6	25.65	A0A1Y6GQX6	30.1	A0A855F2X3	16.75	A0A1Y6GG95	16.3	A0A6P1XQV9	18.67	A0A225U0R2	21.65	A0A1Y6GPY4	22.02	A0A6S4XZ21	14.93
A0A225U2N5	20.79	A0A225U446	21.48	A0A1Y6GLL0	20.54	A0A9Q9MWU3	21.19	A0A855F120	17.36	A0A1Y6GFH8	19.65	A0A1Y6GQY6	19.09	A0A1Y6GQY6	34.92	A0A1Y6GQY6	29.52	A0A6P1XG39	16.75	A0A1Y6GNQ6	16.28	A0A225UAY5	18.67	A0A855F0B8	21.55	A0A9Q9JNF0	22.01	A0A855F1U4	14.76
A0A1Y6GRJ2	20.77	A0A1Y6GQ00	21.43	A0A9Q9JD83	20.54	A0A1Y6GDI1	21.15	A0A1Y6GBQ5	17.31	A0A1Y6GMF0	19.55	A0A1Y6GQZ6	31.7	A0A1Y6GQZ6	37.89	A0A1Y6GQZ6	31.7	A0A038CUE3	16.67	A0A6P1XK75	15.98	A0A225TU31	18.65	A0A1Y6GMH1	21.53	A0A4P1B364	21.96	A0A9Q9N1Q7	14.76
A0A855F3A7	20.77	A0A1Y6GHJ9	21.43	A0A6S4YDZ8	20.54	A0A6P1XVP8	21.12	A0A9Q9JCH4	17.31	A0A038CXL4	19.53	A0A1Y6GR42	9.8	A0A1Y6GR42	22.3	A0A1Y6GR42	27.03	A0A1Y6GN46	16.61	A0A6S4YSK4	15.89	A0A1Y6HRA3	18.65	A0A1Y6GSL1	21.51	A0A1Y6GKN2	21.93	A0A6P1XN67	14.76
A0A1Y6GPP2	20.76	A0A1Y6HRA3	21.39	A0A1Y6GLI9	20.49	A0A1Y6GM97	21.12	A0A4P1AQX3	17.24	A0A1Y6GAT6	19.46	A0A1Y6GR44	9.84	A0A1Y6GR44	15.03	A0A1Y6GR44	20.73	A0A7D6B796	16.58	A0A1Y6GKS2	15.89	A0A1Y6GNL4	18.45	A0A1Y6GEQ0	21.5	A0A855EVL6	21.74	A0A6S4Y127	14.75
A0A1Y6GIA1	20.73	A0A1Y6GJ56	21.31	A0A1Y6GCW7	20.46	A0A9Q9JDT7	21.1	A0A1Y6GPP2	17.13	A0A1Y6GJU5	19.43	A0A1Y6GR47	7	A0A1Y6GR47	7.17	A0A1Y6GR47	10.24	A0A855F8L8	16.58	A0A9Q9JEG8	15.78	A0A1Y6GI88	18.43	A0A6S4YVT8	21.38	A0A9Q9MUD0	21.74	A0A1Y6GIP2	14.68
A0A6S4X6L0	20.69	A0A1Y6GD62	21.3	A0A9Q9MS48	20.22	A0A6S4Y820	21.03	A0A1Y6GGA0	16.98	A0A1Y6GDI7	19.33	A0A1Y6GR53	4.54	A0A1Y6GR53	9.64	A0A1Y6GR53	6.99	A0A9Q9JFT0	16.58	A0A038CKA5	15.73	A0A1Y6GN53	18.39	A0A855FE94	21.38	A0A1Y6GKL1	21.73	A0A1Y6GBB2	14.67
A0A9Q9JF03	20.69	A0A1Y6GR42	21.28	A0A6S4YB67	20.22	A0A6S4Y570	20.99	A0A9Q9JH51	16.98	A0A1Y6GSI0	19.15	A0A1Y6GR74	4.56	A0A1Y6GR74	4.56	A0A1Y6GR74	4.36	A0A9Q9JFB0	16.51	A0A225U1D4	15.67	A0A1Y6GLI9	18.37	A0A1Y6GCK9	21.32	A0A1Y6GMW8	21.69	A0A1Y6GSG7	14.66
A0A1Y6GL27	20.69	A0A6S4Y7I2	21.25	A0A1Y6GGA0	20.13	A0A1Y6GD71	20.93	A0A1Y6GLI9	16.96	A0A1Y6GBA9	19.09	A0A1Y6GRA6	3.21	A0A1Y6GRA6	5.45	A0A1Y6GRA6	5.45	A0A1Y6GHB1	16.51	A0A038CXL4	15.62	A0A6S4Y175	18.24	A0A1Y6GC60	21.3	A0A1Y6GR42	21.62	A0A038CLE4	14.53
A0A1Y6GDW3	20.62	A0A1Y6GLN0	21.25	A0A9Q9JH51	20.13	A0A225U8E8	20.75	A0A1Y6GDC7	16.96	A0A1Y6GQG4	19.06	A0A1Y6GRC7	24.76	A0A1Y6GRC7	45.77	A0A1Y6GRC7	47.96	A0A1Y6GF71	16.46	A0A6S4Y4H9	15.61	A0A6P1XVP8	18.17	A0A6S4YSG8	21.25	A0A1Y6GL27	21.61	A0A855F0B8	14.53
A0A9Q9JJZ7	20.62	A0A225U8E8	21.25	A0A6S4Y5A7	20	A0A1Y6GDM1	20.74	A0A855F0B8	16.95	A0A855EX38	18.97	A0A1Y6GRG6	13.82	A0A1Y6GRG6	8.76	A0A1Y6GRG6	8.76	A0A9Q9JD83	16.4	A0A9Q9MWF7	15.61	A0A6S4Y820	18.09	A0A1Y6GJ16	21.19	A0A855F0B8	21.55	A0A6G9RV91	14.5
A0A855F2A9	20.52	A0A1Y6GJ16	21.19	A0A1Y6GP08	20	A0A6S4XID8	20.71	A0A1Y6GKL5	16.95	A0A1Y6GGN5	18.97	A0A1Y6GRI1	9.79	A0A1Y6GRI1	9.23	A0A1Y6GRI1	8.29	A0A855EVL6	16.3	A0A1Y6GPQ3	15.33	A0A1Y6GEZ3	18.07	A0A9Q9MWU3	21.19	A0A1Y6GMH1	21.53	A0A6G9RU95	14.5
A0A9Q9JCR0	20.51	A0A1Y6GM60	21.19	A0A1Y6GCL7	20	A0A6S4YM00	20.71	A0A1Y6GM62	16.94	A0A038CSI1	18.89	A0A1Y6GRJ2	13.73	A0A1Y6GRJ2	17.96	A0A1Y6GRJ2	21.83	A0A9Q9MUD0	16.3	A0A225U2J9	15.28	A0A1Y6GGC8	17.98	A0A1Y6GM60	21.19	A0A225TVC6	21.51	A0A6G9RU30	14.5
A0A1Y6GTX3	20.36	A0A9Q9MWU3	21.19	A0A9Q9JE15	19.82	A0A1Y6GQL0	20.71	A0A9Q9N0E2	16.94	A0A855F120	18.87	A0A1Y6GRJ3	47.93	A0A1Y6GRJ3	47.93	A0A1Y6GRJ3	49.11	A0A1Y6GNZ3	16.26	A0A7T8S9G7	15.28	A0A855F2A9	17.91	A0A1Y6GKG1	21.18	A0A1Y6GEQ0	21.5	A0A6G9RSC2	14.5
A0A1Y6GDQ9	20.25	A0A1Y6GMW2	21.13	A0A1Y6GIY4	19.79	A0A1Y6GDW3	20.62	A0A6S4Y570	16.83	A0A1Y6GE99	18.83	A0A1Y6GRN6	7.64	A0A1Y6GRN6	4.27	A0A1Y6GRN6	7.64	A0A6S4X6L0	16.21	A0A1Y6GG30	15.28	A0A9Q9JD83	17.84	A0A7D6B796	21.17	A0A6S4Y7I2	21.25	A0A6G9RUA3	14.5
A0A1Y6GP08	20	A0A6S4XCH2	21.09	A0A225U2N5	19.63	A0A6S4XCH2	20.6	A0A225TW35	16.78	A0A1Y6GPQ6	18.81	A0A1Y6GRR6	8.07	A0A1Y6GRR6	8.07	A0A1Y6GRR6	5.48	A0A1Y6GM89	16.2	A0A1Y6GUY6	15.25	A0A225TVF5	17.82	A0A855F8L8	21.17	A0A1Y6GLN0	21.25	A0A6G9RSG0	14.5
A0A1Y6GCL7	20	A0A1Y6GNG5	21.08	A0A1Y6GAT6	19.46	A0A855F1U4	20.41	A0A1I9ZKZ9	16.78	A0A1Y6GIP5	18.79	A0A1Y6GRT5	15.76	A0A1Y6GRT5	24.14	A0A1Y6GRT5	18.47	A0A6P1XVP8	16.1	A0A1Y6GBR8	15.25	A0A1Y6GQU4	17.8	A0A9Q9JFT0	21.17	A0A6S5XGG6	21.22	A0A6G9RSZ9	14.5
A0A225TYK2	19.87	A0A1Y6GGA8	21.08	A0A1Y6GE36	19.41	A0A9Q9N1Q7	20.41	A0A9Q9JD83	16.76	A0A1Y6GIA9	18.77	A0A1Y6GRW2	75.84	A0A1Y6GRW2	63.76	A0A1Y6GRW2	64.43	A0A1Y6GCK9	16.04	A0A1Y6GLI9	15.19	A0A9Q9JJK8	17.76	A0A1Y6GDI1	21.15	A0A1Y6GJ16	21.19	A0A6G9RUD3	14.5
A0A6P1XIJ5	19.87	A0A855EYL9	21.08	A0A6S4YVT8	19.39	A0A6P1XN67	20.41	A0A1Y6GI49	16.72	A0A9Q9JHS0	18.76	A0A1Y6GRX7	6.9	A0A1Y6GRX7	3.74	A0A1Y6GRX7	8.91	A0A6S4Y820	16.03	A0A1Y6GDM3	15.07	A0A6P1XU45	17.57	A0A9Q9J9B8	21.14	A0A9Q9MWU3	21.19	A0A6G9RVN0	14.5
A0A1Y6GIY4	19.79	A0A6S4Y570	20.99	A0A855FE94	19.39	A0A6S4Y5A7	20.38	A0A038CUE3	16.67	A0A1Y6GJY2	18.68	A0A1Y6GRY7	58.8	A0A1Y6GRY7	66.2	A0A1Y6GRY7	63.66	A0A1Y6GST6	16.02	A0A1Y6GUK9	15.07	A0A6S4Y4X9	17.56	A0A6P1XK75	21.01	A0A1Y6GM60	21.19	A0A6G9RSA0	14.5
A0A1Y6GHL9	19.78	A0A6P1XRD7	20.98	A0A6S4XFR5	19.35	A0A855F120	20.38	A0A1Y6GKN2	16.67	A0A6P1XQV9	18.67	A0A1Y6GS11	17.22	A0A1Y6GS11	6.11	A0A1Y6GS11	12.22	A0A1Y6GQL3	15.94	A0A1Y6GBB8	15.04	A0A9Q9J8I1	17.56	A0A6S4Y570	20.99	A0A7D6B796	21.17	A0A6G9RSP8	14.5
A0A225U8E8	19.75	A0A855FB16	20.98	A0A1Y6GDI7	19.33	A0A1Y6GQE0	20.34	A0A855F4Z9	16.62	A0A225UAY5	18.67	A0A1Y6GS19	46.15	A0A1Y6GS19	54.49	A0A1Y6GS19	54.49	A0A1Y6GP42	15.83	A0A1Y6GPY4	14.91	A0A7T8S875	17.55	A0A1Y6GHQ8	20.89	A0A855F8L8	21.17	A0A6G9RV49	14.5
A0A1Y6GNZ3	19.72	A0A6S4X3S9	20.83	A0A1Y6GKL5	19.32	A0A038CXL4	20.31	A0A7D6BEY8	16.62	A0A225TU31	18.65	A0A1Y6GS30	27.27	A0A1Y6GS30	27.27	A0A1Y6GS30	27.27	A0A038CKA5	15.73	A0A1Y6GJ24	14.91	A0A1Y6GQL3	17.39	A0A1Y6GLS5	20.88	A0A9Q9JFT0	21.17	A0A6G9RU90	14.5
A0A1Y6GGA0	19.71	A0A225TW35	20.75	A0A225U446	19.31	A0A9Q9JFB0	20.28	A0A7D6B796	16.58	A0A9Q9MY11	18.65	A0A1Y6GSE6	46.67	A0A1Y6GSE6	46.67	A0A1Y6GSE6	42.42	A0A1Y6GK14	15.64	A0A9Q9MY11	14.69	A0A6S4YKD7	17.35	A0A9Q9JF03	20.8	A0A1Y6GDI1	21.15	A0A9Q9JJK8	14.47
A0A9Q9JH51	19.71	A0A6S4X6L0	20.69	A0A855ESI1	19.3	A0A1Y6GHB1	20.28	A0A855F8L8	16.58	A0A1Y6GNL4	18.45	A0A1Y6GSI0	19.15	A0A1Y6GSI0	19.15	A0A1Y6GSI0	19.15	A0A1Y6GMW2	15.48	A0A1Y6GBB2	14.67	A0A1Y6GNA5	17.35	A0A225TW35	20.75	A0A6S4YDZ8	21.08	A0A6S4XID8	14.44
A0A6S4XCH2	19.6	A0A1Y6GKD5	20.59	A0A6S4XXA7	19.3	A0A6S4Y127	20.28	A0A9Q9JFT0	16.58	A0A1Y6GQP2	18.45	A0A1Y6GSJ0	1.69	A0A1Y6GSJ0	6.57	A0A1Y6GSJ0	4.03	A0A1Y6GM70	15.45	A0A1Y6GM70	14.59	A0A1Y6GCV6	17.33	A0A1Y6GQL0	20.71	A0A1Y6GK49	21.03	A0A6S4YH65	14.4
A0A6S4Y1W6	19.5	A0A855F2A7	20.59	A0A1Y6GGE0	19.26	A0A7T8CFX0	20.25	A0A1Y6GRJ2	16.55	A0A855F2B7	18.37	A0A1Y6GSJ8	10.44	A0A1Y6GSJ8	6.26	A0A1Y6GSJ8	10.86	A0A6S4XFR5	15.43	A0A038CLE4	14.53	A0A1Y6GBQ5	17.31	A0A038CUK5	20.69	A0A6P1XRD7	20.98	A0A6G7N0T9	14.38
A0A9Q9JL99	19.5	A0A6P1XU45	20.58	A0A1Y6GSI0	19.15	A0A1Y6GDQ9	20.25	A0A855F3A7	16.55	A0A6S4Y8W2	18.37	A0A1Y6GSL0	5.78	A0A1Y6GSL0	8.67	A0A1Y6GSL0	8.67	A0A225U446	15.4	A0A6G9RV91	14.5	A0A9Q9JCH4	17.31	A0A6G7N0T9	20.67	A0A855FB16	20.98	A0A1Y6GJV5	14.36
A0A855EYS0	19.5	A0A1Y6GUQ7	20.5	A0A9Q9JFB0	19.1	A0A1Y6GCK9	20.22	A0A6S4Y4X9	16.16	A0A9Q9JJJ3	18.37	A0A1Y6GSL6	45.14	A0A1Y6GSL6	39.43	A0A1Y6GSL6	42.29	A0A1Y6GMK4	15.38	A0A6G9RU95	14.5	A0A1Y6GQE0	17.19	A0A855F1U4	20.55	A0A855F0Q7	20.83	A0A1Y6GSL7	14.29
A0A1Y6GMP0	19.4	A0A855F120	20.38	A0A1Y6GHB1	19.1	A0A855F3L9	20.08	A0A9Q9J8I1	16.16	A0A1Y6GPP2	18.29	A0A1Y6GSL7	14.29	A0A1Y6GSL7	6.25	A0A1Y6GSL7	31.25	A0A855F9V8	15.38	A0A6G9RU30	14.5	A0A1Y6GNE5	16.99	A0A9Q9N1Q7	20.55	A0A6S4YM00	20.71	A0A1Y6GN21	13.99
A0A6S4YHG8	19.37	A0A9Q9JD83	20.36	A0A1Y6GBA9	19.09	A0A1Y6GPB3	20.08	A0A1Y6GHY0	16.12	A0A1Y6GD71	18.28	A0A1Y6GSP9	34.81	A0A1Y6GSP9	32.7	A0A1Y6GSP9	36.5	A0A1Y6GHL9	15.38	A0A6G9RSC2	14.5	A0A1Y6GDC7	16.96	A0A6P1XN67	20.55	A0A1Y6GEN8	20.4	A0A6S4Y5A7	13.96
A0A1Y6GKL5	19.32	A0A7T8CFX0	20.25	A0A1Y6GMK4	18.91	A0A1Y6GL27	20.03	A0A225TTU1	15.8	A0A6S4Y175	18.24	A0A1Y6GSS1	34.2	A0A1Y6GSS1	44.65	A0A1Y6GSS1	47	A0A6P1XMT1	15.3	A0A6G9RUA3	14.5	A0A9Q9JE15	16.86	A0A6S4YDZ8	20.54	A0A855F7M1	20.39	A0A855F120	13.96
A0A1Y6GHT6	19.18	A0A1Y6GDQ9	20.25	A0A855F9V8	18.91	A0A1Y6GP08	20	A0A1Y6GAQ4	15.76	A0A1Y6GL27	18.18	A0A1Y6GSS6	4.65	A0A1Y6GSS6	11.72	A0A1Y6GSS6	9.7	A0A1Y6GUY6	15.25	A0A6G9RSG0	14.5	A0A6S4Y570	16.83	A0A6S4Y5A7	20.13	A0A225U2S1	20.39	A0A1Y6GHY0	13.79
A0A1Y6GSI0	19.15	A0A1Y6GMH1	20.14	A0A038CSI1	18.89	A0A1Y6GMW2	19.9	A0A038CKA5	15.73	A0A1Y6GBR2	18.18	A0A1Y6GSS9	10.05	A0A1Y6GSS9	16.51	A0A1Y6GSS9	12.2	A0A1Y6GG95	15.19	A0A6G9RSZ9	14.5	A0A225TW35	16.78	A0A855F120	20.13	A0A6S4YB67	20.22	A0A1Y6GM87	13.69
A0A1Y6GTK6	19.14	A0A1Y6GC60	20.12	A0A1Y6GG95	18.89	A0A1Y6GMF0	19.87	A0A6G7N0T9	15.73	A0A9Q9JFB0	18.16	A0A1Y6GST6	16.02	A0A1Y6GST6	10.5	A0A1Y6GST6	16.02	A0A6S4Y4X9	15.12	A0A6G9RUD3	14.5	A0A1I9ZKZ9	16.78	A0A1Y6GG36	20.1	A0A1Y6GG36	20.1	A0A9Q9JFB0	13.68
A0A1Y6GBR8	19.12	A0A1Y6GDC2	20.05	A0A1Y6GQL3	18.84	A0A4P1B364	19.87	A0A1Y6GKK2	15.71	A0A1Y6GHB1	18.16	A0A1Y6GSU9	29.71	A0A1Y6GSU9	23.01	A0A1Y6GSU9	29.29	A0A9Q9J8I1	15.12	A0A6G9RVN0	14.5	A0A9Q9JHS0	16.69	A0A9Q9JJM8	20.1	A0A9Q9JJM8	20.1	A0A1Y6GHB1	13.68
A0A9Q9JD83	19.1	A0A1Y6GP08	20	A0A1Y6GE99	18.83	A0A1Y6GQR8	19.87	A0A1Y6GUK9	15.68	A0A1Y6GKV4	18.12	A0A1Y6GSX0	61.54	A0A1Y6GSX0	61.54	A0A1Y6GSX0	47.44	A0A1Y6GUK9	15.07	A0A6G9RSA0	14.5	A0A038CUE3	16.67	A0A1Y6GP08	20	A0A6P1XVP8	20.09	A0A9Q9JHG1	13.65
A0A225U6P9	18.96	A0A1Y6GCL7	20	A0A038CPE5	18.81	A0A6P1XRD7	19.83	A0A1Y6GCL7	15.68	A0A1Y6GEZ3	18.07	A0A1Y6GSY8	11.52	A0A1Y6GSY8	16.36	A0A1Y6GSY8	11.52	A0A225U3V5	15.06	A0A6G9RSP8	14.5	A0A1Y6GDW3	16.62	A0A6S4Y1W6	20	A0A225U782	20.07	A0A855FGY4	13.65
A0A1Y6GC60	18.93	A0A6G7NDD7	20	A0A1Y6GPQ6	18.81	A0A855FB16	19.83	A0A225U1D4	15.67	A0A9Q9JAB9	18.01	A0A1Y6GTC4	36.76	A0A1Y6GTC4	36.76	A0A1Y6GTC4	36.76	A0A1Y6GPL0	15.05	A0A6G9RV49	14.5	A0A9Q9JFT4	16.61	A0A9Q9JL99	20	A0A6P1XJ51	20.07	A0A1Y6GFM9	13.63
A0A038CSI1	18.89	A0A6S4XCW3	19.88	A0A1Y6GIP5	18.79	A0A038CPE5	19.8	A0A1Y6GKL1	15.65	A0A1Y6GUI0	18.01	A0A1Y6GTK6	22.97	A0A1Y6GTK6	25.45	A0A1Y6GTK6	25.68	A0A038CSX3	14.94	A0A6G9RU90	14.5	A0A7D6BET4	16.61	A0A855EYS0	20	A0A225U8E8	20	A0A1Y6GDW3	13.54
A0A1Y6GG95	18.89	A0A7D6BER4	19.82	A0A1Y6GM70	18.79	A0A1Y6GIY4	19.79	A0A1Y6GK14	15.64	A0A1Y6GPQ3	18	A0A1Y6GTN8	46.02	A0A1Y6GTN8	56.72	A0A1Y6GTN8	50.25	A0A1Y6GQU4	14.89	A0A855F1U4	14.34	A0A1Y6GQ67	16.6	A0A6G7NDD7	20	A0A1Y6GP08	20	A0A1Y6GIN6	13.48
A0A1Y6GE99	18.83	A0A038CPE5	19.8	A0A1Y6GFH8	18.66	A0A1Y6HRA3	19.74	A0A1Y6GHU8	15.56	A0A6P1XMT1	17.85	A0A1Y6GTR7	40	A0A1Y6GTR7	40	A0A1Y6GTR7	40	A0A6G7N0T9	14.83	A0A9Q9N1Q7	14.34	A0A1Y6GPY4	16.51	A0A6P1XVP8	19.94	A0A6G7NDD7	20	A0A1Y6GL27	13.44
A0A038CPE5	18.81	A0A1Y6GIY4	19.79	A0A9Q9MY11	18.65	A0A1Y6GNZ3	19.72	A0A1Y6GM70	15.45	A0A855ESI1	17.85	A0A1Y6GTU7	33.33	A0A1Y6GTU7	49.02	A0A1Y6GTU7	49.02	A0A1Y6GKD5	14.71	A0A6P1XN67	14.34	A0A225U881	16.5	A0A6S4XCW3	19.88	A0A6S4Y820	20	A0A1Y6GKL5	13.22
A0A1Y6GPQ6	18.81	A0A1Y6GFH8	19.78	A0A225TU31	18.65	A0A9Q9JHS0	19.65	A0A9Q9JE15	15.38	A0A6S4XXA7	17.85	A0A1Y6GTV3	9.52	A0A1Y6GTV3	6.08	A0A1Y6GTV3	9.52	A0A855F2A7	14.71	A0A6S4Y4X9	14.3	A0A9Q9JJ61	16.5	A0A9Q9JFT4	19.87	A0A225U2J9	20	A0A1Y6GMH1	13.19
A0A1Y6GIP5	18.79	A0A1Y6GK49	19.78	A0A6S4Y4X9	18.49	A0A1Y6GL18	19.53	A0A1Y6GCK9	15.38	A0A225TVF5	17.82	A0A1Y6GTX3	19.64	A0A1Y6GTX3	25.05	A0A1Y6GTX3	27.39	A0A9Q9JHS0	14.62	A0A9Q9J8I1	14.3	A0A1Y6GM04	16.41	A0A7D6BET4	19.87	A0A1Y6GFL6	20	A0A9Q9JLD2	13.19
A0A6P1XQV9	18.67	A0A225U7X7	19.71	A0A9Q9J8I1	18.49	A0A9Q9JEH7	19.53	A0A1Y6GIN6	15.26	A0A855F2A9	17.79	A0A1Y6GTY5	27.62	A0A1Y6GTY5	21.34	A0A1Y6GTY5	26.36	A0A6S4YVT8	14.61	A0A1Y6GSL7	14.29	A0A1Y6GF00	16.38	A0A6S4Y820	19.85	A0A6G7NB40	19.9	A0A1Y6GSS9	13.16
A0A225UAY5	18.67	A0A1Y6GRJ2	19.37	A0A1Y6GQP2	18.45	A0A855EZ21	19.53	A0A1Y6GBR8	15.25	A0A9Q9JJK8	17.76	A0A1Y6GU43	3.46	A0A1Y6GU43	8.18	A0A1Y6GU43	8.18	A0A855FE94	14.61	A0A6S4YDZ8	14.23	A0A855F1Z6	16.36	A0A225U7X7	19.85	A0A6S4Y6U2	19.9	A0A225U188	13.04
A0A1Y6GF00	18.64	A0A855F3A7	19.37	A0A1Y6GP42	18.33	A0A1Y6GAT6	19.46	A0A1Y6GJU5	15.17	A0A225U2N5	17.76	A0A1Y6GUE0	38.03	A0A1Y6GUE0	49.15	A0A1Y6GUE0	46.15	A0A1Y6GNQ6	14.6	A0A6P1XU45	14.22	A0A9Q9JJK3	16.36	A0A038CPE5	19.8	A0A6S4XCW3	19.88	A0A225TTU0	13.01
A0A6P1XVP8	18.46	A0A6S4YVT8	19.26	A0A1Y6GLB5	18.29	A0A1Y6GLI9	19.43	A0A9Q9J8G7	15.13	A0A1Y6GHZ1	17.74	A0A1Y6GUI0	13.83	A0A1Y6GUI0	27.01	A0A1Y6GUI0	29.26	A0A225U0W8	14.6	A0A1Y6GM62	14.21	A0A1Y6GG36	16.28	A0A1Y6GIY4	19.79	A0A6S4XCH2	19.85	A0A1Y6GCF3	12.98
A0A1Y6GNL4	18.45	A0A855FE94	19.26	A0A1Y6GMU7	18.26	A0A225U782	19.37	A0A855FD10	15.13	A0A225U1D4	17.67	A0A1Y6GUK9	12.83	A0A1Y6GUK9	31.77	A0A1Y6GUK9	24.03	A0A1Y6GFH8	14.55	A0A9Q9N0E2	14.21	A0A9Q9JJM8	16.28	A0A6S4Y4B6	19.78	A0A038CPE5	19.8	A0A0M4KK73	12.97
A0A6S4Y820	18.38	A0A1I9ZZZ3	19.17	A0A6S4Y175	18.24	A0A6P1XJ51	19.37	A0A6S4Y8X0	15.13	A0A7D6B9F7	17.61	A0A1Y6GUQ7	12.42	A0A1Y6GUQ7	12.42	A0A1Y6GUQ7	12.42	A0A038CLE4	14.53	A0A1Y6GGE0	14.07	A0A6S4XID8	16.08	A0A1Y6GUY6	19.77	A0A1Y6GIY4	19.79	A0A1Y6GBZ0	12.96
A0A6S4Y5A7	18.36	A0A1Y6GSI0	19.15	A0A1Y6GKL1	18.22	A0A1Y6GKL1	19.16	A0A9Q9JFB0	15.09	A0A1Y6GN46	17.55	A0A1Y6GUU3	11.17	A0A1Y6GUU3	11.17	A0A1Y6GUU3	11.17	A0A6G9RV91	14.5	A0A1Y6GFH8	14.05	A0A1Y6GPQ3	16.04	A0A1Y6GLI9	19.43	A0A1Y6GGA0	19.71	A0A1Y6GLU3	12.96
A0A1Y6GM70	18.29	A0A1Y6GBR8	19.12	A0A1Y6GL27	18.18	A0A1Y6GSI0	19.15	A0A1Y6GHB1	15.09	A0A1Y6GHY0	17.52	A0A1Y6GUY6	11.3	A0A1Y6GUY6	23.73	A0A1Y6GUY6	33.33	A0A6G9RU95	14.5	A0A855F2A9	14.05	A0A6S4Y5A7	15.97	A0A1Y6GJU5	19.43	A0A9Q9JH51	19.71	A0A1Y6GNQ6	12.92
A0A1Y6GLB5	18.29	A0A1Y6GPQ3	19.07	A0A1Y6GQE5	18.18	A0A1Y6GBR8	19.12	A0A1Y6GHZ1	15.05	A0A1Y6GUK9	17.52	A0A1Y6GV49	2.48	A0A1Y6GV49	6.32	A0A1Y6GV49	8.43	A0A6G9RU30	14.5	A0A855F2B7	14.03	A0A855F120	15.97	A0A1Y6GN46	19.41	A0A6S4YVT8	19.52	A0A1Y6GN06	12.86
A0A1Y6GKL1	18.22	A0A038CSI1	18.89	A0A1Y6GEZ3	18.07	A0A1Y6GPP2	19.11	A0A038CSX3	14.94	A0A855F2F8	17.43	A0A1Y6GVB3	43.66	A0A1Y6GVB3	43.66	A0A1Y6GVB3	43.66	A0A6G9RSC2	14.5	A0A6S4Y8W2	14.03	A0A225TTU1	15.8	A0A1Y6GFH8	19.4	A0A855FE94	19.52	A0A6P1XVP8	12.85
A0A1Y6GQE5	18.18	A0A1Y6GPQ6	18.81	A0A038CXL4	17.97	A0A1Y6GBA9	19.09	A0A1Y6GLL0	14.8	A0A6S4YVT8	17.4	A0A1Y6GVC2	4.74	A0A1Y6GVC2	2.03	A0A1Y6GVC2	4.74	A0A6G9RUA3	14.5	A0A9Q9JJJ3	14.03	A0A038CKA5	15.73	A0A1Y6GUK9	19.35	A0A1Y6GLB5	19.51	A0A855F657	12.8
A0A9Q9J9B8	18.14	A0A1Y6GFH7	18.8	A0A9Q9JJK8	17.76	A0A1Y6GPQ3	19.07	A0A1Y6GDM3	14.78	A0A855FE94	17.4	A0A1Y6GVL8	8.81	A0A1Y6GVL8	8.81	A0A1Y6GVL8	8.81	A0A6G9RSG0	14.5	A0A1Y6GN89	13.97	A0A1Y6GKK2	15.71	A0A1Y6GKL5	19.32	A0A1Y6GKL5	19.32	A0A1Y6GMC3	12.8
A0A1Y6GEZ3	18.07	A0A1Y6GMP0	18.76	A0A6P1XRD0	17.75	A0A1Y6GFH8	19.03	A0A1Y6GQE0	14.77	A0A6S4YKD7	17.35	A0A1Y6GVM9	40	A0A1Y6GVM9	43.44	A0A1Y6GVM9	53.12	A0A6G9RSZ9	14.5	A0A6S4Y9E8	13.92	A0A038CXL4	15.62	A0A1Y6GC43	19.3	A0A1Y6GNY5	19.3	A0A6S4Y820	12.79
A0A1Y6GN46	18.01	A0A6P1XQV9	18.67	A0A1Y6GFQ2	17.74	A0A1Y6GLL0	19.01	A0A6S4Y100	14.72	A0A1Y6GNA5	17.35	A0A1Y6GVP7	8.91	A0A1Y6GVP7	8.35	A0A1Y6GVP7	9.62	A0A6G9RUD3	14.5	A0A855F4Z9	13.9	A0A9Q9JFB0	15.57	A0A1Y6GSI0	19.15	A0A1Y6GFH8	19.28	A0A1Y6GF71	12.73
A0A1Y6GPA3	17.93	A0A225UAY5	18.67	A0A9Q9JF03	17.71	A0A6P1XMT1	18.98	A0A1Y6GIM4	14.72	A0A1Y6GBQ5	17.31	A0A1Y6GVV8	57.5	A0A1Y6GVV8	53.02	A0A1Y6GVV8	57.12	A0A6G9RVN0	14.5	A0A7D6BEY8	13.9	A0A1Y6GHB1	15.57	A0A1Y6GBR8	19.12	A0A225TZE3	19.23	A0A1Y6GQU4	12.62
A0A7D6B796	17.86	A0A9Q9MY11	18.65	A0A1Y6GQ90	17.7	A0A9Q9JD83	18.92	A0A9Q9MY11	14.69	A0A9Q9JCH4	17.31	A0A1Y6GVX8	5.11	A0A1Y6GVX8	7.12	A0A1Y6GVX8	5.11	A0A6G9RSA0	14.5	A0A1Y6GAQ4	13.86	A0A1Y6GL27	15.55	A0A1Y6GBA9	19.09	A0A1Y6GSI0	19.15	A0A1Y6GM21	12.5
A0A855F8L8	17.86	A0A225TU31	18.65	A0A855F120	17.61	A0A038CSI1	18.89	A0A1Y6GBB2	14.67	A0A9Q9MVA1	17.26	A0A1Y6HRA3	16.82	A0A1Y6HRA3	23.95	A0A1Y6HRA3	21.76	A0A6G9RSP8	14.5	A0A1Y6GN53	13.85	A0A6S4X6L0	15.52	A0A038CSI1	18.89	A0A1Y6GGR9	19.06	A0A855F1H6	12.43
A0A9Q9JFT0	17.86	A0A1Y6GQE0	18.64	A0A855F151	17.57	A0A1Y6GE99	18.83	A0A225U388	14.65	A0A6P1XRD0	17.18	A0A225TTU0	13.01	A0A225TTU0	36.3	A0A225TTU0	26.71	A0A6G9RV49	14.5	A0A855F151	13.85	A0A1Y6GJS3	15.45	A0A1Y6GG95	18.89	A0A1Y6GDQ9	19	A0A1Y6GCL7	12.43
A0A1Y6GQ90	17.7	A0A1Y6GI88	18.43	A0A1Y6GE80	17.37	A0A1Y6GPQ6	18.81	A0A6P1XRD0	14.65	A0A1Y6GHE6	17.15	A0A225TTU1	8.25	A0A225TTU1	19.58	A0A225TTU1	12.26	A0A6G9RU90	14.5	A0A1Y6GDC2	13.84	A0A6S4XFR5	15.43	A0A1Y6GMP0	18.87	A0A1Y6GKA4	18.93	A0A1Y6GUQ7	12.42
A0A6S4Y7I6	17.69	A0A225TZE3	18.41	A0A6S4YKD7	17.35	A0A1Y6GFH7	18.8	A0A038CLE4	14.53	A0A6S4YDZ8	17.12	A0A225TU31	18.65	A0A225TU31	18.65	A0A225TU31	18.65	A0A9Q9JJK8	14.47	A0A225U7S2	13.83	A0A7D6BER4	15.42	A0A1Y6GPQ6	18.81	A0A855F396	18.93	A0A1Y6GN89	12.38
A0A1Y6GNY5	17.67	A0A1Y6GLB5	18.29	A0A1Y6GNA5	17.35	A0A6P1XQV9	18.67	A0A6G9RV91	14.5	A0A6S4Y100	17.08	A0A225TUP8	27.35	A0A225TUP8	40.33	A0A225TUP8	44.2	A0A1Y6GIN6	14.42	A0A1Y6GE36	13.83	A0A225U446	15.4	A0A1Y6GIP5	18.79	A0A9Q9JDT7	18.9	A0A225U0R2	12.37
A0A855F151	17.57	A0A1Y6GMU7	18.26	A0A6P1XU45	17.34	A0A225UAY5	18.67	A0A6G9RU95	14.5	A0A1Y6GIM4	17.08	A0A225TUQ3	3.63	A0A225TUQ3	3.63	A0A225TUQ3	11.29	A0A6G7NDD7	14.38	A0A1Y6GQ67	13.83	A0A225U2J9	15.28	A0A6P1XQV9	18.67	A0A038CSI1	18.89	A0A1Y6GPP2	12.36
A0A1Y6GM41	17.54	A0A6S4Y175	18.24	A0A1Y6GBQ5	17.31	A0A225TU31	18.65	A0A6G9RU30	14.5	A0A9Q9JD46	17.05	A0A225TUY1	1.35	A0A225TUY1	1.35	A0A225TUY1	5.17	A0A7T8CFX0	14.33	A0A1Y6GCV6	13.78	A0A7T8S9G7	15.28	A0A225UAY5	18.67	A0A9Q9MWI4	18.89	A0A1Y6GMW2	12.29
A0A225U7X7	17.5	A0A1Y6GKL1	18.22	A0A9Q9JCH4	17.31	A0A1Y6GF00	18.64	A0A6G9RSC2	14.5	A0A4P1B364	16.99	A0A225TV95	2.11	A0A225TV95	9.6	A0A225TV95	9.6	A0A1Y6GDQ9	14.33	A0A1Y6GLS5	13.74	A0A1Y6GIN6	15.26	A0A9Q9MY11	18.65	A0A225U9A2	18.89	A0A1Y6GN46	12.27
A0A855F2F8	17.43	A0A1Y6GQE5	18.18	A0A9Q9JG37	17.19	A0A1Y6GQP2	18.45	A0A6G9RUA3	14.5	A0A1Y6GLI9	16.96	A0A225TVC6	21.51	A0A225TVC6	30.23	A0A225TVC6	27.91	A0A6S4XCW3	14.29	A0A1Y6GHD7	13.71	A0A1Y6GCB2	15.25	A0A1Y6GF00	18.64	A0A855FCJ6	18.89	A0A1Y6GKK2	12.26
A0A1Y6GE80	17.37	A0A1Y6GR44	18.13	A0A1Y6GHT6	17.14	A0A1Y6GG36	18.44	A0A6G9RSG0	14.5	A0A1Y6GDC7	16.96	A0A225TVE4	3.67	A0A225TVE4	13.88	A0A225TVE4	17.14	A0A1Y6GG36	14.29	A0A225U2T3	13.7	A0A6S4YDZ8	15.14	A0A6S4Y4X9	18.49	A0A6S4Y5A7	18.87	A0A1Y6GHJ9	12.2
A0A6S4YKD7	17.35	A0A9Q9JFT4	17.98	A0A1Y6GPP2	17.13	A0A9Q9JJM8	18.44	A0A6G9RSZ9	14.5	A0A1Y6GKL5	16.95	A0A225TVF5	17.82	A0A225TVF5	17.82	A0A225TVF5	17.82	A0A9Q9JJM8	14.29	A0A1Y6GM87	13.69	A0A1Y6GUK9	15.07	A0A9Q9J8I1	18.49	A0A855F120	18.87	A0A7T8CFX0	12.15
A0A1Y6GNA5	17.35	A0A7D6BET4	17.98	A0A225U653	17.06	A0A1Y6GMK4	18.43	A0A6G9RUD3	14.5	A0A9Q9MWI4	16.88	A0A225TW35	20.75	A0A225TW35	32.63	A0A225TW35	25.64	A0A1Y6GBR2	14.18	A0A225U0W8	13.65	A0A225U3V5	15.06	A0A9Q9JHS0	18.46	A0A1Y6GE99	18.83	A0A1Y6GDQ9	12.15
A0A1Y6GBQ5	17.31	A0A855F2A9	17.91	A0A1Y6GDC7	16.96	A0A855F9V8	18.43	A0A6G9RVN0	14.5	A0A225U9A2	16.88	A0A225TW63	33.84	A0A225TW63	44.05	A0A225TW63	38.75	A0A1Y6GPP2	14.17	A0A1Y6GIN6	13.48	A0A1Y6GF14	15.04	A0A1Y6GN89	18.41	A0A1Y6GHZ1	18.82	A0A1Y6GIS5	12.1
A0A9Q9JCH4	17.31	A0A1Y6GMC2	17.91	A0A1Y6GPQ3	16.93	A0A1Y6GI88	18.43	A0A6G9RSA0	14.5	A0A855FCJ6	16.88	A0A225TWG3	3.98	A0A225TWG3	3.98	A0A225TWG3	8.81	A0A1Y6GKA4	14.13	A0A225TYC7	13.46	A0A1Y6GJ24	14.91	A0A1Y6GLB5	18.29	A0A1Y6GPQ6	18.81	A0A855F4Z9	12.08
A0A9Q9MVA1	17.26	A0A1Y6GHX1	17.8	A0A1Y6HRA3	16.82	A0A1Y6GP42	18.33	A0A6G9RSP8	14.5	A0A6S4Y570	16.83	A0A225TWI9	3.86	A0A225TWI9	1.74	A0A225TWI9	8.3	A0A855F396	14.13	A0A1Y6GE99	13.32	A0A9Q9MWI4	14.86	A0A1Y6GMU7	18.26	A0A1Y6GMK4	18.75	A0A7D6BEY8	12.08
A0A6S4Y9D8	17.22	A0A9Q9JJK8	17.76	A0A855F2A9	16.79	A0A1Y6GMU7	18.26	A0A6G9RV49	14.5	A0A7T8CFX0	16.82	A0A225TYC7	6.73	A0A225TYC7	19.55	A0A225TYC7	7.05	A0A1Y6GGE0	14.07	A0A9Q9JLD2	13.19	A0A225U9A2	14.86	A0A6S4Y175	18.24	A0A855F9V8	18.75	A0A1Y6GK49	11.99
A0A1Y6GS11	17.22	A0A6S4Y100	17.74	A0A1I9ZKZ9	16.78	A0A1Y6GIP5	18.18	A0A6G9RU90	14.5	A0A1Y6GDQ9	16.82	A0A225TYK2	16.19	A0A225TYK2	21.04	A0A225TYK2	13.52	A0A1Y6GQI2	14.03	A0A1Y6GQE5	13.18	A0A855FCJ6	14.86	A0A1Y6GKL1	18.22	A0A1Y6GQI2	18.71	A0A9Q9JBX8	11.98
A0A6S4YSK4	17.13	A0A1Y6GIM4	17.74	A0A1Y6GTY5	16.74	A0A6P1XU45	18.15	A0A1Y6GP42	14.44	A0A1I9ZKZ9	16.78	A0A225TZ22	2.28	A0A225TZ22	7.48	A0A225TZ22	7.64	A0A1Y6GNV0	14.03	A0A1Y6GPY8	13.04	A0A6P1XHJ4	14.86	A0A1Y6GKV4	18.12	A0A6P1XQV9	18.67	A0A6G7NDD7	11.88
A0A1Y6GKS2	17.13	A0A1Y6GHZ1	17.74	A0A038CUE3	16.67	A0A1Y6GC52	18.14	A0A1Y6GNQ6	14.43	A0A1Y6GGA0	16.77	A0A225TZE3	18.41	A0A225TZE3	23.63	A0A225TZE3	18.41	A0A1Y6GBR8	13.95	A0A1Y6GC60	13.02	A0A1Y6GMP0	14.82	A0A1Y6GEZ3	18.07	A0A225UAY5	18.67	A0A1Y6GFI0	11.86
A0A1Y6GEN8	17.06	A0A6S4YDZ8	17.66	A0A1Y6GQN8	16.67	A0A1Y6GKV4	18.12	A0A6S4YH65	14.4	A0A9Q9JH51	16.77	A0A225TZS3	49.9	A0A225TZS3	52.48	A0A225TZS3	54.85	A0A855F151	13.85	A0A225TTU0	13.01	A0A1Y6GM78	14.79	A0A1Y6GQD7	18.04	A0A1Y6GIA1	18.65	A0A2Z0N1N7	11.86
A0A1Y6GE36	17.02	A0A038CPG7	17.65	A0A6G7N0T9	16.63	A0A1Y6GEZ3	18.07	A0A1Y6GJM4	14.39	A0A1Y6GI49	16.72	A0A225U056	5.88	A0A225U056	9.8	A0A225U056	11.44	A0A9Q9JFT4	13.77	A0A1Y6GMP0	13.01	A0A1Y6GHZ4	14.75	A0A038CXL4	17.97	A0A1Y6GF00	18.64	A0A855F2F8	11.84
A0A6S4Y4X9	16.86	A0A9Q9JCR0	17.65	A0A1Y6GDW3	16.62	A0A1Y6GQD7	18.04	A0A1Y6GG36	14.29	A0A6G7N0T9	16.63	A0A225U0D0	3.51	A0A225U0D0	4.79	A0A225U0D0	8.31	A0A7D6BET4	13.77	A0A0M4KK73	12.97	A0A1Y6GKD5	14.71	A0A1Y6GIN6	17.97	A0A9Q9JHS0	18.61	A0A6S4XCW3	11.8
A0A9Q9J8I1	16.86	A0A1Y6GIS5	17.58	A0A9Q9JFT4	16.61	A0A6S4Y4X9	18.02	A0A9Q9JJM8	14.29	A0A1Y6GDW3	16.62	A0A225U0Q4	50	A0A225U0Q4	50	A0A225U0Q4	50	A0A225U8E8	13.75	A0A1Y6GBZ0	12.96	A0A855F2A7	14.71	A0A1Y6GI88	17.97	A0A1Y6GSS9	18.42	A0A1Y6GQ90	11.8
A0A9Q9MS48	16.85	A0A855F151	17.57	A0A7D6BET4	16.61	A0A9Q9J8I1	18.02	A0A855F785	14.19	A0A9Q9JFT4	16.61	A0A225U0W8	4.13	A0A225U0W8	36.83	A0A225U0W8	26.03	A0A6S4YDZ8	13.69	A0A9Q9JFT4	12.93	A0A9Q9MY11	14.69	A0A1Y6GRJ2	17.96	A0A225U1D4	18.33	A0A9Q9MVA1	11.73
A0A6S4YB67	16.85	A0A1Y6GM41	17.54	A0A1Y6GCZ3	16.54	A0A1Y6GGC8	17.98	A0A1Y6HRA3	14.08	A0A7D6BET4	16.61	A0A225U188	12.42	A0A225U188	24.38	A0A225U188	28.42	A0A6S4XCH2	13.65	A0A7D6BET4	12.93	A0A1Y6GBB2	14.67	A0A855F3A7	17.96	A0A1Y6GP42	18.33	A0A1Y6GSY8	11.52
A0A1Y6HRA3	16.82	A0A855F2F8	17.43	A0A9Q9JJ61	16.5	A0A1Y6GFE2	17.96	A0A1Y6GGE0	14.07	A0A1Y6GRJ2	16.55	A0A225U1D4	10.67	A0A225U1D4	18.33	A0A225U1D4	12.33	A0A6S4YKD7	13.61	A0A1Y6GQI2	12.92	A0A1Y6GE36	14.63	A0A9Q9JJK8	17.76	A0A1Y6GFE2	18.33	A0A1Y6GAT4	11.52
A0A9Q9JFT4	16.82	A0A1Y6GFE2	17.41	A0A225U881	16.5	A0A1Y6GMC2	17.91	A0A6S4YDZ8	14.05	A0A855F3A7	16.55	A0A225U1H6	38.9	A0A225U1H6	50.74	A0A225U1H6	46.09	A0A1Y6GNA5	13.61	A0A1Y6GN06	12.86	A0A038CLE4	14.53	A0A9Q9JBX8	17.71	A0A1Y6GG12	18.29	A0A9Q9JD46	11.52
A0A7D6BET4	16.82	A0A1Y6GCV6	17.33	A0A1Y6GQI2	16.48	A0A9Q9JFT4	17.88	A0A1Y6GN21	13.99	A0A1Y6GCZ3	16.54	A0A225U1Q6	8.18	A0A225U1Q6	10.91	A0A225U1Q6	19.09	A0A1Y6GDW3	13.54	A0A6S4XFR5	12.83	A0A6G9RV91	14.5	A0A1Y6GD71	17.62	A0A9Q9N2H3	18.23	A0A1Y6GPP1	11.43
A0A1I9ZKZ9	16.78	A0A1Y6GBQ5	17.31	A0A1Y6GPY8	16.43	A0A7D6BET4	17.88	A0A1Y6GMP0	13.97	A0A1Y6GPY4	16.51	A0A225U1W2	27.46	A0A225U1W2	48.59	A0A225U1W2	41.55	A0A6P1XRD7	13.51	A0A225U446	12.8	A0A6G9RU95	14.5	A0A7D6B9F7	17.61	A0A1Y6GRT5	18.23	A0A1Y6GIA1	11.4
A0A1Y6GI49	16.72	A0A9Q9JCH4	17.31	A0A1Y6GM04	16.41	A0A225U2J9	17.75	A0A855F3L9	13.9	A0A1Y6GPY8	16.43	A0A225U2A7	38.86	A0A225U2A7	36.86	A0A225U2A7	33.43	A0A855FB16	13.51	A0A6P1XMT1	12.75	A0A6G9RU30	14.5	A0A1Y6GIS5	17.58	A0A1Y6GQE5	18.18	A0A9Q9JHS0	11.37
A0A855F0B8	16.71	A0A9Q9MVA1	17.26	A0A855F1Z6	16.36	A0A1Y6GNY5	17.67	A0A1Y6GPB3	13.9	A0A1Y6GM04	16.41	A0A225U2E4	5.03	A0A225U2E4	2.65	A0A225U2E4	7.14	A0A225TYK2	13.36	A0A6S4Y5A7	12.58	A0A6G9RSC2	14.5	A0A855F151	17.57	A0A1Y6GKV4	18.12	A0A1Y6GDC2	11.22
A0A038CUE3	16.67	A0A6P1XRD0	17.18	A0A9Q9JJK3	16.36	A0A225U1D4	17.67	A0A1Y6GLQ5	13.9	A0A6S4Y4X9	16.4	A0A225U2J8	4.33	A0A225U2J8	10.54	A0A225U2J8	10.88	A0A6P1XIJ5	13.36	A0A855F120	12.58	A0A6G9RUA3	14.5	A0A855F2A9	17.54	A0A1Y6GEZ3	18.07	A0A855EU65	11.21
A0A1Y6GCZ3	16.54	A0A1Y6GHT6	17.14	A0A1Y6GSY8	16.36	A0A855F230	17.63	A0A225U7S2	13.83	A0A9Q9J8I1	16.4	A0A225U2J9	15.28	A0A225U2J9	17.75	A0A225U2J9	10.56	A0A855F1H6	13.35	A0A1Y6GM21	12.5	A0A6G9RSG0	14.5	A0A1Y6GM41	17.54	A0A1Y6GQD7	18.04	A0A225U1Q6	11.21
A0A9Q9JJ61	16.5	A0A1Y6GNQ6	17.11	A0A9Q9MUD0	16.3	A0A1Y6GIS5	17.58	A0A1Y6GI88	13.82	A0A855F1Z6	16.36	A0A225U2N5	12.38	A0A225U2N5	17.06	A0A225U2N5	12.38	A0A7T8S7T7	13.33	A0A1Y6GUQ7	12.42	A0A6G9RSZ9	14.5	A0A1Y6GFI0	17.53	A0A038CXL4	17.97	Q9RAW1	11.18
A0A225U881	16.5	A0A1Y6GNE5	16.99	A0A855EVL6	16.3	A0A855F151	17.57	A0A1Y6GM87	13.69	A0A9Q9JJK3	16.36	A0A225U2S1	9.5	A0A225U2S1	15.92	A0A225U2S1	16.62	A0A9Q9MTA3	13.33	A0A1Y6GGA0	12.37	A0A6G9RUD3	14.5	A0A1Y6GL11	17.34	A0A6S4Y4X9	17.91	Q9RGF9	11.18
A0A6S4YVT8	16.47	A0A1Y6GDC7	16.96	A0A1Y6GFE2	16.3	A0A6S4Y100	17.48	A0A1Y6GRS7	13.66	A0A1Y6GSY8	16.36	A0A225U306	35.17	A0A225U306	42.73	A0A225U306	33.93	A0A1Y6GD92	13.33	A0A9Q9JH51	12.37	A0A6G9RVN0	14.5	A0A1Y6GBQ5	17.31	A0A9Q9J8I1	17.91	Q9RGF7	11.18
A0A855FE94	16.47	A0A9Q9MS48	16.85	A0A1Y6GKA4	16.27	A0A1Y6GIM4	17.48	A0A225U0W8	13.65	A0A1Y6GM70	16.32	A0A225U388	23.81	A0A225U388	29.3	A0A225U388	35.16	A0A1Y6GLL0	13.27	A0A1Y6GHJ9	12.2	A0A6G9RSA0	14.5	A0A9Q9JCH4	17.31	A0A1Y6GMC2	17.91	Q9R337	11.18
A0A1Y6GM04	16.41	A0A6S4YB67	16.85	A0A855F396	16.27	A0A855F2F8	17.43	A0A1Y6GLF1	13.64	A0A1Y6GE80	16.32	A0A225U3C8	45.56	A0A225U3C8	45.56	A0A225U3C8	42.22	A0A1Y6GM41	13.16	A0A1Y6GR42	12.16	A0A6G9RSP8	14.5	A0A855F2X2	17.22	A0A225TVF5	17.82	Q9ZAV4	11.18
A0A6S4YDZ8	16.4	A0A1I9ZKZ9	16.78	A0A225U0W8	16.19	A0A1Y6GBQ5	17.31	A0A6S4YKD7	13.61	A0A9Q9MUD0	16.3	A0A225U3I6	1.94	A0A225U3I6	4.96	A0A225U3I6	4.96	A0A9Q9JAY0	13.1	A0A1Y6GIS5	12.1	A0A6G9RV49	14.5	A0A9Q9MW98	17.22	A0A225U2N5	17.76	A0A1Y6GUU3	11.17
A0A6S4XHC8	16.39	A0A1Y6GI49	16.72	A0A6P1XRD7	16.09	A0A9Q9JCH4	17.31	A0A1Y6GNA5	13.61	A0A855EVL6	16.3	A0A225U3V5	5.02	A0A225U3V5	15.06	A0A225U3V5	15.06	A0A225U0D0	13.1	A0A1Y6GFE2	12.04	A0A6G9RU90	14.5	A0A6S4Y6G2	17.22	A0A6P1XK75	17.75	A0A1Y6GKL4	11.16
A0A1Y6GSY8	16.36	A0A1Y6GKN2	16.67	A0A855FB16	16.09	A0A9Q9MVA1	17.26	A0A9Q9MWI4	13.6	A0A1Y6GNV0	16.29	A0A225U446	19.31	A0A225U446	18.66	A0A225U446	28.42	A0A1Y6GPY8	13.04	A0A9Q9JBX8	11.98	A0A1Y6GDC2	14.32	A0A1Y6GDC7	16.96	A0A6P1XGT9	17.75	A0A6S4YVT8	11.16
A0A1Y6GFE2	16.3	A0A6S4YHG8	16.67	A0A225U7X7	16.03	A0A1Y6GR42	17.23	A0A225U9A2	13.6	A0A1Y6GK94	16.11	A0A225U4T0	21.6	A0A225U4T0	46.95	A0A225U4T0	37.56	A0A225U2J9	13.03	A0A855EVL6	11.96	A0A1Y6GSL7	14.29	A0A225TYK2	16.86	A0A9Q9JBX8	17.71	A0A855FE94	11.16
A0A1Y6GMW2	16.22	A0A1Y6GDW3	16.62	A0A1Y6GIA9	15.96	A0A6S4Y9D8	17.22	A0A855FCJ6	13.6	A0A6S4YSK4	15.89	A0A225U653	10.51	A0A225U653	27.57	A0A225U653	25.93	A0A7T8S9G7	13.03	A0A9Q9MUD0	11.96	A0A225U2N5	14.25	A0A6P1XIJ5	16.86	A0A1Y6GQ90	17.7	A0A1Y6GFH7	11.11
A0A1Y6GSS6	16.16	A0A855F7M1	16.48	A0A225TTU1	15.8	A0A1Y6GS11	17.22	A0A1Y6GL27	13.57	A0A1Y6GKS2	15.89	A0A225U6P9	4.74	A0A225U6P9	12.8	A0A225U6P9	12.8	A0A1Y6GC60	13.02	A0A1Y6GFI0	11.86	A0A1Y6GBR2	14.18	A0A9Q9JE15	16.86	A0A855F151	17.57	A0A6S4Y8D3	11.09
A0A9Q9JFE8	16.11	A0A225U2S1	16.48	A0A038CKA5	15.73	A0A6P1XRD0	17.18	A0A1Y6GDW3	13.54	A0A1Y6GK70	15.77	A0A225U782	22.29	A0A225U782	20.42	A0A225U782	24.27	A0A0M4KK73	12.97	A0A2Z0N1N7	11.86	A0A1Y6GFQ2	14.07	A0A7T8CFX0	16.82	A0A1Y6GFI0	17.53	Q9RGG0	11.05
A0A1Y6GK94	16.11	A0A1Y6GPY8	16.43	A0A1Y6GEN8	15.72	A0A855F2A9	17.16	A0A1Y6GHT1	13.27	A0A9Q9JD02	15.77	A0A225U7D7	8.2	A0A225U7D7	4.1	A0A225U7D7	8.2	A0A1Y6GBZ0	12.96	A0A855F2F8	11.84	A0A855F2B7	14.03	A0A1Y6HRA3	16.82	A0A7T8S9G7	17.53	A0A1Y6GFQ2	11.01
A0A1Y6GK49	16.04	A0A1Y6GM04	16.41	A0A6S4Y100	15.64	A0A1Y6GHE6	17.15	A0A9Q9JE41	13.27	A0A1Y6GKK2	15.71	A0A225U7K3	4.83	A0A225U7K3	4.6	A0A225U7K3	9.43	A0A1Y6GMP0	12.9	A0A9Q9JE15	11.83	A0A6S4Y8W2	14.03	A0A1Y6GDQ9	16.82	A0A1Y6GM70	17.43	A0A6S4Y9E8	11
A0A1Y6GST6	16.02	A0A1Y6GSY8	16.36	A0A1Y6GIM4	15.64	A0A225TTU0	17.12	A0A9Q9JLD2	13.19	A0A6S4Y4H9	15.61	A0A225U7S2	13.83	A0A225U7S2	13.83	A0A225U7S2	29.79	A0A6S4YN09	12.89	A0A6S4YVT8	11.82	A0A9Q9JJJ3	14.03	A0A1I9ZKZ9	16.78	A0A1Y6GKK2	17.43	A0A7D6B796	10.97
A0A855F120	15.97	A0A1Y6GG95	16.3	A0A1Y6GK14	15.64	A0A1Y6GEN8	17.06	A0A1Y6GQE5	13.18	A0A9Q9MWF7	15.61	A0A225U7X7	9.41	A0A225U7X7	14.26	A0A225U7X7	18.24	A0A038CPE5	12.87	A0A855FE94	11.82	A0A855F151	13.85	A0A1Y6GI49	16.72	A0A855F2F8	17.43	A0A855F8L8	10.97
A0A1Y6GNV0	15.84	A0A6S4Y4X9	16.16	A0A6S4Y4H9	15.61	A0A9Q9JD46	17.05	A0A1Y6GM41	13.16	A0A6P1XRD7	15.52	A0A225U881	10.68	A0A225U881	10.68	A0A225U881	12.62	A0A1Y6GN06	12.86	A0A1Y6GN46	11.8	A0A1Y6GHY0	13.79	A0A6S4Y100	16.69	A0A855F2A9	17.41	A0A9Q9JFT0	10.97
A0A9Q9N2H3	15.76	A0A9Q9J8I1	16.16	A0A9Q9MWF7	15.61	A0A1Y6GIN6	17.03	A0A1Y6GE99	13.14	A0A855FB16	15.52	A0A225U8E8	14.75	A0A225U8E8	20.5	A0A225U8E8	20.25	A0A1Y6GF03	12.82	A0A1Y6GG36	11.79	A0A1Y6GBC5	13.77	A0A1Y6GIM4	16.69	A0A1Y6GD71	17.4	A0A1Y6GK94	10.94
A0A1Y6GRT5	15.76	A0A1Y6GK94	16.11	A0A1Y6GQT6	15.57	A0A1Y6GDC7	16.96	A0A1Y6GPY8	13.04	A0A225U2J9	15.51	A0A225U8F2	31.95	A0A225U8F2	39.05	A0A225U8F2	38.46	A0A9Q9JEV8	12.82	A0A9Q9JJM8	11.79	A0A225U2T3	13.7	A0A038CUE3	16.67	A0A6S4YKD7	17.35	A0A225U909	10.92
A0A1Y6GHG2	15.74	A0A1Y6GKP4	16.07	A0A6S4X6L0	15.52	A0A6S4YB67	16.85	A0A9Q9J796	13.04	A0A1Y6GIN6	15.26	A0A225U9A2	11.08	A0A225U9A2	15.62	A0A225U9A2	19.14	A0A225U6P9	12.8	A0A1Y6GNC4	11.73	A0A225U0W8	13.65	A0A1Y6GDW3	16.62	A0A1Y6GNA5	17.35	A0A1Y6GBA9	10.91
A0A038CKA5	15.73	A0A225TTU1	16.04	A0A1Y6GMP0	15.46	A0A1Y6GI49	16.72	A0A1Y6GKD4	13.04	A0A1Y6GUY6	15.25	A0A225U9E0	37.37	A0A225U9E0	44.07	A0A225U9E0	36.6	A0A1Y6GQ90	12.79	A0A9Q9MVA1	11.73	A0A9Q9MXB2	13.65	A0A1Y6GR44	16.58	A0A9Q9MVA1	17.26	A0A225TZ22	10.89
A0A1Y6GK14	15.64	A0A6S4YSK4	15.89	A0A7D6BER4	15.42	A0A1Y6GF32	16.67	A0A225TYK2	13.02	A0A1Y6GMK4	15.22	A0A225UAV3	2.01	A0A225UAV3	6.02	A0A225UAV3	11.53	A0A225TTU1	12.74	A0A1Y6GMS9	11.7	A0A1Y6GBA6	13.65	A0A1Y6GR42	16.55	A0A225U388	17.22	A0A1Y6GFH8	10.82
A0A1Y6GCK9	15.38	A0A1Y6GKS2	15.89	A0A1Y6GSS9	15.31	A0A855F4Z9	16.62	A0A6P1XIJ5	13.02	A0A855F9V8	15.22	A0A225UAY5	8.67	A0A225UAY5	18.67	A0A225UAY5	26.67	A0A855F2A9	12.69	A0A6S4Y100	11.7	A0A1Y6GLF1	13.64	A0A1Y6GQU4	16.5	A0A1Y6GMW2	17.2	A0A855F2A9	10.82
A0A225U2J9	15.28	A0A855F3L9	15.83	A0A1Y6GG30	15.28	A0A7D6BEY8	16.62	A0A0M4KK73	12.97	A0A225U3V5	15.06	A0A2D1LW10	20.89	A0A2D1LW10	28.48	A0A2D1LW10	35.44	A0A1Y6GNL4	12.62	A0A1Y6GIM4	11.7	A0A1Y6GM70	13.6	A0A9Q9JHG1	16.47	A0A6P1XRD0	17.18	A0A1Y6GR42	10.81
A0A1Y6GG30	15.28	A0A1Y6GPB3	15.83	A0A225U2J9	15.28	A0A7D6B796	16.58	A0A1Y6GBZ0	12.96	A0A1Y6GFE9	15.05	A0A2H4ZGI0	3.68	A0A2H4ZGI0	4.5	A0A2H4ZGI0	4.64	A0A9Q9JJ61	12.62	A0A1Y6GG12	11.59	A0A225TYC7	13.46	A0A6G7N631	16.47	A0A855F1H6	17.18	A0A1Y6GG36	10.8
A0A7T8S9G7	15.28	A0A038CKA5	15.73	A0A7T8S9G7	15.28	A0A855F8L8	16.58	A0A1Y6GQI2	12.92	A0A038CSX3	14.94	A0A2R4PFG5	6.96	A0A2R4PFG5	6.96	A0A2R4PFG5	5.68	A0A225U881	12.62	A0A1Y6GKL5	11.53	A0A9Q9JFS2	13.21	A0A855F1Z6	16.36	A0A6P1XU45	17.11	A0A9Q9JJM8	10.8
A0A1Y6GIN6	15.26	A0A6S4Y4H9	15.61	A0A1Y6GPP1	15.24	A0A9Q9JFT0	16.58	A0A6S4XFR5	12.83	A0A1Y6GQI2	14.92	A0A2Z0N1N7	11.86	A0A2Z0N1N7	11.86	A0A2Z0N1N7	11.86	A0A1Y6GM21	12.5	A0A855F230	11.53	A0A855F661	13.21	A0A9Q9JJK3	16.36	A0A1Y6GE36	17.02	A0A1Y6GVP7	10.75
A0A855EVS0	15.2	A0A9Q9MWF7	15.61	A0A1Y6GM78	15.18	A0A1Y6GQT6	16.51	A0A225U446	12.8	A0A1Y6GM78	14.79	A0A4D6FWA9	2.59	A0A4D6FWA9	1.36	A0A4D6FWA9	2.59	A0A1Y6GUQ7	12.42	A0A1Y6GI88	11.52	A0A9Q9JLD2	13.19	A0A1Y6GNV0	16.29	A0A1Y6GLI9	16.96	A0A855EZU1	10.75
A0A1Y6GHQ8	15.19	A0A1Y6GSS9	15.31	A0A9Q9J8G7	15.13	A0A1Y6GHX7	16.48	A0A225U6P9	12.8	A0A1Y6GMW2	14.74	A0A4P1ANG7	3.72	A0A4P1ANG7	4.55	A0A4P1ANG7	4.68	A0A225U2N5	12.38	A0A1Y6GSY8	11.52	A0A1Y6GG83	13.19	A0A1Y6GEB8	16.19	A0A1Y6GDC7	16.96	A0A1Y6GGA0	10.69
A0A9Q9MUC5	15.12	A0A9Q9J9B8	15.29	A0A855FD10	15.13	A0A855F1Z6	16.36	A0A1Y6GMD5	12.78	A0A1Y6GKD5	14.71	A0A4P1AQ65	61.8	A0A4P1AQ65	67.42	A0A4P1AQ65	64.89	A0A225U1D4	12.33	A0A1Y6GAT4	11.52	A0A1Y6GQE5	13.18	A0A225U2N5	16.12	A0A6S4Y570	16.83	A0A9Q9JH51	10.69
A0A225U3V5	15.06	A0A1Y6GG30	15.28	A0A6S4Y8X0	15.13	A0A9Q9JJK3	16.36	A0A9Q9J8G9	12.78	A0A855F2A7	14.71	A0A4P1AQJ5	3.71	A0A4P1AQJ5	4.53	A0A4P1AQJ5	4.67	A0A9Q9JDT7	12.33	A0A1Y6GPP1	11.43	A0A1Y6GM41	13.16	A0A855F7M1	16.06	A0A1Y6GPP2	16.8	A0A9Q9JJ61	10.68
A0A1Y6GQI2	14.92	A0A1Y6GBR2	15.27	A0A9Q9MUC5	15.12	A0A6S4YDZ8	16.22	A0A225U2J9	12.58	A0A1Y6GBB2	14.67	A0A4P1AQX3	20.53	A0A4P1AQX3	32.02	A0A4P1AQX3	28.57	A0A1Y6GKK2	12.26	A0A1Y6GIA1	11.4	A0A1Y6GPY8	13.04	A0A225U2S1	16.06	A0A1I9ZKZ9	16.78	A0A225U881	10.68
A0A1Y6GJ24	14.91	A0A6S4Y5P8	15.27	A0A1Y6GNQ6	15.1	A0A1Y6GK94	16.11	A0A7T8S9G7	12.58	A0A1Y6GVX8	14.6	A0A4P1ARK1	40.44	A0A4P1ARK1	50.27	A0A4P1ARK1	34.61	A0A1Y6GIP2	12.23	A0A7D6B9F7	11.27	A0A6G7N0T9	13.03	A0A1Y6GLU3	16.05	A0A1Y6GI49	16.72	A0A1Y6GCV6	10.67
A0A1Y6GPY4	14.91	A0A1Y6GIN6	15.26	A0A225U3V5	15.06	A0A225U7X7	16.03	A0A1Y6GM21	12.5	A0A038CLE4	14.53	A0A4P1AS07	4.56	A0A4P1AS07	4.32	A0A4P1AS07	4.8	A0A1Y6GE36	12.23	Q9RAW1	11.18	A0A0M4KK73	12.97	A0A1Y6GM70	15.95	A0A1Y6GNC4	16.7	A0A1Y6GB34	10.64
A0A1Y6GM78	14.79	A0A855EVS0	15.2	A0A225TYC7	15.06	A0A855EUQ5	15.92	A0A6S4YSK4	12.46	A0A6G9RV91	14.5	A0A4P1AY53	46.02	A0A4P1AY53	56.72	A0A4P1AY53	50.25	A0A6S4Y175	12.16	Q9RGF9	11.18	A0A1Y6GSS9	12.92	A0A1Y6GQE5	15.91	A0A038CUE3	16.67	A0A1Y6GQL3	10.63
A0A1Y6GBB2	14.67	A0A1Y6GM78	15.18	A0A1Y6GDM1	15.05	A0A1Y6GNV0	15.84	A0A1Y6GKS2	12.46	A0A6G9RU95	14.5	A0A4P1B1I4	8.17	A0A4P1B1I4	10.7	A0A4P1B1I4	13.52	A0A1Y6GIS5	12.1	Q9RGF7	11.18	A0A1Y6GFE9	12.9	A0A1Y6GQB5	15.91	A0A1Y6GPY8	16.43	A0A1Y6GF14	10.57
A0A6P1XRD0	14.65	A0A855F1H6	15.17	A0A1Y6GFE9	15.05	A0A1Y6GAA8	15.84	A0A1Y6GUQ7	12.42	A0A6G9RU30	14.5	A0A4P1B364	17.15	A0A4P1B364	19.87	A0A4P1B364	23.08	A0A1Y6GNY5	12.09	Q9R337	11.18	A0A1Y6GAA8	12.87	A0A6S4YSK4	15.89	A0A1Y6GC52	16.37	A0A1Y6GST6	10.5
A0A038CLE4	14.53	A0A1Y6GFL6	15.17	Q9EZ72	14.96	A0A1Y6GML0	15.75	A0A225U0R2	12.37	A0A6G9RSC2	14.5	A0A6B7PZM0	3.68	A0A6B7PZM0	4.5	A0A6B7PZM0	4.64	A0A855F4Z9	12.08	Q9ZAV4	11.18	A0A1Y6GN06	12.86	A0A1Y6GKS2	15.89	A0A1Y6GSY8	16.36	A0A9Q9JD83	10.45
A0A9Q9JDT7	14.52	A0A225U3V5	15.06	A0A855F2X3	14.92	A0A1Y6GKK2	15.71	A0A1Y6GKD5	12.35	A0A6G9RUA3	14.5	A0A6G7MZS4	4.69	A0A6G7MZS4	3.13	A0A6G7MZS4	4.69	A0A7D6BEY8	12.08	A0A1Y6GUU3	11.17	A0A6G7NB40	12.83	A0A225TTU1	15.8	A0A1Y6GKR2	16.22	A0A1Y6GG74	10.4
A0A6G9RV91	14.5	A0A1Y6GFE9	15.05	A0A6P1XG39	14.92	A0A1Y6GM70	15.45	A0A855F2A7	12.35	A0A6G9RSG0	14.5	A0A6G7N0C7	31.01	A0A6G7N0C7	41.14	A0A6G7N0C7	41.14	A0A1Y6GFE2	12.04	A0A1Y6GNY5	11.16	A0A6S4Y6U2	12.83	A0A1Y6GNQ6	15.77	A0A6S4X6L0	16.21	A0A6S4Y4H9	10.4
A0A6G9RU95	14.5	A0A1Y6GPY4	14.91	A0A1Y6GPY4	14.91	A0A7D6BER4	15.42	A0A225U7X7	12.21	A0A6G9RSZ9	14.5	A0A6G7N0J5	33.33	A0A6G7N0J5	33.33	A0A6G7N0J5	33.33	A0A9Q9JBX8	11.98	Q9RGG0	11.05	A0A855F657	12.8	A0A1Y6GML0	15.75	A0A1Y6GK94	16.11	A0A9Q9MWF7	10.4
A0A6G9RU30	14.5	A0A1Y6GR47	14.85	A0A1Y6GJ24	14.91	A0A7T8S9G7	15.28	A0A1Y6GPM7	12.21	A0A6G9RUD3	14.5	A0A6G7N0T9	10.11	A0A6G7N0T9	22.02	A0A6G7N0T9	12.13	A0A7D6BER4	11.89	A0A6S4X6L0	11.03	A0A1Y6GMC3	12.8	A0A038CKA5	15.73	A0A9Q9JFE8	16.11	A0A1Y6GG95	10.37
A0A6G9RSC2	14.5	A0A1Y6GBB2	14.67	A0A1Y6GHD7	14.76	A0A855F2X2	15.28	A0A1Y6GHJ9	12.2	A0A6G9RVN0	14.5	A0A6G7N0Z0	8.1	A0A6G7N0Z0	12.04	A0A6G7N0Z0	13.89	A0A1Y6GFI0	11.86	A0A7D6B796	10.97	A0A1Y6GQ90	12.79	A0A1Y6GMG0	15.65	A0A9Q9JJZ7	16.1	A0A9Q9MXB2	10.29
[truncated: 592 more rows]
