# Supplementary material for: Optimization of protein extraction and digestion workflows for proteomic analysis of saliva, salivary stones and kidney stones
Source: Front Mol Biosci. 2026 Mar 16;13:1769952. doi: 10.3389/fmolb.2026.1769952 (PMC13033499; doi:10.3389/fmolb.2026.1769952)
Supplement: Supplementary file 5 [file Supplementaryfile4.xlsx]

## Sheet: Table S1
Table S1. Table presenting the p-values for pairwise comparisons among tested variants of protocol for different types of biological material, taking into account the amount of processed sample. enhancement.
biological material	p-value for 25 (mg or µl) vs 50 (mg or µl) comparision
	SDS 1%	SDS 3%	RIPA (cold)	RIPA (hot)
saliva	0.00019	0.03	0.72	0.004
salivary stones	0.54	0.65	0.38	0.93
kidney stones	0.18	0.23	0.87	0.64
salivary glands	0.95	0.62	0.54	0.24
Raoultella ornithinolytica	0.9	0.63	0.011	0.065

## Sheet: Table S2
Table S2. Correlation plots presenting the p-values for pairwise comparisons among tested variants of protocol for different types of biological material, taking into account the type of lysis buffer.
A. saliva							B. salivary stones							C. kidney stones							D. salivary glands							E. Raoultella ornithinolytica
SDS 1%							SDS 1%							SDS 1%							SDS 1%							SDS 1%
SDS 3%	0.91						SDS 3%	0.38						SDS 3%	1						SDS 3%	0.29						SDS 3%	0.87
RIPA (cold)	0.0015	0.001					RIPA (cold)	9.8e-05	1.5e-06					RIPA (cold)	0.031	0.033					RIPA (cold)	0.004	0.063					RIPA (cold)	0.39	0.49
RIPA (hot)	0.00067	0.00044	0.84				RIPA (hot)	0.68	0.19	0.00055				RIPA (hot)	0.035	0.037	0.84				RIPA (hot)	0.00014	0.0049	0.34				RIPA (hot)	0.0037	0.0061	0.031
	SDS 1%	SDS 3%	RIPA (cold)	RIPA (hot)				SDS 1%	SDS 3%	RIPA (cold)	RIPA (hot)				SDS 1%	SDS 3%	RIPA (cold)	RIPA (hot)				SDS 1%	SDS 3%	RIPA (cold)	RIPA (hot)				SDS 1%	SDS 3%	RIPA (cold)	RIPA (hot)

## Sheet: Table S3
Table S3. Correlation plots presenting the p-values for pairwise comparisons among tested variants of protocol for different types of biological material, taking into account the duration of sonication cycles.
A. saliva								B. salivary stones								C. kidney stones								D. salivary glands								E. Raoultella ornithinolytica
without sonication								without sonication								without sonication								without sonication								without sonication
5s ON/5s OFF	0.33							5s ON/5s OFF	5.4e-05							5s ON/5s OFF	0.0082							5s ON/5s OFF	0.034							5s ON/5s OFF	0.084
15s ON/5s OFF	0.00073	0.014						15s ON/5s OFF	5.6e-06	0.36						15s ON/5s OFF	0.0095	0.98						15s ON/5s OFF	0.34	0.0016						15s ON/5s OFF	0.18	0.69
30s ON/5s OFF	0.33	1	0.014					30s ON/5s OFF	0.00021	0.63	0.17					30s ON/5s OFF	0.34	0.11	0.12					30s ON/5s OFF	0.69	0.01	0.57					30s ON/5s OFF	0.00013	0.031	0.011
30s ON/15s OFF	0.14	0.62	0.044	0.62				30s ON/15s OFF	0.0026	0.35	0.078	0.62				30s ON/15s OFF	0.0081	0.99	0.97	0.12				30s ON/15s OFF	0.35	0.0018	0.99	0.58				30s ON/15s OFF	0.61	0.23	0.42	0.00091
	without sonication	5s ON/5s OFF	15s ON/5s OFF	30s ON/5s OFF	30s ON/15s OFF				without sonication	5s ON/5s OFF	15s ON/5s OFF	30s ON/5s OFF	30s ON/15s OFF				without sonication	5s ON/5s OFF	15s ON/5s OFF	30s ON/5s OFF	30s ON/15s OFF				without sonication	5s ON/5s OFF	15s ON/5s OFF	30s ON/5s OFF	30s ON/15s OFF				without sonication	5s ON/5s OFF	15s ON/5s OFF	30s ON/5s OFF	30s ON/15s OFF

## Sheet: Table S4
Table S4. Correlation plots presenting the p-values for pairwise comparisons among tested variants of protocol for different types of biological material, taking into account the sonication amplitude.
A. saliva								B. salivary stones								C. kidney stones								D. salivary glands								E. Raoultella ornithinolytica
without sonication								without sonication								without sonication								without sonication								without sonication
0.25	0.13							0.25	5e-05							0.25	0.00028							0.25	0.011							0.25	2.7e-12
0.5	0.0003	0.033						0.5	4.6e-05	0.95						0.5	0.13	0.053						0.5	3.7e-07	0.011						0.5	0.00022	0.0005
0.75	0.84	0.2	0.00076					0.75	4.9e-07	0.32	0.29					0.75	3.3e-07	0.17	0.001					0.75	7e-07	0.016	0.88					0.75	2.22e-16	4.5e-08	2.22e-16
1	0.26	0.7	0.011	0.36				1	7.2e-06	0.72	0.67	0.53				1	9.6e-06	0.57	0.01	0.38				1	4.2e-06	0.038	0.67	0.77				1	9.3e-15	0.4	1.7e-05	4.2e-06
	without sonication	0.25	0.5	0.75	1				without sonication	0.25	0.5	0.75	1				without sonication	0.25	0.5	0.75	1				without sonication	0.25	0.5	0.75	1				without sonication	0.25	0.5	0.75	1

## Sheet: Table S5
Table S5. Correlation plots presenting the p-values for pairwise comparisons among tested variants of protocol for different types of biological material, taking into account the FASP digestion variant.
A. saliva						B. salivary stones						C. kidney stones						D. salivary glands						E. Raoultella ornithinolytica
overnight classic digestion (without sonication)						overnight classic digestion (without sonication)						overnight classic digestion (without sonication)						overnight classic digestion (without sonication)						overnight classic digestion (without sonication)
15-minute sonication-aided digestion	0.56					15-minute sonication-aided digestion	0.078					15-minute sonication-aided digestion	0.28					15-minute sonication-aided digestion	0.00029					15-minute sonication-aided digestion	6.3e-09
15-minute sonication-aided (x2) + overnight classic digestion	0.42	0.2				15-minute sonication-aided (x2) + overnight classic digestion	0.91	0.091				15-minute sonication-aided (x2) + overnight classic digestion	0.65	0.55				15-minute sonication-aided (x2) + overnight classic digestion	0.57	0.0017				15-minute sonication-aided (x2) + overnight classic digestion	0.7	1.3e-07
	overnight classic digestion (without sonication)	15-minute sonication-aided digestion	15-minute sonication-aided (x2) + overnight classic digestion				overnight classic digestion (without sonication)	15-minute sonication-aided digestion	15-minute sonication-aided (x2) + overnight classic digestion				overnight classic digestion (without sonication)	15-minute sonication-aided digestion	15-minute sonication-aided (x2) + overnight classic digestion				overnight classic digestion (without sonication)	15-minute sonication-aided digestion	15-minute sonication-aided (x2) + overnight classic digestion				overnight classic digestion (without sonication)	15-minute sonication-aided digestion	15-minute sonication-aided (x2) + overnight classic digestion

## Sheet: Table S6
Table S6. Table presenting the p-values for pairwise comparisons among tested variants of protocol for different types of biological material, taking into account the the type of sample lysis enhancement.
biological material	p-value for barocycler vs sonicator comparision
saliva	9.9e-05
salivary stones	0.27
kidney stones	0.64
salivary glands	0.002
Raoultella ornithinolytica	0.00014
