# Supplementary material for: Optimization of protein extraction and digestion workflows for proteomic analysis of saliva, salivary stones and kidney stones
Source: Front Mol Biosci. 2026 Mar 16;13:1769952. doi: 10.3389/fmolb.2026.1769952 (PMC13033499; doi:10.3389/fmolb.2026.1769952)
Supplement: Supplementary file 6 [file Supplementaryfile3.xlsx]

## Sheet: Table S1
Table S1. List of identified proteins in different types of biological material, in samples processed with barocycler enhancement.
saliva						salivary stones						kidney stones						salivary glands						Raoultella ornithinolytica										peptides			proteins			missed cleavage #1 (%)	missed cleavage #2 (%)	missed cleavage #3 (%)
Accession	Coverage(%) - rep 1	Accession	Coverage(%) - rep 2	Accession	Coverage(%) - rep 3	Accession	Coverage(%) - rep 1	Accession	Coverage(%) - rep 2	Accession	Coverage(%) - rep 3	Accession	Coverage(%) - rep 1	Accession	Coverage(%) - rep 2	Accession	Coverage(%) - rep 3	Accession	Coverage(%) - rep 1	Accession	Coverage(%) - rep 2	Accession	Coverage(%) - rep 3	Accession	Coverage(%) - rep 1	Accession	Coverage(%) - rep 2	Accession	Coverage(%) - rep 3					# (median)	(-)SD	(+)SD	# (median)	(-)SD	(+)SD
A6NMY6	28.91	A6NMY6	39.23	A6NMY6	39.23	A0A0B4J1V6	5.88	A0A0B4J1V6	5.88	A0A0B4J1V6	21.85	P68871	82.31	P68871	62.59	P68871	82.31	A0A2R8Y4L2	6.55	A0A2R8Y4L2	6.55	A0A2R8Y4L2	6.55	A0A038CK19	20.17	A0A038CK19	12.39	A0A038CK19	12.39				saliva	2016	653	173	274	45	13	2.86134	5.20833	4.79671
A8K2U0	7.98	A8K2U0	15.54	A8K2U0	20.01	A5A3E0	2.14	A5A3E0	3.63	A5A3E0	1.21	P02042	60.54	P05109	47.31	P01834	64.49	A0A8I5KQE6	20	A0A8I5KQE6	16.27	A0A8I5KQE6	20	A0A038CKJ7	45.71	A0A038CKJ7	45.71	A0A038CKJ7	31.43				salivary stones	900	182	57	117	9	5	5.57103	5.22466	5
A8MTJ3	3.11	A8MTJ3	5.37	A8MTJ3	3.11	B9A064	19.63	B9A064	26.64	B9A064	19.63	P06702	49.12	P04264	37.73	P02042	60.54	A6NIZ1	5.43	A6NIZ1	5.43	A6NIZ1	11.96	A0A038CL68	21.79	A0A038CL68	21.79	A0A038CL68	21.79				kidney stones	784	261	271	163	21	12	1.65816	2.10325	2.8436
A8MZ36	4.98	A8MZ36	4.98	A8MZ36	4.98	O75594	4.08	O75594	12.24	O75594	12.24	P05109	48.39	P06702	37.72	P35527	55.7	A6NMY6	44.54	A6NMY6	44.54	A6NMY6	44.54	A0A038CLD7	37.93	A0A038CLD7	37.93	A0A038CLD7	37.93				salivary glands	3407	66	16	643	6	5	2.03903	1.90784	2.27477
B9A064	19.63	B9A064	19.63	B9A064	10.75	P01008	15.73	P01008	14.44	P01008	14.87	P02647	45.32	P02538	35.64	P06702	49.12	B2RXH8	10.58	B2RXH8	7.51	B2RXH8	6.48	A0A038CLE4	19.66	A0A038CLE4	14.53	A0A038CLE4	21.37				Raoultella ornithinolytica	3476	33	278	817	3	14	2.47538	2.0983	2.37957
O43707	1.21	O43707	14.49	O43707	11.2	P01009	31.34	P01009	45.22	P01009	40.67	P04264	35.09	P02042	35.37	P05109	48.39	B7ZW38	10.58	B7ZW38	7.51	B7ZW38	6.48	A0A038CLR7	30.99	A0A038CLR7	30.99	A0A038CLR7	30.99
O60437	7.92	O60437	26.03	O60437	32.52	P01011	15.13	P01011	15.13	P01011	15.37	P01834	32.71	P35527	34.67	P04264	45.96	O00148	3.75	O00148	3.75	O00148	3.75	A0A038CLU9	67.78	A0A038CLU9	67.78	A0A038CLU9	67.78
O76013	3.21	O76013	8.57	O76013	12.42	P01023	6.17	P01023	11.33	P01023	9.16	P05787	32.3	P08779	27.91	P02647	45.32	O00159	3.1	O00159	3.1	O00159	2.54	A0A038CM28	54.37	A0A038CM28	48.54	A0A038CM28	31.07
O95171	4.07	O95171	13.23	O95171	15.55	P01024	5.35	P01024	8.96	P01024	13.05	P69905	30.99	P13645	27.05	P0DOY2	41.51	O00483	32.1	O00483	22.22	O00483	22.22	A0A038CM37	25	A0A038CM37	25	A0A038CM37	16.3
P00338	12.35	P00338	17.77	P00338	20.78	P01036	12.77	P01036	43.97	P01036	38.3	P02538	30.67	P35908	26.92	P0DOY3	41.51	O14950	29.65	O14950	40.12	O14950	29.65	A0A038CM48	56.15	A0A038CM48	56.15	A0A038CM48	56.15
P00558	8.87	P00558	11.27	P00558	14.15	P01037	7.8	P01037	56.03	P01037	33.33	P04792	29.76	P02533	26.27	P02533	39.83	O14983	12.29	O14983	16.18	O14983	21.28	A0A038CM55	49.51	A0A038CM55	50	A0A038CM55	37.86
P01009	18.42	P01009	6.22	P01009	6.22	P01591	16.98	P01591	26.42	P01591	16.98	P02675	29.33	P05787	25.88	P69905	39.44	O15061	2.36	O15061	3.71	O15061	2.94	A0A038CMC8	40	A0A038CMC8	27.27	A0A038CMC8	27.27
P01036	59.57	P01036	59.57	P01036	59.57	P01780	13.68	P01780	13.68	P01780	7.69	P21266	29.33	P59666	25.53	P04792	34.63	O15144	5.33	O15144	5.33	O15144	5.33	A0A038CME3	39.23	A0A038CME3	45.38	A0A038CME3	45.38
P01037	56.03	P01037	56.74	P01037	56.74	P01833	3.27	P01833	8.25	P01833	4.45	P08779	28.75	P59665	25.53	P02675	34.62	O15173	7.17	O15173	11.21	O15173	3.59	A0A038CMN2	80.17	A0A038CMN2	73.55	A0A038CMN2	80.17
P01040	46.94	P01040	46.94	P01040	46.94	P01857	17.29	P01857	19.8	P01857	19.8	P63261	28.27	P13647	23.9	P13647	34.41	O43175	21.58	O43175	21.58	O43175	18.57	A0A038CN61	30.48	A0A038CN61	38.1	A0A038CN61	26.19
P01591	41.51	P01591	35.22	P01591	35.22	P01859	9.62	P01859	15.7	P01859	15.7	P60709	28.27	P02647	23.22	P02538	34.22	O43390	4.42	O43390	2.53	O43390	4.42	A0A038CNA6	44.5	A0A038CNA6	41.63	A0A038CNA6	44.5
P01780	23.08	P01780	5.98	P01780	7.69	P01861	4.8	P01861	10.86	P01861	10.86	P0DOY2	27.36	P63261	22.67	P13645	33.9	O43707	18.77	O43707	21.08	O43707	17.45	A0A038CNC1	44.72	A0A038CNC1	34.96	A0A038CNC1	34.96
P01833	23.04	P01833	19.37	P01833	24.21	P01876	21.11	P01876	32.16	P01876	24.12	P0DOY3	27.36	P60709	22.67	P05787	33.75	O60361	18.98	O60361	18.98	O60361	12.41	A0A038CND3	37.08	A0A038CND3	38.3	A0A038CND3	34.65
P01834	64.49	P01834	79.44	P01834	79.44	P02042	52.38	P02042	41.5	P02042	52.38	P13645	27.05	P07911	22.34	P35908	32.39	O60506	4.49	O60506	2.57	O60506	4.49	A0A038CP13	41.09	A0A038CP13	41.09	A0A038CP13	41.09
P01857	25.31	P01857	19.8	P01857	25.31	P02533	18.64	P02533	15.47	P02533	20.13	P35908	25.67	P69905	21.83	P08779	30.44	O60547	2.15	O60547	2.15	O60547	5.38	A0A038CP60	19.08	A0A038CP60	24.86	A0A038CP60	32.37
P01859	15.7	P01859	17.97	P01859	20	P02743	8.07	P02743	9.42	P02743	3.59	P59666	25.53	P81605	20	P21266	29.33	O60763	2.91	O60763	3.74	O60763	1.87	A0A038CP90	8.75	A0A038CP90	3.75	A0A038CP90	8.75
P01871	20.89	P01871	15.82	P01871	16.03	P02763	14.43	P02763	33.33	P02763	21.39	P59665	25.53	P02768	19.87	P08727	29	O60812	10.58	O60812	7.51	O60812	6.48	A0A038CP98	57.69	A0A038CP98	51.28	A0A038CP98	60.9
P01876	37.69	P01876	33.67	P01876	32.41	P02766	32.65	P02766	32.65	P02766	39.46	P05090	24.34	P08727	19.25	P08729	26.87	O60814	41.27	O60814	41.27	O60814	41.27	A0A038CPE5	20.79	A0A038CPE5	12.87	A0A038CPE5	12.87
P02533	51.69	P02533	68.43	P02533	64.62	P02768	27.09	P02768	47.78	P02768	39.24	P25815	24.21	Q04695	18.29	P81605	26.36	O75083	3.8	O75083	5.45	O75083	5.45	A0A038CPE9	33.9	A0A038CPE9	33.9	A0A038CPE9	33.9
P02538	54.43	P02538	64.54	P02538	64.36	P02787	3.58	P02787	2.87	P02787	4.15	P35527	23.92	P13646	17.9	P59666	25.53	O75323	5.24	O75323	7.69	O75323	5.59	A0A038CPF0	34.48	A0A038CPF0	34.48	A0A038CPF0	34.48
P02545	5.57	P02545	17.32	P02545	19.58	P02788	25.07	P02788	45.49	P02788	42.54	P02768	23.81	P62805	17.48	P59665	25.53	O75367	4.88	O75367	2.44	O75367	4.88	A0A038CPG7	27.31	A0A038CPG7	22.27	A0A038CPG7	19.33
P02647	29.96	P02647	20.6	P02647	24.72	P02814	65.82	P02814	65.82	P02814	65.82	P08727	23.25	P05090	17.46	P63261	25.33	O75368	21.93	O75368	11.4	O75368	21.93	A0A038CPX8	55.5	A0A038CPX8	52.5	A0A038CPX8	49
P02768	35.3	P02768	29.23	P02768	36.78	P03973	9.09	P03973	28.03	P03973	21.21	P06727	22.47	P01834	16.82	P60709	25.33	O75369	2.5	O75369	5.34	O75369	2.61	A0A038CQ45	38.97	A0A038CQ45	38.97	A0A038CQ45	38.97
P02787	11.6	P02787	5.87	P02787	5.73	P04040	3.61	P04040	5.31	P04040	7.02	P02533	22.03	P21266	16.44	P13646	25.11	O75390	13.09	O75390	13.95	O75390	15.45	A0A038CQ63	52.1	A0A038CQ63	42.51	A0A038CQ63	47.31
P02788	40	P02788	37.46	P02788	43.24	P04264	34.32	P04264	30.9	P04264	35.4	P62937	21.82	Q7Z5L0	14.85	P05090	24.34	O75396	14.42	O75396	8.84	O75396	14.42	A0A038CQA5	68.12	A0A038CQA5	46.38	A0A038CQA5	46.38
P02810	16.27	P02810	7.83	P02810	7.83	P04746	4.7	P04746	17.81	P04746	19.18	P02654	21.69	P02679	14.35	P02768	24.3	O75477	3.45	O75477	3.45	O75477	6.9	A0A038CQL3	26.25	A0A038CQL3	26.01	A0A038CQL3	26.97
P02814	65.82	P02814	26.58	P02814	65.82	P05109	48.39	P05109	73.12	P05109	72.04	P80188	21.21	P04792	14.15	P0DOX7	23.83	O75489	9.85	O75489	16.67	O75489	9.85	A0A038CQX3	48.09	A0A038CQX3	33.59	A0A038CQX3	48.85
P03973	21.97	P03973	15.91	P03973	21.97	P05155	3.4	P05155	4.8	P05155	6.2	P02452	20.7	P06727	13.89	Q04695	22.92	O75746	4.87	O75746	3.54	O75746	7.37	A0A038CRJ6	48.65	A0A038CRJ6	49.01	A0A038CRJ6	48.83
P04075	6.87	P04075	24.45	P04075	25.55	P05164	35.44	P05164	44.56	P05164	47.38	P00915	20.69	P02675	13.44	P15428	21.8	O75874	4.83	O75874	4.83	O75874	4.83	A0A038CSI1	18.89	A0A038CSI1	10	A0A038CSI1	10
P04080	45.92	P04080	79.59	P04080	79.59	P06702	52.63	P06702	64.04	P06702	64.04	Q99880	19.84	P01857	12.78	P02654	21.69	O75891	8.76	O75891	9.98	O75891	8.98	A0A038CSX3	31.03	A0A038CSX3	39.66	A0A038CSX3	39.66
P04083	60.69	P04083	62.43	P04083	65.61	P06703	16.67	P06703	16.67	P06703	7.78	P58876	19.84	P15428	12.41	P02679	21.19	O75915	10.64	O75915	10.64	O75915	10.64	A0A038CTH0	26.83	A0A038CTH0	35.98	A0A038CTH0	20.12
P04259	54.43	P04259	60.46	P04259	60.28	P06870	8.78	P06870	4.96	P06870	8.78	P62807	19.84	P12724	11.88	P00915	20.69	O75947	6.21	O75947	22.36	O75947	22.36	A0A038CU82	33.33	A0A038CU82	33.33	A0A038CU82	33.33
P04264	41.46	P04264	39.91	P04264	43.48	P07477	12.15	P07477	12.15	P07477	12.15	O60814	19.84	P63267	11.7	P63104	20	O75964	23.3	O75964	23.3	O75964	12.62	A0A038CW17	22.88	A0A038CW17	22.88	A0A038CW17	27.97
P04350	2.25	P04350	9.46	P04350	20.05	P07602	4.58	P07602	6.49	P07602	4.58	P57053	19.84	P68032	11.67	Q01469	20	O94905	12.09	O94905	12.09	O94905	10.03	A0A038CW44	33.33	A0A038CW44	33.33	A0A038CW44	33.33
P04406	13.43	P04406	34.33	P04406	34.33	P08246	14.23	P08246	14.23	P08246	14.23	Q99877	19.84	P62736	11.67	P60660	19.87	O95716	15.53	O95716	15.53	O95716	15.53	A0A038CXL4	26.56	A0A038CXL4	26.56	A0A038CXL4	26.56
P04746	29.94	P04746	39.92	P04746	44.42	P08311	34.51	P08311	52.55	P08311	52.55	Q93079	19.84	P68133	11.67	P01857	19.8	P00325	13.87	P00325	19.47	P00325	11.73	A0A038CY40	34.6	A0A038CY40	34.29	A0A038CY40	24.13
P04792	38.54	P04792	65.85	P04792	51.22	P08779	18.82	P08779	13.53	P08779	15.01	Q5QNW6	19.84	P0DOX5	11.36	P06727	19.44	P00326	11.73	P00326	14.13	P00326	9.6	A0A038CYN9	78.26	A0A038CYN9	56.52	A0A038CYN9	56.52
P04899	3.1	P04899	5.35	P04899	3.1	P09228	4.96	P09228	23.4	P09228	17.73	Q99879	19.84	P04217	11.31	P07911	18.75	P00338	23.49	P00338	23.49	P00338	23.49	A0A038CZ42	31.94	A0A038CZ42	22.92	A0A038CZ42	27.78
P04908	6.92	P04908	21.54	P04908	21.54	P0C0L4	0.92	P0C0L4	3.04	P0C0L4	3.67	P13647	18.98	P00915	10.73	P80511	18.48	P00352	20.56	P00352	22.95	P00352	17.96	A0A038CZ45	50.51	A0A038CZ45	30.3	A0A038CZ45	39.39
P05109	48.39	P05109	48.39	P05109	48.39	P0C0L5	0.92	P0C0L5	3.04	P0C0L5	3.67	P08729	18.98	P25815	10.53	P0DOX5	17.59	P00367	13.26	P00367	13.8	P00367	11.83	A0A038D0T0	62.35	A0A038D0T0	62.35	A0A038D0T0	62.35
P05164	16.38	P05164	20.54	P05164	20.94	P0CG38	2.14	P0CG38	2.14	P0CG38	1.21	Q04695	18.75	P02452	10.45	P62937	17.58	P00387	10.3	P00387	7.97	P00387	3.65	A0A0M4KK73	12.97	A0A0M4KK73	12.97	A0A0M4KK73	12.97
P06396	2.69	P06396	4.86	P06396	5.88	P0CG39	2.22	P0CG39	2.22	P0CG39	1.25	P07911	18.75	Q9BYX7	10.13	P00747	17.53	P00403	18.94	P00403	18.94	P00403	18.94	A0A1B2GFT4	67.01	A0A1B2GFT4	59.64	A0A1B2GFT4	62.44
P06576	3.59	P06576	16.26	P06576	13.8	P0DOX5	15.37	P0DOX5	17.59	P0DOX5	17.59	P13646	17.9	P35030	9.87	P12724	17.5	P00505	23.49	P00505	26.74	P00505	17.91	A0A1I9ZKN6	32.9	A0A1I9ZKN6	28.39	A0A1I9ZKN6	22.58
P06702	38.6	P06702	51.75	P06702	63.16	P0DOX8	19.44	P0DOX8	26.39	P0DOX8	19.44	P15428	17.67	P08123	9.81	P62805	17.48	P00558	28.54	P00558	19.18	P00558	29.98	A0A1I9ZKZ6	37.35	A0A1I9ZKZ6	27.71	A0A1I9ZKZ6	37.35
P06703	16.67	P06703	16.67	P06703	16.67	P0DOY2	23.58	P0DOY2	55.66	P0DOY2	41.51	P12724	17.5	Q13268	9.64	P08123	17.42	P00738	9.36	P00738	4.19	P00738	8.62	A0A1I9ZKZ9	23.08	A0A1I9ZKZ9	16.78	A0A1I9ZKZ9	6.29
P06733	19.35	P06733	18.89	P06733	20.74	P0DOY3	23.58	P0DOY3	55.66	P0DOY3	41.51	P62805	17.48	P0DOY2	9.43	P01876	17.34	P00739	5.46	P00739	2.01	P00739	4.6	A0A1I9ZL00	40.08	A0A1I9ZL00	37.16	A0A1I9ZL00	36.19
P06870	14.12	P06870	8.78	P06870	8.78	P0DTE7	6.85	P0DTE7	22.5	P0DTE7	23.87	P08123	17.42	P0DOY3	9.43	P27169	17.18	P00915	15.33	P00915	20.69	P00915	15.33	A0A1I9ZZZ3	7.5	A0A1I9ZZZ3	19.17	A0A1I9ZZZ3	19.17
P07237	8.46	P07237	20.87	P07237	30.12	P0DTE8	6.85	P0DTE8	22.5	P0DTE8	23.87	P01876	17.34	Q5VTE0	9.31	P04004	16.74	P00918	21.54	P00918	15.38	P00918	20	A0A1Y6G9Z3	1.8	A0A1Y6G9Z3	3.39	A0A1Y6G9Z3	3.39
P07355	38.05	P07355	53.39	P07355	53.69	P0DUB6	6.85	P0DUB6	22.5	P0DUB6	23.87	P63267	17.29	P68104	9.31	P06703	16.67	P01009	10.29	P01009	11.72	P01009	16.03	A0A1Y6GA11	72.53	A0A1Y6GA11	72.53	A0A1Y6GA11	72.53
P07437	2.25	P07437	12.16	P07437	20.72	P11678	11.33	P11678	14.69	P11678	11.19	P68032	17.24	Q12907	8.71	P01024	16.66	P01011	6.38	P01011	6.38	P01011	6.38	A0A1Y6GA49	30.37	A0A1Y6GA49	23.01	A0A1Y6GA49	25.46
P07476	5.81	P07476	14.87	P07476	7.52	P12273	13.7	P12273	62.33	P12273	62.33	P62736	17.24	P01009	8.61	P02671	16.28	P01023	2.31	P01023	2.04	P01023	0.75	A0A1Y6GAA8	9.57	A0A1Y6GAA8	9.57	A0A1Y6GAA8	3.3
P07477	12.15	P07477	12.15	P07477	12.15	P12724	17.5	P12724	38.75	P12724	29.37	P68133	17.24	P00751	8.12	P02452	16.26	P01024	4.45	P01024	4.39	P01024	4.27	A0A1Y6GAQ0	6.5	A0A1Y6GAQ0	4.18	A0A1Y6GAQ0	8.82
P07737	18.57	P07737	35.71	P07737	55.71	P13645	27.57	P13645	35.79	P13645	29.97	P04004	16.74	P80188	8.08	P10909	16.26	P01833	1.18	P01833	1.18	P01833	1.18	A0A1Y6GAQ4	13.59	A0A1Y6GAQ4	15.76	A0A1Y6GAQ4	17.93
P07900	6.01	P07900	10.66	P07900	12.02	P13646	10.7	P13646	13.97	P13646	14.63	P06703	16.67	P01024	8.06	Q16772	14.41	P01834	79.44	P01834	51.4	P01834	79.44	A0A1Y6GAT4	11.52	A0A1Y6GAT4	11.52	A0A1Y6GAT4	11.52
P07951	3.52	P07951	10.21	P07951	10.21	P13647	14.92	P13647	17.63	P13647	16.44	P10909	16.26	P02671	7.85	P08263	14.41	P01857	19.8	P01857	19.8	P01857	28.82	A0A1Y6GAT6	19.46	A0A1Y6GAT6	14.97	A0A1Y6GAT6	13.47
P08238	7.73	P08238	13.67	P08238	12.29	P17213	14.99	P17213	20.53	P17213	20.53	P04217	15.56	P06703	7.78	P09210	14.41	P01859	20	P01859	20	P01859	20	A0A1Y6GAV3	10.05	A0A1Y6GAV3	5.29	A0A1Y6GAV3	10.05
P08311	10.98	P08311	19.61	P08311	16.47	P19961	4.7	P19961	20.35	P19961	21.72	P01857	15.54	Q05639	7.78	Q7Z5L0	14.36	P01876	19.35	P01876	19.35	P01876	19.35	A0A1Y6GAY7	46.52	A0A1Y6GAY7	47.62	A0A1Y6GAY7	50.55
P08670	13.3	P08670	11.59	P08670	7.94	P20160	24.3	P20160	22.71	P20160	22.31	Q16772	14.41	P27169	7.32	P63267	14.36	P02042	82.31	P02042	69.39	P02042	82.31	A0A1Y6GAY9	51.39	A0A1Y6GAY9	51.39	A0A1Y6GAY9	51.39
P08727	26.75	P08727	36	P08727	39.25	P20742	1.89	P20742	2.36	P20742	2.36	P08263	14.41	P08729	7.25	P68032	14.32	P02144	19.48	P02144	9.74	P02144	19.48	A0A1Y6GB03	38.78	A0A1Y6GB03	41.05	A0A1Y6GB03	33.66
P08754	3.11	P08754	5.37	P08754	3.11	P22894	6	P22894	6.21	P22894	8.14	P09210	14.41	Q99880	7.14	P62736	14.32	P02452	6.97	P02452	4.92	P02452	5.46	A0A1Y6GB34	18.84	A0A1Y6GB34	15.2	A0A1Y6GB34	23.71
P08779	63.85	P08779	67.65	P08779	68.5	P23280	2.92	P23280	5.52	P23280	10.06	Q7Z5L0	14.36	P58876	7.14	P68133	14.32	P02511	12	P02511	12	P02511	12	A0A1Y6GB44	11.11	A0A1Y6GB44	6.91	A0A1Y6GB44	6.91
P09104	4.15	P09104	5.53	P09104	4.15	P24158	14.84	P24158	20.7	P24158	24.22	P02679	14.35	P62807	7.14	P07737	14.29	P02533	38.98	P02533	38.56	P02533	41.31	A0A1Y6GB52	32.03	A0A1Y6GB52	32.81	A0A1Y6GB52	32.81
P09211	12.38	P09211	48.57	P09211	48.57	P25311	3.36	P25311	14.43	P25311	6.38	Q12907	14.04	O60814	7.14	P32119	14.14	P02538	31.03	P02538	18.62	P02538	32.8	A0A1Y6GB68	2.96	A0A1Y6GB68	1.55	A0A1Y6GB68	3.03
P09228	34.04	P09228	44.68	P09228	34.04	P29508	16.15	P29508	16.15	P29508	21.03	P0DOX5	13.81	P57053	7.14	P62987	14.06	P02545	33.58	P02545	33.89	P02545	35.99	A0A1Y6GB69	37.26	A0A1Y6GB69	26.89	A0A1Y6GB69	37.26
P0C0S8	6.92	P0C0S8	21.54	P0C0S8	21.54	P30740	38.79	P30740	31.66	P30740	39.58	P05783	13.02	Q99877	7.14	Q12907	14.04	P02585	43.75	P02585	58.75	P02585	53.75	A0A1Y6GBA4	47.47	A0A1Y6GBA4	32.91	A0A1Y6GBA4	41.14
P0CG47	10.92	P0CG47	10.92	P0CG47	14.85	P35527	22.31	P35527	28.09	P35527	24.4	P00747	12.96	Q93079	7.14	P08311	13.73	P02647	7.12	P02647	17.23	P02647	19.85	A0A1Y6GBA6	6.49	A0A1Y6GBA6	2.01	A0A1Y6GBA6	4.25
P0CG48	3.65	P0CG48	3.65	P0CG48	4.96	P35908	29.11	P35908	27.23	P35908	25.67	P02671	12.93	Q5QNW6	7.14	P80188	13.64	P02671	10.97	P02671	6.24	P02671	10.97	A0A1Y6GBB2	7.33	A0A1Y6GBB2	14.67	A0A1Y6GBB2	14.67
P0DMV8	5.46	P0DMV8	24.02	P0DMV8	27.61	P36222	4.96	P36222	5.48	P36222	4.96	P23527	12.7	Q99879	7.14	P02788	13.38	P02675	38.7	P02675	31.57	P02675	30.96	A0A1Y6GBB8	15.04	A0A1Y6GBB8	15.04	A0A1Y6GBB8	15.04
P0DMV9	5.46	P0DMV9	24.02	P0DMV9	27.61	P40199	6.1	P40199	6.1	P40199	2.03	Q16778	12.7	P23527	7.14	P62258	13.33	P02679	27.15	P02679	18.76	P02679	18.76	A0A1Y6GBF0	65.05	A0A1Y6GBF0	41.75	A0A1Y6GBF0	59.22
P0DOX5	22.49	P0DOX5	17.59	P0DOX5	22.49	P48594	13.59	P48594	13.59	P48594	13.59	P06899	12.7	Q16778	7.14	P02748	13.24	P02730	4.28	P02730	1.87	P02730	5.71	A0A1Y6GBI8	42.36	A0A1Y6GBI8	37.82	A0A1Y6GBI8	43.27
P0DOX6	15.8	P0DOX6	11.63	P0DOX6	11.81	P48595	4.79	P48595	6.8	P48595	4.79	P33778	12.7	P06899	7.14	Q9BRK3	12.9	P02751	3.19	P02751	2.46	P02751	2.26	A0A1Y6GBJ9	7.81	A0A1Y6GBJ9	7.42	A0A1Y6GBJ9	11.33
P0DOX7	23.83	P0DOX7	31.31	P0DOX7	31.31	P59665	26.6	P59665	26.6	P59665	26.6	Q96A08	12.6	P33778	7.14	P61626	12.84	P02763	8.46	P02763	8.46	P02763	8.46	A0A1Y6GBQ1	21.84	A0A1Y6GBQ1	10	A0A1Y6GBQ1	12.45
P0DOX8	19.44	P0DOX8	19.44	P0DOX8	10.65	P59666	26.6	P59666	26.6	P59666	26.6	P84085	11.67	O00187	7.14	Q99880	12.7	P02768	40.39	P02768	41.05	P02768	44.83	A0A1Y6GBQ5	17.31	A0A1Y6GBQ5	17.31	A0A1Y6GBQ5	17.31
P0DOY2	41.51	P0DOY2	41.51	P0DOY2	41.51	P60709	13.87	P60709	18.13	P60709	11.2	P61204	11.6	Q96A08	7.09	P58876	12.7	P02787	14.47	P02787	15.19	P02787	13.18	A0A1Y6GBR2	5.82	A0A1Y6GBR2	11.64	A0A1Y6GBR2	16
P0DOY3	41.51	P0DOY3	41.51	P0DOY3	41.51	P61626	30.41	P61626	62.16	P61626	53.38	P84077	11.6	P01876	7.04	P62807	12.7	P02790	8.44	P02790	2.38	P02790	4.76	A0A1Y6GBR8	13.44	A0A1Y6GBR8	19.38	A0A1Y6GBR8	11.89
P0DP23	26.85	P0DP23	18.79	P0DP23	18.79	P62736	7.69	P62736	11.94	P62736	5.04	P23528	11.45	P62987	7.03	O60814	12.7	P02792	4	P02792	4	P02792	12.57	A0A1Y6GBT0	45.45	A0A1Y6GBT0	39.77	A0A1Y6GBT0	40
P0DP24	26.85	P0DP24	18.79	P0DP24	18.79	P62805	17.48	P62805	29.13	P62805	29.13	P04003	11.39	Q9BRK3	7.01	P57053	12.7	P02794	18.03	P02794	9.84	P02794	12.02	A0A1Y6GBZ0	22.22	A0A1Y6GBZ0	22.22	A0A1Y6GBZ0	22.22
P0DP25	26.85	P0DP25	18.79	P0DP25	18.79	P63261	13.87	P63261	18.13	P63261	11.2	P04406	11.34	P13727	6.76	Q99877	12.7	P04040	9.87	P04040	1.9	P04040	7.02	A0A1Y6GC07	21.09	A0A1Y6GC07	25	A0A1Y6GC07	23.7
P0DTE7	37.77	P0DTE7	48.92	P0DTE7	53.42	P63267	7.71	P63267	11.97	P63267	5.05	P07900	11.07	P08311	6.67	Q93079	12.7	P04075	23.63	P04075	23.63	P04075	31.32	A0A1Y6GC10	23.39	A0A1Y6GC10	24.19	A0A1Y6GC10	16.13
P0DTE8	37.77	P0DTE8	48.92	P0DTE8	53.42	P68032	7.69	P68032	11.94	P68032	5.04	P08311	10.98	P63104	6.53	Q5QNW6	12.7	P04083	34.97	P04083	28.03	P04083	32.66	A0A1Y6GC12	56.96	A0A1Y6GC12	63.29	A0A1Y6GC12	56.96
P0DUB6	37.77	P0DUB6	48.92	P0DUB6	53.42	P68133	7.69	P68133	11.94	P68133	5.04	Q7RTV2	10.81	Q562R1	6.38	Q99879	12.7	P04179	6.76	P04179	6.76	P04179	6.76	A0A1Y6GC39	64.25	A0A1Y6GC39	49.16	A0A1Y6GC39	46.37
P10412	9.59	P10412	9.59	P10412	9.59	P68431	10.29	P68431	10.29	P68431	10.29	P00751	10.47	Q9BQE3	6.01	P23527	12.7	P04181	1.82	P04181	4.1	P04181	6.38	A0A1Y6GC52	11.34	A0A1Y6GC52	7.56	A0A1Y6GC52	5.79
P10599	40	P10599	31.43	P10599	22.86	P68871	73.47	P68871	71.43	P68871	82.31	Q71DI3	10.29	P68363	5.99	Q16778	12.7	P04264	34.01	P04264	34.32	P04264	34.32	A0A1Y6GC54	2.05	A0A1Y6GC54	2.05	A0A1Y6GC54	4.11
P11021	6.12	P11021	8.56	P11021	14.07	P69905	38.73	P69905	31.69	P69905	51.41	Q16695	10.29	Q71U36	5.99	P06899	12.7	P04406	47.16	P04406	39.7	P04406	40.9	A0A1Y6GC60	20.12	A0A1Y6GC60	14.2	A0A1Y6GC60	14.2
P11142	8.36	P11142	27.86	P11142	24.46	P80188	21.21	P80188	32.83	P80188	32.83	P84243	10.29	P00747	5.93	P33778	12.7	P04632	4.85	P04632	2.61	P04632	7.46	A0A1Y6GCB2	26.27	A0A1Y6GCB2	19.07	A0A1Y6GCB2	19.92
P11488	3.14	P11488	5.43	P11488	3.14	P80511	29.35	P80511	29.35	P80511	29.35	P68431	10.29	P04004	5.86	Q96A08	12.6	P04746	41.88	P04746	38.94	P04746	40.9	A0A1Y6GCF3	15.3	A0A1Y6GCF3	14.68	A0A1Y6GCF3	18.7
P12035	15.45	P12035	30.25	P12035	28.82	P84243	10.29	P84243	10.29	P84243	10.29	P62258	10.2	P04003	5.86	P08238	12.29	P04792	34.15	P04792	26.34	P04792	34.15	A0A1Y6GCG2	19.8	A0A1Y6GCG2	18.46	A0A1Y6GCG2	19.24
P12273	45.89	P12273	58.9	P12273	64.38	Q14525	1.73	Q14525	10.4	Q14525	1.73	Q9BYX7	10.13	P62979	5.77	P01008	12.07	P04843	24.55	P04843	25.37	P04843	28.83	A0A1Y6GCK9	4.62	A0A1Y6GCK9	6.37	A0A1Y6GCK9	4.18
P12429	7.74	P12429	13.93	P12429	11.76	Q15323	1.68	Q15323	15.14	Q15323	1.68	P32119	10.1	P05783	5.58	Q5VTE0	11.9	P04844	13.79	P04844	11.89	P04844	15.69	A0A1Y6GCM6	54.52	A0A1Y6GCM6	56.38	A0A1Y6GCM6	50.81
P12724	11.88	P12724	7.5	P12724	7.5	Q16695	10.29	Q16695	10.29	Q16695	10.29	P05546	10.02	P00966	5.58	P68104	11.9	P04908	12.31	P04908	12.31	P04908	12.31	A0A1Y6GCS4	5.9	A0A1Y6GCS4	3.02	A0A1Y6GCS4	2.14
P13639	2.33	P13639	11.89	P13639	15.73	Q562R1	2.13	Q562R1	6.38	Q562R1	2.13	P81605	10	P84085	5.56	P84085	11.67	P05023	17.6	P05023	22.48	P05023	20.04	A0A1Y6GCV6	3.56	A0A1Y6GCV6	7.56	A0A1Y6GCV6	4
P13645	30.82	P13645	47.95	P13645	51.2	Q6MZM9	11.42	Q6MZM9	11.42	Q6MZM9	11.42	P01024	9.8	P32119	5.56	P61204	11.6	P05026	22.11	P05026	17.82	P05026	17.82	A0A1Y6GCW7	17.37	A0A1Y6GCW7	12.23	A0A1Y6GCW7	15.09
P13646	59.83	P13646	64.63	P13646	64.63	Q6P5S2	5.76	Q6P5S2	5.76	Q6P5S2	5.76	P04196	9.71	P61204	5.52	P84077	11.6	P05091	31.14	P05091	36.56	P05091	28.82	A0A1Y6GCX2	42.25	A0A1Y6GCX2	33.1	A0A1Y6GCX2	33.1
P13647	46.95	P13647	55.93	P13647	55.76	Q6S8J3	2.14	Q6S8J3	3.63	Q6S8J3	1.21	Q13268	9.64	P84077	5.52	P62979	11.54	P05109	19.35	P05109	31.18	P05109	19.35	A0A1Y6GCY1	35.67	A0A1Y6GCY1	47.37	A0A1Y6GCY1	26.9
P13796	4.47	P13796	4.94	P13796	4.78	Q71DI3	10.29	Q71DI3	10.29	Q71DI3	10.29	Q07507	9.45	P62937	5.45	P04196	11.43	P05141	26.17	P05141	26.17	P05141	26.17	A0A1Y6GD00	36.32	A0A1Y6GD00	36.32	A0A1Y6GD00	36.32
P13797	2.86	P13797	9.68	P13797	6.51	Q92820	6.29	Q92820	8.49	Q92820	5.03	P08238	9.39	Q71DI3	5.15	P05546	11.42	P05165	1.51	P05165	1.24	P05165	1.51	A0A1Y6GD19	37.5	A0A1Y6GD19	53.85	A0A1Y6GD19	37.5
P13928	2.75	P13928	8.26	P13928	15.9	Q96DA0	25	Q96DA0	32.69	Q96DA0	32.69	Q5VTE0	9.31	Q16695	5.15	P04406	11.34	P05387	31.3	P05387	28.7	P05387	31.3	A0A1Y6GD62	4.32	A0A1Y6GD62	4.32	A0A1Y6GD62	8.33
P13929	7.6	P13929	5.53	P13929	4.15	Q96DR5	10.84	Q96DR5	21.69	Q96DR5	20.88	P68104	9.31	P84243	5.15	P00966	11.17	P05388	22.08	P05388	14.2	P05388	28.71	A0A1Y6GD71	2.42	A0A1Y6GD71	2.2	A0A1Y6GD71	4.85
P14618	10.36	P14618	19.21	P14618	24.29	Q9BYX7	3.47	Q9BYX7	7.73	Q9BYX7	3.47	O95865	9.12	P68431	5.15	Q7RTV2	10.81	P05783	45.81	P05783	41.16	P05783	44.19	A0A1Y6GD76	49.03	A0A1Y6GD76	42.06	A0A1Y6GD76	39.55
P14625	2.62	P14625	5.23	P14625	5.11	Q9HD89	17.59	Q9HD89	42.59	Q9HD89	42.59	P00734	8.84	P00734	4.98	P25815	10.53	P05787	50.31	P05787	52.59	P05787	54.04	A0A1Y6GDC2	12.41	A0A1Y6GDC2	5.01	A0A1Y6GDC2	5.01
P14649	6.25	P14649	6.25	P14649	11.54	Q9UGM3	0.95	Q9UGM3	1.57	Q9UGM3	0.87	Q9BRK3	8.82	P01877	4.86	P01009	10.29	P05976	53.61	P05976	53.61	P05976	40.21	A0A1Y6GDC4	58.26	A0A1Y6GDC4	50.43	A0A1Y6GDC4	58.26
P14923	10.74	P14923	27.25	P14923	31.41	Q6P4A8	6.33	A6NCN2	16.08	P00738	4.19	O00187	8.75	P05546	4.61	Q71DI3	10.29	P06396	11.25	P06396	11.13	P06396	11.13	A0A1Y6GDC7	26.79	A0A1Y6GDC7	16.96	A0A1Y6GDC7	16.96
P15924	12.23	P15924	25.74	P15924	30.3	Q8WZ42	0.03	O43790	14.2	P00739	2.01	P80511	8.7	P10909	4.45	Q16695	10.29	P06576	31.95	P06576	35.92	P06576	42.34	A0A1Y6GDD3	41.44	A0A1Y6GDD3	49.55	A0A1Y6GDD3	49.55
P16401	5.31	P16401	4.87	P16401	4.87			O76009	11.88	P02675	4.68	P01009	8.61	P01042	4.35	P84243	10.29	P06703	16.67	P06703	16.67	P06703	16.67	A0A1Y6GDE4	26.46	A0A1Y6GDE4	25.25	A0A1Y6GDE4	27.68
P16402	9.5	P16402	9.5	P16402	9.5			P00738	9.11	P02679	3.75	P35030	8.55	Q16772	4.05	P68431	10.29	P06732	34.38	P06732	28.87	P06732	34.38	A0A1Y6GDG1	35.04	A0A1Y6GDG1	54.1	A0A1Y6GDG1	44.67
P16403	9.86	P16403	9.86	P16403	9.86			P00739	8.05	P02790	4.76	P01042	8.54	P08263	4.05	Q9BYX7	10.13	P06733	31.11	P06733	29.49	P06733	43.32	A0A1Y6GDI1	24.36	A0A1Y6GDI1	21.15	A0A1Y6GDI1	33.97
P18510	11.86	P18510	11.86	P18510	12.43			P02675	4.68	P04083	6.07	P02763	8.46	P09210	4.05	P04003	9.88	P06744	6.99	P06744	10.57	P06744	4.3	A0A1Y6GDK2	4.04	A0A1Y6GDK2	1.91	A0A1Y6GDK2	1.91
P19012	21.71	P19012	31.8	P19012	31.36			P02790	2.38	P12429	4.95	P01877	8.44	Q7RTV2	4.05	P35030	9.87	P06748	3.06	P06748	9.52	P06748	12.59	A0A1Y6GDL4	34.86	A0A1Y6GDL4	38.29	A0A1Y6GDL4	33.33
P19013	54.62	P19013	65.38	P19013	67.31			P04083	6.94	P27105	6.6	P0DOX7	7.94	Q07507	3.98	P07900	9.56	P06753	28.07	P06753	19.65	P06753	23.51	A0A1Y6GDM1	20.74	A0A1Y6GDM1	11.04	A0A1Y6GDM1	11.04
P19087	3.11	P19087	5.37	P19087	3.11			P12429	4.95	P53634	4.1	Q05639	7.78	P02763	3.98	P04217	9.49	P06899	41.27	P06899	41.27	P06899	40.48	A0A1Y6GDM2	69.35	A0A1Y6GDM2	60.06	A0A1Y6GDM2	60.06
P19961	29.94	P19961	42.47	P19961	44.42			P27105	6.6	Q6P4A8	3.44	P01008	7.76	P0CG47	3.93	Q07507	9.45	P07099	9.01	P07099	12.97	P07099	5.93	A0A1Y6GDM3	4.35	A0A1Y6GDM3	8.99	A0A1Y6GDM3	8.99
P20160	6.77	P20160	2.79	P20160	6.77			P53634	6.91	Q99954	9.7	Q9BQE3	7.57	P14618	3.77	P00751	9.29	P07195	22.16	P07195	22.16	P07195	22.16	A0A1Y6GDN0	58.58	A0A1Y6GDN0	58.58	A0A1Y6GDN0	58.58
P20671	6.92	P20671	21.54	P20671	21.54			P54108	6.94			P68363	7.54	A5A3E0	3.53	O95865	9.12	P07205	5.52	P07205	1.92	P07205	5.52	A0A1Y6GDP3	16.1	A0A1Y6GDP3	16.53	A0A1Y6GDP3	20.97
P22079	8.57	P22079	4.07	P22079	5.06			P78385	9.74			Q71U36	7.54	Q6S8J3	3.53	P05783	9.07	P07237	39.57	P07237	42.91	P07237	42.91	A0A1Y6GDQ9	14.95	A0A1Y6GDQ9	8.1	A0A1Y6GDQ9	8.1
P22626	5.1	P22626	2.83	P22626	5.1			Q14533	13.66			P00966	7.52	P62258	3.14	O00187	8.75	P07305	20.62	P07305	15.46	P07305	20.62	A0A1Y6GDT9	21.89	A0A1Y6GDT9	19.79	A0A1Y6GDT9	20.84
P22735	3.3	P22735	18.36	P22735	15.67			Q8WZ42	0.02			P63104	7.35	P19013	3.08	P01042	8.54	P07327	8.8	P07327	14.4	P07327	6.67	A0A1Y6GDW3	11.08	A0A1Y6GDW3	12	A0A1Y6GDW3	5.85
P23280	20.13	P23280	20.13	P23280	22.73			Q99954	19.4			P27169	7.32	P10451	2.87	P02763	8.46	P07339	19.66	P07339	15.29	P07339	13.35	A0A1Y6GDW6	11.68	A0A1Y6GDW6	11.88	A0A1Y6GDW6	13.86
P23284	10.19	P23284	14.35	P23284	10.19							P00918	7.31	P04196	2.67	P01877	8.44	P07355	56.64	P07355	56.64	P07355	56.34	A0A1Y6GDY0	17.07	A0A1Y6GDY0	9.76	A0A1Y6GDY0	17.68
P23528	23.49	P23528	30.72	P23528	18.67							P13727	7.21	Q04828	2.48	P19013	8.08	P07384	4.9	P07384	3.64	P07384	2.66	A0A1Y6GDY2	5.94	A0A1Y6GDY2	10.4	A0A1Y6GDY2	10.4
P25311	38.93	P25311	36.24	P25311	36.24							P62987	7.03	P42330	2.48	P10451	7.96	P07437	34.68	P07437	38.74	P07437	34.91	A0A1Y6GE36	11.17	A0A1Y6GE36	8.51	A0A1Y6GE36	5.05
P25705	1.81	P25705	6.87	P25705	12.12							P02790	6.71	P00738	2.46	P0CG47	7.86	P07585	17.55	P07585	17.55	P07585	17.55	A0A1Y6GE49	7.87	A0A1Y6GE49	13.89	A0A1Y6GE49	13.89
P26038	3.29	P26038	9.71	P26038	9.01							Q562R1	6.38	P04406	2.39	Q05639	7.78	P07602	8.59	P07602	6.68	P07602	4.58	A0A1Y6GE63	41.1	A0A1Y6GE63	31.9	A0A1Y6GE63	41.1
P27348	10.61	P27348	18.37	P27348	15.51							P62979	5.77	P22891	2.25	Q9BQE3	7.57	P07737	55.71	P07737	55.71	P07737	55.71	A0A1Y6GE68	70.28	A0A1Y6GE68	63.31	A0A1Y6GE68	58.66
P27482	18.12	P27482	40.27	P27482	23.49							P02748	5.37	P0DOX2	2.2	P68363	7.54	P07814	1.79	P07814	1.12	P07814	2.25	A0A1Y6GE99	9.06	A0A1Y6GE99	13.14	A0A1Y6GE99	9.77
P29508	3.59	P29508	11.54	P29508	5.9							P0DOX2	5.27	P19827	2.2	Q71U36	7.54	P07858	4.72	P07858	4.72	P07858	4.72	A0A1Y6GED9	7.74	A0A1Y6GED9	5.16	A0A1Y6GED9	5.16
P30041	8.04	P30041	19.64	P30041	19.64							Q04828	5.26	P0CG38	2.05	P00734	7.23	P07900	18.17	P07900	18.99	P07900	14.48	A0A1Y6GEI1	41.25	A0A1Y6GEI1	37.17	A0A1Y6GEI1	32.85
P30044	5.14	P30044	8.88	P30044	17.76							P42330	5.26	P07602	1.72	P00918	6.92	P07910	13.07	P07910	10.13	P07910	9.15	A0A1Y6GEL3	18.18	A0A1Y6GEL3	18.18	A0A1Y6GEL3	18.18
P30101	1.98	P30101	1.98	P30101	4.16							P33908	4.9	P00558	1.68	P13727	6.76	P07942	1.68	P07942	2.24	P07942	2.18	A0A1Y6GEN9	59.22	A0A1Y6GEN9	53.33	A0A1Y6GEN9	58.04
P30740	9.76	P30740	25.86	P30740	30.87							A5A3E0	4.47	P01133	1.66	P22891	6.75	P07951	34.51	P07951	34.51	P07951	34.51	A0A1Y6GEQ0	27.1	A0A1Y6GEQ0	27.1	A0A1Y6GEQ0	27.1
P31025	17.05	P31025	17.05	P31025	17.05							Q6S8J3	4.47	P02748	1.43	P02790	6.71	P07954	8.63	P07954	11.37	P07954	11.37	A0A1Y6GEW2	10.07	A0A1Y6GEW2	10.07	A0A1Y6GEW2	10.07
P31151	22.77	P31151	22.77	P31151	22.77							P01133	3.98	P78386	1.38	Q58FF7	6.7	P08123	7.25	P08123	6.59	P08123	7.25	A0A1Y6GEY2	26.28	A0A1Y6GEY2	23.61	A0A1Y6GEY2	20.04
P31947	26.61	P31947	39.92	P31947	48.79							P00738	3.94	P35579	1.38	P23528	6.63	P08133	22.29	P08133	23.18	P08133	22.29	A0A1Y6GEZ1	7.51	A0A1Y6GEZ1	3.16	A0A1Y6GEZ1	3.16
P31949	19.05	P31949	42.86	P31949	42.86							P0CG47	3.93	P0CG48	1.31	P14923	6.58	P08238	16.99	P08238	18.09	P08238	13.67	A0A1Y6GF00	13.84	A0A1Y6GF00	16.95	A0A1Y6GF00	21.75
P32119	15.15	P32119	15.15	P32119	15.15							P02788	3.8	P0CG39	1.25	P00738	6.4	P08240	2.35	P08240	1.25	P08240	2.35	A0A1Y6GF03	5.89	A0A1Y6GF03	7.45	A0A1Y6GF03	5.55
P35527	47.99	P35527	32.74	P35527	36.28							P14618	3.77	P06396	1.02	Q562R1	6.38	P08559	17.44	P08559	12.82	P08559	12.82	A0A1Y6GF11	44.7	A0A1Y6GF11	16.67	A0A1Y6GF11	36.36
P35579	1.68	P35579	5.26	P35579	3.93							P06396	3.71	P14543	0.8	Q13268	6.07	P08572	2.92	P08572	3.1	P08572	2.04	A0A1Y6GF14	15.04	A0A1Y6GF14	15.04	A0A1Y6GF14	15.04
P35908	34.12	P35908	30.05	P35908	29.89							P78386	3.55	P15924	0.31	P06733	5.76	P08590	44.1	P08590	29.74	P08590	38.46	A0A1Y6GF35	17.84	A0A1Y6GF35	8.92	A0A1Y6GF35	8.92
P36952	4.8	P36952	15.47	P36952	23.47							Q58FF7	3.18			P11678	5.59	P08670	60.3	P08670	57.51	P08670	54.94	A0A1Y6GF49	13.33	A0A1Y6GF49	18.52	A0A1Y6GF49	15.56
P43490	2.44	P43490	2.44	P43490	4.48							P19013	3.08			P04040	5.31	P08727	60.5	P08727	60.5	P08727	64.75	A0A1Y6GF71	15.84	A0A1Y6GF71	21.43	A0A1Y6GF71	22.05
P47929	13.97	P47929	42.65	P47929	42.65							P07602	3.05			P0DOX2	5.27	P08729	52.24	P08729	52.03	P08729	50.32	A0A1Y6GFA4	42.68	A0A1Y6GFA4	42.68	A0A1Y6GFA4	36.59
P48594	3.59	P48594	7.95	P48594	5.9							P0CG38	2.98			Q04828	5.26	P08758	51.25	P08758	43.12	P08758	53.44	A0A1Y6GFE2	6.3	A0A1Y6GFE2	7.78	A0A1Y6GFE2	8.89
P48668	51.24	P48668	57.27	P48668	57.27							P10451	2.87			P42330	5.26	P08865	20	P08865	21.36	P08865	25.08	A0A1Y6GFE4	10.03	A0A1Y6GFE4	9.73	A0A1Y6GFE4	13.98
P52209	6.63	P52209	16.56	P52209	18.84							P02787	2.58			P02787	5.16	P09211	22.86	P09211	10.48	P09211	31.9	A0A1Y6GFH7	18.8	A0A1Y6GFH7	18.8	A0A1Y6GFH7	18.8
P54108	6.94	P54108	3.67	P54108	6.94							P02751	2.54			Q14624	5.16	P09382	51.11	P09382	19.26	P09382	42.22	A0A1Y6GFH8	9.83	A0A1Y6GFH8	7.34	A0A1Y6GFH8	5.85
P54652	5.32	P54652	11.74	P54652	9.23							P35579	2.45			P07602	5.15	P09493	27.82	P09493	31.34	P09493	27.82	A0A1Y6GFI0	11.86	A0A1Y6GFI0	11.86	A0A1Y6GFI0	11.86
P59665	25.53	P59665	25.53	P59665	26.6							P05164	2.42			P33908	4.9	P09525	8.78	P09525	15.05	P09525	8.46	A0A1Y6GFK1	29	A0A1Y6GFK1	22.33	A0A1Y6GFK1	29
P59666	25.53	P59666	25.53	P59666	26.6							P22891	2.25			P06396	4.73	P09622	3.54	P09622	3.54	P09622	6.29	A0A1Y6GFK5	57.27	A0A1Y6GFK5	40	A0A1Y6GFK5	50
P60660	13.91	P60660	30.46	P60660	35.76							P0CG39	2.22			P36955	4.55	P09651	6.99	P09651	6.99	P09651	6.99	A0A1Y6GFM4	65.54	A0A1Y6GFM4	65.54	A0A1Y6GFM4	55.37
P61026	5.5	P61026	20	P61026	20							P36955	2.15			A5A3E0	4.47	P09669	20	P09669	20	P09669	20	A0A1Y6GFM9	3.68	A0A1Y6GFM9	2.03	A0A1Y6GFM9	4.42
P61626	45.27	P61626	53.38	P61626	62.16							P00558	1.92			Q6S8J3	4.47	P09960	1.47	P09960	3.11	P09960	1.47	A0A1Y6GFP9	6.26	A0A1Y6GFP9	4.82	A0A1Y6GFP9	2.89
P62258	10.2	P62258	13.33	P62258	29.41							P19823	1.8			P15924	4.21	P0C0S5	20.31	P0C0S5	20.31	P0C0S5	20.31	A0A1Y6GFQ2	15.6	A0A1Y6GFQ2	10.09	A0A1Y6GFQ2	15.9
P62805	40.78	P62805	40.78	P62805	47.57							P04040	1.71			P01133	3.98	P0C0S8	12.31	P0C0S8	12.31	P0C0S8	12.31	A0A1Y6GFQ8	54.26	A0A1Y6GFQ8	51.7	A0A1Y6GFQ8	52.13
P62820	5.37	P62820	22.44	P62820	14.63							P11678	1.68			P14618	3.77	P0C7P4	2.83	P0C7P4	2.83	P0C7P4	5.65	A0A1Y6GFQ9	42.26	A0A1Y6GFQ9	45.04	A0A1Y6GFQ9	36.52
P62937	24.24	P62937	32.73	P62937	47.88							P14543	1.44			P00558	3.6	P0CG47	14.85	P0CG47	14.85	P0CG47	14.85	A0A1Y6GFS4	24.39	A0A1Y6GFS4	18.82	A0A1Y6GFS4	11.5
P62979	16.03	P62979	16.03	P62979	21.79							P11142	1.39			P01833	3.4	P0CG48	4.96	P0CG48	4.96	P0CG48	4.96	A0A1Y6GFW7	25.88	A0A1Y6GFW7	25.88	A0A1Y6GFW7	34.12
P62987	19.53	P62987	19.53	P62987	26.56							P0CG48	1.31			P02751	3.35	P0DMR1	10.58	P0DMR1	7.51	P0DMR1	6.48	A0A1Y6GFY6	23.49	A0A1Y6GFY6	21.66	A0A1Y6GFY6	16.46
P63096	3.11	P63096	5.37	P63096	3.11							P19827	1.1			P35579	3.32	P0DMV8	21.53	P0DMV8	21.68	P0DMV8	24.34	A0A1Y6GG17	33.66	A0A1Y6GG17	33.66	A0A1Y6GG17	33.66
P63104	39.18	P63104	50.2	P63104	50.2							Q14624	0.86			P19827	3.29	P0DMV9	21.53	P0DMV9	21.68	P0DMV9	24.34	A0A1Y6GG19	4.23	A0A1Y6GG19	3.53	A0A1Y6GG19	1.94
P67936	4.03	P67936	11.69	P67936	11.69											P0CG38	2.98	P0DOX5	17.59	P0DOX5	17.59	P0DOX5	25.61	A0A1Y6GG23	27.13	A0A1Y6GG23	25.94	A0A1Y6GG23	30.69
P68104	9.31	P68104	9.31	P68104	19.7											P78386	2.96	P0DOX7	31.31	P0DOX7	17.29	P0DOX7	31.31	A0A1Y6GG26	31.75	A0A1Y6GG26	23.25	A0A1Y6GG26	28
P68363	9.98	P68363	17.52	P68363	15.96											P26038	2.95	P0DP23	50.34	P0DP23	41.61	P0DP23	44.3	A0A1Y6GG36	8.64	A0A1Y6GG36	5.15	A0A1Y6GG36	7.97
P68366	5.8	P68366	17.63	P68366	16.07											P11142	2.94	P0DP24	50.34	P0DP24	41.61	P0DP24	44.3	A0A1Y6GG47	61.9	A0A1Y6GG47	46.67	A0A1Y6GG47	46.67
P68371	2.25	P68371	14.83	P68371	26.74											P0CG48	2.63	P0DP25	50.34	P0DP25	41.61	P0DP25	44.3	A0A1Y6GG59	38.65	A0A1Y6GG59	43.51	A0A1Y6GG59	37.03
P68431	10.29	P68431	16.91	P68431	16.91											P05164	2.42	P0DPH7	21.56	P0DPH7	21.56	P0DPH7	21.56	A0A1Y6GG83	4.89	A0A1Y6GG83	5.7	A0A1Y6GG83	7.33
P78385	3.04	P78385	1.42	P78385	5.07											P0CG39	2.22	P0DPH8	21.56	P0DPH8	21.56	P0DPH8	21.56	A0A1Y6GG95	11.85	A0A1Y6GG95	10	A0A1Y6GG95	4.07
P78386	2.96	P78386	1.38	P78386	4.93											Q8WZ75	1.79	P0DTE7	50.88	P0DTE7	47.95	P0DTE7	49.9	A0A1Y6GGA0	11.32	A0A1Y6GGA0	4.82	A0A1Y6GGA0	6.29
P80188	13.64	P80188	13.64	P80188	13.64											P14543	1.44	P0DTE8	50.88	P0DTE8	47.95	P0DTE8	49.9	A0A1Y6GGA8	27.11	A0A1Y6GGA8	26.51	A0A1Y6GGA8	21.08
P81605	20	P81605	20	P81605	10											P0C0L5	0.97	P0DUB6	50.88	P0DUB6	47.95	P0DUB6	49.9	A0A1Y6GGC8	10.11	A0A1Y6GGC8	17.98	A0A1Y6GGC8	19.1
P84243	10.29	P84243	16.91	P84243	16.91											P0C0L4	0.97	P10515	7.73	P10515	7.73	P10515	6.34	A0A1Y6GGG7	20.83	A0A1Y6GGG7	22.92	A0A1Y6GGG7	15.28
P98088	0.35	P98088	0.51	P98088	0.35											P49327	0.72	P10599	20.95	P10599	22.86	P10599	22.86	A0A1Y6GGK7	2.81	A0A1Y6GGK7	6.28	A0A1Y6GGK7	6.28
Q01469	26.67	Q01469	37.04	Q01469	37.04													P10606	24.03	P10606	24.81	P10606	24.03	A0A1Y6GGL0	33.7	A0A1Y6GGL0	33.7	A0A1Y6GGL0	36.23
Q01546	30.56	Q01546	48.9	Q01546	46.87													P10809	31.06	P10809	26.7	P10809	37.7	A0A1Y6GGL7	6.48	A0A1Y6GGL7	4.13	A0A1Y6GGL7	4.13
Q04695	27.55	Q04695	43.98	Q04695	39.58													P10909	6.24	P10909	1.78	P10909	1.78	A0A1Y6GGN5	11.07	A0A1Y6GGN5	16.21	A0A1Y6GGN5	16.21
Q05639	7.78	Q05639	7.78	Q05639	10.37													P10916	29.52	P10916	23.49	P10916	29.52	A0A1Y6GGS7	23.87	A0A1Y6GGS7	40.65	A0A1Y6GGS7	40.65
Q06830	33.17	Q06830	41.21	Q06830	44.72													P11021	33.49	P11021	29.66	P11021	29.82	A0A1Y6GGU7	52.63	A0A1Y6GGU7	57.14	A0A1Y6GGU7	50.38
Q08188	24.39	Q08188	34.63	Q08188	39.68													P11047	4.1	P11047	4.04	P11047	2.61	A0A1Y6GH18	17.49	A0A1Y6GH18	22.81	A0A1Y6GH18	17.87
Q09666	3.38	Q09666	9.34	Q09666	9.98													P11055	13.97	P11055	16.19	P11055	15.36	A0A1Y6GH22	76.12	A0A1Y6GH22	73.13	A0A1Y6GH22	76.12
Q13162	2.95	Q13162	2.95	Q13162	5.54													P11142	31.27	P11142	21.98	P11142	23.53	A0A1Y6GH80	50.41	A0A1Y6GH80	48.49	A0A1Y6GH80	44.11
Q13509	2.22	Q13509	9.33	Q13509	19.78													P11177	12.81	P11177	12.81	P11177	8.36	A0A1Y6GHB1	10.38	A0A1Y6GHB1	7.78	A0A1Y6GHB1	9.2
Q13835	9.24	Q13835	20.08	Q13835	16.2													P11216	9.13	P11216	13.05	P11216	7.47	A0A1Y6GHC5	13.74	A0A1Y6GHC5	11.26	A0A1Y6GHC5	3.02
Q13885	2.25	Q13885	12.13	Q13885	18.65													P11217	8.43	P11217	9.26	P11217	10.69	A0A1Y6GHD1	26.97	A0A1Y6GHD1	26.97	A0A1Y6GHD1	26.97
Q14134	1.7	Q14134	5.95	Q14134	7.31													P11310	7.84	P11310	8.08	P11310	5.23	A0A1Y6GHD7	21.62	A0A1Y6GHD7	21.79	A0A1Y6GHD7	19.33
Q16610	4.26	Q16610	10.37	Q16610	13.15													P11498	0.76	P11498	1.61	P11498	0.76	A0A1Y6GHG5	48.08	A0A1Y6GHG5	41.35	A0A1Y6GHG5	41.35
Q16695	10.29	Q16695	16.91	Q16695	16.91													P11940	8.81	P11940	12.11	P11940	5.66	A0A1Y6GHI3	46.03	A0A1Y6GHI3	46.03	A0A1Y6GHI3	46.03
Q16777	6.98	Q16777	21.71	Q16777	21.71													P12109	13.81	P12109	12.74	P12109	8.56	A0A1Y6GHJ9	17.26	A0A1Y6GHJ9	12.2	A0A1Y6GHJ9	17.26
Q562R1	18.35	Q562R1	9.31	Q562R1	14.1													P12110	11.48	P12110	13.44	P12110	9.91	A0A1Y6GHP3	30.45	A0A1Y6GHP3	38.46	A0A1Y6GHP3	33.01
Q5TEC6	5.15	Q5TEC6	11.76	Q5TEC6	11.76													P12111	17.15	P12111	18.41	P12111	20.65	A0A1Y6GHS4	22.37	A0A1Y6GHS4	22.37	A0A1Y6GHS4	18.26
Q5VT79	2.75	Q5VT79	8.26	Q5VT79	15.9													P12235	23.49	P12235	23.49	P12235	23.49	A0A1Y6GHT0	24.81	A0A1Y6GHT0	24.81	A0A1Y6GHT0	24.81
Q5VTE0	9.31	Q5VTE0	9.31	Q5VTE0	19.7													P12273	5.48	P12273	15.75	P12273	5.48	A0A1Y6GHT1	15.64	A0A1Y6GHT1	4.27	A0A1Y6GHT1	21.33
Q5XKE5	6.54	Q5XKE5	17.57	Q5XKE5	11.96													P12277	4.72	P12277	4.72	P12277	2.1	A0A1Y6GHT6	8.57	A0A1Y6GHT6	8.57	A0A1Y6GHT6	11.84
Q6FI13	6.92	Q6FI13	21.54	Q6FI13	21.54													P12429	23.84	P12429	20.43	P12429	18.89	A0A1Y6GHU2	2.53	A0A1Y6GHU2	5.06	A0A1Y6GHU2	5.06
Q6NXT2	5.19	Q6NXT2	11.85	Q6NXT2	11.85													P12814	19.51	P12814	21.75	P12814	15.7	A0A1Y6GHX7	22.1	A0A1Y6GHX7	14.98	A0A1Y6GHX7	22.1
Q6P5S2	13.03	Q6P5S2	11.21	Q6P5S2	16.06													P12882	29.81	P12882	33.16	P12882	31.36	A0A1Y6GHY0	4.44	A0A1Y6GHY0	4.67	A0A1Y6GHY0	2.1
Q6ZN66	2.21	Q6ZN66	13.74	Q6ZN66	21.33													P12883	32.82	P12883	22.64	P12883	37.11	A0A1Y6GHZ1	3.23	A0A1Y6GHZ1	8.6	A0A1Y6GHZ1	8.6
Q71DI3	10.29	Q71DI3	16.91	Q71DI3	16.91													P12956	10.02	P12956	7.72	P12956	4.43	A0A1Y6GI25	18.15	A0A1Y6GI25	18.15	A0A1Y6GI25	18.15
Q71U36	9.98	Q71U36	17.52	Q71U36	15.96													P13010	2.87	P13010	5.19	P13010	4.1	A0A1Y6GI49	16.72	A0A1Y6GI49	12.77	A0A1Y6GI49	12.77
Q7L7L0	6.92	Q7L7L0	21.54	Q7L7L0	21.54													P13073	30.77	P13073	24.26	P13073	24.26	A0A1Y6GI88	4.15	A0A1Y6GI88	11.52	A0A1Y6GI88	4.15
Q8N1N4	27.31	Q8N1N4	34.81	Q8N1N4	34.81													P13473	4.15	P13473	1.95	P13473	1.95	A0A1Y6GIA1	20.73	A0A1Y6GIA1	24.87	A0A1Y6GIA1	24.87
Q8N4F0	4.8	Q8N4F0	4.8	Q8N4F0	11.57													P13533	22.49	P13533	17.48	P13533	23.93	A0A1Y6GIA9	22.28	A0A1Y6GIA9	21.4	A0A1Y6GIA9	21.75
Q8TAX7	6.37	Q8TAX7	6.37	Q8TAX7	6.37													P13535	22.2	P13535	20.86	P13535	22.15	A0A1Y6GIC4	47.1	A0A1Y6GIC4	38.06	A0A1Y6GIC4	31.61
Q8TDL5	12.19	Q8TDL5	10.33	Q8TDL5	17.56													P13611	0.77	P13611	0.24	P13611	0.53	A0A1Y6GIF9	12.94	A0A1Y6GIF9	16.47	A0A1Y6GIF9	7.84
Q92817	5.16	Q92817	17.71	Q92817	19.33													P13637	9.28	P13637	10.86	P13637	9.28	A0A1Y6GIH8	24.43	A0A1Y6GIH8	24.43	A0A1Y6GIH8	24.43
Q93077	6.92	Q93077	21.54	Q93077	21.54													P13639	19.35	P13639	18.88	P13639	17.72	A0A1Y6GIK9	1.04	A0A1Y6GIK9	0.92	A0A1Y6GIK9	1.04
Q96DA0	36.54	Q96DA0	36.54	Q96DA0	47.12													P13645	31.34	P13645	29.97	P13645	37.5	A0A1Y6GIL9	9.71	A0A1Y6GIL9	4.85	A0A1Y6GIL9	9.71
Q96DR5	41.77	Q96DR5	37.75	Q96DR5	37.75													P13647	43.56	P13647	46.1	P13647	46.27	A0A1Y6GIM4	4.47	A0A1Y6GIM4	7.23	A0A1Y6GIM4	7.23
Q96FQ6	10.68	Q96FQ6	33.98	Q96FQ6	22.33													P13667	11.47	P13667	8.06	P13667	11.47	A0A1Y6GIN2	5.37	A0A1Y6GIN2	5.37	A0A1Y6GIN2	5.37
Q96KK5	7.03	Q96KK5	21.88	Q96KK5	21.88													P13716	9.09	P13716	9.39	P13716	6.36	A0A1Y6GIN6	9.4	A0A1Y6GIN6	5.43	A0A1Y6GIN6	6.58
Q99878	7.03	Q99878	21.88	Q99878	21.88													P13796	13.56	P13796	9.57	P13796	11.16	A0A1Y6GIP0	26.18	A0A1Y6GIP0	23.27	A0A1Y6GIP0	21.09
Q9BQE3	10.02	Q9BQE3	17.59	Q9BQE3	16.04													P13797	3.49	P13797	3.49	P13797	1.43	A0A1Y6GIP2	7.03	A0A1Y6GIP2	3.36	A0A1Y6GIP2	2.75
Q9BTM1	6.98	Q9BTM1	21.71	Q9BTM1	21.71													P13804	11.71	P13804	11.71	P13804	6.91	A0A1Y6GIP5	18.79	A0A1Y6GIP5	18.79	A0A1Y6GIP5	18.79
Q9H0U4	5.47	Q9H0U4	22.89	Q9H0U4	14.93													P13861	2.23	P13861	2.72	P13861	4.95	A0A1Y6GIR2	63.14	A0A1Y6GIR2	63.14	A0A1Y6GIR2	58.91
Q9HC84	6.23	Q9HC84	3.66	Q9HC84	4.65													P13929	13.82	P13929	13.36	P13929	13.36	A0A1Y6GIS5	7.78	A0A1Y6GIS5	2.59	A0A1Y6GIS5	4.61
Q9HCY8	8.65	Q9HCY8	33.65	Q9HCY8	33.65													P13987	15.62	P13987	6.25	P13987	6.25	A0A1Y6GIS7	19.13	A0A1Y6GIS7	28.96	A0A1Y6GIS7	28.96
Q9NSB2	3.83	Q9NSB2	8.17	Q9NSB2	16.33													P14314	3.98	P14314	5.87	P14314	5.87	A0A1Y6GIT2	17.86	A0A1Y6GIT2	26.53	A0A1Y6GIT2	30.1
Q9UBC9	71.01	Q9UBC9	66.27	Q9UBC9	66.27													P14406	27.71	P14406	27.71	P14406	27.71	A0A1Y6GIW2	85.83	A0A1Y6GIW2	85.83	A0A1Y6GIW2	80.31
Q9UBG3	11.92	Q9UBG3	30.51	Q9UBG3	23.03													P14543	3.29	P14543	3.13	P14543	2.57	A0A1Y6GIY4	25.13	A0A1Y6GIY4	19.79	A0A1Y6GIY4	16.58
Q9UGM3	2.78	Q9UGM3	2.49	Q9UGM3	3.15													P14550	25.54	P14550	24.92	P14550	17.54	A0A1Y6GIZ0	38.22	A0A1Y6GIZ0	38.94	A0A1Y6GIZ0	34.13
Q9UHA7	6.33	Q9UHA7	6.33	Q9UHA7	22.78													P14618	37.66	P14618	34.27	P14618	29.38	A0A1Y6GJ13	5.69	A0A1Y6GJ13	8.9	A0A1Y6GJ13	8.9
A6NCN2	3.14	A0A8I5KQE6	6.1	A0A8I5KQE6	6.1													P14625	18.8	P14625	20.55	P14625	21.42	A0A1Y6GJ16	28.81	A0A1Y6GJ16	28.81	A0A1Y6GJ16	29.66
P01024	2.04	B3EWG3	15.73	A6NCN2	7.06													P14649	11.54	P14649	11.54	P14649	11.54	A0A1Y6GJ21	3.92	A0A1Y6GJ21	3.92	A0A1Y6GJ21	3.92
P02763	8.46	B3EWG5	15.73	B3EWG3	41.57													P14923	9.66	P14923	11.14	P14923	12.48	A0A1Y6GJ26	21.31	A0A1Y6GJ26	36.48	A0A1Y6GJ26	36.48
P06744	3.41	B3EWG6	15.73	B3EWG5	41.57													P15090	21.97	P15090	21.97	P15090	21.97	A0A1Y6GJ35	9.36	A0A1Y6GJ35	9.36	A0A1Y6GJ35	11.93
P37837	3.26	O00204	4.93	B3EWG6	41.57													P15259	9.49	P15259	9.49	P15259	9.49	A0A1Y6GJ44	43.75	A0A1Y6GJ44	43.75	A0A1Y6GJ44	39.9
P69905	11.27	O15231	3.77	O00204	4.93													P15311	7.17	P15311	9.73	P15311	8.53	A0A1Y6GJ56	21.31	A0A1Y6GJ56	24.59	A0A1Y6GJ56	19.26
		O75131	6.7	O14950	11.05													P15531	31.58	P15531	31.58	P15531	25.66	A0A1Y6GJ60	56.12	A0A1Y6GJ60	46.41	A0A1Y6GJ60	46.41
		O95833	8.9	O15231	2.47													P15880	15.7	P15880	15.7	P15880	11.95	A0A1Y6GJB2	61.33	A0A1Y6GJB2	61.33	A0A1Y6GJB2	61.33
		P00403	4.41	O75131	6.7													P15924	3.9	P15924	5.29	P15924	3.9	A0A1Y6GJG8	74.16	A0A1Y6GJG8	70.51	A0A1Y6GJG8	72.19
		P04632	3.73	O95833	15.25													P16070	1.75	P16070	3.1	P16070	1.75	A0A1Y6GJG9	33.58	A0A1Y6GJG9	33.58	A0A1Y6GJG9	33.58
		P05141	15.77	P00403	8.81													P16104	11.19	P16104	11.19	P16104	11.19	A0A1Y6GJJ3	33.75	A0A1Y6GJJ3	38.33	A0A1Y6GJJ3	32.29
		P05387	10.43	P04632	9.7													P16615	9.98	P16615	11.8	P16615	13.34	A0A1Y6GJM4	11.93	A0A1Y6GJM4	9.12	A0A1Y6GJM4	3.51
		P05388	5.36	P05141	13.09													P16671	4.24	P16671	1.69	P16671	1.69	A0A1Y6GJS3	19.53	A0A1Y6GJS3	26.39	A0A1Y6GJS3	19.96
		P07099	1.98	P05387	28.7													P17174	4.6	P17174	4.84	P17174	10.41	A0A1Y6GJS8	41.76	A0A1Y6GJS8	42.02	A0A1Y6GJS8	28.46
		P07384	3.64	P05388	5.36													P17661	19.57	P17661	20.21	P17661	20.43	A0A1Y6GJV5	27.23	A0A1Y6GJV5	20.54	A0A1Y6GJV5	17.08
		P08865	6.1	P06744	6.45													P17844	3.26	P17844	3.26	P17844	1.3	A0A1Y6GJV7	57.37	A0A1Y6GJV7	53.55	A0A1Y6GJV7	52.24
		P10809	2.97	P07099	3.96													P18077	20.91	P18077	20.91	P18077	20.91	A0A1Y6GJW5	9.76	A0A1Y6GJW5	9.76	A0A1Y6GJW5	15.61
		P12235	5.37	P07384	10.22													P18085	21.67	P18085	41.67	P18085	33.33	A0A1Y6GJY2	18.68	A0A1Y6GJY2	15.66	A0A1Y6GJY2	15.66
		P12236	11.41	P08865	6.1													P18124	26.61	P18124	22.18	P18124	26.61	A0A1Y6GJZ2	5.36	A0A1Y6GJZ2	5.36	A0A1Y6GJZ2	5.36
		P15104	4.29	P10809	2.97													P18206	15.78	P18206	9.96	P18206	12.43	A0A1Y6GK14	9.88	A0A1Y6GK14	12.76	A0A1Y6GK14	12.76
		P15311	9.56	P12235	2.68													P18621	13.04	P18621	13.04	P18621	13.04	A0A1Y6GK31	54.81	A0A1Y6GK31	49.63	A0A1Y6GK31	40
		P23396	3.7	P12236	8.72													P18669	9.45	P18669	9.45	P18669	9.45	A0A1Y6GK49	10.9	A0A1Y6GK49	14.33	A0A1Y6GK49	13.55
		P26641	3.66	P15104	4.29													P19012	34.87	P19012	40.35	P19012	32.02	A0A1Y6GK61	3.17	A0A1Y6GK61	3.49	A0A1Y6GK61	1.43
		P29692	7.47	P15311	10.07													P19105	29.82	P19105	40.35	P19105	29.82	A0A1Y6GK64	4.67	A0A1Y6GK64	2.78	A0A1Y6GK64	1.89
		P30838	4.64	P19105	11.11													P19237	3.74	P19237	3.74	P19237	8.02	A0A1Y6GKD5	32.35	A0A1Y6GKD5	32.35	A0A1Y6GKD5	32.94
		P32926	3.6	P23396	7													P19338	8.59	P19338	10.28	P19338	12.25	A0A1Y6GKF5	27.55	A0A1Y6GKF5	27.01	A0A1Y6GKF5	27.55
		P35268	18.75	P26641	6.86													P19367	6.65	P19367	6.87	P19367	5.13	A0A1Y6GKG1	18.04	A0A1Y6GKG1	14.12	A0A1Y6GKG1	10.78
		P35749	0.51	P29692	4.27													P19961	44.42	P19961	41.49	P19961	43.44	A0A1Y6GKI0	28.8	A0A1Y6GKI0	23.6	A0A1Y6GKI0	23.6
		P37802	17.59	P30086	8.56													P20336	8.64	P20336	10	P20336	8.64	A0A1Y6GKI8	3.64	A0A1Y6GKI8	0.96	A0A1Y6GKI8	0.96
		P45880	4.08	P30838	6.18													P20671	12.31	P20671	12.31	P20671	12.31	A0A1Y6GKJ7	14.5	A0A1Y6GKJ7	3.44	A0A1Y6GKJ7	9.54
		P46940	2.84	P32926	5.41													P20674	16	P20674	16	P20674	16	A0A1Y6GKK2	17.43	A0A1Y6GKK2	12.26	A0A1Y6GKK2	12.26
		P50995	2.57	P35268	10.16													P20700	7.17	P20700	3.24	P20700	3.24	A0A1Y6GKL1	10.75	A0A1Y6GKL1	8.18	A0A1Y6GKL1	10.75
		P51572	3.66	P35580	1.21													P20742	0.74	P20742	1.28	P20742	0.74	A0A1Y6GKL4	19.2	A0A1Y6GKL4	15.62	A0A1Y6GKL4	15.62
		P55072	6.2	P35749	1.22													P20774	5.7	P20774	9.06	P20774	3.02	A0A1Y6GKL5	7.8	A0A1Y6GKL5	13.22	A0A1Y6GKL5	13.22
		P60174	20.08	P37802	21.11													P20929	0.1	P20929	0.15	P20929	0.1	A0A1Y6GKN8	63.83	A0A1Y6GKN8	63.83	A0A1Y6GKN8	63.83
		P60903	17.53	P37837	3.26													P21333	12.28	P21333	15.75	P21333	11.03	A0A1Y6GKP4	7.12	A0A1Y6GKP4	9.76	A0A1Y6GKP4	5.28
		P61158	4.31	P45880	7.48													P21397	12.52	P21397	17.08	P21397	14.42	A0A1Y6GKQ0	42.95	A0A1Y6GKQ0	37.18	A0A1Y6GKQ0	32.37
		P62249	17.81	P46940	3.8													P21695	8.02	P21695	10.6	P21695	10.6	A0A1Y6GKS2	6.23	A0A1Y6GKS2	2.8	A0A1Y6GKS2	2.8
		P62269	5.92	P49327	0.72													P21796	22.97	P21796	22.97	P21796	26.15	A0A1Y6GKT0	7.87	A0A1Y6GKT0	13.24	A0A1Y6GKT0	11.32
		P62701	6.08	P50995	3.96													P21810	5.43	P21810	5.43	P21810	2.45	A0A1Y6GKT8	38.03	A0A1Y6GKT8	25.35	A0A1Y6GKT8	38.03
		P62851	15.2	P51572	11.79													P21912	10.36	P21912	9.29	P21912	8.21	A0A1Y6GKV4	3.24	A0A1Y6GKV4	11	A0A1Y6GKV4	10.36
		Q01518	4.42	P55072	7.69													P21926	7.46	P21926	7.46	P21926	3.07	A0A1Y6GL11	6.64	A0A1Y6GL11	9.23	A0A1Y6GL11	4.06
		Q15149	1.56	P60174	30.52													P22079	4.07	P22079	3.93	P22079	6.32	A0A1Y6GL17	33.95	A0A1Y6GL17	30.7	A0A1Y6GL17	36.05
		Q6KB66	1.99	P60842	5.67													P22314	0.76	P22314	2.17	P22314	2.17	A0A1Y6GL18	4.17	A0A1Y6GL18	4.17	A0A1Y6GL18	4.17
		Q8NHW5	5.36	P60903	17.53													P22392	25	P22392	25	P22392	19.08	A0A1Y6GL27	10.67	A0A1Y6GL27	12.78	A0A1Y6GL27	10.94
		Q96HE7	8.12	P61158	7.18													P22626	28.05	P22626	28.05	P22626	23.8	A0A1Y6GL42	55.49	A0A1Y6GL42	60.43	A0A1Y6GL42	48.54
		Q96LJ7	5.75	P62249	23.29													P22695	12.36	P22695	11.92	P22695	4.64	A0A1Y6GLA8	4.51	A0A1Y6GLA8	2.78	A0A1Y6GLA8	4.51
		Q96TA1	4.83	P62269	13.16													P23246	2.69	P23246	2.69	P23246	2.69	A0A1Y6GLB5	39.02	A0A1Y6GLB5	32.32	A0A1Y6GLB5	18.9
		Q9UIV8	4.86	P62701	6.08													P23280	20.13	P23280	20.13	P23280	20.13	A0A1Y6GLF6	38.71	A0A1Y6GLF6	36.29	A0A1Y6GLF6	33.06
		Q9Y446	3.01	P62851	15.2													P23284	35.19	P23284	31.94	P23284	18.98	A0A1Y6GLI0	1.61	A0A1Y6GLI0	2.93	A0A1Y6GLI0	2.49
		Q9Y536	8.54	Q00610	0.9													P23396	25.1	P23396	31.28	P23396	41.15	A0A1Y6GLI9	7.42	A0A1Y6GLI9	10.6	A0A1Y6GLI9	6.71
				Q01518	6.74													P23526	9.26	P23526	6.48	P23526	6.25	A0A1Y6GLL0	14.03	A0A1Y6GLL0	14.16	A0A1Y6GLL0	16.96
				Q14240	5.65													P23527	41.27	P23527	41.27	P23527	40.48	A0A1Y6GLN1	16.15	A0A1Y6GLN1	16.15	A0A1Y6GLN1	16.15
				Q15149	1.54													P23528	23.49	P23528	23.49	P23528	23.49	A0A1Y6GLQ5	2.28	A0A1Y6GLQ5	4.77	A0A1Y6GLQ5	2.7
				Q15365	6.18													P24534	16.44	P24534	16.44	P24534	16.44	A0A1Y6GLS5	9.89	A0A1Y6GLS5	5.49	A0A1Y6GLS5	23.63
				Q6KB66	10.18													P24539	13.28	P24539	13.28	P24539	7.42	A0A1Y6GLU3	6.17	A0A1Y6GLU3	9.88	A0A1Y6GLU3	3.09
				Q7Z406	0.95													P24752	15.69	P24752	11.01	P24752	19.91	A0A1Y6GLW2	18.66	A0A1Y6GLW2	21.83	A0A1Y6GLW2	18.66
				Q8NHW5	5.36													P24821	4	P24821	2.68	P24821	2.32	A0A1Y6GLZ9	66.47	A0A1Y6GLZ9	70.06	A0A1Y6GLZ9	70.06
				Q96HE7	8.55													P25311	22.82	P25311	9.4	P25311	14.09	A0A1Y6GM21	7.24	A0A1Y6GM21	23.68	A0A1Y6GM21	23.68
				Q96LJ7	3.19													P25398	12.88	P25398	12.88	P25398	29.55	A0A1Y6GM41	4.39	A0A1Y6GM41	12.28	A0A1Y6GM41	8.77
				Q96TA1	5.09													P25705	31.83	P25705	37.07	P25705	43.76	A0A1Y6GM46	25.51	A0A1Y6GM46	25.51	A0A1Y6GM46	25.51
				Q9UIV8	3.58													P25789	10.34	P25789	10.34	P25789	10.34	A0A1Y6GM51	61.62	A0A1Y6GM51	54.61	A0A1Y6GM51	55.35
				Q9Y446	1.88													P26038	18.89	P26038	16.12	P26038	17.68	A0A1Y6GM60	21.19	A0A1Y6GM60	21.19	A0A1Y6GM60	21.19
				Q9Y536	12.8													P26373	8.06	P26373	18.96	P26373	8.06	A0A1Y6GM62	21.86	A0A1Y6GM62	21.86	A0A1Y6GM62	14.21
																		P26447	16.83	P26447	16.83	P26447	16.83	A0A1Y6GM70	14.96	A0A1Y6GM70	14.22	A0A1Y6GM70	17.43
																		P26641	11.44	P26641	11.67	P26641	13.96	A0A1Y6GM71	53.36	A0A1Y6GM71	53.36	A0A1Y6GM71	50.53
																		P27338	17.5	P27338	14.62	P27338	15	A0A1Y6GM78	11.67	A0A1Y6GM78	13.23	A0A1Y6GM78	21.4
																		P27487	4.44	P27487	3.52	P27487	4.7	A0A1Y6GM79	40.88	A0A1Y6GM79	37.23	A0A1Y6GM79	37.59
																		P27635	4.21	P27635	10.28	P27635	4.21	A0A1Y6GM87	9.13	A0A1Y6GM87	9.13	A0A1Y6GM87	9.13
																		P27824	18.92	P27824	19.93	P27824	20.1	A0A1Y6GM89	20.42	A0A1Y6GM89	11.27	A0A1Y6GM89	11.27
																		P28066	4.15	P28066	4.15	P28066	9.54	A0A1Y6GM97	11.21	A0A1Y6GM97	17.67	A0A1Y6GM97	12.93
																		P29401	5.46	P29401	8.51	P29401	4.01	A0A1Y6GMC2	8.46	A0A1Y6GMC2	8.46	A0A1Y6GMC2	4.48
																		P29692	16.37	P29692	16.37	P29692	16.37	A0A1Y6GMC3	4.99	A0A1Y6GMC3	3.25	A0A1Y6GMC3	5.64
																		P30041	25	P30041	25	P30041	19.64	A0A1Y6GMC7	20.7	A0A1Y6GMC7	20.33	A0A1Y6GMC7	20.51
																		P30043	14.08	P30043	6.8	P30043	7.28	A0A1Y6GMD5	8.65	A0A1Y6GMD5	12.78	A0A1Y6GMD5	12.78
																		P30044	22.43	P30044	28.97	P30044	36.92	A0A1Y6GMF0	17.15	A0A1Y6GMF0	15.54	A0A1Y6GMF0	14.1
																		P30048	16.02	P30048	20.31	P30048	16.02	A0A1Y6GMF7	3.46	A0A1Y6GMF7	5.48	A0A1Y6GMF7	2.02
																		P30049	13.69	P30049	13.69	P30049	13.69	A0A1Y6GMH1	21.53	A0A1Y6GMH1	21.53	A0A1Y6GMH1	21.53
																		P30050	15.15	P30050	15.15	P30050	15.15	A0A1Y6GMH2	50.27	A0A1Y6GMH2	32.62	A0A1Y6GMH2	32.62
																		P30084	22.07	P30084	25.86	P30084	25.86	A0A1Y6GMJ9	0.83	A0A1Y6GMJ9	0.83	A0A1Y6GMJ9	0.72
																		P30086	28.88	P30086	39.57	P30086	31.55	A0A1Y6GMK4	17.63	A0A1Y6GMK4	14.9	A0A1Y6GMK4	10.26
																		P30101	28.71	P30101	30.89	P30101	31.88	A0A1Y6GML4	3.17	A0A1Y6GML4	3.17	A0A1Y6GML4	1.51
																		P31040	5.57	P31040	2.26	P31040	3.92	A0A1Y6GMP0	10.23	A0A1Y6GMP0	9.38	A0A1Y6GMP0	10.55
																		P31146	7.81	P31146	4.34	P31146	6.07	A0A1Y6GMQ7	66.88	A0A1Y6GMQ7	61.83	A0A1Y6GMQ7	58.36
																		P31150	3.8	P31150	5.82	P31150	5.82	A0A1Y6GMS9	23.4	A0A1Y6GMS9	23.4	A0A1Y6GMS9	23.4
																		P31415	9.34	P31415	9.34	P31415	9.34	A0A1Y6GMT9	44.51	A0A1Y6GMT9	33.07	A0A1Y6GMT9	37.93
																		P31930	5	P31930	5	P31930	6.46	A0A1Y6GMU7	28.7	A0A1Y6GMU7	28.7	A0A1Y6GMU7	18.26
																		P31946	23.58	P31946	29.27	P31946	31.3	A0A1Y6GMW2	14.5	A0A1Y6GMW2	18.92	A0A1Y6GMW2	12.53
																		P31949	42.86	P31949	27.62	P31949	32.38	A0A1Y6GMW8	42.17	A0A1Y6GMW8	21.69	A0A1Y6GMW8	42.17
																		P32119	31.82	P32119	31.82	P32119	32.32	A0A1Y6GN06	12.86	A0A1Y6GN06	17.14	A0A1Y6GN06	12.86
																		P32969	5.21	P32969	5.21	P32969	19.27	A0A1Y6GN08	21.84	A0A1Y6GN08	31.33	A0A1Y6GN08	30.38
																		P33778	41.27	P33778	41.27	P33778	40.48	A0A1Y6GN20	13.69	A0A1Y6GN20	14.58	A0A1Y6GN20	8.93
																		P34897	3.57	P34897	3.57	P34897	4.96	A0A1Y6GN21	13.99	A0A1Y6GN21	13.99	A0A1Y6GN21	13.99
																		P35221	3.2	P35221	0.99	P35221	1.77	A0A1Y6GN25	9.4	A0A1Y6GN25	7.31	A0A1Y6GN25	6.53
																		P35222	3.46	P35222	2.18	P35222	3.46	A0A1Y6GN39	35.51	A0A1Y6GN39	35.51	A0A1Y6GN39	37.38
																		P35232	36.03	P35232	36.03	P35232	29.78	A0A1Y6GN46	8.07	A0A1Y6GN46	6.83	A0A1Y6GN46	4.81
																		P35268	18.75	P35268	18.75	P35268	18.75	A0A1Y6GN53	13.1	A0A1Y6GN53	8.56	A0A1Y6GN53	17.63
																		P35527	26.81	P35527	36.6	P35527	42.7	A0A1Y6GN61	49.07	A0A1Y6GN61	38.51	A0A1Y6GN61	37.89
																		P35555	1.39	P35555	1.39	P35555	0.63	A0A1Y6GN74	9.09	A0A1Y6GN74	8.33	A0A1Y6GN74	4.17
																		P35579	24.59	P35579	26.48	P35579	27.35	A0A1Y6GN82	21.93	A0A1Y6GN82	7.89	A0A1Y6GN82	32.46
																		P35606	7.73	P35606	5.19	P35606	6.18	A0A1Y6GNA5	11.9	A0A1Y6GNA5	11.9	A0A1Y6GNA5	11.9
																		P35609	19.35	P35609	23.27	P35609	24.83	A0A1Y6GNA9	26.52	A0A1Y6GNA9	17.68	A0A1Y6GNA9	25.51
																		P35749	15.31	P35749	15.52	P35749	17.9	A0A1Y6GNC4	4.17	A0A1Y6GNC4	2.19	A0A1Y6GNC4	1.99
																		P35908	26.92	P35908	28.01	P35908	26.92	A0A1Y6GND4	24.22	A0A1Y6GND4	24.22	A0A1Y6GND4	24.22
																		P36542	15.44	P36542	17.79	P36542	15.44	A0A1Y6GNE5	10.46	A0A1Y6GNE5	10.46	A0A1Y6GNE5	10.46
																		P36578	14.75	P36578	12.65	P36578	12.18	A0A1Y6GNG5	2.41	A0A1Y6GNG5	11.75	A0A1Y6GNG5	11.75
																		P36871	17.62	P36871	16.37	P36871	9.25	A0A1Y6GNG6	47.96	A0A1Y6GNG6	38.29	A0A1Y6GNG6	38.66
																		P36957	10.15	P36957	10.15	P36957	7.51	A0A1Y6GNL4	18.45	A0A1Y6GNL4	18.45	A0A1Y6GNL4	23.3
																		P37802	18.59	P37802	10.05	P37802	21.61	A0A1Y6GNN3	0.86	A0A1Y6GNN3	3.55	A0A1Y6GNN3	2.2
																		P37837	11.57	P37837	8.9	P37837	14.24	A0A1Y6GNP6	5.09	A0A1Y6GNP6	2.4	A0A1Y6GNP6	2.4
																		P38117	17.65	P38117	25.1	P38117	18.43	A0A1Y6GNQ6	15.44	A0A1Y6GNQ6	12.42	A0A1Y6GNQ6	8.05
																		P38646	14.73	P38646	13.55	P38646	13.11	A0A1Y6GNQ8	40.66	A0A1Y6GNQ8	51.45	A0A1Y6GNQ8	54.77
																		P39019	12.41	P39019	12.41	P39019	12.41	A0A1Y6GNY5	9.53	A0A1Y6GNY5	13.72	A0A1Y6GNY5	14.88
																		P39023	4.96	P39023	4.96	P39023	4.96	A0A1Y6GNZ3	11.07	A0A1Y6GNZ3	11.07	A0A1Y6GNZ3	11.07
																		P39059	1.87	P39059	2.52	P39059	2.52	A0A1Y6GP08	13.71	A0A1Y6GP08	20	A0A1Y6GP08	20
																		P39060	0.51	P39060	0.51	P39060	1.08	A0A1Y6GP31	17.39	A0A1Y6GP31	17.39	A0A1Y6GP31	27.54
																		P39656	13.82	P39656	10.75	P39656	13.82	A0A1Y6GP42	14.72	A0A1Y6GP42	16.94	A0A1Y6GP42	19.17
																		P40429	9.36	P40429	14.78	P40429	14.78	A0A1Y6GP58	14.09	A0A1Y6GP58	3.36	A0A1Y6GP58	5.37
																		P40925	18.86	P40925	15.87	P40925	18.26	A0A1Y6GP73	46.53	A0A1Y6GP73	46.53	A0A1Y6GP73	46.53
																		P40926	38.46	P40926	38.46	P40926	38.46	A0A1Y6GP74	27.58	A0A1Y6GP74	25.94	A0A1Y6GP74	30.56
																		P40939	20.18	P40939	20.18	P40939	20.31	A0A1Y6GP77	17.13	A0A1Y6GP77	17.13	A0A1Y6GP77	17.13
																		P42126	14.57	P42126	14.57	P42126	11.92	A0A1Y6GP86	25.34	A0A1Y6GP86	24.37	A0A1Y6GP86	23.77
																		P42677	9.52	P42677	25	P42677	9.52	A0A1Y6GPA3	7.57	A0A1Y6GPA3	4.78	A0A1Y6GPA3	7.57
																		P42704	1.15	P42704	1.15	P42704	1.36	A0A1Y6GPB3	7.72	A0A1Y6GPB3	3.47	A0A1Y6GPB3	9.65
																		P42765	3.27	P42765	8.31	P42765	3.27	A0A1Y6GPE2	2.67	A0A1Y6GPE2	1.41	A0A1Y6GPE2	1.41
																		P43307	11.89	P43307	11.89	P43307	11.89	A0A1Y6GPG6	28.2	A0A1Y6GPG6	28.88	A0A1Y6GPG6	28.77
																		P45378	8.92	P45378	11.52	P45378	5.95	A0A1Y6GPK5	1.35	A0A1Y6GPK5	2.71	A0A1Y6GPK5	2.9
																		P45880	20.41	P45880	24.15	P45880	20.41	A0A1Y6GPL0	25.73	A0A1Y6GPL0	25.73	A0A1Y6GPL0	25.73
																		P46439	3.67	P46439	3.67	P46439	4.13	A0A1Y6GPL1	34.72	A0A1Y6GPL1	32.64	A0A1Y6GPL1	33.56
																		P46776	14.19	P46776	14.19	P46776	7.43	A0A1Y6GPM6	40.14	A0A1Y6GPM6	28.11	A0A1Y6GPM6	23.5
																		P46777	2.36	P46777	6.73	P46777	2.36	A0A1Y6GPM7	12.21	A0A1Y6GPM7	6.11	A0A1Y6GPM7	12.21
																		P46781	29.9	P46781	29.9	P46781	29.9	A0A1Y6GPN7	62.89	A0A1Y6GPN7	62.89	A0A1Y6GPN7	62.89
																		P46782	10.78	P46782	4.41	P46782	4.41	A0A1Y6GPP2	15.82	A0A1Y6GPP2	18.29	A0A1Y6GPP2	15.82
																		P46940	5.67	P46940	7.36	P46940	5.13	A0A1Y6GPP7	10.45	A0A1Y6GPP7	6.4	A0A1Y6GPP7	12.37
																		P46977	7.52	P46977	7.09	P46977	6.81	A0A1Y6GPQ3	9.45	A0A1Y6GPQ3	7.66	A0A1Y6GPQ3	10.7
																		P47985	2.92	P47985	2.92	P47985	5.84	A0A1Y6GPQ6	18.81	A0A1Y6GPQ6	18.81	A0A1Y6GPQ6	18.81
																		P48047	27.7	P48047	27.7	P48047	24.41	A0A1Y6GPR0	70.79	A0A1Y6GPR0	47.19	A0A1Y6GPR0	47.19
																		P48444	4.11	P48444	8.02	P48444	6.46	A0A1Y6GPR4	29.62	A0A1Y6GPR4	41.11	A0A1Y6GPR4	29.62
																		P48735	31.42	P48735	24.78	P48735	34.96	A0A1Y6GPT1	66.96	A0A1Y6GPT1	60.43	A0A1Y6GPT1	58.26
																		P48788	4.4	P48788	4.4	P48788	12.09	A0A1Y6GPU6	4.68	A0A1Y6GPU6	4.68	A0A1Y6GPU6	2.23
																		P49189	4.05	P49189	7.09	P49189	4.05	A0A1Y6GPX4	12.5	A0A1Y6GPX4	5.68	A0A1Y6GPX4	12.5
																		P49207	12.82	P49207	12.82	P49207	12.82	A0A1Y6GPY4	13.53	A0A1Y6GPY4	16.28	A0A1Y6GPY4	10.55
																		P49257	7.25	P49257	5.69	P49257	5.29	A0A1Y6GPY8	3.38	A0A1Y6GPY8	16.43	A0A1Y6GPY8	13.04
																		P49411	19.56	P49411	22.2	P49411	25.93	A0A1Y6GQ00	31.25	A0A1Y6GQ00	31.25	A0A1Y6GQ00	21.43
																		P49419	3.9	P49419	3.71	P49419	1.86	A0A1Y6GQ08	34.97	A0A1Y6GQ08	41.72	A0A1Y6GQ08	20.25
																		P49448	11.65	P49448	13.8	P49448	10.22	A0A1Y6GQ17	32.37	A0A1Y6GQ17	18.71	A0A1Y6GQ17	18.71
																		P49748	20.76	P49748	16.64	P49748	16.79	A0A1Y6GQ60	8.61	A0A1Y6GQ60	13.52	A0A1Y6GQ60	8.61
																		P49755	21	P49755	17.81	P49755	21	A0A1Y6GQ67	11.46	A0A1Y6GQ67	9.09	A0A1Y6GQ67	4.74
																		P50213	3.28	P50213	5.46	P50213	2.19	A0A1Y6GQ70	63.69	A0A1Y6GQ70	60.95	A0A1Y6GQ70	62.23
																		P50395	10.79	P50395	15.28	P50395	10.11	A0A1Y6GQ81	4.6	A0A1Y6GQ81	2.11	A0A1Y6GQ81	6.13
																		P50914	16.28	P50914	10.7	P50914	10.7	A0A1Y6GQ94	30.26	A0A1Y6GQ94	28.51	A0A1Y6GQ94	29.39
																		P50993	8.14	P50993	8.14	P50993	8.14	A0A1Y6GQA3	35	A0A1Y6GQA3	35	A0A1Y6GQA3	35
																		P50995	3.96	P50995	1.78	P50995	2.18	A0A1Y6GQC7	7.45	A0A1Y6GQC7	7.45	A0A1Y6GQC7	7.45
																		P51149	33.33	P51149	15.94	P51149	21.74	A0A1Y6GQE0	5.57	A0A1Y6GQE0	6.3	A0A1Y6GQE0	9.69
																		P51571	13.87	P51571	13.87	P51571	6.36	A0A1Y6GQE5	4.09	A0A1Y6GQE5	13.18	A0A1Y6GQE5	8.64
																		P51572	11.79	P51572	11.79	P51572	7.32	A0A1Y6GQG4	12.06	A0A1Y6GQG4	12.06	A0A1Y6GQG4	12.06
																		P51884	24.26	P51884	18.05	P51884	24.56	A0A1Y6GQH2	7.59	A0A1Y6GQH2	5.38	A0A1Y6GQH2	5.38
																		P51991	7.14	P51991	7.14	P51991	7.14	A0A1Y6GQI2	8.69	A0A1Y6GQI2	10.69	A0A1Y6GQI2	6.68
																		P52272	8.77	P52272	12.88	P52272	7.26	A0A1Y6GQJ8	57.58	A0A1Y6GQJ8	51.52	A0A1Y6GQJ8	57.58
																		P52565	12.75	P52565	12.75	P52565	5.39	A0A1Y6GQL3	26.09	A0A1Y6GQL3	17.39	A0A1Y6GQL3	17.39
																		P52789	0.87	P52789	2.07	P52789	2.07	A0A1Y6GQT5	55.05	A0A1Y6GQT5	55.05	A0A1Y6GQT5	47.71
																		P53618	2.41	P53618	1.05	P53618	1.89	A0A1Y6GQT6	13.92	A0A1Y6GQT6	20.99	A0A1Y6GQT6	6.37
																		P53621	7.27	P53621	8.91	P53621	4.74	A0A1Y6GQU4	2.27	A0A1Y6GQU4	6.15	A0A1Y6GQU4	3.56
																		P53675	2.01	P53675	2.74	P53675	1.95	A0A1Y6GQX6	22.25	A0A1Y6GQX6	27.75	A0A1Y6GQX6	25.65
																		P54136	1.36	P54136	1.36	P54136	4.55	A0A1Y6GQY6	12.48	A0A1Y6GQY6	10.15	A0A1Y6GQY6	8.57
																		P54819	10.04	P54819	4.6	P54819	4.6	A0A1Y6GQZ6	29.12	A0A1Y6GQZ6	31.96	A0A1Y6GQZ6	27.32
																		P54886	7.8	P54886	7.67	P54886	7.8	A0A1Y6GR34	3.59	A0A1Y6GR34	1.48	A0A1Y6GR34	2.11
																		P55072	16.25	P55072	13.28	P55072	12.28	A0A1Y6GR42	14.19	A0A1Y6GR42	7.09	A0A1Y6GR42	6.42
																		P55084	26.37	P55084	20.04	P55084	26.37	A0A1Y6GR74	6.43	A0A1Y6GR74	1.87	A0A1Y6GR74	8.92
																		P55268	3.34	P55268	2.22	P55268	2.11	A0A1Y6GRA6	4.47	A0A1Y6GRA6	4.47	A0A1Y6GRA6	4.47
																		P55327	16.52	P55327	11.16	P55327	6.7	A0A1Y6GRC7	29.78	A0A1Y6GRC7	18.18	A0A1Y6GRC7	24.76
																		P56134	11.7	P56134	25.53	P56134	11.7	A0A1Y6GRG6	4.15	A0A1Y6GRG6	8.76	A0A1Y6GRG6	4.61
																		P56385	14.49	P56385	30.43	P56385	14.49	A0A1Y6GRH6	24.11	A0A1Y6GRH6	7.14	A0A1Y6GRH6	7.14
																		P57053	41.27	P57053	41.27	P57053	41.27	A0A1Y6GRI1	3.58	A0A1Y6GRI1	5.08	A0A1Y6GRI1	5.08
																		P58876	41.27	P58876	41.27	P58876	41.27	A0A1Y6GRJ2	7.04	A0A1Y6GRJ2	3.17	A0A1Y6GRJ2	3.87
																		P59665	25.53	P59665	19.15	P59665	25.53	A0A1Y6GRJ3	50.89	A0A1Y6GRJ3	59.76	A0A1Y6GRJ3	49.7
																		P59666	25.53	P59666	19.15	P59666	25.53	A0A1Y6GRN6	1.57	A0A1Y6GRN6	4.27	A0A1Y6GRN6	4.27
																		P59998	9.52	P59998	9.52	P59998	9.52	A0A1Y6GRR6	8.07	A0A1Y6GRR6	8.07	A0A1Y6GRR6	8.07
																		P60174	44.98	P60174	48.59	P60174	39.76	A0A1Y6GRS7	11.48	A0A1Y6GRS7	9.84	A0A1Y6GRS7	14.21
																		P60468	10.42	P60468	21.88	P60468	10.42	A0A1Y6GRT5	16.5	A0A1Y6GRT5	8.62	A0A1Y6GRT5	10.59
																		P60660	45.03	P60660	43.71	P60660	43.71	A0A1Y6GRW2	70.47	A0A1Y6GRW2	65.1	A0A1Y6GRW2	58.39
																		P60842	4.68	P60842	12.07	P60842	9.85	A0A1Y6GRY7	61.57	A0A1Y6GRY7	61.81	A0A1Y6GRY7	58.8
																		P60866	25.21	P60866	19.33	P60866	25.21	A0A1Y6GS19	38.46	A0A1Y6GS19	38.46	A0A1Y6GS19	38.46
																		P60981	6.67	P60981	10.3	P60981	6.67	A0A1Y6GS30	27.27	A0A1Y6GS30	27.27	A0A1Y6GS30	27.27
																		P61009	21.67	P61009	21.67	P61009	17.78	A0A1Y6GSE6	46.67	A0A1Y6GSE6	42.42	A0A1Y6GSE6	38.18
																		P61019	6.13	P61019	17.92	P61019	6.13	A0A1Y6GSI0	21.99	A0A1Y6GSI0	19.15	A0A1Y6GSI0	19.15
																		P61026	14.5	P61026	14.5	P61026	16.5	A0A1Y6GSL0	4.67	A0A1Y6GSL0	2	A0A1Y6GSL0	2
																		P61088	7.24	P61088	6.58	P61088	7.24	A0A1Y6GSL1	21.51	A0A1Y6GSL1	21.51	A0A1Y6GSL1	21.51
																		P61158	6.46	P61158	9.33	P61158	4.07	A0A1Y6GSL6	33.14	A0A1Y6GSL6	36	A0A1Y6GSL6	36
																		P61204	32.04	P61204	43.65	P61204	43.65	A0A1Y6GSP9	17.51	A0A1Y6GSP9	21.73	A0A1Y6GSP9	21.73
																		P61224	11.41	P61224	11.41	P61224	17.93	A0A1Y6GSS1	41.25	A0A1Y6GSS1	44.39	A0A1Y6GSS1	45.69
																		P61247	12.5	P61247	15.15	P61247	15.53	A0A1Y6GSS9	10.77	A0A1Y6GSS9	10.53	A0A1Y6GSS9	4.55
																		P61254	22.07	P61254	22.07	P61254	22.07	A0A1Y6GST6	6.08	A0A1Y6GST6	10.5	A0A1Y6GST6	10.5
																		P61313	11.27	P61313	6.86	P61313	11.27	A0A1Y6GSU9	21.34	A0A1Y6GSU9	19.87	A0A1Y6GSU9	19.67
																		P61604	48.04	P61604	48.04	P61604	40.2	A0A1Y6GSX0	61.54	A0A1Y6GSX0	61.54	A0A1Y6GSX0	61.54
																		P61619	6.09	P61619	6.09	P61619	8.82	A0A1Y6GTC4	36.76	A0A1Y6GTC4	36.76	A0A1Y6GTC4	36.76
																		P61626	18.24	P61626	12.84	P61626	12.84	A0A1Y6GTK6	10.81	A0A1Y6GTK6	12.39	A0A1Y6GTK6	12.39
																		P61803	8.85	P61803	19.47	P61803	19.47	A0A1Y6GTN8	43.78	A0A1Y6GTN8	40.55	A0A1Y6GTN8	42.54
																		P61978	8.86	P61978	8.86	P61978	8.86	A0A1Y6GTR7	40	A0A1Y6GTR7	40	A0A1Y6GTR7	40
																		P62081	14.43	P62081	14.43	P62081	14.43	A0A1Y6GTU7	33.33	A0A1Y6GTU7	33.33	A0A1Y6GTU7	21.57
																		P62241	26.44	P62241	26.44	P62241	26.44	A0A1Y6GTX3	23.24	A0A1Y6GTX3	12.61	A0A1Y6GTX3	12.79
																		P62244	20	P62244	20	P62244	20	A0A1Y6GTY5	16.74	A0A1Y6GTY5	16.74	A0A1Y6GTY5	12.55
																		P62249	39.04	P62249	30.82	P62249	39.04	A0A1Y6GUE0	53.85	A0A1Y6GUE0	53.42	A0A1Y6GUE0	46.58
																		P62258	32.94	P62258	38.82	P62258	36.08	A0A1Y6GUI0	10.93	A0A1Y6GUI0	12.22	A0A1Y6GUI0	18.65
																		P62263	7.28	P62263	8.61	P62263	15.89	A0A1Y6GUK9	18.53	A0A1Y6GUK9	12.42	A0A1Y6GUK9	15.68
																		P62269	32.24	P62269	32.24	P62269	32.24	A0A1Y6GUQ7	12.42	A0A1Y6GUQ7	12.42	A0A1Y6GUQ7	12.42
																		P62277	19.21	P62277	23.84	P62277	23.84	A0A1Y6GUU3	17.02	A0A1Y6GUU3	21.81	A0A1Y6GUU3	21.81
																		P62280	15.19	P62280	15.19	P62280	15.19	A0A1Y6GUY6	19.77	A0A1Y6GUY6	19.77	A0A1Y6GUY6	6.21
																		P62424	23.68	P62424	23.68	P62424	24.06	A0A1Y6GVB3	38.03	A0A1Y6GVB3	38.03	A0A1Y6GVB3	43.66
																		P62491	15.74	P62491	5.09	P62491	15.74	A0A1Y6GVL8	5.44	A0A1Y6GVL8	2.85	A0A1Y6GVL8	2.59
																		P62701	18.63	P62701	18.63	P62701	23.57	A0A1Y6GVM9	29.69	A0A1Y6GVM9	21.25	A0A1Y6GVM9	29.69
																		P62750	20.51	P62750	13.46	P62750	26.92	A0A1Y6GVP7	9.48	A0A1Y6GVP7	5.09	A0A1Y6GVP7	7.78
																		P62753	14.06	P62753	14.06	P62753	14.06	A0A1Y6GVV8	60.62	A0A1Y6GVV8	46.78	A0A1Y6GVV8	45.03
																		P62805	57.28	P62805	50.49	P62805	58.25	A0A1Y6HRA3	16.27	A0A1Y6HRA3	15.9	A0A1Y6HRA3	16.09
																		P62807	41.27	P62807	41.27	P62807	41.27	A0A225TTU0	13.01	A0A225TTU0	22.6	A0A225TTU0	7.53
																		P62820	26.34	P62820	26.34	P62820	35.61	A0A225TU31	27.98	A0A225TU31	32.12	A0A225TU31	32.12
																		P62826	9.72	P62826	14.81	P62826	14.81	A0A225TUI6	2.47	A0A225TUI6	12.6	A0A225TUI6	9.59
																		P62829	18.57	P62829	29.29	P62829	29.29	A0A225TUP8	36.46	A0A225TUP8	31.22	A0A225TUP8	30.11
																		P62834	11.41	P62834	11.41	P62834	17.93	A0A225TVC6	11.63	A0A225TVC6	25.58	A0A225TVC6	25.58
																		P62851	15.2	P62851	15.2	P62851	15.2	A0A225TVF5	19.92	A0A225TVF5	17.82	A0A225TVF5	9.43
																		P62854	20.87	P62854	20.87	P62854	20.87	A0A225TW35	11.66	A0A225TW35	10.02	A0A225TW35	10.02
																		P62857	30.43	P62857	17.39	P62857	30.43	A0A225TW63	26.47	A0A225TW63	25.71	A0A225TW63	20.98
																		P62873	6.18	P62873	6.18	P62873	6.18	A0A225TYG5	6.59	A0A225TYG5	8.57	A0A225TYG5	6.59
																		P62879	6.18	P62879	6.18	P62879	6.18	A0A225TYK2	22.2	A0A225TYK2	15.03	A0A225TYK2	11.35
																		P62906	12.9	P62906	18.89	P62906	12.9	A0A225TYS4	1.32	A0A225TYS4	2.96	A0A225TYS4	2.96
																		P62913	16.85	P62913	16.85	P62913	8.99	A0A225TZ22	3.25	A0A225TZ22	3.25	A0A225TZ22	4.72
																		P62917	7	P62917	13.23	P62917	10.51	A0A225TZE3	18.41	A0A225TZE3	20.6	A0A225TZE3	16.48
																		P62937	36.97	P62937	36.97	P62937	47.88	A0A225TZS3	44.36	A0A225TZS3	38.42	A0A225TZS3	41.98
																		P62979	21.79	P62979	21.79	P62979	21.79	A0A225U0Q4	50	A0A225U0Q4	50	A0A225U0Q4	50
																		P62987	26.56	P62987	26.56	P62987	26.56	A0A225U0W8	8.89	A0A225U0W8	6.03	A0A225U0W8	8.89
																		P63092	7.36	P63092	12.94	P63092	7.36	A0A225U188	15.37	A0A225U188	14.75	A0A225U188	18.79
																		P63104	39.18	P63104	45.71	P63104	46.53	A0A225U1D4	15	A0A225U1D4	10	A0A225U1D4	7.33
																		P63220	12.05	P63220	30.12	P63220	12.05	A0A225U1H6	42.71	A0A225U1H6	45.03	A0A225U1H6	43.13
																		P63241	7.79	P63241	5.19	P63241	7.79	A0A225U1Q6	8.48	A0A225U1Q6	6.36	A0A225U1Q6	6.36
																		P63244	22.08	P63244	26.18	P63244	16.72	A0A225U1W2	27.46	A0A225U1W2	49.3	A0A225U1W2	34.51
																		P67936	22.58	P67936	22.58	P67936	22.58	A0A225U2A7	27.14	A0A225U2A7	16.86	A0A225U2A7	29.71
																		P68104	19.26	P68104	17.1	P68104	19.26	A0A225U2J9	12.81	A0A225U2J9	6.29	A0A225U2J9	1.8
																		P68133	49.34	P68133	49.34	P68133	49.6	A0A225U2N5	12.38	A0A225U2N5	5.14	A0A225U2N5	5.14
																		P68363	33.48	P68363	33.48	P68363	31.49	A0A225U2S1	20.67	A0A225U2S1	13.97	A0A225U2S1	17.18
																		P68366	25.89	P68366	29.24	P68366	27.23	A0A225U2T3	8.22	A0A225U2T3	16.89	A0A225U2T3	4.11
																		P68371	34.61	P68371	38.65	P68371	34.83	A0A225U306	27.62	A0A225U306	27.96	A0A225U306	25.03
																		P68871	82.31	P68871	82.31	P68871	82.31	A0A225U3C8	33.89	A0A225U3C8	26.67	A0A225U3C8	30.56
																		P69905	42.96	P69905	42.96	P69905	42.96	A0A225U3G5	10.24	A0A225U3G5	10.24	A0A225U3G5	5.37
																		P78386	1.38	P78386	3.55	P78386	3.75	A0A225U446	12.15	A0A225U446	4.99	A0A225U446	7.59
																		P80303	12.38	P80303	6.19	P80303	8.81	A0A225U4T0	15.02	A0A225U4T0	20.19	A0A225U4T0	20.19
																		P83731	18.47	P83731	24.84	P83731	19.75	A0A225U653	14.25	A0A225U653	3.04	A0A225U653	10.75
																		P84077	32.04	P84077	43.65	P84077	43.65	A0A225U6P9	12.8	A0A225U6P9	12.8	A0A225U6P9	12.8
																		P98160	5.1	P98160	5.4	P98160	5.28	A0A225U782	24.27	A0A225U782	16.8	A0A225U782	19.25
																		P99999	14.29	P99999	14.29	P99999	14.29	A0A225U7K3	5.06	A0A225U7K3	4.83	A0A225U7K3	5.06
																		Q00325	13.81	Q00325	12.15	Q00325	17.96	A0A225U7S2	13.83	A0A225U7S2	13.83	A0A225U7S2	13.83
																		Q00341	3	Q00341	2.29	Q00341	3	A0A225U7X7	8.38	A0A225U7X7	10.29	A0A225U7X7	8.09
																		Q00577	5.28	Q00577	5.28	Q00577	2.8	A0A225U8E8	13	A0A225U8E8	15.25	A0A225U8E8	12.75
																		Q00610	8.54	Q00610	8.96	Q00610	6.03	A0A225U8F2	33.73	A0A225U8F2	27.22	A0A225U8F2	21.89
																		Q00839	2.42	Q00839	3.52	Q00839	1.7	A0A225U9E0	36.6	A0A225U9E0	15.98	A0A225U9E0	24.23
																		Q00872	7.36	Q00872	7.54	Q00872	5.7	A0A225UAY5	16.67	A0A225UAY5	18.67	A0A225UAY5	26.67
																		Q01082	3	Q01082	5.58	Q01082	5.29	A0A2D1LW10	28.48	A0A2D1LW10	20.89	A0A2D1LW10	20.89
																		Q01105	3.79	Q01105	7.24	Q01105	7.24	A0A2R4PFG5	5.68	A0A2R4PFG5	5.68	A0A2R4PFG5	5.68
																		Q01995	41.79	Q01995	43.78	Q01995	43.78	A0A2Z0N1N7	5.65	A0A2Z0N1N7	11.86	A0A2Z0N1N7	11.86
																		Q02218	2.35	Q02218	0.98	Q02218	1.66	A0A4P1ANZ4	2.02	A0A4P1ANZ4	2.24	A0A4P1ANZ4	2.02
																		Q02252	8.79	Q02252	8.79	Q02252	6.73	A0A4P1AQ65	59.27	A0A4P1AQ65	53.93	A0A4P1AQ65	42.42
																		Q02878	16.32	Q02878	16.32	Q02878	14.93	A0A4P1AQX3	16.09	A0A4P1AQX3	17.57	A0A4P1AQX3	19.05
																		Q03252	12.42	Q03252	14.52	Q03252	9.03	A0A4P1ARK1	36.25	A0A4P1ARK1	30.05	A0A4P1ARK1	33.15
																		Q04695	38.66	Q04695	37.73	Q04695	38.19	A0A4P1AY53	43.78	A0A4P1AY53	40.55	A0A4P1AY53	42.54
																		Q05639	9.94	Q05639	7.78	Q05639	9.94	A0A4P1B1I4	7.88	A0A4P1B1I4	10.1	A0A4P1B1I4	6.69
																		Q06830	44.72	Q06830	41.21	Q06830	44.72	A0A4P1B364	14.58	A0A4P1B364	12.98	A0A4P1B364	14.1
																		Q07020	29.26	Q07020	29.26	Q07020	29.26	A0A6G7MZH6	55.56	A0A6G7MZH6	61.73	A0A6G7MZH6	66.67
																		Q07021	3.9	Q07021	3.9	Q07021	7.09	A0A6G7N0C7	42.41	A0A6G7N0C7	41.14	A0A6G7N0C7	50
																		Q08043	4.55	Q08043	7.1	Q08043	9.21	A0A6G7N0J5	27.91	A0A6G7N0J5	21.71	A0A6G7N0J5	27.91
																		Q08211	1.42	Q08211	2.05	Q08211	2.05	A0A6G7N0T9	9.21	A0A6G7N0T9	8.09	A0A6G7N0T9	4.72
																		Q08722	8.67	Q08722	8.67	Q08722	8.67	A0A6G7N0Z0	5.09	A0A6G7N0Z0	2.31	A0A6G7N0Z0	6.02
																		Q09666	2.17	Q09666	1.71	Q09666	1.58	A0A6G7N347	32.63	A0A6G7N347	21.99	A0A6G7N347	27.03
																		Q13228	9.96	Q13228	7.63	Q13228	10.38	A0A6G7N631	6.43	A0A6G7N631	3.61	A0A6G7N631	3.61
																		Q13268	6.07	Q13268	6.07	Q13268	6.07	A0A6G7NB40	8.38	A0A6G7NB40	12.83	A0A6G7NB40	7.33
																		Q13310	4.35	Q13310	4.35	Q13310	1.24	A0A6G7NDD7	13.75	A0A6G7NDD7	13.75	A0A6G7NDD7	13.75
																		Q13423	10.96	Q13423	10.5	Q13423	10.41	A0A6G9RSA0	14.5	A0A6G9RSA0	8.4	A0A6G9RSA0	8.4
																		Q13576	5.21	Q13576	5.46	Q13576	4.95	A0A6G9RSC2	14.5	A0A6G9RSC2	8.4	A0A6G9RSC2	8.4
																		Q13642	11.15	Q13642	7.12	Q13642	9.6	A0A6G9RSG0	14.5	A0A6G9RSG0	8.4	A0A6G9RSG0	8.4
																		Q13733	4.57	Q13733	4.57	Q13733	4.57	A0A6G9RSP8	14.5	A0A6G9RSP8	8.4	A0A6G9RSP8	8.4
																		Q13813	11.08	Q13813	9.47	Q13813	8.01	A0A6G9RSZ9	14.5	A0A6G9RSZ9	8.4	A0A6G9RSZ9	8.4
																		Q13838	3.74	Q13838	3.74	Q13838	3.74	A0A6G9RU30	14.5	A0A6G9RU30	8.4	A0A6G9RU30	8.4
																		Q13884	5.02	Q13884	12.08	Q13884	8.74	A0A6G9RU90	14.5	A0A6G9RU90	8.4	A0A6G9RU90	8.4
																		Q14204	1.01	Q14204	0.77	Q14204	0.56	A0A6G9RU95	14.5	A0A6G9RU95	8.4	A0A6G9RU95	8.4
																		Q14697	5.72	Q14697	4.77	Q14697	4.87	A0A6G9RUA3	14.5	A0A6G9RUA3	8.4	A0A6G9RUA3	8.4
																		Q15084	15.91	Q15084	15.91	Q15084	17.95	A0A6G9RUD3	14.5	A0A6G9RUD3	8.4	A0A6G9RUD3	8.4
																		Q15149	6.66	Q15149	7.07	Q15149	6.13	A0A6G9RV49	14.5	A0A6G9RV49	8.4	A0A6G9RV49	8.4
																		Q15293	10.27	Q15293	8.16	Q15293	8.16	A0A6G9RV91	14.5	A0A6G9RV91	8.4	A0A6G9RV91	8.4
																		Q15365	14.61	Q15365	11.52	Q15365	14.61	A0A6G9RVN0	14.5	A0A6G9RVN0	8.4	A0A6G9RVN0	8.4
																		Q15366	11.78	Q15366	11.78	Q15366	11.78	A0A6P1XG39	5.76	A0A6P1XG39	8.64	A0A6P1XG39	6.81
																		Q15582	2.49	Q15582	3.81	Q15582	2.49	A0A6P1XHJ4	22.3	A0A6P1XHJ4	18.92	A0A6P1XHJ4	22.3
																		Q15907	15.6	Q15907	8.72	Q15907	15.6	A0A6P1XIJ5	22.2	A0A6P1XIJ5	15.03	A0A6P1XIJ5	11.35
																		Q16363	0.55	Q16363	0.93	Q16363	0.38	A0A6P1XJ51	24.27	A0A6P1XJ51	16.8	A0A6P1XJ51	19.25
																		Q16555	5.94	Q16555	8.39	Q16555	3.67	A0A6P1XJ59	3.48	A0A6P1XJ59	3.48	A0A6P1XJ59	8.82
																		Q16698	20.6	Q16698	17.61	Q16698	14.93	A0A6P1XJF0	12.84	A0A6P1XJF0	12.84	A0A6P1XJF0	12.84
																		Q16777	12.4	Q16777	12.4	Q16777	12.4	A0A6P1XK21	6.83	A0A6P1XK21	7.17	A0A6P1XK21	4.21
																		Q16778	41.27	Q16778	41.27	Q16778	40.48	A0A6P1XK75	18.34	A0A6P1XK75	16.27	A0A6P1XK75	19.23
																		Q16836	10.83	Q16836	10.83	Q16836	8.28	A0A6P1XL55	19.76	A0A6P1XL55	22.4	A0A6P1XL55	19.76
																		Q16851	5.12	Q16851	5.91	Q16851	3.54	A0A6P1XLQ6	65.23	A0A6P1XLQ6	65.23	A0A6P1XLQ6	51.56
																		Q16853	6.03	Q16853	7.21	Q16853	3.41	A0A6P1XN67	9.52	A0A6P1XN67	5.79	A0A6P1XN67	7.31
																		Q16891	7.92	Q16891	8.58	Q16891	9.76	A0A6P1XP98	5.54	A0A6P1XP98	2.65	A0A6P1XP98	2.65
																		Q2TB90	0.76	Q2TB90	0.76	Q2TB90	0.98	A0A6P1XPE8	24.7	A0A6P1XPE8	15.36	A0A6P1XPE8	16.87
																		Q32P51	8.12	Q32P51	8.12	Q32P51	8.12	A0A6P1XQV9	16.67	A0A6P1XQV9	18.67	A0A6P1XQV9	26.67
																		Q3SY69	9.97	Q3SY69	8.88	Q3SY69	7.58	A0A6P1XRD0	9.58	A0A6P1XRD0	10.7	A0A6P1XRD0	7.04
																		Q4VXU2	1.79	Q4VXU2	3.26	Q4VXU2	1.79	A0A6P1XRD7	9.77	A0A6P1XRD7	10.92	A0A6P1XRD7	14.08
																		Q53EL6	2.35	Q53EL6	4.69	Q53EL6	2.35	A0A6P1XTQ2	29.69	A0A6P1XTQ2	23.71	A0A6P1XTQ2	17.53
																		Q58FF3	4.01	Q58FF3	4.01	Q58FF3	5.76	A0A6P1XU45	4.62	A0A6P1XU45	5.55	A0A6P1XU45	5.78
																		Q58FF7	7.71	Q58FF7	10.22	Q58FF7	4.86	A0A6P1XVJ9	50	A0A6P1XVJ9	43.69	A0A6P1XVJ9	50
																		Q5JWF2	2.8	Q5JWF2	4.92	Q5JWF2	2.8	A0A6P1XVP8	21.27	A0A6P1XVP8	20.97	A0A6P1XVP8	17.13
																		Q5JXB2	7.19	Q5JXB2	6.54	Q5JXB2	7.19	A0A6S4X3S9	20.83	A0A6S4X3S9	32.29	A0A6S4X3S9	32.29
																		Q5QNW6	41.27	Q5QNW6	41.27	Q5QNW6	41.27	A0A6S4X4V8	23.35	A0A6S4X4V8	41.92	A0A6S4X4V8	29.34
																		Q5SSJ5	5.06	Q5SSJ5	6.87	Q5SSJ5	5.06	A0A6S4X6L0	15.52	A0A6S4X6L0	15.52	A0A6S4X6L0	6.55
																		Q5VTE0	19.26	Q5VTE0	17.1	Q5VTE0	19.26	A0A6S4XCH2	12.9	A0A6S4XCH2	15.14	A0A6S4XCH2	12.66
																		Q6DN03	5.18	Q6DN03	5.18	Q6DN03	4.66	A0A6S4XCW3	13.66	A0A6S4XCW3	13.66	A0A6S4XCW3	13.66
																		Q6DRA6	6.1	Q6DRA6	6.1	Q6DRA6	5.49	A0A6S4XFR5	12.17	A0A6S4XFR5	5	A0A6S4XFR5	7.61
																		Q6FI13	12.31	Q6FI13	12.31	Q6FI13	12.31	A0A6S4XHC8	11.07	A0A6S4XHC8	11.07	A0A6S4XHC8	11.07
																		Q6NVV1	18.63	Q6NVV1	29.41	Q6NVV1	29.41	A0A6S4XID8	11.44	A0A6S4XID8	9.54	A0A6S4XID8	9.54
																		Q6PEY2	21.56	Q6PEY2	21.56	Q6PEY2	21.56	A0A6S4XX83	4.61	A0A6S4XX83	4.61	A0A6S4XX83	4.61
																		Q71U36	30.6	Q71U36	30.6	Q71U36	28.6	A0A6S4XXA7	16.11	A0A6S4XXA7	18.58	A0A6S4XXA7	24.38
																		Q71UI9	20.31	Q71UI9	20.31	Q71UI9	20.31	A0A6S4XXD2	51.39	A0A6S4XXD2	51.39	A0A6S4XXD2	51.39
																		Q71UM5	22.62	Q71UM5	25	Q71UM5	9.52	A0A6S4XXW7	6.26	A0A6S4XXW7	4.82	A0A6S4XXW7	2.89
																		Q7KZF4	14.29	Q7KZF4	11.54	Q7KZF4	14.84	A0A6S4XYA3	2.05	A0A6S4XYA3	2.05	A0A6S4XYA3	4.11
																		Q7L7L0	12.31	Q7L7L0	12.31	Q7L7L0	12.31	A0A6S4XYB0	5.8	A0A6S4XYB0	1.81	A0A6S4XYB0	5.8
																		Q7Z4W1	3.28	Q7Z4W1	4.1	Q7Z4W1	4.1	A0A6S4XYK5	44.5	A0A6S4XYK5	41.63	A0A6S4XYK5	44.5
																		Q7Z7H5	7.93	Q7Z7H5	7.93	Q7Z7H5	7.93	A0A6S4XYM6	44.38	A0A6S4XYM6	42.47	A0A6S4XYM6	38.08
																		Q86YS6	10.38	Q86YS6	8.49	Q86YS6	8.49	A0A6S4XYY0	21.09	A0A6S4XYY0	25	A0A6S4XYY0	23.7
																		Q8N0Y7	9.45	Q8N0Y7	9.45	Q8N0Y7	9.45	A0A6S4XZ21	13.02	A0A6S4XZ21	11.73	A0A6S4XZ21	8.15
																		Q8N257	35.71	Q8N257	35.71	Q8N257	34.92	A0A6S4XZ90	45.45	A0A6S4XZ90	40.91	A0A6S4XZ90	46.36
																		Q8NBS9	6.71	Q8NBS9	6.71	Q8NBS9	6.71	A0A6S4Y096	42.95	A0A6S4Y096	37.18	A0A6S4Y096	32.37
																		Q8NHW5	22.08	Q8NHW5	14.2	Q8NHW5	28.71	A0A6S4Y0C2	4.7	A0A6S4Y0C2	2.14	A0A6S4Y0C2	5.56
																		Q8TCT9	5.84	Q8TCT9	5.84	Q8TCT9	5.84	A0A6S4Y0I4	7.77	A0A6S4Y0I4	16.55	A0A6S4Y0I4	19.59
																		Q8TD47	8.75	Q8TD47	8.75	Q8TD47	8.75	A0A6S4Y0J4	7.27	A0A6S4Y0J4	7.27	A0A6S4Y0J4	3.81
																		Q8WUD1	6.02	Q8WUD1	11.11	Q8WUD1	6.02	A0A6S4Y0N2	8.75	A0A6S4Y0N2	3.75	A0A6S4Y0N2	8.75
																		Q8WZ42	0.23	Q8WZ42	0.56	Q8WZ42	0.71	A0A6S4Y100	4.47	A0A6S4Y100	7.23	A0A6S4Y100	7.23
																		Q92841	3.98	Q92841	3.98	Q92841	1.1	A0A6S4Y175	6.08	A0A6S4Y175	18.24	A0A6S4Y175	18.24
																		Q92928	22.89	Q92928	22.89	Q92928	22.89	A0A6S4Y1H1	29.79	A0A6S4Y1H1	19.68	A0A6S4Y1H1	25.66
																		Q93077	12.31	Q93077	12.31	Q93077	12.31	A0A6S4Y1L6	35.95	A0A6S4Y1L6	34.32	A0A6S4Y1L6	34.32
																		Q93079	41.27	Q93079	41.27	Q93079	41.27	A0A6S4Y1V1	26.24	A0A6S4Y1V1	16.3	A0A6S4Y1V1	28.73
																		Q93084	3.6	Q93084	8.81	Q93084	6.21	A0A6S4Y1Y1	3.98	A0A6S4Y1Y1	4.19	A0A6S4Y1Y1	4.4
																		Q96A32	60.95	Q96A32	55.03	Q96A32	60.95	A0A6S4Y2I7	12.84	A0A6S4Y2I7	12.84	A0A6S4Y2I7	12.84
																		Q96AG4	10.42	Q96AG4	13.68	Q96AG4	7.17	A0A6S4Y2R6	6.83	A0A6S4Y2R6	7.17	A0A6S4Y2R6	4.21
																		Q96BQ1	12.5	Q96BQ1	12.5	Q96BQ1	7.59	A0A6S4Y342	1.36	A0A6S4Y342	4.37	A0A6S4Y342	1.36
																		Q96BS2	18.69	Q96BS2	7.94	Q96BS2	7.94	A0A6S4Y3F6	36.6	A0A6S4Y3F6	15.98	A0A6S4Y3F6	24.23
																		Q96DA0	6.73	Q96DA0	16.83	Q96DA0	16.83	A0A6S4Y3K7	2.8	A0A6S4Y3K7	1.84	A0A6S4Y3K7	1.84
																		Q96DR5	22.09	Q96DR5	26.1	Q96DR5	29.72	A0A6S4Y4B6	19.06	A0A6S4Y4B6	21.94	A0A6S4Y4B6	24.82
																		Q96I99	16.2	Q96I99	12.04	Q96I99	17.82	A0A6S4Y4H9	5.2	A0A6S4Y4H9	10.4	A0A6S4Y4H9	5.2
																		Q96KK5	12.5	Q96KK5	12.5	Q96KK5	12.5	A0A6S4Y4K1	58.2	A0A6S4Y4K1	58.2	A0A6S4Y4K1	51.56
																		Q96KP4	4.42	Q96KP4	2.32	Q96KP4	2.11	A0A6S4Y4X9	12.67	A0A6S4Y4X9	6.4	A0A6S4Y4X9	8.6
																		Q96QV6	12.21	Q96QV6	12.21	Q96QV6	12.21	A0A6S4Y570	18.81	A0A6S4Y570	16.83	A0A6S4Y570	8.91
																		Q99497	16.93	Q99497	30.69	Q99497	16.93	A0A6S4Y5A7	11.07	A0A6S4Y5A7	7.92	A0A6S4Y5A7	9.06
																		Q99536	3.56	Q99536	3.56	Q99536	2.29	A0A6S4Y5P8	6.31	A0A6S4Y5P8	8.96	A0A6S4Y5P8	4.48
																		Q99623	12.37	Q99623	16.05	Q99623	9.03	A0A6S4Y5Y0	0.61	A0A6S4Y5Y0	0.54	A0A6S4Y5Y0	0.61
																		Q99714	7.66	Q99714	7.66	Q99714	7.66	A0A6S4Y615	4.12	A0A6S4Y615	5.68	A0A6S4Y615	6.96
																		Q99798	19.74	Q99798	17.69	Q99798	17.69	A0A6S4Y6G2	2.5	A0A6S4Y6G2	8.33	A0A6S4Y6G2	8.33
																		Q99877	41.27	Q99877	41.27	Q99877	41.27	A0A6S4Y6T9	33.7	A0A6S4Y6T9	28.45	A0A6S4Y6T9	27.35
																		Q99878	12.5	Q99878	12.5	Q99878	12.5	A0A6S4Y6U2	8.38	A0A6S4Y6U2	12.83	A0A6S4Y6U2	7.33
																		Q99879	41.27	Q99879	41.27	Q99879	41.27	A0A6S4Y701	46.84	A0A6S4Y701	37.13	A0A6S4Y701	37.13
																		Q99880	41.27	Q99880	41.27	Q99880	41.27	A0A6S4Y7D5	30.43	A0A6S4Y7D5	33.44	A0A6S4Y7D5	33.44
																		Q9BQE3	30.73	Q9BQE3	30.73	Q9BQE3	28.73	A0A6S4Y7I6	15.13	A0A6S4Y7I6	15.13	A0A6S4Y7I6	15.13
																		Q9BS26	6.4	Q9BS26	6.4	Q9BS26	3.94	A0A6S4Y820	21.18	A0A6S4Y820	20.88	A0A6S4Y820	17.06
																		Q9BTM1	12.4	Q9BTM1	12.4	Q9BTM1	12.4	A0A6S4Y880	6.08	A0A6S4Y880	6.08	A0A6S4Y880	2.38
																		Q9BVC6	8.64	Q9BVC6	8.64	Q9BVC6	8.64	A0A6S4Y8D3	3.31	A0A6S4Y8D3	3.31	A0A6S4Y8D3	4.8
																		Q9BVK6	7.66	Q9BVK6	7.66	Q9BVK6	7.66	A0A6S4Y8R2	49.62	A0A6S4Y8R2	54.14	A0A6S4Y8R2	47.37
																		Q9BY50	13.54	Q9BY50	13.54	Q9BY50	13.54	A0A6S4Y8U1	20	A0A6S4Y8U1	22.35	A0A6S4Y8U1	21.51
																		Q9BZQ8	9.05	Q9BZQ8	9.38	Q9BZQ8	6.25	A0A6S4Y8W2	16.84	A0A6S4Y8W2	14.03	A0A6S4Y8W2	18.37
																		Q9C075	5.92	Q9C075	9.48	Q9C075	5.69	A0A6S4Y926	2.41	A0A6S4Y926	2.41	A0A6S4Y926	4.6
																		Q9H0U4	31.84	Q9H0U4	31.84	Q9H0U4	41.29	A0A6S4Y956	8.04	A0A6S4Y956	10.32	A0A6S4Y956	6.83
																		Q9H2U2	12.57	Q9H2U2	10.18	Q9H2U2	12.57	A0A6S4Y9E8	2.27	A0A6S4Y9E8	6.15	A0A6S4Y9E8	6.15
																		Q9H361	4.44	Q9H361	4.44	Q9H361	4.44	A0A6S4YB67	28.09	A0A6S4YB67	16.85	A0A6S4YB67	20.79
																		Q9HAV0	6.18	Q9HAV0	6.18	Q9HAV0	6.18	A0A6S4YCF3	49.57	A0A6S4YCF3	47.44	A0A6S4YCF3	45.73
																		Q9HC38	10.54	Q9HC38	7.35	Q9HC38	7.35	A0A6S4YDH6	7.45	A0A6S4YDH6	7.45	A0A6S4YDH6	7.45
																		Q9NR31	5.56	Q9NR31	9.6	Q9NR31	5.56	A0A6S4YDU1	7.73	A0A6S4YDU1	5.15	A0A6S4YDU1	7.26
																		Q9NX63	8.37	Q9NX63	3.52	Q9NX63	3.52	A0A6S4YDZ8	10.09	A0A6S4YDZ8	8.47	A0A6S4YDZ8	8.47
																		Q9NYL4	8.96	Q9NYL4	8.96	Q9NYL4	8.96	A0A6S4YH65	14.4	A0A6S4YH65	10	A0A6S4YH65	10
																		Q9NYU2	0.64	Q9NYU2	0.64	Q9NYU2	1.22	A0A6S4YHG8	18.23	A0A6S4YHG8	11.97	A0A6S4YHG8	14.39
																		Q9NZN4	3.31	Q9NZN4	5.34	Q9NZN4	5.34	A0A6S4YHH0	5.54	A0A6S4YHH0	2.65	A0A6S4YHH0	2.65
																		Q9NZT1	34.25	Q9NZT1	34.25	Q9NZT1	47.26	A0A6S4YHY2	28.36	A0A6S4YHY2	27.6	A0A6S4YHY2	20.98
																		Q9P2E9	9.72	Q9P2E9	9.86	Q9P2E9	9.79	A0A6S4YIB2	3.22	A0A6S4YIB2	3.7	A0A6S4YIB2	7.88
																		Q9P2R7	5.83	Q9P2R7	5.83	Q9P2R7	1.94	A0A6S4YKD7	11.9	A0A6S4YKD7	11.9	A0A6S4YKD7	11.9
																		Q9UBX5	3.79	Q9UBX5	5.13	Q9UBX5	2.01	A0A6S4YKR7	29.69	A0A6S4YKR7	23.71	A0A6S4YKR7	17.53
																		Q9UGP8	1.05	Q9UGP8	2.24	Q9UGP8	3.68	A0A6S4YMK4	14.51	A0A6S4YMK4	9.38	A0A6S4YMK4	7.14
																		Q9UHG3	11.68	Q9UHG3	10.3	Q9UHG3	16.04	A0A6S4YMS4	12	A0A6S4YMS4	12	A0A6S4YMS4	6.29
																		Q9UHQ9	6.23	Q9UHQ9	8.52	Q9UHQ9	9.51	A0A6S4YN85	4.23	A0A6S4YN85	3.53	A0A6S4YN85	1.94
																		Q9UJ70	8.14	Q9UJ70	8.14	Q9UJ70	6.1	A0A6S4YSG8	20.7	A0A6S4YSG8	20.33	A0A6S4YSG8	20.51
																		Q9UKX2	43.84	Q9UKX2	43.89	Q9UKX2	43.74	A0A6S4YSK4	6.23	A0A6S4YSK4	2.8	A0A6S4YSK4	2.8
																		Q9UN36	6.47	Q9UN36	2.7	Q9UN36	2.7	A0A6S4YVT8	16.87	A0A6S4YVT8	13.55	A0A6S4YVT8	19.52
																		Q9UNX3	22.07	Q9UNX3	22.07	Q9UNX3	22.07	A0A6S5XGG6	23.25	A0A6S5XGG6	24.6	A0A6S5XGG6	23.93
																		Q9Y277	14.84	Q9Y277	8.13	Q9Y277	14.84	A0A7D5XBW2	2.4	A0A7D5XBW2	2.4	A0A7D5XBW2	5.09
																		Q9Y394	2.36	Q9Y394	4.42	Q9Y394	2.36	A0A7D6B796	7.65	A0A7D6B796	10.97	A0A7D6B796	7.65
																		Q9Y3U8	19.05	Q9Y3U8	19.05	Q9Y3U8	8.57	A0A7D6B9F7	6.34	A0A7D6B9F7	13.03	A0A7D6B9F7	6.34
																		Q9Y490	1.97	Q9Y490	1.69	Q9Y490	0.43	A0A7D6BET4	8.2	A0A7D6BET4	8.73	A0A7D6BET4	4.31
																		Q9Y4G6	0.43	Q9Y4G6	0.43	Q9Y4G6	0.43	A0A7D6BEY8	9.37	A0A7D6BEY8	6.95	A0A7D6BEY8	4.83
																		Q9Y536	12.8	Q9Y536	12.8	Q9Y536	12.8	A0A7T8CFX0	14.95	A0A7T8CFX0	8.1	A0A7T8CFX0	8.1
																		Q9Y5M8	20.66	Q9Y5M8	8.86	Q9Y5M8	17.34	A0A7T8S875	21.84	A0A7T8S875	10	A0A7T8S875	12.45
																		Q9Y6B6	5.56	Q9Y6B6	9.6	Q9Y6B6	5.56	A0A7T8S9G7	12.81	A0A7T8S9G7	6.29	A0A7T8S9G7	1.8
																		A6NMZ7	0.75	A6NMZ7	0.35	O95831	3.92	A0A855ERY2	11.11	A0A855ERY2	6.91	A0A855ERY2	6.91
																		O00194	5.05	O00194	3.67	P00441	16.88	A0A855ESI1	16.11	A0A855ESI1	18.58	A0A855ESI1	24.38
																		O95831	3.92	P14868	7.58	P01008	2.8	A0A855ET55	75.38	A0A855ET55	75.38	A0A855ET55	75.38
																		P00441	9.09	P16152	15.16	P02462	0.84	A0A855ETZ8	3.22	A0A855ETZ8	3.7	A0A855ETZ8	7.88
																		P01008	4.74	P16219	7.04	P02788	1.41	A0A855EU65	8.48	A0A855EU65	6.36	A0A855EU65	6.36
																		P02462	1.44	P20339	10.23	P14868	1.8	A0A855EUH4	2.02	A0A855EUH4	2.24	A0A855EUH4	2.02
																		P02788	2.68	P27797	6.24	P28331	3.71	A0A855EUQ5	5.76	A0A855EUQ5	3.61	A0A855EUQ5	3.61
																		P16152	7.94	P28331	3.71	P29400	0.83	A0A855EVL6	11.96	A0A855EVL6	11.96	A0A855EVL6	17.93
																		P16219	2.43	P33121	4.3	P39687	7.63	A0A855EVS0	15.2	A0A855EVS0	15.2	A0A855EVS0	15.2
																		P20339	5.12	P40227	2.26	P40227	3.77	A0A855EW48	4.63	A0A855EW48	4.63	A0A855EW48	4.63
																		P27797	6.24	P47897	2.45	P54296	3.69	A0A855EWS2	2.41	A0A855EWS2	2.41	A0A855EWS2	4.6
																		P29400	1.42	P49368	3.85	P62318	15.08	A0A855EX38	11.07	A0A855EX38	16.21	A0A855EX38	16.21
																		P33121	3.01	P51148	10.19	P62330	12.57	A0A855EX65	5.8	A0A855EX65	1.81	A0A855EX65	5.8
																		P39687	7.63	P54296	1.5	P63316	13.04	A0A855EXS6	1.36	A0A855EXS6	4.37	A0A855EXS6	1.36
																		P40121	6.61	P61020	10.23	Q13510	2.78	A0A855EYL9	27.11	A0A855EYL9	26.51	A0A855EYL9	21.08
																		P49368	1.47	P62330	12.57	Q13630	3.74	A0A855EZ21	4.17	A0A855EZ21	4.17	A0A855EZ21	4.17
																		P51148	5.09	P78417	8.71	Q15363	12.44	A0A855EZ43	2.8	A0A855EZ43	1.84	A0A855EZ43	1.84
																		P61020	5.12	Q07065	3.32	Q15746	1.1	A0A855EZ57	67.95	A0A855EZ57	58.65	A0A855EZ57	62.18
																		P62318	15.08	Q07955	7.26	Q8NE62	1.52	A0A855EZ84	2.42	A0A855EZ84	2.42	A0A855EZ84	2.42
																		P63208	12.88	Q10567	1.9	Q9UQ80	5.08	A0A855EZU1	9.48	A0A855EZU1	5.09	A0A855EZU1	7.78
																		P78417	16.6	Q12907	5.34	Q9Y678	2.29	A0A855F0B8	14.29	A0A855F0B8	14.29	A0A855F0B8	14.29
																		Q07065	3.32	Q13510	5.57			A0A855F0C8	4.14	A0A855F0C8	8.2	A0A855F0C8	9.48
																		Q10567	1.9	Q13630	2.18			A0A855F0M1	37.35	A0A855F0M1	34.44	A0A855F0M1	33.46
																		Q12907	5.34	Q15363	10.95			A0A855F0W6	10.05	A0A855F0W6	5.29	A0A855F0W6	10.05
																		Q13404	13.61	Q16181	2.06			A0A855F120	11.07	A0A855F120	7.92	A0A855F120	9.06
																		Q15746	0.57	Q16629	14.71			A0A855F151	17.57	A0A855F151	8.45	A0A855F151	8.45
																		Q15819	13.79	Q8NE62	3.54			A0A855F1H6	10.05	A0A855F1H6	9.69	A0A855F1H6	9.87
																		Q16181	4.35					A0A855F1U4	9.52	A0A855F1U4	5.79	A0A855F1U4	7.31
																		Q16629	5.88					A0A855F1W7	13.2	A0A855F1W7	11.89	A0A855F1W7	8.26
																		Q6NZI2	6.92					A0A855F1Z6	5.45	A0A855F1Z6	21.82	A0A855F1Z6	16.36
																		Q9UQ80	2.03					A0A855F204	7.87	A0A855F204	13.24	A0A855F204	11.32
																		Q9Y678	2.86					A0A855F230	7.8	A0A855F230	7.8	A0A855F230	7.8
																								A0A855F265	59.22	A0A855F265	53.33	A0A855F265	58.04
																								A0A855F2A7	32.35	A0A855F2A7	32.35	A0A855F2A7	32.94
																								A0A855F2A9	9.83	A0A855F2A9	7.34	A0A855F2A9	5.85
																								A0A855F2B7	16.84	A0A855F2B7	16.58	A0A855F2B7	20.92
																								A0A855F2N1	37.39	A0A855F2N1	37.39	A0A855F2N1	37.39
																								A0A855F2W5	36.58	A0A855F2W5	39.75	A0A855F2W5	37
																								A0A855F2X2	2.5	A0A855F2X2	8.33	A0A855F2X2	8.33
																								A0A855F2X3	5.76	A0A855F2X3	8.64	A0A855F2X3	6.81
																								A0A855F370	30.43	A0A855F370	33.44	A0A855F370	33.44
																								A0A855F3A7	7.04	A0A855F3A7	3.17	A0A855F3A7	3.87
																								A0A855F3L9	7.72	A0A855F3L9	3.47	A0A855F3L9	9.65
																								A0A855F477	14.51	A0A855F477	9.38	A0A855F477	7.14
																								A0A855F4T6	3.17	A0A855F4T6	3.49	A0A855F4T6	1.43
																								A0A855F4U2	10.53	A0A855F4U2	4.78	A0A855F4U2	10.53
																								A0A855F4V2	43	A0A855F4V2	43	A0A855F4V2	43
																								A0A855F4W4	4.05	A0A855F4W4	12.84	A0A855F4W4	15.88
																								A0A855F4Z9	9.37	A0A855F4Z9	6.95	A0A855F4Z9	4.83
																								A0A855F5K9	24.7	A0A855F5K9	15.36	A0A855F5K9	16.87
																								A0A855F657	4.99	A0A855F657	3.25	A0A855F657	5.64
																								A0A855F661	3.3	A0A855F661	3.3	A0A855F661	8.41
																								A0A855F6A3	9.4	A0A855F6A3	7.31	A0A855F6A3	6.53
																								A0A855F6R6	59.49	A0A855F6R6	40.51	A0A855F6R6	40.51
																								A0A855F785	14.53	A0A855F785	14.86	A0A855F785	16.89
																								A0A855F7A5	3.98	A0A855F7A5	4.19	A0A855F7A5	4.4
																								A0A855F7D5	36.25	A0A855F7D5	30.05	A0A855F7D5	33.15
																								A0A855F7M1	20.67	A0A855F7M1	13.97	A0A855F7M1	17.18
																								A0A855F7Z1	21.8	A0A855F7Z1	24.57	A0A855F7Z1	24.57
																								A0A855F8L8	7.65	A0A855F8L8	10.97	A0A855F8L8	7.65
																								A0A855F9T2	43.86	A0A855F9T2	43.86	A0A855F9T2	43.86
																								A0A855F9V8	17.63	A0A855F9V8	14.9	A0A855F9V8	10.26
																								A0A855FAQ1	3.46	A0A855FAQ1	5.48	A0A855FAQ1	2.02
																								A0A855FAR1	25.59	A0A855FAR1	25.93	A0A855FAR1	23
																								A0A855FB16	9.77	A0A855FB16	10.92	A0A855FB16	14.08
																								A0A855FCI9	3.92	A0A855FCI9	3.92	A0A855FCI9	3.92
																								A0A855FE94	16.87	A0A855FE94	13.55	A0A855FE94	19.52
																								A0A855FEQ1	22.18	A0A855FEQ1	24.54	A0A855FEQ1	23.7
																								A0A855FF45	47.22	A0A855FF45	45.09	A0A855FF45	43.38
																								A0A855FGY4	6.43	A0A855FGY4	3.61	A0A855FGY4	3.61
																								A0A855FH40	7.59	A0A855FH40	5.38	A0A855FH40	5.38
																								A0A855FLU2	0.61	A0A855FLU2	0.54	A0A855FLU2	0.61
																								A0A9Q9J7A5	1.04	A0A9Q9J7A5	0.92	A0A9Q9J7A5	1.04
																								A0A9Q9J7E7	5.06	A0A9Q9J7E7	4.83	A0A9Q9J7E7	5.06
																								A0A9Q9J8D7	0.61	A0A9Q9J8D7	0.54	A0A9Q9J8D7	0.61
																								A0A9Q9J8E7	33.7	A0A9Q9J8E7	28.45	A0A9Q9J8E7	27.35
																								A0A9Q9J8G9	8.65	A0A9Q9J8G9	12.78	A0A9Q9J8G9	12.78
																								A0A9Q9J8I1	12.67	A0A9Q9J8I1	6.4	A0A9Q9J8I1	8.6
																								A0A9Q9J9B8	16.64	A0A9Q9J9B8	12.59	A0A9Q9J9B8	12.59
																								A0A9Q9JA13	7.31	A0A9Q9JA13	7.31	A0A9Q9JA13	4.44
																								A0A9Q9JA96	7.88	A0A9Q9JA96	6.09	A0A9Q9JA96	6.69
																								A0A9Q9JAB9	10.93	A0A9Q9JAB9	12.22	A0A9Q9JAB9	18.65
																								A0A9Q9JBA5	3.22	A0A9Q9JBA5	3.7	A0A9Q9JBA5	7.88
																								A0A9Q9JBX8	11.98	A0A9Q9JBX8	11.98	A0A9Q9JBX8	11.98
																								A0A9Q9JBY1	30.43	A0A9Q9JBY1	33.44	A0A9Q9JBY1	33.44
																								A0A9Q9JC55	13.74	A0A9Q9JC55	11.26	A0A9Q9JC55	3.02
																								A0A9Q9JCH4	17.31	A0A9Q9JCH4	17.31	A0A9Q9JCH4	17.31
																								A0A9Q9JCN9	25.93	A0A9Q9JCN9	28.88	A0A9Q9JCN9	28.77
																								A0A9Q9JCR0	16.74	A0A9Q9JCR0	12.67	A0A9Q9JCR0	12.67
																								A0A9Q9JCR1	5.8	A0A9Q9JCR1	1.81	A0A9Q9JCR1	5.8
																								A0A9Q9JCT0	2.66	A0A9Q9JCT0	2.66	A0A9Q9JCT0	1.68
																								A0A9Q9JCU2	4.08	A0A9Q9JCU2	8.06	A0A9Q9JCU2	9.33
																								A0A9Q9JD83	12.79	A0A9Q9JD83	11.17	A0A9Q9JD83	8.47
																								A0A9Q9JDG1	9.76	A0A9Q9JDG1	9.76	A0A9Q9JDG1	15.61
																								A0A9Q9JDS0	7.73	A0A9Q9JDS0	5.15	A0A9Q9JDS0	7.26
																								A0A9Q9JDU5	4.6	A0A9Q9JDU5	2.11	A0A9Q9JDU5	6.13
																								A0A9Q9JE15	18.34	A0A9Q9JE15	12.13	A0A9Q9JE15	15.09
																								A0A9Q9JE41	15.64	A0A9Q9JE41	4.27	A0A9Q9JE41	21.33
																								A0A9Q9JE74	38.21	A0A9Q9JE74	40.65	A0A9Q9JE74	34.15
																								A0A9Q9JE92	42.36	A0A9Q9JE92	37.82	A0A9Q9JE92	43.27
																								A0A9Q9JEG8	6.79	A0A9Q9JEG8	6.79	A0A9Q9JEG8	9.36
																								A0A9Q9JEH7	4.17	A0A9Q9JEH7	4.17	A0A9Q9JEH7	4.17
																								A0A9Q9JEM9	29.07	A0A9Q9JEM9	31.83	A0A9Q9JEM9	33.56
																								A0A9Q9JEV8	5.89	A0A9Q9JEV8	7.45	A0A9Q9JEV8	5.55
																								A0A9Q9JEZ0	1.61	A0A9Q9JEZ0	2.93	A0A9Q9JEZ0	2.49
																								A0A9Q9JF03	14.63	A0A9Q9JF03	10.97	A0A9Q9JF03	13.83
																								A0A9Q9JF95	12.48	A0A9Q9JF95	10.15	A0A9Q9JF95	8.57
																								A0A9Q9JFB0	10.38	A0A9Q9JFB0	7.78	A0A9Q9JFB0	9.2
																								A0A9Q9JFS2	3.3	A0A9Q9JFS2	3.3	A0A9Q9JFS2	8.41
																								A0A9Q9JFT0	7.65	A0A9Q9JFT0	10.97	A0A9Q9JFT0	11.48
																								A0A9Q9JFT4	8.2	A0A9Q9JFT4	8.73	A0A9Q9JFT4	4.31
																								A0A9Q9JG06	7.77	A0A9Q9JG06	16.55	A0A9Q9JG06	19.59
																								A0A9Q9JG07	8.61	A0A9Q9JG07	13.52	A0A9Q9JG07	8.61
																								A0A9Q9JG14	44.66	A0A9Q9JG14	42.52	A0A9Q9JG14	40.81
																								A0A9Q9JG37	18.97	A0A9Q9JG37	13.84	A0A9Q9JG37	11.61
																								A0A9Q9JGZ6	25.78	A0A9Q9JGZ6	26.56	A0A9Q9JGZ6	26.56
																								A0A9Q9JH51	11.32	A0A9Q9JH51	4.82	A0A9Q9JH51	6.29
																								A0A9Q9JHE2	4.61	A0A9Q9JHE2	4.61	A0A9Q9JHE2	4.61
																								A0A9Q9JHG1	6.43	A0A9Q9JHG1	3.61	A0A9Q9JHG1	3.61
																								A0A9Q9JHS0	15.95	A0A9Q9JHS0	15.66	A0A9Q9JHS0	15.66
																								A0A9Q9JHW9	38.05	A0A9Q9JHW9	40.38	A0A9Q9JHW9	38.48
																								A0A9Q9JIP2	1.36	A0A9Q9JIP2	4.37	A0A9Q9JIP2	1.36
																								A0A9Q9JIR3	1.32	A0A9Q9JIR3	2.96	A0A9Q9JIR3	2.96
																								A0A9Q9JJJ3	16.84	A0A9Q9JJJ3	14.03	A0A9Q9JJJ3	18.37
																								A0A9Q9JJK3	5.45	A0A9Q9JJK3	21.82	A0A9Q9JJK3	16.36
																								A0A9Q9JJK8	11.84	A0A9Q9JJK8	12.83	A0A9Q9JJK8	6.25
																								A0A9Q9JJM8	8.64	A0A9Q9JJM8	5.15	A0A9Q9JJM8	7.97
																								A0A9Q9JJZ4	3.98	A0A9Q9JJZ4	4.19	A0A9Q9JJZ4	4.4
																								A0A9Q9JJZ7	10.73	A0A9Q9JJZ7	16.1	A0A9Q9JJZ7	16.1
																								A0A9Q9JK04	21.96	A0A9Q9JK04	22.3	A0A9Q9JK04	24.32
																								A0A9Q9JKM8	5.47	A0A9Q9JKM8	5.17	A0A9Q9JKM8	13.98
																								A0A9Q9JKU0	54.6	A0A9Q9JKU0	59.53	A0A9Q9JKU0	47.65
																								A0A9Q9JKX0	2.8	A0A9Q9JKX0	1.84	A0A9Q9JKX0	1.84
																								A0A9Q9JLD2	21.98	A0A9Q9JLD2	21.98	A0A9Q9JLD2	21.98
																								A0A9Q9JNF0	15.09	A0A9Q9JNF0	22.01	A0A9Q9JNF0	22.01
																								A0A9Q9MS48	28.09	A0A9Q9MS48	16.85	A0A9Q9MS48	20.79
																								A0A9Q9MT65	30.48	A0A9Q9MT65	38.1	A0A9Q9MT65	26.19
																								A0A9Q9MUC5	6.1	A0A9Q9MUC5	6.1	A0A9Q9MUC5	2.39
																								A0A9Q9MUD0	11.96	A0A9Q9MUD0	11.96	A0A9Q9MUD0	17.93
																								A0A9Q9MW98	2.5	A0A9Q9MW98	8.33	A0A9Q9MW98	8.33
																								A0A9Q9MWF7	5.2	A0A9Q9MWF7	10.4	A0A9Q9MWF7	5.2
																								A0A9Q9MWJ9	26.47	A0A9Q9MWJ9	25.71	A0A9Q9MWJ9	20.98
																								A0A9Q9MWU3	28.81	A0A9Q9MWU3	28.81	A0A9Q9MWU3	29.66
																								A0A9Q9MXB2	6.49	A0A9Q9MXB2	2.01	A0A9Q9MXB2	4.25
																								A0A9Q9MXT4	2.67	A0A9Q9MXT4	1.41	A0A9Q9MXT4	1.41
																								A0A9Q9MY11	9.56	A0A9Q9MY11	7.93	A0A9Q9MY11	7.93
																								A0A9Q9MZT4	6.83	A0A9Q9MZT4	7.17	A0A9Q9MZT4	4.21
																								A0A9Q9N0E2	21.86	A0A9Q9N0E2	21.86	A0A9Q9N0E2	14.21
																								A0A9Q9N1Q7	9.52	A0A9Q9N1Q7	5.79	A0A9Q9N1Q7	7.31
																								A0A9Q9N2H3	16.5	A0A9Q9N2H3	8.62	A0A9Q9N2H3	10.59
																								A0A9Q9N3K5	50	A0A9Q9N3K5	43.69	A0A9Q9N3K5	50
																								A0A9Q9N4R6	28.17	A0A9Q9N4R6	19.01	A0A9Q9N4R6	19.01
																								A0A9Q9N4Y2	13.2	A0A9Q9N4Y2	11.89	A0A9Q9N4Y2	8.26
																								A0A9Q9N4Z4	34.86	A0A9Q9N4Z4	38.29	A0A9Q9N4Z4	33.33
																								A0A9Q9N5T0	2.66	A0A9Q9N5T0	2.66	A0A9Q9N5T0	1.68
																								J9V6M3	73.26	J9V6M3	73.26	J9V6M3	62.79
																								O66213	69.32	O66213	69.32	O66213	69.32
																								O66214	64.63	O66214	57.78	O66214	63.15
																								Q7WUW3	71.91	Q7WUW3	60.67	Q7WUW3	65.17
																								Q7WUW9	64.26	Q7WUW9	63.5	Q7WUW9	57.41
																								Q9R337	11.18	Q9R337	6.47	Q9R337	6.47
																								Q9RAW1	11.18	Q9RAW1	6.47	Q9RAW1	6.47
																								Q9RGF7	11.18	Q9RGF7	6.47	Q9RGF7	6.47
																								Q9RGF9	11.18	Q9RGF9	6.47	Q9RGF9	6.47
																								Q9RGG0	11.05	Q9RGG0	6.4	Q9RGG0	6.4
																								Q9ZAV4	11.18	Q9ZAV4	6.47	Q9ZAV4	6.47
																								A0A038CUK5	27.59	A0A038CUK5	8.05	A0A1Y6GCW1	5.61
																								A0A1Y6GBA9	8.18	A0A1Y6GBA9	19.09	A0A1Y6GD92	5.45
																								A0A1Y6GCL7	12.97	A0A1Y6GCL7	6.49	A0A1Y6GED1	4.95
																								A0A1Y6GCW1	2.8	A0A1Y6GCZ3	16.54	A0A1Y6GEK2	1.3
																								A0A1Y6GCZ3	9.77	A0A1Y6GE50	1.06	A0A1Y6GEN8	3.34
																								A0A1Y6GD92	7.88	A0A1Y6GED1	4.4	A0A1Y6GF32	4.32
																								A0A1Y6GE50	1.22	A0A1Y6GEK2	2.92	A0A1Y6GGM4	2.38
																								A0A1Y6GEN8	8.03	A0A1Y6GHZ4	11.26	A0A1Y6GGR9	5
																								A0A1Y6GF32	6.79	A0A1Y6GJD5	1.59	A0A1Y6GGV8	3.59
																								A0A1Y6GGM4	5.95	A0A1Y6GKD4	4.81	A0A1Y6GM04	9.38
																								A0A1Y6GGV8	2.94	A0A1Y6GMA3	1.87	A0A1Y6GMA3	1.53
																								A0A1Y6GHZ4	6.7	A0A1Y6GMI4	6.59	A0A1Y6GN89	5.4
																								A0A1Y6GJD5	3.54	A0A1Y6GND3	10.56	A0A1Y6GND3	6.67
																								A0A1Y6GKD4	6.83	A0A1Y6GNV0	15.38	A0A1Y6GQ65	2.74
																								A0A1Y6GM04	7.03	A0A1Y6GPI6	19.72	A0A1Y6GR47	1.54
																								A0A1Y6GMI4	3.89	A0A1Y6GQ90	6.89	A0A1Y6GS11	5
																								A0A1Y6GN89	5.4	A0A1Y6GQM7	14.47	A0A1Y6GSY8	4.09
																								A0A1Y6GNV0	5.88	A0A1Y6GSY8	8.18	A0A1Y6GV49	1.36
																								A0A1Y6GPI6	30.99	A0A1Y6GUF8	12.05	A0A1Y6GVX8	4.2
																								A0A1Y6GQ65	5.21	A0A1Y6GV49	2.48	A0A225U928	5.75
																								A0A1Y6GQ90	8.2	A0A225TTU1	2.59	A0A225U9A2	5.29
																								A0A1Y6GQB5	4.28	A0A225TUQ3	8.47	A0A225U9C0	5.81
																								A0A1Y6GR47	1.71	A0A225TWI9	1.74	A0A225UAV3	2.26
																								A0A1Y6GS11	6.11	A0A225U0R2	21.65	A0A6S4Y246	1.3
																								A0A1Y6GUF8	15.66	A0A225U2J8	1.89	A0A6S4Y9D8	5
																								A0A1Y6GVX8	2.55	A0A225U9C0	2.14	A0A7T8S7T7	5.45
																								A0A225TTU1	6.13	A0A225UAV3	2.01	A0A855F1U3	3.59
																								A0A225TUQ3	3.63	A0A6S4Y246	2.92	A0A855FCJ6	5.29
																								A0A225TWI9	3.86	A0A855F2N0	8.47	A0A9Q9JD64	1.53
																								A0A225U0R2	9.28	A0A9Q9J796	4.81	A0A9Q9JDF8	5.61
																								A0A225U2J8	1	A0A9Q9JD64	1.87	A0A9Q9JDT7	8.49
																								A0A225U928	5.17	A0A9Q9MXU5	1.74	A0A9Q9MTA3	5.45
																								A0A225U9A2	2.02			A0A9Q9MUX4	5.75
																								A0A6S4Y9D8	6.11			A0A9Q9MWI4	5.29
																								A0A6S4YA23	4.28			A0A9Q9N0K4	3.59
																								A0A7T8S7T7	7.88
																								A0A855F1U3	2.94
																								A0A855F2N0	3.63
																								A0A855F303	4.42
																								A0A855FCJ6	2.02
																								A0A9Q9J796	6.83
																								A0A9Q9JAQ1	4.42
																								A0A9Q9JDF8	2.8
																								A0A9Q9JDT7	2.19
																								A0A9Q9MTA3	7.88
																								A0A9Q9MUX4	5.17
																								A0A9Q9MWI4	2.02
																								A0A9Q9MXU5	3.86
																								A0A9Q9N0K4	2.94
